# Supplementary material for: MicroRNAs of Bombyx mori identified by Solexa sequencing
Source: BMC Genomics. 2010 Mar 3;11:148. doi: 10.1186/1471-2164-11-148 (PMC2838851; doi:10.1186/1471-2164-11-148)
Supplement: Additional file 1 — The flow results of data filtration and distribution of sequenced small RNAs across different categories. After sequential filtration, the raw data in each library were separated into low and high quality reads. High quality reads with at least 18 nt were differentiated into categories of short sequencing reads, including rRNA, tRNA, snoRNA, fragments of sense and antisense exons and introns of coding genes, repeat sequences in transposable elements, unannotated short sequencing reads and some annotated miRNAs. Novel miRNAs were screened from unannotated sequencing reads and repeated sequences in transposable elements. Final miRNA data in each library are highlighted in blue. (A) Yield of whole body. (B) Yield of anterior-middle silk gland. (C) Yield of posterior silk gland. [file 1471-2164-11-148-S1.XLS]

## Sheet: sheet1
Additional file 1 The flowing results of data filtration and the distribution of sequenced small RNAs across different categories
A. The yield of the whole body
Category	total reads	% of total reads	unique reads	% of unique reads
Raw data	5467768	1
[low quality]	2848263	0.5209
[high quality]	2619505	0.479081
[high quality]	2619505	1
[adaptor'3 null]	15865	0.0061
[insert null]	2342	0.0009
[5' adaptor]	6680	0.0026
[size < 18 nt]	88853	0.0339
[polyA]	165	0.0001
clean_reads [size >= 18 nt]	2505600	0.9565	379513
clean_reads [size >= 18 nt]	2505600	1	379513	1
not match genome	656965	0.2622	183417	0.4833
match genome build2	1848635	0.7378	196096	0.5167
clean_reads [size >= 18 nt]	2505600	1	379513	1
rRNA etc.	686052	0.273807	60566	0.159589
exon_antisense	14332	0.00571999	2297	0.0061
exon_sense	50479	0.0201465	43192	0.1138
intron_antisense	16918	0.00675208	3826	0.0100813
intron_sense	37693	0.0150435	9482	0.0249847
knonw miRNAs	661931	0.264181	612	0.00161259
repeats_not miRNAs	515412	0.205704	69893	0.184165
repeats_novel miRNAs	3892	0.00155332	75	0.000197622
unannotated_not miRNAs	504308	0.201272	189334	0.498887
unannotated_novel miRNAs	14583	0.00582016	236	0.00062185
B. The yield of anterior-middle silk gland
Category	total reads	% of total reads	unique reads	% of unique reads
Raw data	15141684	1
[low quality]	1205439	0.0796106
[high quality]	13936245	0.920389
[high quality]	13936245	1
[adaptor'3 null]	14678	0.0011
[insert null]	17631	0.0013
[5' adaptor]	304044	0.0218
[size < 18 nt]	1770096	0.127
[polyA]	372	0
clean_reads [size >= 18 nt]	11829424	0.8488	1268622
clean_reads [size >= 18 nt]	11829424	1	1268622	1
not match genome	2065331	0.1746	652531	0.5144
match genome build2	9764093	0.8254	616091	0.4856
clean_reads [size >= 18 nt]	11829424	1	1268622	1
rRNA etc.	5114028	0.432314	167476	0.132014
exon_antisense	27135	0.00229386	6206	0.00489192
exon_sense	394255	0.0333283	192437	0.15169
intron_antisense	56276	0.00475729	9902	0.00780532
intron_sense	561018	0.0474256	36270	0.0285901
knonw miRNAs	463510	0.0391828	1455	0.00114691
repeats_not miRNAs	3566955	0.301532	185427	0.146164
repeats_novel miRNAs	18396	0.00155511	331	0.000260913
unannotated_not miRNAs	1189563	0.10056	668549	0.526988
unannotated_novel miRNAs	438288	0.0370507	569	0.0004
C. The yield of posterior silk gland
Category	total reads	% of total reads	unique reads	% of unique reads
Raw data	15345206	1
[low quality]	1289153	0.0840101
[high quality]	14056053	0.91599
[high quality]	14056053	1
[adaptor'3 null]	8150	0.0006
[insert null]	22123	0.0016
[5' adaptor]	150155	0.0107
[size < 18 nt]	3147115	0.2239
[polyA]	58	0
clean_reads [size >= 18 nt]	10728452	0.7633	801418
clean_reads [size >= 18 nt]	10728452	1	801418	1
not match genome	1925790	0.1795	482335	0.6019
match genome build2	8802662	0.8205	319083	0.3981
clean_reads [size >= 18 nt]	10728452	1	801418	1
rRNA etc.	4800293	0.447436	139398	0.173939
exon_antisense	5382	0.000501657	2197	0.00274139
exon_sense	121777	0.0113508	89784	0.112031
intron_antisense	12195	0.0011367	4207	0.00524945
intron_sense	136215	0.0126966	17293	0.021578
known miRNAs	117259	0.0109297	1151	0.0014362
repeats_not miRNAs	3555365	0.331396	92611	0.115559
repeats_novel miRNAs	4514	0.00042075	133	0.000165956
unannotated_not miRNAs	1878722	0.175116	454342	0.566923
unannotated_novel miRNAs	96730	0.00901621	302	0.000376832
