# Supplementary material for: MicroRNAs of Bombyx mori identified by Solexa sequencing
Source: BMC Genomics. 2010 Mar 3;11:148. doi: 10.1186/1471-2164-11-148 (PMC2838851; doi:10.1186/1471-2164-11-148)
Supplement: Additional file 2 — Distribution of clean tag reads from whole body and silk gland batches. As shown in Additional file 1, the total high quality reads in each library (2,619,505 in the whole silkworm body) minus reads of adapters and inserts represent the clean tag reads in this Additional file. However, only sequences equal to and longer than 10 nt in each library were summed up for total reads in the respective tables (to the left of this file). Graphs on the right are derived from data from the table (left). [file 1471-2164-11-148-S2.XLS]

## Sheet: Sheet1
	Additional file 2 Distribution of the clean tag reads from the whole body and from the silk gland batches.
	Whole body
	length (nt)	count	%
	3	17
	4	29
	5	30
	6	58
	7	615
	8	2077
	9	2491
	10	2261
	11	2667
	12	2970
	13	4519
	14	7428
	15	9729
	16	16951
	17	37011
	18	71219
	19	100352
	20	161544
	21	160637
	22	778343	0.3006
	23	192879
	24	151321
	25	128429
	26	135196
	27	213144
	28	255985
	29	137935
	30	18781
	Total	2589301	1
	anterior-middle silk gland
	length (nt)	count	%
	3	157
	4	141
	5	303
	6	323
	7	1032
	8	2078
	9	5288
	10	7414
	11	17915
	12	50894
	13	96044
	14	155299
	15	256760
	16	436272
	17	740176
	18	1107338
	19	1417815
	20	1675013
	21	1654415
	22	1677919	0.1235
	23	1183586
	24	988025
	25	668194
	26	507171
	27	446365
	28	383912
	29	98331
	30	21712
	Total	13590570	1
	posterior silk gland
	length (nt)	count	%
	3	331
	4	447
	5	2009
	6	2682
	7	17360
	8	11108
	9	22041
	10	27682
	11	41976
	12	76623
	13	141761
	14	202007
	15	362550
	16	816442
	17	1422096
	18	1628212
	19	1810291
	20	1727510
	21	1465270
	22	1142967	0.0827
	23	820675
	24	704997
	25	587559
	26	457915
	27	243433
	28	100220
	29	30144
	30	9317
	Total	13819647	1
	Note: The graph on th right derived from the data in the table (left).
