# Supplementary material for: MicroRNAs of Bombyx mori identified by Solexa sequencing
Source: BMC Genomics. 2010 Mar 3;11:148. doi: 10.1186/1471-2164-11-148 (PMC2838851; doi:10.1186/1471-2164-11-148)
Supplement: Additional file 3 — Silkworm miRNAs identified by Solexa sequencing. In all, 324 miRNA genes (loci) were identified in the silkworm genome, responsible for 209 unique miRNAs and 87 star sequences, which were screened from the raw data through flow data filtration. All known and novel miRNAs have been submitted to the international public DataBase, miRBase. The temporal names of novel miRNAs were replaced by the assigned names. The bmo-mir-276 well mapped to Build 1, but not to the Build2 genome sequence (blast 1e-5). Three new miRNAs, bmo-mir-100, bmo-mir-92b and bmo-mir-216, did not pass the filtering threshold due to their uncanonical hairpin structures, but were finally identified through homolog searches. Another two annotated miRNAs, bmo-mir-1920 and bmo-mir-1921, were not included in this file, since they showed sequential processing in generating mature sequences and no more accumulated reads were observed (Additional file 10). Several novel miRNA genes have duplicated loci within the silkworm genome. The U in the sequence was replaced with T, and sequences presented in the DNA form. [file 1471-2164-11-148-S3.XLS]

## Sheet: Additional file 3
Unique number	Assigned name	precursor	homolog	5p ID	5p_sequence	3p ID	3p_sequence	scaffold	start	end	strand	chromosome	Whether in Gene	Whether in TE	WB_5p_count	WB_3p_count	AMSG_5p_count	AMSG_3p_count	PSG_5p_count	PSG_3p_count
1	bmo-mir-276	CTGGTAATTACCACTAGCGAGGTATAGAGTTCCTACGTATGCTAACACTGTAGGAACTTCATACCGTGCTCTTGGGTTTGCCAA	dme-miR-276a	bmo-miR-276	AGCGAGGTATAGAGTTCCTACG	bmo-miR-276*	TAGGAACTTCATACCGTGCTCT	Scaffold001106	21116	21213	-	chrUN	IG region	-	48	7852	6873	68891	800	10222
2	bmo-mir-9a	AGTAGATTGGTTAATTATCTTTGGTTATCTAGCTGTATGAGTATTACTGACGTCATAAAGCTAGGTTACCGGAGTTAAGTGCCGTCTACA	dme-miR-9a	bmo-miR-9a	TCTTTGGTTATCTAGCTGTATGA	bmo-miR-9a*	ATAAAGCTAGGTTACCGGAGTTA	nscaf2527	9274	9363	-	chrUN	IG region	-	1513	36	295	46	15	2
3	bmo-mir-9b	GACGGCGCGACGCGATGCTTTGGTAATCTAGCTTTATGAACGGAATGATGTCACGGAGCTAAATCGCCAAAGCGTCGCAGCGCGCCCGGC	dme-miR-9b	-	-	bmo-miR-9b*	ACGGAGCTAAATCGCCAAAGCG	nscaf2839	31358	31447	-	chr12	IG region	-	-	-	-	1	-	1
4	bmo-mir-993a	GGCACATTCGTGATCTACCCTGTAGATCCGGGCTTTTGTAGATTAATTACATCAGAAGCTCGTCTCTACAGGTATCTCACGGCTGGAA	ame-miR-993	bmo-miR-993a*	TCTACCCTGTAGATCCGGGCTTTT	bmo-miR-993a	GAAGCTCGTCTCTACAGGTATCT	nscaf2853	2425116	2425203	+	chr6	IG region	-	31	4	5	-	-	-
5	bmo-mir-13b	GTCCATGGCCCACTCGTAAAAATGGCTGTGTCGTGTAGCAACCCTCATATCACAGCCATTTTTGACGAGTTGGGCTGTGT	ame-miR-13b	bmo-miR-13b*	TCGTAAAAATGGCTGTGTCGTG	bmo-miR-13b	TATCACAGCCATTTTTGACGAGTT	nscaf1690	7674108	7674187	-	chr1	IG region	-	-	31	2	278	-	25
6	bmo-mir-7	CGCTTCGTGTTGTATGGAAGACTAGTGATTTTGTTGTTTTTGTTGACTAACAAGAAATCACTAATCTGCCTACAAAGCGACAGCA	bta-miR-7	bmo-miR-7	TGGAAGACTAGTGATTTTGTTGTT	bmo-miR-7*	AAGAAATCACTAATCTGCCTA	nscaf2204	2812832	2812916	+	chr19	BGIBMGA001954_intron-4	-	220	-	2902	1	514	1
7	bmo-mir-1	AGCCTTGCGCAAGTTCCGTGCTTCCTTACTTCCCATAGTCATTGTAATCATATGGAATGTAAAGAAGTATGGAGCTGCGCGGGCG	dme-miR-1	bmo-miR-1*	CCGTGCTTCCTTACTTCCCAT	bmo-miR-1	TGGAATGTAAAGAAGTATGGAG	nscaf2589	5616175	5616259	-	chr4	IG region	-	1	626820	-	8182	-	3577
8	bmo-mir-970	TGGAGGAATAGACAGAGCCTTGCGTGTGCTCTTATTGGTAGTGTGACTGATAATCTATCATAAGACACACGCGGCTCTGTCTGACTCCAGCG	dme-miR-970	bmo-miR-970*	AGCCTTGCGTGTGCTCTTATTGGTA	bmo-miR-970	TCATAAGACACACGCGGCTCT	nscaf3026	2364808	2364899	+	chr23	IG region	-	-	27	3	429	-	146
9	bmo-mir-282	CGGGACTTTGACCTAGCCTCTCCTTGGCTTTGTCTGTTTCGTTAGTAGCTCAGACATAGCCTGATAGAGGTTACGTTTTGTCCCT	ame-miR-282	bmo-miR-282	TAGCCTCTCCTTGGCTTTGTCT	bmo-miR-282*	ACATAGCCTGATAGAGGTTACG	nscaf2623	733970	734054	-	chr2	IG region	-	13	17	41	5	3	-
10	bmo-mir-79	CGCCGCCGGGCGCGCTGCGACGCTTTGGCGATTTAGCTCCGTGACATCATTCCGTTCATAAAGCTAGATTACCAAAGCATCGCGTCGCGCCGTCTCAACG	ame-miR-79	bmo-miR-79*	CTTTGGCGATTTAGCTCCGTGA	bmo-miR-79	ATAAAGCTAGATTACCAAAGCA	nscaf2839	31354	31453	+	chr12	BGIBMGA005856_intron-2	-	-	244	5	3298	-	262
11	bmo-mir-34	AGAATCAGGGTAGACCGCGTTGGCAGTGTGGTTAGCTGGTTGTGTATGGAAATGACAACAGCCACTAACGACACTGCTCCTGCGTGCACCCTAAATCA	dps-miR-34	bmo-miR-34	TGGCAGTGTGGTTAGCTGGTT	bmo-miR-34*	AGCCACTAACGACACTGCTCCT	nscaf2823	3806245	3806342	-	chr25	IG region	-	23	1	706	132	288	7
12	bmo-mir-274	GGCTGTTGTTAGGCGAAGTTGGTTTGTGACCGTCACTAACGGGCAGTGTTAATACGGTTGCTCGTTTTGGCGATCGCAAAATGAACTCGCTTGAC	dme-miR-274	bmo-miR-274	TTTGTGACCGTCACTAACGGGCA	bmo-miR-274*	TCGTTTTGGCGATCGCAAAATG	nscaf1071	1280278	1280372	-	chr26	IG region	-	14	-	7922	531	1163	29
13	bmo-mir-2a-1	GGCGGAATGTAGTCGTGGCATCAAAGTCGGTTTGTCATAGGTCATAACGTAACTATCACAGCCAGCTTTGATGAGCACGACTTCATCTGT	dme-miR-2a	bmo-miR-2a*	GCATCAAAGTCGGTTTGTCATA	bmo-miR-2a	TCACAGCCAGCTTTGATGAGCA	nscaf1690	7674381	7674470	-	chr1	IG region	-	159	120	204	666	47	216
14	bmo-mir-1923	TCGAAACTTGCCATTTAAAATGGTGCCTTCGATAACTTTTTTCATTAATTTTTAATGACTAATCGCGTACCGTTGCATAGCCGTGGCGG	known_silkworm specific	-	-	bmo-miR-1923	TGACTAATCGCGTACCGTTGCATAGCCGT	scaffold17935	100	188	-	chrUN	-	BGIBMREASTEA01195253	-	1	-	14	-	1
14	bmo-mir-1923	TCGAAACTTGCCATTTAAAATGGTGCCTTCGATAACTTTTTTCATTAATTTTTAATGACTAATCGCGTACCGTTGCATAGCCGTGGCGG	known_silkworm specific	-	-	bmo-miR-1923	TGACTAATCGCGTACCGTTGCATAGCCGT	scaffold25595	15	103	-	chrUN	-	BGIBMREASTEA01215369	-	1	-	14	-	1
14	bmo-mir-1923	TCGAAACTTGCCATTTAAAATGGTGCCTTCGATAACTTTTTTCATTAATTTTTAATGACTAATCGCGTACCGTTGCATAGCCGTGGCGG	known_silkworm specific	-	-	bmo-miR-1923	TGACTAATCGCGTACCGTTGCATAGCCGT	scaffold35968	148	236	-	chrUN	-	BGIBMREASTEA01242182	-	1	-	14	-	1
15	bmo-mir-12	TTCTGAGTATTACTTCAGGTACTGGTTGTATTAAATAAAAAACGGAATAAGTTATTAACACAGCCTAATAGAGATATTACGGATTTACGA	dme-miR-12	bmo-miR-12	TGAGTATTACTTCAGGTACTG	-	-	nscaf2891	688510	688599	-	chr24	BGIBMGA008150_intron-5	-	271	-	6555	-	278	-
16	bmo-mir-281	TCTGTTAATGAAGAGAGCTATCCGTCGACAGTATTGCTGATAAACACTGTCATGGAGTTGCTCTCTTTATGAACGGA	ame-miR-281	bmo-miR-281*	AAGAGAGCTATCCGTCGACAGT	bmo-miR-281	TGTCATGGAGTTGCTCTCTTTA	nscaf2964	1678295	1678371	+	chr2	IG region	-	889	13	27678	186	3287	9
17	bmo-mir-iab-4	GCGTCGCCTTCTGTACGTATACTGAATGTATCCTGAGTGCGCGATTCTTGTCCGGTATACCTTCAGTATACGTAACAGAAGATGACAC	dme-miR-iab-4	bmo-miR-iab-4	ACGTATACTGAATGTATCCTGA	bmo-miR-iab-4*	CGGTATACCTTCAGTATACGT	nscaf2853	3476510	3476597	+	chr6	IG region	-	137	13	238	11	32	4
18	bmo-mir-277	TTGATTACGCCTCGGGGTTCGTGCCAGGAGTGCGTTTGCAAAGAGGCCGACATGTTTGCGTTATTGCAATGTTAACACTGTAAATGCACTATCTGGTACGACATCCCGGGGCGTGTAGCAAC	dme-miR-277	bmo-miR-277*	TCGTGCCAGGAGTGCGTTTGC	bmo-miR-277	TAAATGCACTATCTGGTACGACA	nscaf2823	3814276	3814397	-	chr25	IG region	-	-	379	15	2208	3	209
19	bmo-mir-31	GTCGAGCCGGTGGCTGGGAAGGCAAGAAGTCGGCATAGCTGTTTGAATAAGATACACGGCTGTGTCACTTCGAGCCAGCTCAATCCGCCGGCTTTCTTCAATTTCAAGATTTGCGGATGCT	ame-miR-31a	bmo-miR-31	AGGCAAGAAGTCGGCATAGCTGT	bmo-miR-31*	GGCTGTGTCACTTCGAGCCAGC	nscaf3053	421848	421968	+	chrUN	IG region	-	2694	-	6175	17	2971	2
20	bmo-mir-87	TGAAGAAGTTCGGTACACTAATGGGCCTGAATCGTTGCTCAGACCTGTATTTTCGACCAGGTGAGCAAACTTTCAGGTGTGTTAGTGCCGGCTGGTCTACA	bmo-mir-87	-	-	bmo-miR-87	GTGAGCAAACTTTCAGGTGTGT	nscaf2800	298533	298633	+	chr27	IG region	-	-	54	-	82	-	1
21	bmo-mir-190	GAGCCGCGCGTCGTCGAGATATGTTTGATATTCTTGGTTGTTTGTTTTGGATCACCCGGGAATCAAACATATTACTCTACGACCGCGGCC	dme-miR-190	bmo-miR-190	AGATATGTTTGATATTCTTGGTTG	bmo-miR-190*	CCCGGGAATCAAACATATTACTCT	nscaf2053	449865	449954	+	chr2	BGIBMGA001372_intron-19	-	248	27	3159	56	236	5
22	bmo-mir-2a-2	AATGTTTCGTCGCTCACAAAGTGGTTGTCGTATGCGTTTTTACTTTGGCCATATCACAGCCAGCTTTGATGAGCGATGAA	dme-miR-2a	bmo-miR-2a-2*	CTCACAAAGTGGTTGTCGTATG	bmo-miR-2a-2	TATCACAGCCAGCTTTGATGAGCG	nscaf1690	7673973	7674052	-	chr1	IG region	-	-	39	7	464	1	140
23	bmo-mir-307	AGCTCGTTCCCGGTTACTCACTCAACCTGGGTGTGATGTGTGCACTCGTTGCTCGGCCCATCACAACCTCCTTGAGTGAGCGATCGTCTATGAGCC	dme-miR-307	bmo-miR-307*	ACTCACTCAACCTGGGTGTGATG	bmo-miR-307	TCACAACCTCCTTGAGTGAGCGA	nscaf2828	4741979	4742074	-	chr8	IG region	-	-	3	1	41	-	3
24	bmo-mir-927	TGCAGCCTTTTTGCTTTAGAATTCCTACGCTTTACCGTTGCCAAGTAGTTGGGCAAAGCGTTTGGATTCTAAAACGAAATAACTGCCA	dme-miR-927	bmo-miR-927	TTTAGAATTCCTACGCTTTACC	bmo-miR-927*	CAAAGCGTTTGGATTCTAA	nscaf2575	1011451	1011538	+	chr10	IG region	-	10	7	211	44	4	1
25	bmo-mir-263b	AGCCGACGCTGTTCCTTGGCACTGGGAGAATTCACAGGAGTTGTAATTCATACCCGTGAATTTCCCGATGCCTTAGCTCAGTGTGGTCA	dme-miR-263b	bmo-miR-263b	CTTGGCACTGGGAGAATTCACAG	bmo-miR-263b*	GTGAATTTCCCGATGCCTTAG	nscaf2943	1531334	1531422	+	chr14	IG region	-	9	1	27	1	9	-
26	bmo-let-7a	GGTACTGCCGTCGGCTTGTTGAGGTAGTAGGTTGTATAGTACGGAAATACAACACATAGGTGCGACTGTATAGCCTGCTAACTTTCCGAGCTGACGGAATGACA	dme-let-7	bmo-let-7a	TGAGGTAGTAGGTTGTATAG	bmo-let-7*	CTGTATAGCCTGCTAACTTTCC	nscaf3026	3368285	3368388	-	chr23	IG region	-	3736	3	79117	15	8309	7
27	bmo-bantam	TAAAAGGAACTACGAAACTGGTTTTCATAATGATTTGACAGATTGTTTTGTATTCTGAGATCATTGTGAAAGCTAATTTTGTTCCTGGTA	ame-bantam	bmo-bantam*	CTGGTTTTCATAATGATTTGACA	bmo-bantam	TGAGATCATTGTGAAAGCTAAT	nscaf3031	2300724	2300813	+	chr11	IG region	-	4	2252	5	8859	-	759
28	bmo-mir-275	CAGGCGGCAGCGCCGCGCGCTACTCCGGCGCCAGGACTGTCCTCACCGAGTCAGGTACCTGAAGTAGCGCGCGGTGTCTCCTCCTA	dme-miR-275	bmo-miR-275*	CGCGCTACTCCGGCGCCAGGACT	bmo-miR-275	TCAGGTACCTGAAGTAGCGCG	nscaf2993	1921658	1921743	+	chr12	BGIBMGA010447_exon-2	-	1	76	2	7349	-	1225
29	bmo-mir-283	AACGTTTCCCGACTAAATATCAGCTGGTAATTCTGGGCTTTATTAATCCCAGGCTATCAGCTGGTATACAGTTATGATACGTA	dme-miR-283	bmo-miR-283	AAATATCAGCTGGTAATTCTGGG	bmo-miR-283*	CAGGCTATCAGCTGGTATACAG	nscaf2891	690173	690255	-	chr24	BGIBMGA008150_intron-5	-	62	-	2273	20	175	3
30	bmo-mir-137	TAACACGCTTGGAGGTCACGCGTATTCTTGGGGAATTAACACATATGTGAGATGTTATTGCTTGAGAATACACGTAGCTGACAAGGAGTA	dme-miR-137	-	-	bmo-miR-137	TTATTGCTTGAGAATACACGTA	nscaf2204	1643535	1643624	-	chr19	IG region	-	-	1	-	-	-	-
31	bmo-mir-92	GCGGTGGCCACGCTTAGGACGCGATTAGGTGTAAACGTTTGTGTTTCATATCAAATTGCACCAATCCCGGCCTGCCTGTGGCCACAGC	dme-miR-92b	-	-	bmo-miR-92	AATTGCACCAATCCCGGCCTGC	nscaf2912	693914	694001	-	chr7	BGIBMGA008683_exon-2	-	-	2	-	3	-	2
32	bmo-mir-2b	CGCTAGAACTCGACAAGGTGGTTGTGACATGGGGGCTCAGGATCATATCACAGCCAGCTTTGTTGAGTTCTCGGCT	dme-miR-2b	bmo-miR-2b*	TCGACAAGGTGGTTGTGACATG	bmo-miR-2b	TATCACAGCCAGCTTTGTTGAGT	nscaf1690	7673850	7673925	-	chr1	IG region	-	2	11	35	148	13	28
33	bmo-mir-14	TTGTCATTTGTGTCGGGGAGAGAAATCGACGAGGCTGTTTTATTTAGTCAGTCTTTTTCTCTCTCCTATATGAGTGACAT	dme-miR-14	bmo-miR-14*	CGGGGAGAGAAATCGACGAGGCT	bmo-miR-14	TCAGTCTTTTTCTCTCTCCTAT	nscaf3040	1271367	1271446	-	chr1	IG region	-	2	222	254	1314	70	268
34	bmo-mir-71	GCAAGATGCTCTCTACCTCTTGAAAGACATGGGTAGTGAGATGTCCCGTACATCTAAAATTCTCACTACCTTGTCTTTCATGCGGATTGGGCAAATATCTTCACTCGGCTTCGGAAGAT	sme-miR-71c	bmo-miR-71	TGAAAGACATGGGTAGTGAGAT	bmo-miR-71*	TTCTCACTACCTTGTCTTTCAT	nscaf1690	7689346	7689464	-	chr1	IG region	-	8	1	153	46	20	10
35	bmo-mir-13a	GATAATCTCGATCCTGTCAAAGCGGCGGTGAAATGTCTCCTCCCTTTCATATCACAGCCACTTTGATGTGGTCGGTTTA	ame-miR-13a	-	-	bmo-miR-13a	TATCACAGCCACTTTGATGTGG	nscaf1690	7674236	7674314	-	chr1	IG region	-	-	6	-	48	-	19
36	bmo-mir-965	ATATAAATGGCTGCATAGCTAAACGGGAGAAGCTATAGCGCTATATGTCAATATTAAAATCATAAGCGTATAGCTTTTCCCCTTGGTTATGCATGCATATTCTC	dme-miR-965	bmo-miR-965	CGGGAGAAGCTATAGCGCTATATG	bmo-miR-965*	TAAGCGTATAGCTTTTCCCCTT	nscaf2847	8391858	8391961	-	chr4	IG region	-	273	3	1731	745	104	99
37	bmo-mir-993b	GGCACATTCGTGATCTACCCTGTAGATCCGGGCTTTCGTAAAAAACAAATCGAAAGCTCGTCTCTACAGGTATATCACGGCTGGCCCACGCCACCTTTTCTACAATTAGTCAAGAACTG	ame-miR-993	bmo-miR-993b*	TACCCTGTAGATCCGGGCTTTCG	bmo-miR-993b	AAAGCTCGTCTCTACAGGTATA	nscaf2734	2625	2743	-	chr1	IG region	-	131	5	22	3	1	-
38	bmo-mir-133	AAAGCGAGAGCGTTGTTCGCTTTAGCTGGTTGACTTCGGGTCAAATTGTCATTTTCATATCATTTGGTCCCCTTCAACCAGCTGTAGTTAACATCTGCTTT	dme-miR-133	-	-	bmo-miR-133	TTGGTCCCCTTCAACCAGCTGT	nscaf2589	5600024	5600124	-	chr4	IG region	-	-	6	-	-	-	-
39	bmo-mir-278	GTATCAAGTGCTACGCCCGGACGAACTTCCCAGCTCGGCCGACAATCAGGGGTCGGTGGGATCTTCGTCCGTTTGTATCGCTTATAC	dme-miR-278	bmo-miR-278*	CCGGACGAACTTCCCAGCTCGG	bmo-miR-278	TCGGTGGGATCTTCGTCCGTTT	nscaf2828	5073897	5073983	+	chr8	IG region	-	22	368	2958	5344	901	748
40	bmo-mir-305	CGACCGCCGCACGCCCATTGTACTTCATCAGGTGCTCTGGTGATCATAGTTCCAGGCGCTTGTTGGAGTACACTTACCGTGTCGGCGGTTA	dme-miR-305	bmo-miR-305	ATTGTACTTCATCAGGTGCTCTGG	bmo-miR-305*	GGCGCTTGTTGGAGTACACTT	nscaf2993	1921782	1921872	+	chr12	BGIBMGA010447_exon-2	-	34	12	783	55	116	5
41	bmo-mir-184	GTGCAGTGACGTGCCCTTGTCATTCTTCAGGCCCTGTGTATTTACAACTACTGGACGGAGAACTGATAAGGGCACGCCGTGTAC	aga-miR-184	bmo-miR-184*	CCTTGTCATTCTTCAGGCCCTG	bmo-miR-184	TGGACGGAGAACTGATAAGG	nscaf2964	4754656	4754739	-	chr2	IG region	-	-	449	1	284	0	175
42	bmo-mir-932	GTGTTGAGGCTTCAATTCCGTAGTGCATTGCAGTGCATGCTGCCACCTGCAAGCAGTGCGGGAGTGAGGCTGAGGCATGCCTTAACTAC	dme-miR-932	bmo-miR-932	TCAATTCCGTAGTGCATTGCAGT		-	nscaf2847	7595334	7595422	+	chr4	BGIBMGA006202_intron-2	-	1	-	-	-	-	-
43	bmo-mir-263a	ATCGATCCAAGCACAGGCAATGGCACTGGAAGAATTCACGGGTTCAGTTTATATATTCCCGTGATCTCTTAGTGGCATCACTGGTGCAGGACGAC	dme-miR-263a	bmo-miR-263a	AATGGCACTGGAAGAATTCACGGG	bmo-miR-263a*	CGTGATCTCTTAGTGGCATCAC	nscaf2589	2307337	2307431	-	chr4	IG region	-	4174	3	165698	211	66731	33
44	bmo-mir-317	GGGCTATCGAACGACCGGGTGCCACGCTGTGCTCTCTCGAAAATTATGGCGGAGTGAACACAGCTGGTGGTATCTCAGTTGTTCCCTAGTTC	ame-miR-317	bmo-miR-317*	CGGGTGCCACGCTGTGCTCTCT	bmo-miR-317	TGAACACAGCTGGTGGTATCTCAGT	nscaf2823	3834385	3834476	-	chr25	IG region	-	0	1065	15	7384	3	950
45	bmo-mir-10	AGTGCCCTACATCTACCCTGTAGATCCGAATTTGTTTGAAGTGAGGCGACAAATTCGGTTCTAGAGAGGTTTGTGTGGTGCACG	dre-miR-10b	bmo-miR-10	TACCCTGTAGATCCGAATTTGT	bmo-miR-10*	CAAATTCGGTTCTAGAGAGGTTT	nscaf2853	2508128	2508211	-	chr6	IG region	-	1467	2736	576	1814	178	311
46	bmo-mir-8	CACGACGGAGTAACGGTTCGCATCTTACCGGGCAGCATTAGAGTCCTGTCTATATTTTCTAATACTGTCAGGTAAAGATGTCGTCCGCGCTCCACGTTCGTC	dme-miR-8	bmo-miR-8*	CATCTTACCGGGCAGCATTAGA	bmo-miR-8	TAATACTGTCAGGTAAAGATGTC	nscaf2855	79776	79877	+	chr10	IG region	-	81	1508	5872	11528	775	1004
47	bmo-mir-252	AACTAAACCTTGTTCCTAAGTACTAGTGCCGCAGGAGCGTTTTGTAGTATCTCCTGCTGCCTAAGTGCTTATCAATGAGGGTTTA	dme-miR-252	bmo-miR-252	CTAAGTACTAGTGCCGCAGGAG	bmo-miR-252*	CCTGCTGCCTAAGTGCTTATCA	nscaf1071	1254668	1254752	-	chr26	IG region	-	86	0	47	2	3	-
48	bmo-mir-279a	ACGTCAATTTCTTTCGATGAGTGGAGGTTTAGTGCATGTTTATTTACACCATGACTAGATCCACACTCATCCATGGAAGTTGCGA	dme-miR-279	-	-	bmo-miR-279a	TGACTAGATCCACACTCATCCA	nscaf2655	11805	11889	+	chr15	IG region	-	-	18	-	454	-	81
49	bmo-mir-285	TGTCCATGTTTTGACAACTGTATTCGAGTGTGTGGAAGAGTTTTAAAAATCCTCTAGCACCATTCGAATTCAGTGCTCGAACGTGGTTA	dme-miR-285	-	-	bmo-miR-285	TAGCACCATTCGAATTCAGTGC	nscaf1681	2313932	2314020	-	chr22	IG region	-	-	-	-	86	-	5
50	bmo-mir-210	AATGAAGTCCAAAGCAGCTGCTGGCCACTGCACAAGATTAGTCAAGTTTATACTCTTGTGCGTGTGACAGCGGCTATTGCGGGCATTTCATT	dme-miR-210	-	-	bmo-miR-210	CTTGTGCGTGTGACAGCGGCTAT	nscaf1898	4464447	4464538	+	chr13	IG region	-	-	-	-	3	-	-
51	bmo-mir-929	TGTTAAATTGACTCTAGTAGGGAGTCCGTTCCGCGCGACTCCCTAATCGAGTCAGGTTGACTTCTTTGATGCTAAATCGACG	dme-miR-929	bmo-miR-929	AATTGACTCTAGTAGGGAGT	bmo-miR-929*	CTCCCTAATCGAGTCAGGTTGA	nscaf3003	395214	395295	+	chr26	IG region	-	-	-	3	1	1	-
52	bmo-mir-216	AGCTTACGCCGGCTTCGATCTAATCTCATTTGGTAACTGTGAGGCTTTACACCGCGGCTGTGTACTGTCATCCGTACGTTTTACCACTTACCGTCGTACGATGGTAAGATGGCGGTGCACACGTTTGCGCTACACTCAGATT	gga-miR-216	bmo-miR-216	TAATCTCATTTGGTAACTGTG	-	-	nscaf2891	689317	689458	-	chr24	IG region	-	8	-	-	-	17	-
53	bmo-mir-92b	GGCCCGTTTGGCTGGGCAGTGACTGGCGCCATATTCGGTACGTGTGCGATATTGCACCAGTCCCGGCCTATCCGAGCGGGC	dme-miR-92a	-	-	bmo-miR-92a	TATTGCACCAGTCCCGGCCTAT	nscaf2912	694087	694167	-	chr7	BGIBMGA008683_exon2	-	-	26	-	32	-	23
54	bmo-mir-100	CATTAAGCCTCTTTAACTGGAACCCGTAGATCCGAACTTGTGCGCTATTGTCGTTGGGGACTCCGTCCAATCGCGCGTAACGATAGCGACTATTCAATGGCAACAATATCGATTCTAAAAGTTGCCGGCAATCAAAACCAAA	hsa-miR-100	bmo-miR-100	AACCCGTAGATCCGAACTTGTG	-	-	nscaf3026	3370772	3370913	-	chr23	IG region	-	475	-	41735	-	7540	-
55	bmo-mir-316	TGCATAAATTTGTCTTTTTCCGCTTTGCTGCTGATTTTTTTCGTACGTCAACGGCAAAGTGAAAAGGTCTCCTTTATGAGAA	ame-miR-316	bmo-miR-316*	TGTCTTTTTCCGCTTTGCTGCTG	bmo-miR-316	ACGGCAAAGTGAAAAGGTCTCC	nscaf3034	2951761	2951842	+	chr11	IG region	-	5	14	-	-	-	-
56	bmo-mir-9c	GCGGGCCGTCTCTTTGGTATCCTAGCTGTAGGCGTGCGCGGCCCTAAAGTTATGGTACCGAAGTTACGGCTCGTGA	dme-miR-9c	bmo-miR-9c	TCTTTGGTATCCTAGCTG	bmo-miR-9c*	TAAAGTTATGGTACCGAAGTTA	nscaf2839	28907	28982	+	chr12	BGIBMGA005856_intron-2	-	1142	50	10030	7947	2950	1010
57	bmo-mir-306	GGCGGCCGCCTCAGGTACTAGGTGACTCTGAGTGGTGCCGGTCTCAGAGCCGCCTCGTGCCTCAGCGCGGGCTCC	dme-miR-306	bmo-miR-306	TCAGGTACTAGGTGACTCTGA	bmo-miR-306*	CAGAGCCGCCTCGTGCCTCAG	nscaf2839	30906	30980	+	chr12	BGIBMGA005856_intron-2	-	1992	1	189595	288	53147	107
58	bmo-mir-33	TAAAGCGAGAGTGCATTGTAGTTGCATTGCACCGGTTCCATTAACGTGCAATATGACTACAAGGCAAATCCCGAATTAGT	dme-miR-33	bmo-miR-33	GTGCATTGTAGTTGCATTGCA	bmo-miR-33*	CAATATGACTACAAGGCAAATC	nscaf1898	9530344	9530423	+	chr13	BGIBMGA001211_intron-13	-	117	12	616	75	57	9
59	bmo-mir-11	GTTTTGTGGCTAGCACTCGACATGTGACCTGTGTTCGGTAATCACATCACAGTCAGAGTTCTAGCTACACGGCGCG	dme-miR-11	bmo-miR-11*	TAGCACTCGACATGTGACCTGT	bmo-miR-11	CATCACAGTCAGAGTTCTAGCT	nscaf2655	1162545	1162620	+	chr15	IG region	-	3	936	6	3693	-	590
60	bmo-mir-998	CTCGGTCGCGAGCTGCCTCCCGTGCGGCTGCAGTGCTCGCGTGTAGCACCATGGGATTCAGCTCACGGCCGCT	dme-miR-998	-	-	bmo-miR-998	TAGCACCATGGGATTCAGCT	nscaf2655	1163490	1163562	+	chr15	IG region	-	-	17	-	502	-	102
61	bmo-mir-308	CGTTTCCACGCGTGGTATTATTCTTGTGAATGTGTTTTAGCTACAATCACAGGATAATACTGCGAGTGGCGGTGTC	dme-miR-308	bmo-miR-308*	CGTGGTATTATTCTTGTGAATGT	bmo-miR-308	AATCACAGGATAATACTGCGAG	nscaf2888	8074829	8074904	-	chr15	NM_001043808_intron-1 BGIBMGA007645_intron-2	-	87	814	377	39594	44	6409
62	bmo-mir-279d	TTCCTCAGACGATGAGTGACCGTTTAGTTCAAGTTGTCAATTCTTGACTAGATTTTCACTTATCCTCTGCGGGCAC	dme-miR-279	bmo-miR-279d*	GATGAGTGACCGTTTAGTTCAA	bmo-miR-279d	TGACTAGATTTTCACTTATCCT	nscaf3026	738220	738295	+	chr23	BGIBMGA011311_intron-5	-	-	50	14	469	-	32
63	bmo-mir-279b	TTTGTAGTTAATGGGTATAGGTCTAGTATCACCGGGCTGATTCTGTGACTAGATCTACACTCATTGAGTGCTTATGG	tca-miR-279a	bmo-miR-279b*	ATGGGTATAGGTCTAGTAT	bmo-miR-279b	TGACTAGATCTACACTCATTGA	nscaf2823	2930726	2930802	+	chr25	BGIBMGA005158_intron-5	-	5	1074	189	23218	7	1892
64	bmo-mir-279c	TGATATTTGTGGGCGAGTTTGCTTCTGGTTCATGTTTTATATTGATCATGACTAGATCCATACTCGTCTGCAGCCATCAA	tca-miR-279b	bmo-miR-279c*	GGGCGAGTTTGCTTCTGGTTCA	bmo-miR-279c	TGACTAGATCCATACTCGTCTG	nscaf2823	2930986	2931065	+	chr25	BGIBMGA005158_intron-5	-	-	343	11	45621	1	7206
65	bmo-mir-1175	GTGACAGATTAAGTGGAGGTGTGATCTCTTCACTTTTTATGTTTAAAGTGAGATTCAACTCCTCCAACTTAACCCTGGATCG	lgi-miR-1175	bmo-miR-1175-5p	AAGTGGAGGTGTGATCTCTTCA	bmo-miR-1175-3p	TGAGATTCAACTCCTCCAACTTAA	nscaf2800	1533328	1533409	-	chr27	IG region	-	187	34	1	8	-	-
66	bmo-mir-989	AGGGTTGAAATGGCCATTACCTCACAGTCACGTGGTCATGATGGTACAACGTGTGATGTGACGTAGTGGAAGTCTCGACCT	dme-miR-989	-	-	bmo-miR-989	GTGTGATGTGACGTAGTGGAA	scaffold4254	430	510	+	chrUN	IG region	-	-	14	-	16	-	-
66	bmo-mir-989	AGGGTTGAAATGGCCATTACCTCACAGTCACGTGGTCATGATGGTACAACGTGTGATGTGACGTAGTGGAAGTCTCGACCT	dme-miR-989	-	-	bmo-miR-989	GTGTGATGTGACGTAGTGGAA	nscaf1898	14714761	14714841	-	chr13	IG region	-	-	14	-	16	-	-
67	bmo-mir-9d	GCTCAATTGGAGTATTTGGTGATTCAGCTGATGTGATGAAAACTTTTTAATTCATAAAGCTAATTCACTGAGTGTTCGAGTTGAG	dme-miR-9	-	-	bmo-miR-9d	ATAAAGCTAATTCACTGAGTGT	nscaf2176	353029	353113	-	chr11	IG region	-	-	7	-	-	-	-
68	bmo-mir-745	TAGTTGGTTGCGGCTCATCGTGTGGCAGTTTGCTAGGTTAGAATGCCAGCTGCCTAGCGAAGGGCAACGAACAACTGAG	lgi-miR-745a	bmo-miR-745*	CGGCTCATCGTGTGGCAGTTTGCT	bmo-miR-745	CAGCTGCCTAGCGAAGGGCAACG	nscaf3058	7903245	7903323	+	chr16	IG region	-	1	36	-	-	-	-
69	bmo-mir-750	CTTCATGTCTGAGTTGGACAGGGGATCTTGACAGTTTCATGGTTCGCTGCCAGATCTATCTTTCCAGCTCACGCGTGGA	cap-miR-750	bmo-miR-750*	AGTTGGACAGGGGATCTTGACA	bmo-miR-750	CCAGATCTATCTTTCCAGCT	nscaf2800	1533479	1533557	-	chr27	IG region	-	2	354	-	7	-	-
70	bmo-mir-375	CAGCAAGGCGACCCGAGCGGTCTGAGCAAACTGTGACAATATCTAGTTTGTTCGCCCCGGCTCGTGTCGCCAAGCGTCA	ame-miR-375	bmo-miR-375-5p	ACCCGAGCGGTCTGAGCAAACT	bmo-miR-3753p	TTTGTTCGCCCCGGCTCGTGTCG	nscaf2970	2055463	2055541	+	chr8	IG region	-	8	1	9784	2084	2229	967
71	bmo-mir-2733d-1	ACTGTCTACAACAATGTCTCTCAACAATAGTTATCACTTCCTCAGTCGACATGTTTTCACATTCTGTCACTGGGAATGTAATAGCTATTCTGGATAGA	novel_silkworm specific	-	-	bmo-miR-2733d	TCACTGGGAATGTAATAGCTAT	nscaf2176	341366	341463	-	chr11	IG region	-	-	5	-	-	-	-
72	bmo-mir-2733d-2	TTTGCTGGACTGTCTATAATGTCTTTCAACAATAGCTATTACTTCTCCAGAAGACATTCACATTCTGTCACTGGGAATGTAATAGCTATTTCCAAAATT	novel_silkworm specific	-	-	bmo-miR-2733d	TCACTGGGAATGTAATAGCTAT	nscaf2176	341036	341134	-	chr11	IG region	-	-	5	-	-	-	-
73	bmo-mir-2754	TGGGTTTGGACATGTTGCTACGCAATGCCGGTCAAAAGCGCGTTGTTAAATCTGTGCGACATCTCACTCTGGTATTGACTGTAATAGTTTATCTCCA	novel_silkworm specific	-	-	bmo-miR-2754	TCTGGTATTGACTGTAATAG	nscaf2826	32966	33062	-	chr12	-	BGIBMREASTEA00406538	-	-	-	-	-	6
74	bmo-mir-2755	TTTGGTGAAGCAAGGTGGCCTAGCAGAGTGTTTTCAACAAAGCTTGCACCCTGTCAGACCATACTTGTTTTAACTAACC	novel_silkworm specific	bmo-miR-2755*	CAAGGTGGCCTAGCAGAGTGTT	bmo-miR-2755	CACCCTGTCAGACCATACTTGTT	nscaf2860	227737	227815	-	chr10	BGIBMGA006925_intron-3	-	4	2269	115	21114	30	3376
75	bmo-mir-2756	TCAGTTGCACACCCTGTAGCTGCCAAGGGGCGCAGCTTAATTCCGCCCCTCGGCTGCTACATTGTATGCTACTGAAT	novel_silkworm specific	bmo-miR-2756	ACCCTGTAGCTGCCAAGGGGCG	bmo-miR-2756*	CCCCTCGGCTGCTACATTGTAT	nscaf2887	1318110	1318186	-	chr15	BGIBMGA007507_intron-6	-	14	2	11006	29	2486	3
76	bmo-mir-2757	AATTATTGAAACGGGAATGGTCACTTACAACTGTTTTTTCTTTCTAGCTGAAAGTGTCCATTTCCGTTTTGATACTAT	novel_silkworm specific	bmo-miR-2757	ACGGGAATGGTCACTTACAACT	bmo-miR-2757*	CTGAAAGTGTCCATTTCCGTT	nscaf2902	1922169	1922246	-	chr18	IG region	-	6	2	376	76	23	12
77	bmo-mir-2758	AGTTTAGAAGACTTGGTAGAACACGTAGTAAGCAGGTGGAATCTCCCTGCGTGTTCTACCAAGTTATCTAGGTTGG	novel_silkworm specific	bmo-miR-2758	ACTTGGTAGAACACGTAGTAAG	bmo-miR-2758*	CCCTGCGTGTTCTACCAAGTTA	nscaf2204	2811874	2811949	+	chr19	BGIBMGA001954_intron-4	-	1398	10	15736	125	2677	35
78	bmo-mir-2759	TTCAATGACTCTCCGTGTTCTTTAATCACTCAAGACTTATGTTCTTGAAAGATCATAGAATGCGAAATGTCCTTGTA	novel_silkworm specific	-	-	bmo-miR-2759	TGAAAGATCATAGAATGCGAAA	nscaf2734	1231026	1231102	+	chr1	BGIBMGA003897_intron-12	-	-	13	-	152	-	26
79	bmo-mir-2760	CCGAATGAAACGAGGCTTAATTGAACCAAAAAGCGCATCCACTTGATGTTTAAAACAGTTTTTTGGTTGTTAAGTTCCATTTTATTTGTAG	novel_silkworm specific	bmo-miR-2760*	CGAGGCTTAATTGAACCAAAAAGC	bmo-miR-2760	TTTTTGGTTGTTAAGTTCCATT	nscaf2210	2415799	2415889	-	chr1	BGIBMGA002020_intron-7	-	-	6	14	26	-	-
80	bmo-mir-2761	ATAGACGCTGCATCGAGACGGTTCCATACAAGCTGCACCAGACTTGTGTGGAACCGTCGTCGATGGAAAAAATAATT	novel_silkworm specific	bmo-miR-2761*	CATCGAGACGGTTCCATACA	bmo-miR-2761	TGTGTGGAACCGTCGTCGATGGA	nscaf2210	3055114	3055190	-	chr1	IG region	-	5	28	3	17	-	-
81	bmo-mir-2762	TTTACTATTTTACCGTCACATTTCTTTATGTATCACGGATGGAGACACGTGGTACGTCGGGAAATGTACGGTAAAATATGATT	novel_silkworm specific	-	-	bmo-miR-2762	GTACGTCGGGAAATGTACGGTA	nscaf2734	993104	993186	-	chr1	IG region	-	-	23	-	418	-	75
82	bmo-mir-2763	GGCAATGTACTGCAAAGTAGTGAACATAATTTATCGTGAGATTTATTATTAGATATTATGCTCATTTCTTTGGATATGTTGTACG	novel_silkworm specific	bmo-miR-2763*	TGCAAAGTAGTGAACATAATTTAT	bmo-miR-2763	TATTATGCTCATTTCTTTGGAT	nscaf3041	1482848	1482932	+	chr21	IG region	-	1	8	-	6	-	-
83	bmo-mir-2764	CAGTTCTTCTTTAGTAGCTACAATATCTATGACGTTGATTCGAATTATTTCGTAGATATTGTAGTTACTGGAGAATTATCT	novel_silkworm specific	-	-	bmo-miR-2764	TTCGTAGATATTGTAGTTACTGG	nscaf2814	660909	660989	-	chr22	IG region	-	-	8	-	-	-	-
84	bmo-mir-2765	TATCTGGGCCTGGTAACTCCACCACCGTTGGCGTTATCAATCCGCCAACGGGGTAAGAGTTCCCTTTCCTAGACG	novel_silkworm specific	bmo-miR-2765	TGGTAACTCCACCACCGTTGGC	-	-	nscaf3026	1824897	1824971	+	chr23	IG region	-	6	-	48	-	5	-
85	bmo-mir-2766	CATTACTCGTCCGCCCTTCGTCTTGACTGGCGCTGTCGCTTGCATCAGTCTTGTCGAATGGTGGGTGAGTTTC	novel_silkworm specific	bmo-miR-2766*	CCGCCCTTCGTCTTGACTGGCG	bmo-miR-2766	TCAGTCTTGTCGAATGGTG	nscaf2686	161868	161940	-	chr24	BGIBMGA003824_intron-2	-	28	2552	192	48354	36	10146
86	bmo-mir-2767	ACCGTTGTTTCAAGTAAATCTCGTGCGGTTTGTCTCATTCCGAACCGTATGAGATTTACTTAAAATGATTGTG	novel_silkworm specific	bmo-miR-2767	CAAGTAAATCTCGTGCGGTTTG	-	-	nscaf1071	874636	874708	+	chr26	IG region	-	5	-	-	-	-	-
87	bmo-mir-2768	GTCGGGCGACCGGTGAAATATTTTGACCAATTTTATATATCGGTCTGATCGTTGACTCAAGGTGAATTGGTTAAGATATTGCATCGTTTGCTCGATC	novel_silkworm specific	bmo-miR-2768*	CGGTGAAATATTTTGACCAATT	bmo-miR-2768	ATTGGTTAAGATATTGCATCGT	nscaf2964	4200010	4200106	-	chr2	NM_001043989_intron-2	-	-	10	5	276	-	-
88	bmo-mir-2769	TAAATTACACGACCGAACATCTGATAATATACTATATGATATGATAATATATTATCAGATTTTCGGTCGCGTTATTTT	novel_silkworm specific	-	-	bmo-miR-2769	ATATATTATCAGATTTTCGGTC	nscaf3060	149686	149763	+	chrUN	NM_001043899_intron-1	-	-	11	-	479	-	37
89	bmo-mir-2770	TCAGTCTTCCTAGATAGAATTCGTCGGTGGATAACCTGGTTATCCCCGTGTACTGTTAGGGTGGGCACG	novel_silkworm specific	bmo-miR-2770	TAGATAGAATTCGTCGGTGGATAA	bmo-miR-2770*	TTATCCCCGTGTACTGTTAG	scaffold41289	216	284	+	chrUN	IG region	-	5	1	-	-	-	-
90	bmo-mir-2771	TCCCAACTTTTAACATTACGAGGATGGGTTTAGTTAGGGGAGTCCCAACTGAGTGGTCCCCTGAAGATATTATGCAGAACACTAATGTACCCATTGGG	novel_silkworm specific	bmo-miR-2771*	TAACATTACGAGGATGGGTTTAGTTA	bmo-miR-2771	ATATTATGCAGAACACTAATGT	nscaf2860	640667	640764	+	chr10	-	BGIBMREASTEA00533987	1	8	-	-	-	-
90	bmo-mir-2771	TCCCAACTTTTAACATTACGAGGATGGGTTTAGTTAGGGGAGTCCCAACTGAGTGGTCCCCTGAAGATATTATGCAGAACACTAATGTACCCATTGGG	novel_silkworm specific	bmo-miR-2771*	TAACATTACGAGGATGGGTTTAGTTA	bmo-miR-2771	ATATTATGCAGAACACTAATGT	nscaf2888	8708285	8708382	-	chr15	-	BGIBMREASTEA00604408	1	8	-	-	-	-
91	bmo-mir-2772a-1	TTCTTTGCCTTATCTCCAAACTCAAAGTGGTACCAGCAGTGTGGATGGTCATCTGGTCGTTGCCGTGTTTGAGTTCTGGACCTGGAGCGTATGTGG	novel_silkworm specific	-	-	bmo-miR-2772a	TGTTTGAGTTCTGGACCTGGA	nscaf2575	3271450	3271545	+	chr10	NM_001043569_intron-11	BGIBMREASTEA00232768	-	43	-	-	-	-
92	bmo-mir-2772a-2	TTCTTTGCCTTATCTCCAAACTCAAAGTGGTACCAGCAGTGTGGATGGTCGTCTGGTCGTTGCCGTGTTTGAGTTCTGGACCTGGAGCGTATGTGG	novel_silkworm specific	-	-	bmo-miR-2772a	TGTTTGAGTTCTGGACCTGGA	nscaf2874	223794	223889	-	chrUN	-	BGIBMREASTEA01256756	-	43	-	-	-	-
93	bmo-mir-2772b	TTCTTTGCCTTATCTCTAAACTCAAAGTGGTACCAGCAGTGTGGATGGTCATCTGGTCGTTGCCGTGTTTGAGTTCTGGATCTGGAGCGTATGTGG	novel_silkworm specific	-	-	bmo-miR-2772b	TGTTTGAGTTCTGGATCTGGA	scaffold418	172418	172513	-	chrUN	-	BGIBMREASTEA00561162	-	26	-	-	-	-
94	bmo-mir-2773-1	TCCACATCAGTCTGATCCAGTAGAACCTCAGCAAAAATAAGGGTCTCATTGCTGCTACCAGGCTGTGGCTCATTTGGAATACACTGTCCGCCA	novel_silkworm specific	bmo-miR-2773	TCTGATCCAGTAGAACCTCAGCA	-	-	nscaf2176	143718	143810	-	chr11	BGIBMGA001718_exon-2	BGIBMREASTEA00122940	955	-	-	-	698	-
94	bmo-mir-2773-1	TCCACATCAGTCTGATCCAGTAGAACCTCAGCAAAAATAAGGGTCTCATTGCTGCTACCAGGCTGTGGCTCATTTGGAATACACTGTCCGCCA	novel_silkworm specific	bmo-miR-2773	TCTGATCCAGTAGAACCTCAGCA	-	-	scaffold23920	255	347	+	chrUN	-	BGIBMREASTEA01211128	955	-	-	-	698	-
94	bmo-mir-2773-1	TCCACATCAGTCTGATCCAGTAGAACCTCAGCAAAAATAAGGGTCTCATTGCTGCTACCAGGCTGTGGCTCATTTGGAATACACTGTCCGCCA	novel_silkworm specific	bmo-miR-2773	TCTGATCCAGTAGAACCTCAGCA	-	-	scaffold8118	39	131	+	chrUN	-	BGIBMREASTEA01282063	955	-	-	-	698	-
94	bmo-mir-2773-1	TCCACATCAGTCTGATCCAGTAGAACCTCAGCAAAAATAAGGGTCTCATTGCTGCTACCAGGCTGTGGCTCATTTGGAATACACTGTCCGCCA	novel_silkworm specific	bmo-miR-2773	TCTGATCCAGTAGAACCTCAGCA	-	-	scaffold28482	117	209	-	chrUN	-	BGIBMREASTEA01222836	955	-	-	-	698	-
95	bmo-mir-2773-2	TCCACATCAGTCTGATCCAGTAGAACCTCAGCAAAAATAAGGGTCTCATTGCTGCTACCAGGCTGTGGCTCATTTGGAACACACTGTCCGCCA	novel_silkworm specific	bmo-miR-2773	TCTGATCCAGTAGAACCTCAGCA	-	-	nscaf2847	8206107	8206199	-	chr4	BGIBMGA006220_exon-1	BGIBMREASTEA00482660	955	-	-	-	698	-
96	bmo-mir-2773-3	TCCACATCAGTCTGATCCAGTAGAACCTCAGCAAAAATAAGGGTCTCATTGCTGCTACCAGGCTGTGGCTCATTTGGAATACACTGTCCGGC	novel_silkworm specific	bmo-miR-2773	TCTGATCCAGTAGAACCTCAGCA	-	-	nscaf2883	2486303	2486394	-	chr3	BGIBMGA007437_exon-1	BGIBMREASTEA00574182	955	-	-	-	698	-
97	bmo-mir-2774a-1	AAGACGATAAGGGATCGCCGGTCTACCGAGCAATATCACCCGCTCGGTGGAAGATCGTCCCTTAATCTTCAC	novel_silkworm specific	-	-	bmo-miR-2774a	CTCGGTGGAAGATCGTCCCT	nscaf2887	1227884	1227955	-	chr15	-	BGIBMREASTEA00581155	-	105	-	131	-	94
98	bmo-mir-2774a-2	ACAACAACATTCGGACCGTCGGTCTACCGAGCAATATCACCCGCTCGGTGGAAGATCGTCCCTTTGTCATTAT	novel_silkworm specific	-	-	bmo-miR-2774a	CTCGGTGGAAGATCGTCCCT	scaffold1368	1970	2042	+	chrUN	-	BGIBMREASTEA01181829	-	119	-	149	-	106
99	bmo-mir-2774a-3	AAAAAAACATTCGGACCATCGGTCTACCGAGCAATATCACCCGCTCGGTGGAAGATCGTCCCTCCGTCGTTAA	novel_silkworm specific	-	-	bmo-miR-2774a	CTCGGTGGAAGATCGTCCCT	nscaf2829	4186621	4186693	+	chr17	BGIBMGA005686_intron-7	BGIBMREASTEA00441463	-	71	-	61	-	52
100	bmo-mir-2774a-4	ACAACAACATTCGGACCGTCGGTCTACCGAGCAATATTACCTGCTCGGTGGAAGATCGTCCCTTTGTCGTATA	novel_silkworm specific	-	-	bmo-miR-2774a	CTCGGTGGAAGATCGTCCCT	nscaf2330	2989478	2989550	+	chr26	-	BGIBMREASTEA00180849	-	119	-	151	-	109
101	bmo-mir-2774b-1	GAACAACAACACCCGGACCGTCGGTCTACCGAGCAATATCACCCGCTCGGTAGAAGATCTTCCCTTTGTCGTATATA	novel_silkworm specific	-	-	bmo-miR-2774b	CTCGGTAGAAGATCTTCCCTTT	nscaf3026	6069837	6069913	-	chr23	BGIBMGA011186_exon-12	BGIBMREASTEA00921721	-	6	-	-	-	-
102	bmo-mir-2774b-2	GAGCAACAACATTCGGACCGTCGGTCTAGCGAGCAATTACACCCGCTCGGTAGAAGATCTTCCCTTTGTCGTAAACC	novel_silkworm specific	-	-	bmo-miR-2774b	CTCGGTAGAAGATCTTCCCTTT	nscaf2800	2908002	2908078	-	chr27	-	BGIBMREASTEA00206227	-	6	-	-	-	-
103	bmo-mir-2774c	AACAACAACATTCGGACCGTCGGTCTATAGAGCAATATCACCCGCTCGGTGGAAGACCTTCCCTTCGTCGTTATC	novel_silkworm specific	-	-	bmo-miR-2774c	CTCGGTGGAAGACCTTCCCTT	nscaf2511	6231833	6231907	-	chr9	-	BGIBMREASTEA00359394	-	-	-	8	-	-
104	bmo-mir-2775a	CATTGTGCACCGCGGGAGAAAAGTAGGACATTTCCTCCCACGCGGGATGAGATGTCCTACTTTTTCCCGCGGTGCACATAC	novel_silkworm specific	bmo-miR-2775a	CGCGGGAGAAAAGTAGGACATT	-	-	nscaf2876	700920	701000	-	chr17	-	BGIBMREASTEA00563563	17	-	-	-	-	-
105	bmo-mir-2775b	AAGGGAGAAAAGTAGGACGTTTCCTCCCGCGTGTAAAATTTCAAACACGCGGGATGAGATGTCCTACTTTTTTCCCGC	novel_silkworm specific	bmo-miR-2775b	AGTAGGACGTTTCCTCCCGCGTG	-	-	nscaf2883	1275550	1275627	-	chr3	BGIBMGA007344_intron-1	BGIBMREASTEA00572333	-	-	30	-	-	-
106	bmo-mir-2776	CTCCTATTAGAGAGTACGCAAAAAAACAATTTGGTTTTACCCGAAATTGCTTTTTTGCAAGCTCATTATCATCTA	novel_silkworm specific	bmo-miR-2776	AGAGTACGCAAAAAAACAATT	-	-	nscaf2734	2001414	2001488	+	chr1	IG region	-	14	-	363	-	85	-
107	bmo-mir-2777	CGAAACCCCTAGGGACCTTGCCTGGGTTATCTCGGTGTCGGACGAGAGCGCAGGGGAGGTGCTTAGTGGGGACGC	novel_silkworm specific	bmo-miR-2777	AGGGACCTTGCCTGGGTTAT	bmo-miR-2777*	AGAGCGCAGGGGAGGTGCTTAG	nscaf2962	512216	512290	-	chr24	BGIBMGA009588_intron-7	BGIBMREASTEA00758727	5	-	196	26	19	1
108	bmo-mir-2778a-1	CACGGCAAAAGTTTTTTTGCATATCCTGCACAGTTTCAGTTCTCGCAGAGTACGCAAAAAAACAATTTTGACGTGAG	novel_silkworm specific	bmo-miR-2778a*	GTTTTTTTGCATATCCTGCA	bmo-miR-2778a	CAGAGTACGCAAAAAAACAATT	nscaf2800	2274853	2274929	+	chr27	-	BGIBMREASTEA00357659	14	2557	1259	13606	45	3093
108	bmo-mir-2778a-1	CACGGCAAAAGTTTTTTTGCATATCCTGCACAGTTTCAGTTCTCGCAGAGTACGCAAAAAAACAATTTTGACGTGAG	novel_silkworm specific	bmo-miR-2778a*	GTTTTTTTGCATATCCTGCA	bmo-miR-2778a	CAGAGTACGCAAAAAAACAATT	scaffold14009	71	147	+	chrUN	-	BGIBMREASTEA01183012	14	2557	1259	13606	45	3093
108	bmo-mir-2778a-1	CACGGCAAAAGTTTTTTTGCATATCCTGCACAGTTTCAGTTCTCGCAGAGTACGCAAAAAAACAATTTTGACGTGAG	novel_silkworm specific	bmo-miR-2778a*	GTTTTTTTGCATATCCTGCA	bmo-miR-2778a	CAGAGTACGCAAAAAAACAATT	scaffold14009	222	298	+	chrUN	-	BGIBMREASTEA01183012	14	2557	1259	13606	45	3093
108	bmo-mir-2778a-1	CACGGCAAAAGTTTTTTTGCATATCCTGCACAGTTTCAGTTCTCGCAGAGTACGCAAAAAAACAATTTTGACGTGAG	novel_silkworm specific	bmo-miR-2778a*	GTTTTTTTGCATATCCTGCA	bmo-miR-2778a	CAGAGTACGCAAAAAAACAATT	scaffold14009	373	449	+	chrUN	-	BGIBMREASTEA01183012	14	2557	1259	13606	45	3093
108	bmo-mir-2778a-1	CACGGCAAAAGTTTTTTTGCATATCCTGCACAGTTTCAGTTCTCGCAGAGTACGCAAAAAAACAATTTTGACGTGAG	novel_silkworm specific	bmo-miR-2778a*	GTTTTTTTGCATATCCTGCA	bmo-miR-2778a	CAGAGTACGCAAAAAAACAATT	scaffold14009	524	600	+	chrUN	-	BGIBMREASTEA01183012	14	2557	1259	13606	45	3093
108	bmo-mir-2778a-1	CACGGCAAAAGTTTTTTTGCATATCCTGCACAGTTTCAGTTCTCGCAGAGTACGCAAAAAAACAATTTTGACGTGAG	novel_silkworm specific	bmo-miR-2778a*	GTTTTTTTGCATATCCTGCA	bmo-miR-2778a	CAGAGTACGCAAAAAAACAATT	scaffold8829	58	134	+	chrUN	-	BGIBMREASTEA01287462	14	2557	1259	13606	45	3093
108	bmo-mir-2778a-1	CACGGCAAAAGTTTTTTTGCATATCCTGCACAGTTTCAGTTCTCGCAGAGTACGCAAAAAAACAATTTTGACGTGAG	novel_silkworm specific	bmo-miR-2778a*	GTTTTTTTGCATATCCTGCA	bmo-miR-2778a	CAGAGTACGCAAAAAAACAATT	scaffold8829	209	285	+	chrUN	-	BGIBMREASTEA01287462	14	2557	1259	13606	45	3093
108	bmo-mir-2778a-1	CACGGCAAAAGTTTTTTTGCATATCCTGCACAGTTTCAGTTCTCGCAGAGTACGCAAAAAAACAATTTTGACGTGAG	novel_silkworm specific	bmo-miR-2778a*	GTTTTTTTGCATATCCTGCA	bmo-miR-2778a	CAGAGTACGCAAAAAAACAATT	scaffold8829	360	436	+	chrUN	-	BGIBMREASTEA01287462	14	2557	1259	13606	45	3093
108	bmo-mir-2778a-1	CACGGCAAAAGTTTTTTTGCATATCCTGCACAGTTTCAGTTCTCGCAGAGTACGCAAAAAAACAATTTTGACGTGAG	novel_silkworm specific	bmo-miR-2778a*	GTTTTTTTGCATATCCTGCA	bmo-miR-2778a	CAGAGTACGCAAAAAAACAATT	scaffold8829	511	587	+	chrUN	-	BGIBMREASTEA01287462	14	2557	1259	13606	45	3093
108	bmo-mir-2778a-1	CACGGCAAAAGTTTTTTTGCATATCCTGCACAGTTTCAGTTCTCGCAGAGTACGCAAAAAAACAATTTTGACGTGAG	novel_silkworm specific	bmo-miR-2778a*	GTTTTTTTGCATATCCTGCA	bmo-miR-2778a	CAGAGTACGCAAAAAAACAATT	scaffold18435	67	143	-	chrUN	-	BGIBMREASTEA01196627	14	2557	1259	13606	45	3093
108	bmo-mir-2778a-1	CACGGCAAAAGTTTTTTTGCATATCCTGCACAGTTTCAGTTCTCGCAGAGTACGCAAAAAAACAATTTTGACGTGAG	novel_silkworm specific	bmo-miR-2778a*	GTTTTTTTGCATATCCTGCA	bmo-miR-2778a	CAGAGTACGCAAAAAAACAATT	scaffold19003	63	139	-	chrUN	-	BGIBMREASTEA01198199	14	2557	1259	13606	45	3093
108	bmo-mir-2778a-1	CACGGCAAAAGTTTTTTTGCATATCCTGCACAGTTTCAGTTCTCGCAGAGTACGCAAAAAAACAATTTTGACGTGAG	novel_silkworm specific	bmo-miR-2778a*	GTTTTTTTGCATATCCTGCA	bmo-miR-2778a	CAGAGTACGCAAAAAAACAATT	scaffold19003	214	290	-	chrUN	-	BGIBMREASTEA01198199	14	2557	1259	13606	45	3093
108	bmo-mir-2778a-1	CACGGCAAAAGTTTTTTTGCATATCCTGCACAGTTTCAGTTCTCGCAGAGTACGCAAAAAAACAATTTTGACGTGAG	novel_silkworm specific	bmo-miR-2778a*	GTTTTTTTGCATATCCTGCA	bmo-miR-2778a	CAGAGTACGCAAAAAAACAATT	scaffold19003	516	592	-	chrUN	-	BGIBMREASTEA01198199	14	2557	1259	13606	45	3093
109	bmo-mir-2778a-2	ACTCACGGCAAAAGTTTTTTTGTATATCCTGCACAGTTTCAGTTCTCGCAGAGTACGCAAAAAAACAATTTTGACGTGAG	novel_silkworm specific	bmo-miR-2778-2a*	GTTTTTTTGTATATCCTGC	bmo-miR-2778a	CAGAGTACGCAAAAAAACAATT	scaffold18435	369	448	-	chrUN	-	BGIBMREASTEA00357660	-	2557	1	13606	-	3093
109	bmo-mir-2778a-2	ACTCACGGCAAAAGTTTTTTTGTATATCCTGCACAGTTTCAGTTCTCGCAGAGTACGCAAAAAAACAATTTTGACGTGAG	novel_silkworm specific	bmo-miR-2778-2a*	GTTTTTTTGTATATCCTGC	bmo-miR-2778a	CAGAGTACGCAAAAAAACAATT	scaffold19003	365	444	-	chrUN	-	BGIBMREASTEA01287462	-	2557	1	13606	-	3093
110	bmo-mir-2778a-3	CACGGCAAAAGTTTTTTTGCATATCCTGCACAGTTTCAGTTCTCGCAGAGTACGCAAAAAAACAATTGAGTATTTAC	novel_silkworm specific	bmo-miR-2778a*	GTTTTTTTGCATATCCTGCA	bmo-miR-2778a	CAGAGTACGCAAAAAAACAATT	nscaf2800	2275593	2275669	+	chr27	-	BGIBMREASTEA00357660	14	2499	1259	13482	45	3086
111	bmo-mir-2778a-4	CACGGCAAAAGTTATTTTGCATATCCTGCACAGTTTCAGTTCTCGCAGAGTACGCAAAAAAACAATTTTGACGTGAG	novel_silkworm specific	bmo-miR-2778-4a*	GTTATTTTGCATATCCTGCA	bmo-miR-2778a	CAGAGTACGCAAAAAAACAATT	scaffold18435	520	596	-	chrUN	-	BGIBMREASTEA01196627	-	2557	31	13606	1	3093
112	bmo-mir-2778b	CACGGCAAAAGTTTTTTTGCATATCCTGCACAGTTTCAGTTCTCGCAGAGTAGGCAAAAAAACAATTTTGACGTGAG	novel_silkworm specific	bmo-miR-2778b	GTTTTTTTGCATATCCTGCA	bmo-miR-2778b*	CAGAGTAGGCAAAAAAACAATT	scaffold18435	218	294	-	chrUN	-	BGIBMREASTEA01196627	14	73	1259	967	45	195
113	bmo-mir-2778c	CACGGCAAAAGTTTTTTTGCATATCCTGCACAGTTTCAGTTCTCGCAGAGTACGCAAAAAATCAATTTTGACGTGAG	novel_silkworm specific	bmo-miR-2778c	GTTTTTTTGCATATCCTGCA	bmo-miR-2778c*	CAGAGTACGCAAAAAATCAATT	nscaf2800	2275442	2275518	+	chr27	-	BGIBMREASTEA01196627	14	5	1259	16	45	5
114	bmo-mir-2778d	CACGGCAAAAGTTTTTTTGCATATCCTGCACAGTTTCAGTTCTCGCAGAGTACGCAAAAAACAATTTTGACGTGAG	novel_silkworm specific	bmo-miR-2778d	GTTTTTTTGCATATCCTGCA	bmo-miR-2778d*	CAGAGTACGCAAAAAACAATT	scaffold8829	662	737	+	chrUN	-	BGIBMREASTEA01198199	14	18	1259	115	45	33
115	bmo-mir-2779	TTGCTGGTTTATATCCGGCTCGAAGGACCATATGTTGCGTTGTGGTAATTGAGCGTGGACTGTATTTGTTATT	novel_silkworm specific	bmo-miR-2779	ATATCCGGCTCGAAGGACCA	-	-	nscaf2589	6062755	6062827	-	chr4	BGIBMGA002961_intron-1	BGIBMREASTEA00250187	40	-	-	-	-	-
116	bmo-mir-2780a-1	CCACGGTGAAAAGGGTGTTAAATGAAGACTTATTAGGGCTTCGGGCATATCGAAGAAAAACAGGAAATCGTTTGAATGCTCGTCTAATGGA	novel_silkworm specific	bmo-miR-2780a	AAGGGTGTTAAATGAAGACTTAT	bmo-miR-2780a*	AATCGTTTGAATGCTCGTCTAA	nscaf2986	1296011	1296101	-	chr7	-	BGIBMKNOWNTEA00394739	5	-	20	14	-	-
117	bmo-mir-2780a-2	CCACGGTGAAAAGGGTGTTAAATGAAGACTTATGGCTTCGGGCATGTCGAAGAAAAACAGGACATCGTTTGAATGCTCGTCTAATGGA	novel_silkworm specific	bmo-miR-2780a	AAGGGTGTTAAATGAAGACTTAT	-	-	nscaf2990	328171	328258	-	chr12	NM_001043721_intron-2	BGIBMREASTEA00021267	-	-	15	-	-	-
118	bmo-mir-2780a-3	CCACGGTGAAAAGGGTGTTAAATGAAGACTTATGGCTTCGGTCATATCGAAGTTAAACAGGACATCGTTTGAATGCTCGTCAAATGGA	novel_silkworm specific	bmo-miR-2780a	AAGGGTGTTAAATGAAGACTTAT	-	-	nscaf1690	1834401	1834488	+	chr1	-	BGIBMKNOWNTEA00012936	-	-	15	-	-	-
119	bmo-mir-2780b-1	CCACGGTGAAAAGGGTGTTAAATGAAGACTTAAGGCTTCGGGCATATCGAAGAAAAACAGGACATCGTTTGAATGCTCGTCTAATGGA	novel_silkworm specific	bmo-miR-2780b	AAGGGTGTTAAATGAAGACTTAA	-	-	nscaf3027	4450016	4450103	+	chr23	-	BGIBMREASTEA00933597	-	-	9	-	-	-
119	bmo-mir-2780b-1	CCACGGTGAAAAGGGTGTTAAATGAAGACTTAAGGCTTCGGGCATATCGAAGAAAAACAGGACATCGTTTGAATGCTCGTCTAATGGA	novel_silkworm specific	bmo-miR-2780b	AAGGGTGTTAAATGAAGACTTAA	-	-	nscaf2992	20561	20648	+	chrUN	-	BGIBMREASTEA00826213	-	-	9	-	-	-
119	bmo-mir-2780b-1	CCACGGTGAAAAGGGTGTTAAATGAAGACTTAAGGCTTCGGGCATATCGAAGAAAAACAGGACATCGTTTGAATGCTCGTCTAATGGA	novel_silkworm specific	bmo-miR-2780b	AAGGGTGTTAAATGAAGACTTAA	-	-	scaffold4002	234	321	+	chrUN	-	BGIBMKNOWNTEA00417618	-	-	9	-	-	-
119	bmo-mir-2780b-1	CCACGGTGAAAAGGGTGTTAAATGAAGACTTAAGGCTTCGGGCATATCGAAGAAAAACAGGACATCGTTTGAATGCTCGTCTAATGGA	novel_silkworm specific	bmo-miR-2780b	AAGGGTGTTAAATGAAGACTTAA	-	-	scaffold16685	115	202	-	chrUN	-	BGIBMKNOWNTEA00397282	-	-	9	-	-	-
119	bmo-mir-2780b-1	CCACGGTGAAAAGGGTGTTAAATGAAGACTTAAGGCTTCGGGCATATCGAAGAAAAACAGGACATCGTTTGAATGCTCGTCTAATGGA	novel_silkworm specific	bmo-miR-2780b	AAGGGTGTTAAATGAAGACTTAA	-	-	scaffold25549	292	379	-	chrUN	-	BGIBMKNOWNTEA00405201	-	-	9	-	-	-
120	bmo-mir-2780b-2	CCACGGTGAAAAGGGTGTTAAATGAAGACTTAAGAGCTTCGGGCATATCGGAGAAAAACAGGACATCGTTTGAATGCTCGTCTAATGGA	novel_silkworm specific	bmo-miR-2780b	AAGGGTGTTAAATGAAGACTTAA	-	-	nscaf2210	1954567	1954655	-	chr1	BGIBMGA010327_intron-2	BGIBMKNOWNTEA00274848	-	-	9	-	-	-
121	bmo-mir-2780c	CCACGGTGAAAAGGGCGTTAAATGAAGACTTAGGGCTTCGGGCATATCCAAGAAAAACAGGACATCGTTTGAATGCTCGTCTAATGGA	novel_silkworm specific	bmo-miR-2780c	AAGGGCGTTAAATGAAGACTTAG	-	-	nscaf1566	19396	19483	+	chrUN	-	BGIBMREASTEA00807952	-	-	5	-	-	-
122	bmo-mir-2780d	ACCACGGTGAAAAGGTGTTAAATGAAGACTTAGGGCTTCGAGCATATCGAAGAAAAACAGGACATCGTTTGAATGCTCGTCTAATGGA	novel_silkworm specific	bmo-miR-2780d	AAAGGTGTTAAATGAAGACTTAG	-	-	scaffold14327	74	161	-	chrUN	-	BGIBMREASTEA00155407	-	-	6	-	-	-
123	bmo-mir-2781	ATGGCTGATTTACCAGATGTTAGATTGAAGGAGGTCAGTCGACCTTTCACTTACACCGGGTTAGATTATTTCGGTCCAA	novel_silkworm specific	bmo-miR-2781	TACCAGATGTTAGATTGAAGGAG	-	-	scaffold26594	454	532	+	chrUN	-	BGIBMREASTEA01217903	7	-	-	-	-	-
124	bmo-mir-2782	ATCTACGGATTGCGTCATGTTTGTATACGTAAGTTCTAAATTAAAATTCACTTGCTGTATGAAATTGGCGACGATCGTGCGC	novel_silkworm specific	-	-	bmo-miR-2782	ACTTGCTGTATGAAATTGGCGAC	nscaf2859	1173971	1174052	+	chr10	IG region	-	-	-	-	6	-	-
125	bmo-mir-2783	GATGACGTAACGGGCGAGGGTGTGGGTGTGGCGCAGCAAGCCGGAGCGGCTGGCGGACGGGCGGCGCGTGCGCGTGTGCGTGGAGGTGTTCG	novel_silkworm specific	bmo-miR-2783	CGGGCGAGGGTGTGGGTGTGGCG	-	-	nscaf2176	4234734	4234825	+	chr11	BGIBMGA001835_intron-2 BGIBMGA001835_exon-3	-	-	-	9	-	-	-
126	bmo-mir-2784	AGCGCTTCGCACTCGGCGGCGAGTGTGTGTGTGGGGAGGCAGCGCGCGCACACCGCCTCCGGTCGATACTCTA	novel_silkworm specific	bmo-miR-2784	ACTCGGCGGCGAGTGTGTGTGT	-	-	nscaf1898	10994746	10994818	+	chr13	IG region	-	-	-	6	-	-	-
127	bmo-mir-2785	ACCGGATGTCTTAGGCCTCGTACCGCACTGAATTAATATAATTTTAATGCAGTGCGGAACGAGGCTAAAACGTCCCAT	novel_silkworm specific	-	-	bmo-miR-2785	TGCAGTGCGGAACGAGGCTAA	nscaf3058	5983955	5984032	+	chr16	IG region	-	-	-	-	9	-	-
127	bmo-mir-2785	ACCGGATGTCTTAGGCCTCGTACCGCACTGAATTAATATAATTTTAATGCAGTGCGGAACGAGGCTAAAACGTCCCAT	novel_silkworm specific	-	-	bmo-miR-2785	TGCAGTGCGGAACGAGGCTAA	nscaf3099	963994	964071	+	chr28	BGIBMGA013924_intron-2	-	-	-	-	9	-	-
128	bmo-mir-2786	TCATTTCTTCAGGTTATGCAGGCGAAGGAATATCAGCTAGCGTACTCTCTCGCCTTCATGACCTGGTGAATTGT	novel_silkworm specific	bmo-miR-2786	AGGTTATGCAGGCGAAGGAATA	-	-	nscaf3063	2512715	2512788	+	chr16	IG region	-	-	-	6	-	-	-
129	bmo-mir-2787	AAAGAAAACATATCTTGAATTTGATTAGCACTAAATGTGTTGATAATATTATCACTAATGTCGCTGAGAAAGTTCCACGATGTGCATGTCAAATGAAT	novel_silkworm specific	bmo-miR-2787*	TATCTTGAATTTGATTAGCACTAAA	bmo-miR-2787	TGAGAAAGTTCCACGATGTGCATG	nscaf3058	7943103	7943200	-	chr16	IG region	-	-	-	7	75	-	-
130	bmo-mir-2788	GCCGTAGAACTGGGGTTTCAAAGCGGTATGTGCCTTCGATTATGCAATGCCCTTGGAAATCCCAAACGTGCTGGCG	novel_silkworm specific	bmo-miR-2788	TGGGGTTTCAAAGCGGTATGTG	-	-	nscaf2829	2326301	2326376	-	chr17	BGIBMGA005651_exon-5	-	-	-	7	-	-	-
131	bmo-mir-2789	CCGTGTTTATTTCTGTACTCTTTATTTTCTGTCACAGTTGTTCTGTCGTGGAAATGTCTGTCGTAGAAAGTTTGGAGGTGGATTCGTACAGCG	novel_silkworm specific	-	-	bmo-miR-2789	GTAGAAAGTTTGGAGGTGGAT	nscaf2829	2720918	2721010	-	chr17	IG region	-	-	-	-	6	-	-
132	bmo-mir-2790	CAATTCTATTTGGATAAAGAACAATTCTTAAAAATATATAATAATAGTTGACTTCAGTTGTGTTAAGAACTGTATTTTGTCCAAATAGAAAATTG	novel_silkworm specific	bmo-miR-2790*	TGGATAAAGAACAATTCTTAAA	bmo-miR-2790	TAAGAACTGTATTTTGTCCAAA	nscaf2865	1465793	1465887	-	chr17	NM_001099812_D45_intron-2	-	-	-	2	9	-	-
133	bmo-mir-2791	CTCGATGTATTTTTCATAACAGCTCTGTCAGCCGACGAAAGCACACAGGTCCGTTATGAAAATATCACAGAGT	novel_silkworm specific	bmo-miR-2791	TTTTCATAACAGCTCTGTCAGC	-	-	nscaf2902	5662963	5663035	-	chr18	IG region	-	-	-	8	-	-	-
134	bmo-mir-2792	TGAACTGCTGTGGTATCGTTCTTTAATCAACACTTTAATTTGAATAATGTAGATTAGATAGCGATTCCATTTACAGTGTGC	novel_silkworm specific	bmo-miR-2792-5p	TGGTATCGTTCTTTAATCAACA	bmo-miR-2792-3p	TAGATTAGATAGCGATTCCATT	nscaf2734	1230771	1230851	+	chr1	BGIBMGA003897_intron-12	-	-	-	9	27	-	-
135	bmo-mir-2793	GGCTGGTGCGTGCGTAATCGTGTTCCGCTTTTTAGAATTTACATAAGTTTGTAAAAGCGGAACACGATTACGCTTATTATTA	novel_silkworm specific	bmo-miR-2793	TGCGTAATCGTGTTCCGCTTT	bmo-miR-2793*	AAGCGGAACACGATTACGCTTA	nscaf1690	2500522	2500603	-	chr1	IG region	-	-	-	34	5	9	-
136	bmo-mir-2794	AGGGGCACGCGACTCCGCGCCGAAGTCAATTGTGATGCGGTCGGCTTTTTAGGGACCCCGTTCACGGCGACTTTTCGTAGCGATGCTGCCGCG	novel_silkworm specific	-	-	bmo-miR-2794	ACGGCGACTTTTCGTAGCGA	nscaf2136	1543290	1543382	+	chr21	-	BGIBMREASTEA00104784	-	-	-	6	-	-
137	bmo-mir-2795	CGTCCCCACACAAGTTTGGTGATACGCGGGCGCAGTTTTAGTGGCCCGACATCGCTCGCTCTTTCTTCGTTACGT	novel_silkworm specific	bmo-miR-2795	CAAGTTTGGTGATACGCGGGCGC	-	-	nscaf3026	3370541	3370615	-	chr23	IG region	-	-	-	54	-	-	-
138	bmo-mir-2796	TACGGTCAGCAGGGGTTTCTTTCGGCCTTCAGATGCGTCATATCCTGTAGGCCGGCGGAAACTACTTGCCGACTCTACT	novel_silkworm specific	bmo-miR-2796-5p	AGGGGTTTCTTTCGGCCTTCA	bmo-miR-2796-3p	GTAGGCCGGCGGAAACTACTTGC	nscaf2962	167773	167851	+	chr24	IG region	-	-	-	3	7	-	-
139	bmo-mir-2797a	TGTTGTGATCATAAGTAGGTTTTATTCGACTTTGTTCTATATTCAAGTCGCGTGAATCCTACTTTTGATGACTGCGA	novel_silkworm specific	bmo-miR-2797a	ATAAGTAGGTTTTATTCGACTT	-	-	nscaf1071	1271387	1271463	-	chr26	IG region	-	-	-	5	-	-	-
140	bmo-mir-2797b	TATCGTAAGCATAAGTAGGTTCTTATTCGGCTATGTTTTCAATTCAAGCCGCATTAAGCCTACTTAGACTGGCGACA	novel_silkworm specific	bmo-miR-2797b	ATAAGTAGGTTCTTATTCGGCT	-	-	nscaf1071	1271527	1271603	-	chr26	IG region	-	-	-	7	-	-	-
141	bmo-mir-2797c	TATGATTAACATAAGTAGGTTTTATTCAGTTTGTGTTTCATTCAAACCGTATAAACCCTACTTTTGCTGATGATAA	novel_silkworm specific	bmo-miR-2797c	ATAAGTAGGTTTTATTCAGTTT	-	-	nscaf1071	1271769	1271844	-	chr26	IG region	-	-	-	29	-	-	-
142	bmo-mir-2797d	TGTCGTGTTTATAAGTAGACATTGTCCGGCTTGTTGTTCATCAAGTCGAACATAATCTGCTTACAACCGTGACGAGATGCAGTGCGCGGCG	novel_silkworm specific	bmo-miR-2797d	ATAAGTAGACATTGTCCGGCTT	-	-	nscaf1071	1271970	1272060	-	chr26	IG region	-	-	-	40	-	-	-
143	bmo-mir-2798	TTCAGCCACGTAAAGCGCTATCTCTGTCGCACACTATGTGATGTGTGCGACAGAGATAGCGCTCGATGTGCAATA	novel_silkworm specific	-	-	bmo-miR-2798	TGTGCGACAGAGATAGCGCTCG	nscaf2964	4398498	4398572	-	chr2	-	BGIBMREASTEA00777184	-	-	-	7	-	-
144	bmo-mir-2799	ATATGGAATTAGAGGTTTATGAACATGATGAGTTTACGATACTCATCATGTTCATAAACCTCTAATTCCAAAC	novel_silkworm specific	bmo-miR-2799	AGAGGTTTATGAACATGATGAG	-	-	nscaf2852	1978774	1978846	+	chr6	-	-	-	-	52	-	7	-
145	bmo-mir-2799-as	GTTTGGAATTAGAGGTTTATGAACATGATGAGTATCGTAAACTCATCATGTTCATAAACCTCTAATTCCATATACA	novel_silkworm specific	bmo-miR-2799-as	AGAGGTTTATGAACATGATGAG	-	-	nscaf2852	1978771	1978846	-	chr6	BGIBMGA006265_intron-5	-	-	-	51	-	7	-
146	bmo-mir-2800	AATTTGTAGTAGAATATTGTGTCTTGTAAACTTAATTCAGTTGAGCACATGAAAAGGGTTTCAGGAACCATATTTGTGCACAATTT	novel_silkworm specific	bmo-miR-2800	AGAATATTGTGTCTTGTAAACTT	-	-	nscaf2830	334259	334344	+	chrUN	BGIBMGA005710_exon-3	-	-	-	5	-	-	-
147	bmo-mir-2801	CACATGTTTAGTGGAATCTTGTGACTTTGTAAAGTGCTTGCAATCAGGCATGCGTGTGATGGCTGACAGAGGTTTTAAGCATGTGG	novel_silkworm specific	bmo-miR-2801	GTGGAATCTTGTGACTTTGTAAAG	-	-	scaffold39715	393	478	+	chrUN	IG region	-	-	-	8	-	5	-
148	bmo-mir-2802	AACGAAGATTCCCTGTTGTAGCCTTAACATTGCGCCTGAGCCTTCTAAGAGCGAATGCAGTGATTATAGCTACAGCTGTACTCCACAACA	novel_silkworm specific	bmo-miR-2802-5p	CCCTGTTGTAGCCTTAACATTG	bmo-miR-2802-3p	AGTGATTATAGCTACAGCTGTA	scaffold4571	386	475	+	chrUN	-	BGIBMREASTEA01260938	-	-	7	3	-	-
149	bmo-mir-2803	CCATGGCTTATGGACGTTACCAATGCCAGGGACAGAGCCAAGCCGCTTCCTAGCATTGAGTACTCTCCGCAGGCCTCGT	novel_silkworm specific	bmo-miR-2803	TGGACGTTACCAATGCCAGGGA	-	-	nscaf2855	93650	93728	+	chr10	-	BGIBMKNOWNTEA00169815	-	-	5	-	-	-
150	bmo-mir-2804-1	GAAGACATTACAGTAGTGTATTACAATACAAAGTGTGAACTTTGCATTGTAATACACTGTTATATTACTTGA	novel_silkworm specific	bmo-miR-2804*	GTAGTGTATTACAATACAAAGT	bmo-miR-2804	TTTGCATTGTAATACACTGTTA	nscaf2859	938318	938389	+	chr10	-	BGIBMREASTEA00530820	-	-	1	10	-	-
151	bmo-mir-2804-2	TTCGGGTGTGTCATTACAGTAGTGTATTACAATACAAAGTATGAACTTTGCATTGTAATACACTGTTATATTACTTGA	novel_silkworm specific	bmo-miR-2804*	GTAGTGTATTACAATACAAAGT	bmo-miR-2804	TTTGCATTGTAATACACTGTTA	nscaf2953	1936136	1936213	+	chr14	BGIBMGA009516_intron-1	BGIBMREASTEA00746535	-	-	1	10	-	-
151	bmo-mir-2804-2	TTCGGGTGTGTCATTACAGTAGTGTATTACAATACAAAGTATGAACTTTGCATTGTAATACACTGTTATATTACTTGA	novel_silkworm specific	bmo-miR-2804*	GTAGTGTATTACAATACAAAGT	bmo-miR-2804	TTTGCATTGTAATACACTGTTA	nscaf3005	1928598	1928675	+	chr22	-	BGIBMREASTEA00873950	-	-	1	10	-	-
151	bmo-mir-2804-2	TTCGGGTGTGTCATTACAGTAGTGTATTACAATACAAAGTATGAACTTTGCATTGTAATACACTGTTATATTACTTGA	novel_silkworm specific	bmo-miR-2804*	GTAGTGTATTACAATACAAAGT	bmo-miR-2804	TTTGCATTGTAATACACTGTTA	nscaf3026	2535716	2535793	-	chr23	-	BGIBMREASTEA00909465	-	-	1	10	-	-
151	bmo-mir-2804-2	TTCGGGTGTGTCATTACAGTAGTGTATTACAATACAAAGTATGAACTTTGCATTGTAATACACTGTTATATTACTTGA	novel_silkworm specific	bmo-miR-2804*	GTAGTGTATTACAATACAAAGT	bmo-miR-2804	TTTGCATTGTAATACACTGTTA	nscaf2956	277302	277379	-	chr24	-	BGIBMREASTEA00754321	-	-	1	10	-	-
151	bmo-mir-2804-2	TTCGGGTGTGTCATTACAGTAGTGTATTACAATACAAAGTATGAACTTTGCATTGTAATACACTGTTATATTACTTGA	novel_silkworm specific	bmo-miR-2804*	GTAGTGTATTACAATACAAAGT	bmo-miR-2804	TTTGCATTGTAATACACTGTTA	nscaf2823	2719490	2719567	+	chr25	-	BGIBMREASTEA00400344	-	-	1	10	-	-
151	bmo-mir-2804-2	TTCGGGTGTGTCATTACAGTAGTGTATTACAATACAAAGTATGAACTTTGCATTGTAATACACTGTTATATTACTTGA	novel_silkworm specific	bmo-miR-2804*	GTAGTGTATTACAATACAAAGT	bmo-miR-2804	TTTGCATTGTAATACACTGTTA	nscaf2556	580089	580166	+	chr6	-	BGIBMREASTEA00222472	-	-	1	10	-	-
151	bmo-mir-2804-2	TTCGGGTGTGTCATTACAGTAGTGTATTACAATACAAAGTATGAACTTTGCATTGTAATACACTGTTATATTACTTGA	novel_silkworm specific	bmo-miR-2804*	GTAGTGTATTACAATACAAAGT	bmo-miR-2804	TTTGCATTGTAATACACTGTTA	nscaf2986	3905789	3905866	+	chr7	BGIBMGA010258_intron-4	BGIBMREASTEA00814607	-	-	1	10	-	-
151	bmo-mir-2804-2	TTCGGGTGTGTCATTACAGTAGTGTATTACAATACAAAGTATGAACTTTGCATTGTAATACACTGTTATATTACTTGA	novel_silkworm specific	bmo-miR-2804*	GTAGTGTATTACAATACAAAGT	bmo-miR-2804	TTTGCATTGTAATACACTGTTA	scaffold11473	91	168	+	chrUN	IG region	-	-	-	1	10	-	-
151	bmo-mir-2804-2	TTCGGGTGTGTCATTACAGTAGTGTATTACAATACAAAGTATGAACTTTGCATTGTAATACACTGTTATATTACTTGA	novel_silkworm specific	bmo-miR-2804*	GTAGTGTATTACAATACAAAGT	bmo-miR-2804	TTTGCATTGTAATACACTGTTA	scaffold28929	302	379	-	chrUN	-	BGIBMREASTEA01223930	-	-	1	10	-	-
151	bmo-mir-2804-2	TTCGGGTGTGTCATTACAGTAGTGTATTACAATACAAAGTATGAACTTTGCATTGTAATACACTGTTATATTACTTGA	novel_silkworm specific	bmo-miR-2804*	GTAGTGTATTACAATACAAAGT	bmo-miR-2804	TTTGCATTGTAATACACTGTTA	scaffold38676	179	256	-	chrUN	-	BGIBMREASTEA01248597	-	-	1	10	-	-
151	bmo-mir-2804-2	TTCGGGTGTGTCATTACAGTAGTGTATTACAATACAAAGTATGAACTTTGCATTGTAATACACTGTTATATTACTTGA	novel_silkworm specific	bmo-miR-2804*	GTAGTGTATTACAATACAAAGT	bmo-miR-2804	TTTGCATTGTAATACACTGTTA	scaffold42075	75	152	-	chrUN	-	BGIBMREASTEA01257686	-	-	1	10	-	-
151	bmo-mir-2804-2	TTCGGGTGTGTCATTACAGTAGTGTATTACAATACAAAGTATGAACTTTGCATTGTAATACACTGTTATATTACTTGA	novel_silkworm specific	bmo-miR-2804*	GTAGTGTATTACAATACAAAGT	bmo-miR-2804	TTTGCATTGTAATACACTGTTA	scaffold38247	295	372	+	chrUN	-	BGIBMREASTEA01247581	-	-	1	10	-	-
152	bmo-mir-2804-3	TTCGGGTGTTTCATTACAGTAGTGTATTACAATACAAAGTATGAACTTTGCATTGTAATACACTGTTATATTACTTGA	novel_silkworm specific	bmo-miR-2804*	GTAGTGTATTACAATACAAAGT	bmo-miR-2804	TTTGCATTGTAATACACTGTTA	nscaf2789	453410	453487	+	chr20	-	BGIBMREASTEA00328893	-	-	1	10	-	-
153	bmo-mir-2804-4	TTCGGGTTTTTCATTACAGTAGTGTATTACAATACAAAGTATGAACTTTGCATTGTAATACACTGTTATATTACTTGA	novel_silkworm specific	bmo-miR-2804*	GTAGTGTATTACAATACAAAGT	bmo-miR-2804	TTTGCATTGTAATACACTGTTA	scaffold22084	154	231	-	chrUN	-	BGIBMREASTEA01206387	-	-	-	10	-	-
154	bmo-mir-2805	CTGTTGGACTCTAAGTCCAGGTCGTCATGGAGGTCGACGTTCCTGACGAACCACGGAAATATCCAACAA	novel_silkworm specific	-	-	bmo-miR-2805	TTCCTGACGAACCACGGAAA	nscaf2860	1660417	1660485	-	chr10	-	BGIBMREASTEA00536005	-	-	-	9	-	-
155	bmo-mir-2806-1	GACTTTATTCTAGTTGCAGTGTCGGTTAGAGAAGCTGTGCAAGCTTCTCTAACCGATACTGCATGGAATAAATAG	novel_silkworm specific	-	-	bmo-miR-2806	CTTCTCTAACCGATACTGCATG	nscaf2993	2237670	2237744	+	chr12	-	BGIBMREASTEA00832748	-	-	-	6	-	-
155	bmo-mir-2806-1	GACTTTATTCTAGTTGCAGTGTCGGTTAGAGAAGCTGTGCAAGCTTCTCTAACCGATACTGCATGGAATAAATAG	novel_silkworm specific	-	-	bmo-miR-2806	CTTCTCTAACCGATACTGCATG	nscaf2136	517140	517214	-	chr21	-	BGIBMREASTEA00101967	-	-	-	6	-	-
155	bmo-mir-2806-1	GACTTTATTCTAGTTGCAGTGTCGGTTAGAGAAGCTGTGCAAGCTTCTCTAACCGATACTGCATGGAATAAATAG	novel_silkworm specific	-	-	bmo-miR-2806	CTTCTCTAACCGATACTGCATG	scaffold13894	542	616	+	chrUN	-	BGIBMREASTEA01182581	-	-	-	6	-	-
155	bmo-mir-2806-1	GACTTTATTCTAGTTGCAGTGTCGGTTAGAGAAGCTGTGCAAGCTTCTCTAACCGATACTGCATGGAATAAATAG	novel_silkworm specific	-	-	bmo-miR-2806	CTTCTCTAACCGATACTGCATG	scaffold22925	297	371	+	chrUN	-	BGIBMREASTEA01208528	-	-	-	6	-	-
155	bmo-mir-2806-1	GACTTTATTCTAGTTGCAGTGTCGGTTAGAGAAGCTGTGCAAGCTTCTCTAACCGATACTGCATGGAATAAATAG	novel_silkworm specific	-	-	bmo-miR-2806	CTTCTCTAACCGATACTGCATG	scaffold31396	337	411	-	chrUN	-	BGIBMREASTEA01230051	-	-	-	6	-	-
155	bmo-mir-2806-1	GACTTTATTCTAGTTGCAGTGTCGGTTAGAGAAGCTGTGCAAGCTTCTCTAACCGATACTGCATGGAATAAATAG	novel_silkworm specific	-	-	bmo-miR-2806	CTTCTCTAACCGATACTGCATG	scaffold9266	292	366	-	chrUN	-	BGIBMREASTEA01290380	-	-	-	6	-	-
156	bmo-mir-2806-2	AACTTTATTCTATTGCATGTCGGGTTAGAGAAGCTGTGCAAGCTTCTCTAACCGATACTGCATGGAATAAATAG	novel_silkworm specific	-	-	bmo-miR-2806	CTTCTCTAACCGATACTGCATG	scaffold16312	325	398	+	chrUN	-	BGIBMREASTEA01190523	-	-	-	6	-	-
157	bmo-mir-2807a-1	TAAAAGTTAAGTCAAATTTGTATGAAGTTGGAACGCTTGCCTATGTTTGCCGCTAGGGGCACTGTTCCAGCTGCATACAAATTTCAGGTAACTTTT	novel_silkworm specific	-	-	bmo-miR-2807a	TTCCAGCTGCATACAAATTTCA	nscaf2990	98989	99084	-	chr12	-	BGIBMREASTEA00823785	-	-	-	5	-	-
158	bmo-mir-2807a-2	AAAAGTTAAGTCAAATTTGTATGGAGTTGGAACGTTTGCCTATGTTTGCCGCTAGGGGCACTGTTCCAGCTGCATACAAATTTCAGGTAACTCTT	novel_silkworm specific	bmo-mir-2807a*	TATGGAGTTGGAACGTTTGCCT	bmo-miR-2807a	TTCCAGCTGCATACAAATTTCA	nscaf3058	2759007	2759101	+	chr16	BGIBMGA012962_intron-2	BGIBMREASTEA01031070	-	-	-	5	-	-
159	bmo-mir-2807a-3	TAAAAGTTAAGTCAAATTTGTAGGGAGTTGGAACGTTTGCCTATGTTAGCCGCTAGGGGCGCTGTTCCAGCTGCATACAAATTTCAGGTAATTTTT	novel_silkworm specific	-	-	bmo-miR-2807a	TTCCAGCTGCATACAAATTTCA	nscaf2828	2531234	2531329	+	chr8	-	BGIBMREASTEA00421031	-	-	-	5	-	-
160	bmo-mir-2807a-4	TAAAAGCTAACTCAAATTTGTAGGGAGTTGGAACGTTTGCCTATGTTTGTCGCTAGGGGCACTGTTCCAGCTGCATACAAATTTCAGGTAACTTTT	novel_silkworm specific	-	-	bmo-miR-2807a	TTCCAGCTGCATACAAATTTCA	nscaf2997	38097	38192	+	chrUN	-	BGIBMREASTEA00848131	-	-	-	5	-	-
161	bmo-mir-2807a-5	AAAAGTTAAGTCAAATTTGTATGGAGTTGGAATGTTTGCCTATGTTTGCCCCGGGGGTCATTGTTCCAGCTGCATACAAATTTCAGGTAACCTTT	novel_silkworm specific	-	-	bmo-miR-2807a	TTCCAGCTGCATACAAATTTCA	nscaf2655	38121	38215	+	chr15	-	BGIBMREASTEA00258955	-	-	-	5	-	-
162	bmo-mir-2807a-6	AGCGTAAAACTAAAATTTGTATGGAGTTGGAACGTTTGCTTATGTTTGCCACTAGGGGCGCTGTTCCAGCTGCATACAAATTTCAGTTAACTTTT	novel_silkworm specific	-	-	bmo-miR-2807a	TTCCAGCTGCATACAAATTTCA	nscaf2891	619010	619104	+	chr24	-	BGIBMREASTEA00623719	-	-	-	5	-	-
163	bmo-mir-2807b	TTAACTCAAATTTGTATGCAGTTGGAACAGCGTTCCTAGCGGCAAACGTAGGCAACTGTTTCAACTCCATACAAATTTGAGTTA	novel_silkworm specific	-	-	bmo-miR-2807b	CAACTGTTTCAACTCCATACAA	nscaf2930	1127442	1127525	+	chr3	-	BGIBMREASTEA00691224	-	-	-	6	-	-
164	bmo-mir-2807c	TAACCAGACGTACGACGATGCGACAAATATGACATGTTTACACGTGTCATATTTCGCATTGTTGACGTTTTGTTGT	novel_silkworm specific	bmo-miR-2807c	TACGACGATGCGACAAATATGACA	bmo-miR-2807c*	TCATATTTCGCATTGTTGACG	nscaf2948	2116581	2116656	-	chr14	BGIBMGA009316_intron-7	-	25	1	564	2	47	-
165	bmo-mir-2808a-1	AGCCGTGCTTCGTAGAATCTACCATCGGATCGGAAACGCGATCCACTGAGAAGATCCGGCGAGAAACTCAGTGGGCTG	novel_silkworm specific	bmo-miR-2808a	CGTAGAATCTACCATCGGATCG	-	-	nscaf1898	2086044	2086121	-	chr13	-	BGIBMREASTEA00060715	-	-	26	-	-	-
166	bmo-mir-2808a-2	GGACGTGCTTCGTAGAATCTACCATCGGATCGGAAACGCGATCCGGTGGTAGATTCTGCGAAGTACGGCTCTTGCTA	novel_silkworm specific	bmo-miR-2808a	CGTAGAATCTACCATCGGATCG	bmo-miR-2808a*	CGGTGGTAGATTCTGCGAAGTACG	nscaf2575	1823845	1823921	+	chr10	BGIBMGA002897_intron-7	BGIBMREASTEA00228808	-	-	27	4	-	-
167	bmo-mir-2808b	CTTTTTTTTTGGCTACCGATGCTGGTAATCTCGGCTAGTTAGTGCTTCGTAGAATCTACCATCGGATCAGAAACGCGC	novel_silkworm specific	-	-	bmo-miR-2808b	CGTAGAATCTACCATCGGATC	nscaf2964	1385635	1385712	+	chr2	-	BGIBMKNOWNTEA00255207	-	-	-	15	-	-
168	bmo-mir-2808c	CACAGAGTTTCTCGACGGATCTTCGCGGGTTTGGGTCGCTATTCGATCTGGTGGTAGATTCAGCGAAACAATGCTCTTTT	novel_silkworm specific	-	-	bmo-miR-2808c	TGGTGGTAGATTCAGCGAAACA	nscaf790	4062	4141	+	chrUN	-	BGIBMREASTEA01161031	-	8	-	-	-	-
169	bmo-mir-2809	TACTCGAAGCGAAACAGCGAACGGATCACCTGATGCGAACCGGAAGAAGCGAATTGAGAGTTTTAAAGTGTTTGTTGAGTGTTTTAAGCA	novel_silkworm specific	bmo-miR-2809	GAAACAGCGAACGGATCACCTGAT	-	-	nscaf1898	5905059	5905148	-	chr13	-	BGIBMREASTEA00070746	-	-	7	-	-	-
170	bmo-mir-2810	AAGTAAAGAGAGATTTTCGAGAACAGCTAATTCGGCTGCGTGGCTGTTGCGCAGAAGATGCTCAGCGTTGCCT	novel_silkworm specific	bmo-miR-2810	AGATTTTCGAGAACAGCTAATT	-	-	nscaf2953	1787475	1787547	+	chr14	BGIBMGA009505_intron-1	BGIBMREASTEA00746249	-	-	23	-	-	-
171	bmo-mir-2811	ACTGGAGGGGGAGCTTCAGTTGGTGGAGGTGGAGCCACTGTTGGTTAGCTGCTTGTGCTCGGAGTATTCCAATCTATA	novel_silkworm specific	-	-	bmo-miR-2811	TAGCTGCTTGTGCTCGGAGTATT	nscaf2953	24134	24211	-	chr14	BGIBMGA009482_exon-3 BGIBMGA009482_intron-2	BGIBMREASTEA00740385	-	-	-	7	-	-
172	bmo-mir-2812	CCCTGGCCCTGTCAGAATCGAGTTACTACAGCCTGGACGAGATTATGGGCCGCACCGTCCAGGCTGTAATAGAAAGGCTGAGTGCCGGG	novel_silkworm specific	-	-	bmo-miR-2812	CAGGCTGTAATAGAAAGGCT	nscaf2950	21481	21569	-	chr14	-	BGIBMREASTEA00735037	-	-	-	6	-	-
173	bmo-mir-2813-1	CCAAGCCAAATTCTAGATTAAGCCGTTGGAAAGACGTCACCAGTGACGAAATCCTACGGTTTTTAGCAGTTTTGATGTT	novel_silkworm specific	bmo-miR-2813	TTCTAGATTAAGCCGTTGGAA	-	-	nscaf2888	4931203	4931281	+	chr15	-	BGIBMREASTEA00594226	-	-	36	-	6	-
174	bmo-mir-2813-2	CCAAGCCAAATTCTAGATTAAGCCGTTGGAAAGACGTCACCAGTGACGAAATCCTACGGTTTTTAGCAGTTTTAATGTT	novel_silkworm specific	bmo-miR-2813	TTCTAGATTAAGCCGTTGGAA	-	-	scaffold10050	575	653	-	chrUN	-	BGIBMREASTEA01166644	-	-	36	-	6	-
174	bmo-mir-2813-2	CCAAGCCAAATTCTAGATTAAGCCGTTGGAAAGACGTCACCAGTGACGAAATCCTACGGTTTTTAGCAGTTTTAATGTT	novel_silkworm specific	bmo-miR-2813	TTCTAGATTAAGCCGTTGGAA	-	-	nscaf2838	20610	20688	+	chr5	-	BGIBMREASTEA00447610	-	-	36	-	6	-
174	bmo-mir-2813-2	CCAAGCCAAATTCTAGATTAAGCCGTTGGAAAGACGTCACCAGTGACGAAATCCTACGGTTTTTAGCAGTTTTAATGTT	novel_silkworm specific	bmo-miR-2813	TTCTAGATTAAGCCGTTGGAA	-	-	scaffold17134	238	316	+	chrUN	-	BGIBMREASTEA01192932	-	-	36	-	6	-
175	bmo-mir-2814-1	ACAAGAAGGGGCACTTTGCCACTGTTTGTAGAAGCTCTTCTAAATCTACAAATTCTGTGGTAGTAGGTACTGAAGATC	novel_silkworm specific	-	-	bmo-miR-2814	TACAAATTCTGTGGTAGTAGGT	nscaf2930	1100507	1100584	+	chr3	-	BGIBMREASTEA00691153	-	-	-	8	-	-
175	bmo-mir-2814-1	ACAAGAAGGGGCACTTTGCCACTGTTTGTAGAAGCTCTTCTAAATCTACAAATTCTGTGGTAGTAGGTACTGAAGATC	novel_silkworm specific	-	-	bmo-miR-2814	TACAAATTCTGTGGTAGTAGGT	scaffold12836	408	485	-	chrUN	-	BGIBMREASTEA01178595	-	-	-	8	-	-
175	bmo-mir-2814-1	ACAAGAAGGGGCACTTTGCCACTGTTTGTAGAAGCTCTTCTAAATCTACAAATTCTGTGGTAGTAGGTACTGAAGATC	novel_silkworm specific	-	-	bmo-miR-2814	TACAAATTCTGTGGTAGTAGGT	scaffold851	7713	7790	-	chrUN	-	BGIBMREASTEA01285253	-	-	-	8	-	-
175	bmo-mir-2814-1	ACAAGAAGGGGCACTTTGCCACTGTTTGTAGAAGCTCTTCTAAATCTACAAATTCTGTGGTAGTAGGTACTGAAGATC	novel_silkworm specific	-	-	bmo-miR-2814	TACAAATTCTGTGGTAGTAGGT	nscaf2811	431423	431500	-	chr22	-	BGIBMREASTEA00365650	-	-	-	8	-	-
175	bmo-mir-2814-1	ACAAGAAGGGGCACTTTGCCACTGTTTGTAGAAGCTCTTCTAAATCTACAAATTCTGTGGTAGTAGGTACTGAAGATC	novel_silkworm specific	-	-	bmo-miR-2814	TACAAATTCTGTGGTAGTAGGT	nscaf3063	188057	188134	-	chr16	-	BGIBMREASTEA01052401	-	-	-	8	-	-
176	bmo-mir-2814-2	ACTTGTCAGCTCTGCAACAAGAAAGGGCACTTTGCCACTGTTTGTAGAAGCTCTTCTAAATCTACAAATTCTGTGGTAGTAGGTACTGAAGATC	novel_silkworm specific	-	-	bmo-miR-2814	TACAAATTCTGTGGTAGTAGGT	nscaf3040	3581479	3581572	-	chr1	-	BGIBMREASTEA00986447	-	-	-	8	-	-
177	bmo-mir-2814-3	AGATCTTCAGTACCTACTACCACTGTTTGTAGAAGCTCTTCTAAATCTACAAATTCTGTGGTAGTAGGTACTGAAGATC	novel_silkworm specific	-	-	bmo-miR-2814	TACAAATTCTGTGGTAGTAGGT	scaffold27590	492	570	+	chrUN	-	BGIBMREASTEA01220531	-	-	-	8	-	-
177	bmo-mir-2814-3	AGATCTTCAGTACCTACTACCACTGTTTGTAGAAGCTCTTCTAAATCTACAAATTCTGTGGTAGTAGGTACTGAAGATC	novel_silkworm specific	-	-	bmo-miR-2814	TACAAATTCTGTGGTAGTAGGT	scaffold10720	399	477	-	chrUN	-	BGIBMREASTEA01169775	-	-	-	8	-	-
178	bmo-mir-2815a-1	TATGTTATTTAACGGCCGTCTGGTGTAGTGGTTAGTGATATGGTCACTACACAAGGGGGTCGTGGGTTCGAATC	novel_silkworm specific	bmo-miR-2815a	AACGGCCGTCTGGTGTAGTGGTT	-	-	nscaf2176	2033191	2033264	-	chr11	-	BGIBMREASTEA00578212	-	-	7	-	-	-
179	bmo-mir-2815a-2	ATTTATTCTTAACGGCCGTCTGGTGTAGTGGTTAGTAACATGGTCACTACACAAGGGGATCGCGGATTCGAATCCCGCCAAGGGAAGATA	novel_silkworm specific	bmo-miR-2815a	AACGGCCGTCTGGTGTAGTGGTT	bmo-miR-2815a-2-3p	TCACTACACAAGGGGATCGCGGA	nscaf2876	506247	506336	+	chr17	-	BGIBMREASTEA00361908	-	-	7	2	-	-
180	bmo-mir-2815a-3	TTACGGCTCTAACGGCCGTCTGGTGTAGTGGTTAGTGACATGGGCACAACACAAGGGGGTCGCGGGTTCGAAT	novel_silkworm specific	bmo-miR-2815a	AACGGCCGTCTGGTGTAGTGGTT	-	-	nscaf2136	5001479	5001551	-	chr21	BGIBMGA001553_intron-4	BGIBMREASTEA00113481	-	-	7	-	-	-
181	bmo-mir-2815a-4	TTAACTAATTAACGGCCGTCTGGTGTAGTGGTTAGTGACATGGTCACTACACAAGGGGGTCGCGGGTTCGAATC	novel_silkworm specific	bmo-miR-2815a	AACGGCCGTCTGGTGTAGTGGTT	-	-	nscaf2883	2016582	2016655	-	chr3	-	BGIBMREASTEA00572729	-	-	7	-	-	-
182	bmo-mir-2815a-5	AACACATTTTAACGGCCGTCTGGTGTAGTGGTTAGTGACACGGTCACTACACAAGGGGGTCGCGGGTTCGAATC	novel_silkworm specific	bmo-miR-2815a	AACGGCCGTCTGGTGTAGTGGTT	-	-	nscaf2827	894808	894881	+	chr8	-	BGIBMREASTEA00412000	-	-	7	-	-	-
183	bmo-mir-2815a-6	AAGACAATTTAACGGCCGTCTGGTGTAGTGGTTATTGACATAGTCACTACACAAGGGGGTCGCGGGTTCGAA	novel_silkworm specific	bmo-miR-2815a	AACGGCCGTCTGGTGTAGTGGTT	bmo-miR-2815a-6*	AGTCACTACACAAGGGGGTCG	nscaf2828	2524093	2524164	-	chr8	BGIBMGA001778_intron-4	BGIBMKNOWNTEA00042914	-	-	8	1	-	-
184	bmo-mir-2815a-7	TTTCAGACTACGCTATACTATAGTGCCGTATAGTATAGCAGCATATGCTAAGCCAATAATATATATTAACGGCCGTCTGGTGTAGTGGTTCGAATCCCGC	novel_silkworm specific	-	-	bmo-miR-2815a-7	AACGGCCGTCTGGTGTAGTGGTT	nscaf1898	6659629	6659728	+	chr13	-	BGIBMREASTEA00072437	-	-	-	7	-	-
185	bmo-mir-2815b-1	TCTGTCTGTTCAACGGCCGTCTGATGTAGTGGTAAATGACATGGTCACTACACAAGTGGGTCGCGGGTTCGAATCC	novel_silkworm specific	-	-	bmo-miR-2815b	ACTACACAAGTGGGTCGCGG	nscaf3063	825231	825306	+	chr16	-	BGIBMREASTEA01053923	-	-	-	113	-	-
186	bmo-mir-2815b-2	CACATAGATACTATAACGGCCCTCTGGTGTAGTGGTAAGTGACATGGTCACTACACAAGTGGGTCGCGGGTTCGAATCC	novel_silkworm specific	-	-	bmo-miR-2815b	ACTACACAAGTGGGTCGCGG	nscaf1108	1852905	1852983	-	chr24	-	BGIBMREASTEA00563071	-	-	-	113	-	-
187	bmo-mir-2815b-3	CGGTAACAAGATTAACGGCCGTCTGGTGTAGTGGTAAGTGACATGGTCACTACACAAGTGGGTCGCGGGTTCGAATCC	novel_silkworm specific	-	-	bmo-miR-2815b	ACTACACAAGTGGGTCGCGG	nscaf2886	1104296	1104373	-	chr3	-	BGIBMREASTEA00421011	-	-	-	113	-	-
188	bmo-mir-2815b-4	TTTTAATTAACAACGGCCGTCTGGTGTAGTGGTAAGTGACATGGTCACTACACAAGTGGGTCGCGGGTTCGAATCC	novel_silkworm specific	-	-	bmo-miR-2815b	ACTACACAAGTGGGTCGCGG	nscaf2804	103287	103362	-	chrUN	-	BGIBMREASTEA00010977	-	-	-	113	-	-
189	bmo-mir-2816-1	CTCAACTGTCCTCGAGTGAGGTAGAGTCGTGTTATTGCGTCACCACGACAGCATCAGTTTGAGGAAAATTTGAT	novel_silkworm specific	bmo-miR-2816	CTCGAGTGAGGTAGAGTCGT	-	-	nscaf2876	854785	854858	+	chr17	-	BGIBMREASTEA00563945	-	-	9	-	-	-
190	bmo-mir-2816-2	CTCAACTGTCCTCGAGTGAGGTAGAGTCGTGTTATTGCGTCACCACGACAACATCAGTTTGAGGAAAATTTGAT	novel_silkworm specific	bmo-miR-2816	CTCGAGTGAGGTAGAGTCGT	-	-	nscaf2136	2327025	2327098	+	chr21	-	BGIBMREASTEA00106989	-	-	9	-	-	-
191	bmo-mir-2816-3	CTCAACTGTCCTCGAGTGAGGTAGAGTCGTGTTATTGCGTCACCACGACAACATCAGTTTGAGGAAAATTTTA	novel_silkworm specific	bmo-miR-2816	CTCGAGTGAGGTAGAGTCGT	-	-	nscaf1962	154698	154770	+	chr23	-	BGIBMREASTEA00095970	-	-	9	-	-	-
192	bmo-mir-2817	TTCGTTTCCAAACAAGACTGCGTAGACCGAGCTTTATGACCTGGCGCCGAGTCTTGCTGGAAGGAC	novel_silkworm specific	bmo-miR-2817	AACAAGACTGCGTAGACCGAG	-	-	nscaf2829	2307335	2307400	-	chr17	-	BGIBMKNOWNTEA00144313	-	-	15	-	-	-
192	bmo-mir-2817	TTCGTTTCCAAACAAGACTGCGTAGACCGAGCTTTATGACCTGGCGCCGAGTCTTGCTGGAAGGAC	novel_silkworm specific	bmo-miR-2817	AACAAGACTGCGTAGACCGAG	-	-	nscaf2970	1703984	1704049	+	chr8	-	BGIBMREASTEA00785652	-	-	15	-	-	-
193	bmo-mir-2818-1	CGAATCCCGCCAAGGGAAGATATCTGTATGATAAATATAAATGTCTTTTCCAGGGTTATGGATGTA	novel_silkworm specific	bmo-miR-2818	CAAGGGAAGATATCTGTATG	-	-	nscaf2902	3934753	3934818	+	chr18	-	BGIBMREASTEA00650086	-	-	9	-	5	-
194	bmo-mir-2818-2	CGAATCCCGCCAAGGGAAGATATCTGTATGATAAATATAAATGTCTTTTCCAGGGTTATGGATGTCT	novel_silkworm specific	bmo-miR-2818	CAAGGGAAGATATCTGTATG	-	-	nscaf3027	297407	297473	+	chr23	-	BGIBMREASTEA00924721	-	-	9	-	5	-
195	bmo-mir-2819	ATAAATTGGGTGAGGATTGATACTTACGGGTTCCATGAACGCTTACTTCGCTCCGTCAATGCCTGCTCTATCGGTTCCCCAGCGGGC	novel_silkworm specific	-	-	bmo-miR-2819	TCAATGCCTGCTCTATCGGTTC	nscaf2902	6985008	6985094	+	chr18	-	BGIBMREASTEA00656788	-	-	-	10	-	-
195	bmo-mir-2819	ATAAATTGGGTGAGGATTGATACTTACGGGTTCCATGAACGCTTACTTCGCTCCGTCAATGCCTGCTCTATCGGTTCCCCAGCGGGC	novel_silkworm specific	-	-	bmo-miR-2819	TCAATGCCTGCTCTATCGGTTC	nscaf2783	42008	42094	+	chr20	-	BGIBMREASTEA00327343	-	-	-	10	-	-
196	bmo-mir-2820-1	CGTCAAGCCTATTCATGATCCTTTTGCATCGTGCATCGTACATGGCCTTGGCGGCACGCACAGCAAGATGGAACGTGAATAAGGCGCTTAA	novel_silkworm specific	-	-	bmo-miR-2820	CAGCAAGATGGAACGTGAATA	nscaf2204	4592599	4592689	-	chr19	BGIBMGA001838_intron-1	BGIBMREASTEA00150127	-	-	-	6	-	-
197	bmo-mir-2820-2	CGTCAAGCCTATTCATGATCCTTTTGCATCGTGCATCGTGCATGGCCTTAGCGGGACGTACAGCAAGATGGAACGTGAATAAGGCGCTTTA	novel_silkworm specific	-	-	bmo-miR-2820	CAGCAAGATGGAACGTGAATA	nscaf2905	100916	101006	+	chr7	-	BGIBMREASTEA00672755	-	-	-	6	-	-
198	bmo-mir-2821	AGTCTAGTAGATATTCCGGCGCTTTAGTAACAGAAATCGATATAATTACTTTAATGCGTCACGTAGGGCACCGGTGACCTACATGAC	novel_silkworm specific	-	-	bmo-miR-2821	GTCACGTAGGGCACCGGTGA	nscaf2767	3598634	3598720	-	chr19	-	BGIBMREASTEA00314881	-	-	-	14	-	-
199	bmo-mir-2822-1	GGTCTTATGCAAGTTTTGTAAAGTGTCACCTTATTCTGAAGGGATATTTTACTCCGCTTGCAAATTATG	novel_silkworm specific	-	-	bmo-miR-2822	AGGGATATTTTACTCCGCTT	nscaf1690	3605482	3605550	-	chr1	-	BGIBMKNOWNTEA00014033	-	-	-	15	-	-
200	bmo-mir-2822-2	ACGGGTCTTATGCAAGTTTTGTAAAGTGTCACCTTATTCTGAAGGGATATTTTACTCCGCTTACAGATCATA	novel_silkworm specific	-	-	bmo-miR-2822	AGGGATATTTTACTCCGCTT	nscaf2852	2692965	2693036	-	chr6	-	BGIBMREASTEA00495693	-	-	-	16	-	-
201	bmo-mir-2823	GCAGACGTCGCCAGGATCGCCAACGCGTCCGAAGGACTCGTCGTTGCCTACGGATATTCTGACAATTCTGATGACATTCAA	novel_silkworm specific	-	-	bmo-miR-2823	TACGGATATTCTGACAATTCTGA	nscaf2962	1001859	1001939	+	chr24	BGIBMGA009621_exon-2	BGIBMREASTEA00760466	-	-	-	10	-	-
202	bmo-mir-2824	CACGAGAGCTGGTACTGTGCCAGAAATTGGATCGTCCTGTGAAGCCGAGATGTCATGGCCAGCGTGAACTTCAAACCGCCACAGGTAACCACTCTGCGAT	novel_silkworm specific	-	-	bmo-miR-2824	AACTTCAAACCGCCACAGGTAACC	nscaf2818	1267500	1267599	+	chr25	-	BGIBMREASTEA00380667	-	-	-	5	-	-
203	bmo-mir-2825	AAGTGCTGGAGCAGCTTTCAGATTGGGATAATGAGGATACTGATGGAGACGAAGGTCCATCAGGATCACGAAGAAGCTATTGCCGTATTG	novel_silkworm specific	-	-	bmo-miR-2825	CAGGATCACGAAGAAGCTAT	nscaf3003	1977976	1978065	+	chr26	BGIBMGA010798_intron-1 BGIBMGA010798_exon-1	BGIBMREASTEA00859057	-	-	-	14	-	-
203	bmo-mir-2825	AAGTGCTGGAGCAGCTTTCAGATTGGGATAATGAGGATACTGATGGAGACGAAGGTCCATCAGGATCACGAAGAAGCTATTGCCGTATTG	novel_silkworm specific	-	-	bmo-miR-2825	CAGGATCACGAAGAAGCTAT	scaffold33240	443	532	+	chrUN	-	BGIBMREASTEA01235504	-	-	-	14	-	-
204	bmo-mir-2826	GATCGCTGAAAAAAGATCGAGGATCCGATATTGGGACCGGCCGTTAGTGGGATCTCTCGTCTGCTCGCCCGATTGGGGGTCG	novel_silkworm specific	bmo-miR-2826	AAAAGATCGAGGATCCGATATTG	-	-	nscaf3003	1977524	1977605	-	chr26	-	BGIBMREASTEA00859056	-	-	5	-	-	-
205	bmo-mir-2827	TTTTATTACTCAGACTATCAGTACGTACGCTGCGTGCGATCCAGCCGAGCCCGTCTGGTGGCCCATGAAAA	novel_silkworm specific	bmo-miR-2827	CAGACTATCAGTACGTACGCTG	-	-	nscaf3097	1033049	1033119	+	chr28	-	BGIBMREASTEA01108078	-	-	10	-	-	-
206	bmo-mir-2828	TTCACAACTGATATTCGATATGTGAACGGTTCCGAGAACGTAGTTGCGGACTTCTTATCGCGCATAGAGACTGTAACGTGTTCCACGAACATCGACTA	novel_silkworm specific	bmo-miR-2828	ATATTCGATATGTGAACGGTT	-	-	nscaf2053	582982	583079	+	chr2	IG region	-	-	-	78	-	24	-
207	bmo-mir-2829	CCTTTGTCGTATATCACGTCGGGGTCACCAGTTTGGTCGTCTTGAGGGTGTAATATAAATGTCTTTCCAAACACGAATGGAGACAATGA	novel_silkworm specific	bmo-miR-2829	ATATCACGTCGGGGTCACCA	-	-	nscaf2883	2289823	2289911	+	chr3	BGIBMGA007336_intron-2 BGIBMGA007336_exon-3	BGIBMREASTEA00573593	-	-	68	-	33	-
208	bmo-mir-2830-1	GAATGGAGGAGTGCGGCCTGGGGCAGCCGCTGAACCCTTGGTTCAGCGACTATCTCAGGGCGCGCTCTTATCGTGT	novel_silkworm specific	-	-	bmo-miR-2830	AGCGACTATCTCAGGGCGCGCT	nscaf2931	225141	225216	+	chr3	-	BGIBMREASTEA00703911	-	-	-	287	-	19
208	bmo-mir-2830-1	GAATGGAGGAGTGCGGCCTGGGGCAGCCGCTGAACCCTTGGTTCAGCGACTATCTCAGGGCGCGCTCTTATCGTGT	novel_silkworm specific	-	-	bmo-miR-2830	AGCGACTATCTCAGGGCGCGCT	nscaf2931	230879	230954	+	chr3	-	BGIBMREASTEA00703933	-	-	-	287	-	19
209	bmo-mir-2830-2	GAATGGAGGAGTGCGGCCTGGGGCAGCCGCTGAACCCTTGGTTCAGCGACTATCTCAGGGCGCGCTCTTACCGTGT	novel_silkworm specific	-	-	bmo-miR-2830	AGCGACTATCTCAGGGCGCGCT	scaffold13348	609	684	-	chrUN	-	BGIBMREASTEA01180578	-	-	-	287	-	19
210	bmo-mir-2831-1	GCACAGATAGTCAAGCAAATGCTTTATTTGTATGTTTCCTACATACAAACAAAGCATTTGTTTGACCATCTGTGA	novel_silkworm specific	-	-	bmo-miR-2831	TACAAACAAAGCATTTGTTTGA	nscaf2883	11530	11604	-	chr3	-	BGIBMREASTEA00567261	-	-	-	5	-	-
211	bmo-mir-2831-2	GCACAGATGGTCAAGCGAATGTTTTGTTTGTATGTTCTTACATACAAACAAAGCATTTGTTTGACCATCGGTGA	novel_silkworm specific	-	-	bmo-miR-2831	TACAAACAAAGCATTTGTTTGA	nscaf2847	8288852	8288925	-	chr4	-	BGIBMREASTEA00570753	-	-	-	5	-	-
212	bmo-mir-2832	TTTATGAAGGTTGGATAGTGCGTTTTGGATGTCCCGTTAGGTTAACTAGTGACCAAGGTACCCAGTTCGAGAGTCATCTCTTCAACTCACTTCTAAAG	novel_silkworm specific	bmo-miR-2832	TTGGATAGTGCGTTTTGGATGTC	-	-	nscaf2883	1844354	1844451	-	chr3	BGIBMGA008987_intron-2	BGIBMKNOWNTEA00231619	-	-	5	-	-	-
213	bmo-mir-2833-1	AAGAATTCGCGGTAAACAGTGGAAACTGGTCCTCATATGTTGAGAGATTGGAAATGTACTTTTTGGTGAATAAAG	novel_silkworm specific	-	-	bmo-miR-2833	AGAGATTGGAAATGTACTTTTTG	nscaf2930	2468442	2468516	-	chr3	-	BGIBMREASTEA01178032	-	-	-	15	-	12
213	bmo-mir-2833-1	AAGAATTCGCGGTAAACAGTGGAAACTGGTCCTCATATGTTGAGAGATTGGAAATGTACTTTTTGGTGAATAAAG	novel_silkworm specific	-	-	bmo-miR-2833	AGAGATTGGAAATGTACTTTTTG	scaffold1269	52	126	-	chrUN	-	BGIBMKNOWNTEA00415154	-	-	-	15	-	12
213	bmo-mir-2833-1	AAGAATTCGCGGTAAACAGTGGAAACTGGTCCTCATATGTTGAGAGATTGGAAATGTACTTTTTGGTGAATAAAG	novel_silkworm specific	-	-	bmo-miR-2833	AGAGATTGGAAATGTACTTTTTG	scaffold36984	327	401	-	chrUN	-	BGIBMREASTEA01178828	-	-	-	15	-	12
214	bmo-mir-2833-2	AAGAATTCGCGGTAAACAGTGGAAACTGGTCCTCATATGTTGAGAGATTGGAAATGTACTTTTTGGTGAATAAAT	novel_silkworm specific	-	-	bmo-miR-2833	AGAGATTGGAAATGTACTTTTTG	scaffold12894	633	707	+	chrUN	-	BGIBMREASTEA00482846	-	-	-	15	-	12
215	bmo-mir-2834-1	TCCAGTGGATTAATATCGGGACTAGACGACGGCCAGTCTTCAGCTCTGATGAAGTCCGAAACG	novel_silkworm specific	bmo-miR-2834	TAATATCGGGACTAGACGAC	-	-	nscaf2674	5530878	5530940	+	chr5	-	BGIBMKNOWNTEA00093759	-	-	11	-	-	-
216	bmo-mir-2834-2	TCCAGCGGATTAATATCGGGACTAGACGACGGCCAGTCTTCAGCTCTGATGAAGTCCGAAACG	novel_silkworm specific	bmo-miR-2834	TAATATCGGGACTAGACGAC	-	-	nscaf2877	102847	102909	-	chrUN	-	BGIBMREASTEA00565822	-	-	11	-	-	-
216	bmo-mir-2834-2	TCCAGCGGATTAATATCGGGACTAGACGACGGCCAGTCTTCAGCTCTGATGAAGTCCGAAACG	novel_silkworm specific	bmo-miR-2834	TAATATCGGGACTAGACGAC	-	-	nscaf3162	5548	5610	-	chrUN	-	BGIBMKNOWNTEA00382728	-	-	11	-	-	-
217	bmo-mir-2835	AGTATTGTCTCCCATAACATTCATGAAAGTGGGCATCCCGGACCCTGGTTTTTCACACATTATGAGCTTTAGGAGACAGGTATA	novel_silkworm specific	-	-	bmo-miR-2835	TCACACATTATGAGCTTTAGGA	nscaf2853	3550807	3550890	+	chr6	-	BGIBMREASTEA00504044	-	-	-	41	-	-
218	bmo-mir-2836	TGAGATTTGACATCCCGCTGTAGACGACGCGCCCATGTAAGATTGTGACTTGGCACTGTATGTACCTAGGGTTGATGTCGTCTCG	novel_silkworm specific	bmo-miR-2836	CATCCCGCTGTAGACGACGC	-	-	nscaf3079	1675877	1675961	-	chr6	-	BGIBMREASTEA01096953	-	-	6	-	5	-
219	bmo-mir-2837	CAAAATGAATAGATGGTACTACGTGGGAATGTGGCGTTCGCTCCTGGCCTTTTCATTTCCATTATTATTATTATTATTTTT	novel_silkworm specific	bmo-miR-2837	AGATGGTACTACGTGGGAATG	-	-	nscaf2986	3649206	3649286	-	chr7	BGIBMGA010256_intron-1	BGIBMREASTEA00813840	-	-	10	-	-	-
220	bmo-mir-2838	AAATGATTTAAATTCAGCAAACTCACGGGATAAACTCGCTATGGTTTTATATGGGAGATCTGTGGTAGCTGCATTCTTCAAATCTTCG	novel_silkworm specific	bmo-miR-2838	AATTCAGCAAACTCACGGGATAA	-	-	nscaf2828	5246917	5247004	+	chr8	-	BGIBMREASTEA00427160	-	-	38	-	-	-
221	bmo-mir-2839	AATCATACCGTCAAACAGAGCGCCAGCGCTATGAGCGCTATAGCGCTGGCGCACTGTTTGACGGTATGTTACCGT	novel_silkworm specific	bmo-miR-2839*	TCAAACAGAGCGCCAGCGCTAT	bmo-miR-2839	CGCTGGCGCACTGTTTGACGGT	nscaf2828	5983094	5983168	+	chr8	BGIBMGA005523_intron-5	BGIBMREASTEA00429054	-	-	-	69	2	29
222	bmo-mir-2840	AGTCTCCAGGTAGGAACTGGAAGAAGAGGAGGATTTTGGTCTTCCTCTTCTCCCTCTTCTTCTCTGGAAGCG	novel_silkworm specific	bmo-miR-2840	TAGGAACTGGAAGAAGAGGAGG	-	-	nscaf2828	3449651	3449722	-	chr8	-	BGIBMKNOWNTEA00140241	-	-	9	-	-	-
223	bmo-mir-2841	TGCGGCCTGTTATGTATTTTAGCCGTGTTACTAGGAAGGAAGAGAGTGTGTATCATAGTTAAGAGCTCAAAACCTGGCGGTC	novel_silkworm specific	-	-	bmo-miR-2841	ATCATAGTTAAGAGCTCAAAA	nscaf2828	3962810	3962891	-	chr8	-	BGIBMREASTEA00424197	-	-	-	12	-	7
224	bmo-mir-2842	TCGACTTTCTTGAAGATCCTCGTACTGGTGGCGCCATCCCGTCGCGGAGTGTGGAGCCTTCTTCTGTCGTCGAG	novel_silkworm specific	bmo-miR-2842	TGAAGATCCTCGTACTGGTGGCGC	-	-	scaffold14814	206	279	+	chrUN	-	BGIBMREASTEA01185732	-	-	21	-	-	-
224	bmo-mir-2842	TCGACTTTCTTGAAGATCCTCGTACTGGTGGCGCCATCCCGTCGCGGAGTGTGGAGCCTTCTTCTGTCGTCGAG	novel_silkworm specific	bmo-miR-2842	TGAAGATCCTCGTACTGGTGGCGC	-	-	scaffold10588	100	173	-	chrUN	-	BGIBMREASTEA01169145	-	-	21	-	-	-
224	bmo-mir-2842	TCGACTTTCTTGAAGATCCTCGTACTGGTGGCGCCATCCCGTCGCGGAGTGTGGAGCCTTCTTCTGTCGTCGAG	novel_silkworm specific	bmo-miR-2842	TGAAGATCCTCGTACTGGTGGCGC	-	-	scaffold13544	297	370	-	chrUN	-	BGIBMREASTEA01181332	-	-	21	-	-	-
224	bmo-mir-2842	TCGACTTTCTTGAAGATCCTCGTACTGGTGGCGCCATCCCGTCGCGGAGTGTGGAGCCTTCTTCTGTCGTCGAG	novel_silkworm specific	bmo-miR-2842	TGAAGATCCTCGTACTGGTGGCGC	-	-	scaffold8226	430	503	-	chrUN	-	BGIBMREASTEA01282980	-	-	21	-	-	-
225	bmo-mir-2843-1	GGCTTTGGAGTCTAAGGAAATTAGGTCGGATACATACGAATTAGTGTGTTTGCGACGCTGTCTTCGTGATCAAGCCT	novel_silkworm specific	bmo-miR-2843	TCTAAGGAAATTAGGTCGGATACA	bmo-miR-2843-1*	TTTGCGACGCTGTCTTCGTGATCAA	scaffold17651	239	315	+	chrUN	IG region	-	-	-	476	3	-	-
226	bmo-mir-2843-2	GGCTTTGGAGTCTAAGGAAATTAGGTCGGATACATACGAATTAGTGCGTATGCGTGTCTGTCTTCGTGATCAAGCCTGACCCCTTAATCTATCGGAAA	novel_silkworm specific	bmo-miR-2843	TCTAAGGAAATTAGGTCGGATACA	bmo-miR-2843-2*	TTCGTGATCAAGCCTGACCCCTTAAT	scaffold28600	387	484	-	chrUN	-	BGIBMREASTEA01223137	-	-	476	1	-	-
226	bmo-mir-2843-2	GGCTTTGGAGTCTAAGGAAATTAGGTCGGATACATACGAATTAGTGCGTATGCGTGTCTGTCTTCGTGATCAAGCCTGACCCCTTAATCTATCGGAAA	novel_silkworm specific	bmo-miR-2843	TCTAAGGAAATTAGGTCGGATACA	bmo-miR-2843-2*	TTCGTGATCAAGCCTGACCCCTTAAT	scaffold8253	252	349	-	chrUN	-	BGIBMREASTEA01283154	-	-	476	1	-	-
227	bmo-mir-2844	CCTCTTCAAAATACGCTAGTACATCGTCGTACGGATTTTGTGACAACGCCGGTCTTCCTCGTTCTTGACTATGTGACCGTGTGTGGAATGAAA	novel_silkworm specific	bmo-miR-2844	ATACGCTAGTACATCGTCGTA	-	-	scaffold783	22225	22317	+	chrUN	-	BGIBMREASTEA01279468	-	-	212	-	39	-
228	bmo-mir-2845	TGCCAAGAAGTAATCCGGCTTCTGGGATGGATCGTCCCACTCTACAACATGACCGTTGCCAGCTGCTGTGCGTAAGTGTTGGTT	novel_silkworm specific	-	-	bmo-miR-2845	CCGTTGCCAGCTGCTGTGCGTA	scaffold418	82978	83061	-	chrUN	IG region	-	-	-	-	32	-	12
229	bmo-mir-2846	AATATATCGTGGGATTACTAATGGCGTAGTGCGAACGCGTGAACCGAGACGTGGAAACGAGTCGTATGGTGCGAAGAAGTCCCGGCGGAGACAG	novel_silkworm specific	bmo-miR-2846	GGGATTACTAATGGCGTAGTGCG	-	-	nscaf2865	1621404	1621497	-	chr17	NM_001099812_D45_intron-2	-	-	-	-	-	11	-
230	bmo-mir-2847	ACCCAGCTTCCATCGGCTTGGATAATATCCTGTGCGTAGAGTGTAGTTTATTGTGTTTGTCAGTGCGGTATAATATGCTGGG	novel_silkworm specific	-	-	bmo-miR-2847	TATTGTGTTTGTCAGTGCGGTATA	nscaf2053	702015	702096	+	chr2	IG region	-	-	-	-	-	-	8
231	bmo-mir-2848	TGCCGCTACCAACCTTGAGATATGAGTAAATGGCTGCCCTACCCTTCAAACCGGAACGCATTACTGCTTCGCGGCAGAAATAGGCAAAGTGGTGGTAC	novel_silkworm specific	-	-	bmo-miR-2848	TTCGCGGCAGAAATAGGCAAA	nscaf2823	1080058	1080155	+	chr25	-	BGIBMREASTEA00396122	-	-	-	-	-	11
232	bmo-mir-2849-3	GTGGACGTTTAACTTTACGATTATGGACTCAGTTCCAAAAGATAACTGATGTTTTATGTGGGACGAAACCATGGCGGGTTGAGGTGGAAATGAAATG	novel_silkworm specific	bmo-miR-2849	AACTTTACGATTATGGACTCAG	-	-	nscaf3052	393771	393867	+	chr19	IG region	-	-	-	-	-	8	-
233	bmo-mir-2849-2	GTGGACGTTTAACTTTACGATTATGGACTCAGTTCCAAAAGATAGCTGGTGTCTTATGTGGGACGAAACCGTGGCGGGTTGAGGTGGAAATGAAATG	novel_silkworm specific	bmo-miR-2849	AACTTTACGATTATGGACTCAG	-	-	nscaf2901	1007818	1007914	+	chr18	IG region	-	-	-	-	-	8	-
234	bmo-mir-2849-1	GTGGACGTTTAACTTTACGATTATGGACTCAGTTCCAAAAGATAACTGGTGTTTTATGTGGGACGAAACCGTGGCGGGTTGAGGTGGAAATGAAATG	novel_silkworm specific	bmo-miR-2849	AACTTTACGATTATGGACTCAG	-	-	nscaf2986	2537704	2537800	+	chr7	BGIBMGA010224_intron-4	-	-	-	-	-	8	-
234	bmo-mir-2849-1	GTGGACGTTTAACTTTACGATTATGGACTCAGTTCCAAAAGATAACTGGTGTTTTATGTGGGACGAAACCGTGGCGGGTTGAGGTGGAAATGAAATG	novel_silkworm specific	bmo-miR-2849	AACTTTACGATTATGGACTCAG	-	-	nscaf2986	2539879	2539975	+	chr7	BGIBMGA010224_intron-4	-	-	-	-	-	8	-
235	bmo-mir-2850b	CTTTTTGTGGAGTGAAATTAAGAGACGTGTGCACAGAAGCGAGCGAATTAGACTCGAATGATTAAAACGCGCTAGTAGACGCTATTCACGAAGTG	novel_silkworm specific	bmo-miR-2850b	AGTGAAATTAAGAGACGTGTGCA	-	-	scaffold31552	31	125	-	chrUN	-	BGIBMREASTEA01230451	5	-	-	-	-	-
236	bmo-mir-2850a-2	AGGGCCTGTAGTTTGGCCTCCACGCTCACCTGACCTCACGCCCATGGACTTCTTTTTCTGGAGTGAAATTAAGAGACGTGTGTACAGAAGTG	novel_silkworm specific	-	-	bmo-miR-2850a	AGTGAAATTAAGAGACGTGTG	nscaf2912	101008	101099	-	chr7	-	BGIBMREASTEA00676112	-	-	-	87	-	10
237	bmo-mir-2850a-1	GGCTGGATTACATCCATATCACTACAGGAAATCTCAAGAATTAACGCCCATGGACTTCTTTTTGTGGAGTGAAATTAAGAGACGTGTGTACAGAAGCG	novel_silkworm specific	-	-	bmo-miR-2850a	AGTGAAATTAAGAGACGTGTG	nscaf3099	3909819	3909916	+	chr28	-	BGIBMREASTEA01137130	-	-	-	-	-	10
237	bmo-mir-2850a-1	GGCTGGATTACATCCATATCACTACAGGAAATCTCAAGAATTAACGCCCATGGACTTCTTTTTGTGGAGTGAAATTAAGAGACGTGTGTACAGAAGCG	novel_silkworm specific	-	-	bmo-miR-2850a	AGTGAAATTAAGAGACGTGTG	nscaf2851	1738666	1738763	+	chr6	-	BGIBMREASTEA00487976	-	-	-	-	-	10
238	bmo-mir-2745	TGCCGTTGATGGCCCGAAATTCCGAATTTTAGCTTTATTAATGCTAAATTCGGTCTTTCGGGCATATCAAAGGCA	novel_silkworm specific	bmo-miR-2745*	GGCCCGAAATTCCGAATTTTA	bmo-miR-2745	TAAATTCGGTCTTTCGGGCAT	nscaf2210	2415638	2415712	-	chr1	BGIBMGA002020_intron-7	-	-	779	3	4311	-	826
238	bmo-mir-2733b	CTCTCTGTAATGCAGTCATCATACTCACAGTTGATATGTTTGACATTCTATCACTGGGTGTATGAAGATTGTGGTACAGAGA	novel_silkworm specific	-	-	bmo-miR-2733b	TCACTGGGTGTATGAAGATTGT	nscaf2176	345287	345368	-	chr11	IG region	-	-	5	-	-	-	-
239	bmo-mir-2733b	CTCTCTGTAATGCAGTCATCATACTCACAGTTGATATGTTTGACATTCTATCACTGGGTGTATGAAGATTGTGGTACAGAGA	novel_silkworm specific	-	-	bmo-miR-2733b	TCACTGGGTGTATGAAGATTGT	nscaf2176	345656	345737	-	chr11	IG region	-	-	5	-	-	-	-
240	bmo-mir-2733c	GATTGTCACTGTCAGTTGTCACTATCGCCAGTGTCAGTGTCGTAATTCTGTCACTGGGAGAGTGATGATTGCCGGTGACGAT	novel_silkworm specific	-	-	bmo-miR-2733c	TCACTGGGAGAGTGATGATTGC	nscaf2176	352194	352275	-	chr11	IG region	-	-	7	-	5	-	-
241	bmo-mir-306-as	GAGCCCGCGCTGAGGCACGAGGCGGCTCTGAGACCGGCACCACTCAGAGTCACCTAGTACCTGAGGCGGCCGCCCG	novel_silkworm specific	bmo-miR-306-as	TGAGGCACGAGGCGGCTCTGA	-	-	nscaf2839	30904	30979	-	chr12	BGIBMGA005856_intron-2	-	-	-	30	-	-	-
242	bmo-mir-2851-2	TGTGGTGATCTCTCTATCACAATCATCATGCACCCAGTGATATAATGTTACACATATCAACTGAGAGTGTGATGACTGTATTAGAGAGAAATAGAAGAG	novel_silkworm specific	-	-	bmo-miR-2851	TGTGATGACTGTATTAGAGAGA	nscaf2176	345032	345130	+	chr11	IG region	-	-	-	-	-	-	7
243	bmo-mir-2851-1	TGTGATAATCTCTGTACCACAATCATCATGCACCCAGTGATAGAATGTTACACATATCAACTGAGAGTGTGATGACTGTATTAGAGAGAAATAGAAGAG	novel_silkworm specific	-	-	bmo-miR-2851	TGTGATGACTGTATTAGAGAGA	nscaf2176	346140	346238	+	chr11	IG region	-	-	-	-	-	-	7
244	bmo-mir-2852	AGCATAGAACCAGATTTCGGATTTTTTGTATAAATTGCTGTATGAGCGTGAACTACAACAGATGAATTTTTTGAGAACCGTCTATGCTA	novel_silkworm specific	bmo-miR-2852	CAGATTTCGGATTTTTTGTA	-	-	nscaf2993	5966849	5966937	-	chr12	IG region	-	-	-	-	-	8	-
245	bmo-mir-2853	CTCCACTCCTGTCACGGGTCGGCCTGGCATTGCAGTGCCGCCGGGATCGGCCCTCAGAAGAGTATAT	novel_silkworm specific	bmo-miR-2853	GTCACGGGTCGGCCTGGCATT	-		nscaf2823	1299695	1299761	-	chr25	IG region	-	-	-	-	-	9	-
246	bmo-mir-1-as	CCGCGCAGCTCCATACTTCTTTACATTCCATATGATTACAATGACTATGGGAAGTAAGGAAGCACGGAACTTGCGCAAG	novel_silkworm specific	bmo-miR-1-as*	CCATACTTCTTTACATTCCATA	bmo-miR-1-as	TGGGAAGTAAGGAAGCACGGA	nscaf2589	5616178	5616256	+	chr4	IG region	-	-	-	5	73	1	9
247	bmo-mir-2854	AAGCCCTTTTTCTTTCAAAACTGCAGGACGGCCTTTATACGTGGCCTTTTCCAGTTTACGCAGCTAAATGAAGTGGTTTC	novel_silkworm specific	bmo-miR-2854	TCTTTCAAAACTGCAGGACGGCCT	-	-	nscaf2779	40638	40717	-	chrUN	IG region	-	-	-	-	-	12	-
248	bmo-mir-2855	TGTTGTGTGACGGGTAACTTTGCATCGCTGGCAGTGCAAGCAATGCCTCGACCAATCTCTGCAGTCACGACG	novel_silkworm specific	bmo-miR-2855	CGGGTAACTTTGCATCGCTGGCA	-	-	nscaf2912	142836	142907	-	chr7	-	BGIBMREASTEA00676174	-	-	-	-	8	-
249	bmo-mir-2833b	AGAATTCGCGGTAAACAGTGGAAACTGGTCCTCATATGTTGAGAGATTGGAAATGTACTTTTTAGTGAATAAA	novel_silkworm specific	-	-	bmo-miR-2833b	AGAGATTGGAAATGTACTTTT	scaffold1759	1850	1922	+	chrUN	-	BGIBMKNOWNTEA00398173	-	-	-	-	-	7
249	bmo-mir-2833b	AGAATTCGCGGTAAACAGTGGAAACTGGTCCTCATATGTTGAGAGATTGGAAATGTACTTTTTAGTGAATAAA	novel_silkworm specific	-	-	bmo-miR-2833b	AGAGATTGGAAATGTACTTTT	scaffold32674	198	270	+	chrUN	NM_001099812_D32_intron-1	BGIBMREASTEA01234130	-	-	-	-	-	7
250	bmo-mir-2856-1	ACTGTACTATCTTGTCTGTGGTTCGAGGGTGAGATTGTCACAGCAGTATAGGGGGTACATTCGAGAACCGTAAGACAATTAATATAAA	novel_silkworm specific	bmo-miR-2856*	TTGTCTGTGGTTCGAGGGTG	bmo-miR-2856	ACATTCGAGAACCGTAAGACAA	nscaf2136	3485928	3486015	+	chr21	-	BGIBMREASTEA00109867	-	-	1	19	-	11
251	bmo-mir-2856-2	CTGTGCTATCTTGTCTGTGGTTCGAGGGTGAGATTGTCACAGCACTATAGGTGGTACATTCGAGAACCGTAAGACAATTAATATAAA	novel_silkworm specific	bmo-miR-2856*	TTGTCTGTGGTTCGAGGGTG	bmo-miR-2856	ACATTCGAGAACCGTAAGACAA	nscaf2136	1876203	1876289	-	chr21	-	BGIBMKNOWNTEA00035171	-	-	1	19	-	11
251	bmo-mir-2856-2	CTGTGCTATCTTGTCTGTGGTTCGAGGGTGAGATTGTCACAGCACTATAGGTGGTACATTCGAGAACCGTAAGACAATTAATATAAA	novel_silkworm specific	bmo-miR-2856*	TTGTCTGTGGTTCGAGGGTG	bmo-miR-2856	ACATTCGAGAACCGTAAGACAA	scaffold42751	29	115	+	chrUN	-	BGIBMREASTEA01258956	-	-	1	19	-	11
252	bmo-mir-2857	CTGTATGACCTGATGGGACACATACGGAACATGCTGGAGCTAAAGAAGCTGATCGTGGTCGTCTCACTGGACATACAGG	novel_silkworm specific	bmo-miR-2857	TGATGGGACACATACGGAACAT	-	-	scaffold1586	2224	2302	+	chrUN	-	BGIBMKNOWNTEA00396412	-	-	-	-	5	-
252	bmo-mir-2857	CTGTATGACCTGATGGGACACATACGGAACATGCTGGAGCTAAAGAAGCTGATCGTGGTCGTCTCACTGGACATACAGG	novel_silkworm specific	bmo-miR-2857	TGATGGGACACATACGGAACAT	-	-	scaffold4386	426	504	+	chrUN	-	BGIBMREASTEA01260344	-	-	-	-	5	-
253	bmo-mir-2858	ATGGTGGTGATGCGGAACTAATACCATGTGTCGGCAGTATTAATGGTGGTGGTGATGAACATGGTTTGGAGGGTGTTGCAGTTT	novel_silkworm specific	bmo-miR-2858*	TGCGGAACTAATACCATGTGTCGGCA	bmo-miR-2858	GTGATGAACATGGTTTGGAGGG	nscaf2273	10652	10735	-	chrUN	BGIBMGA002200_exon-2	BGIBMREASTEA00168595	-	-	-	-	3	14
254	bmo-mir-2859	CGCACCTGAGGAGCCTGGCGGACCAGTTATGTTACGATGAACAATCCCCCCAACTATTGATCGGGCAGGACAACTGGGGACTC	novel_silkworm specific	-	-	bmo-miR-2859	CAACTATTGATCGGGCAG	scaffold11620	369	451	-	chrUN	AY359886_D4_intron-2	BGIBMREASTEA01173920	-	-	-	-	-	6
255	bmo-mir-2860	GAAGGACACCCGCTGTATGATTGTCCGAGGTACGAGAGAGCTACGGTGCAGGAACGATGGAGGATGGCAAAGGAGTCACGC	novel_silkworm specific	bmo-miR-2860	CGCTGTATGATTGTCCGAGGTA	-	-	scaffold24157	278	358	+	chrUN	-	BGIBMREASTEA01211741	-	-	-	-	40	-
255	bmo-mir-2860	GAAGGACACCCGCTGTATGATTGTCCGAGGTACGAGAGAGCTACGGTGCAGGAACGATGGAGGATGGCAAAGGAGTCACGC	novel_silkworm specific	bmo-miR-2860	CGCTGTATGATTGTCCGAGGTA	-	-	scaffold23807	98	178	-	chrUN	-	BGIBMREASTEA01210838	-	-	-	-	40	-
256	bmo-mir-2850a-3	CCATATCACTACAGGAAATCTCAAGAATTAACGCCCATGGACTTCTTTTCGTGGAGTGAAATTAAGAGACGTGTGTACAGAAGTG	novel_silkworm specific	-	-	bmo-miR-2850a	AGTGAAATTAAGAGACGTGTG	scaffold25512	363	447	-	chrUN	NM_001099812_D20_intron-3	BGIBMREASTEA01215182	-	-	-	-	-	10
257	bmo-mir-2850a-4	GGCTGGATTACATCCATATCACTACAGGAAATCTCAAGAATTAACGCCCATGAACTTCTTTTTGTGGAGTGAAATTAAGAGACGTGTGTACAGAAGCG	novel_silkworm specific	-	-	bmo-miR-2850a	AGTGAAATTAAGAGACGTGTG	scaffold30842	245	342	-	chrUN	-	BGIBMREASTEA01228689	-	-	-	-	-	10
257	bmo-mir-2850a-4	GGCTGGATTACATCCATATCACTACAGGAAATCTCAAGAATTAACGCCCATGAACTTCTTTTTGTGGAGTGAAATTAAGAGACGTGTGTACAGAAGCG	novel_silkworm specific	-	-	bmo-miR-2850a	AGTGAAATTAAGAGACGTGTG	scaffold783	22051	22148	-	chrUN	-	BGIBMREASTEA01279468	-	-	-	-	-	10
