# Supplementary material for: MicroRNAs of Bombyx mori identified by Solexa sequencing
Source: BMC Genomics. 2010 Mar 3;11:148. doi: 10.1186/1471-2164-11-148 (PMC2838851; doi:10.1186/1471-2164-11-148)
Supplement: Additional file 4 — Sequence reads and hairpin structures of all sequenced miRNAs in the whole body. (A) Known silkworm miRNAs further identified using Solexa sequencing in the whole body. (B) Novel miRNAs of whole body predicted with mireap based on Solexa sequencing reads. (C) Repeat-associated novel miRNAs of whole body predicted as above. [file 1471-2164-11-148-S4.XLS]

## Sheet: Additional file 4
A. Known silkworm miRNAs further identified by solexa sequencing in the whole body
>bmo-bantam
TAAAAGGAACTACGAAACTGGTTTTCATAATGATTTGACAGATTGTTTTGTATTCTGAGATCATTGTGAAAGCTAATTTTGTTCCTGGTA bmo-bantam 2256
....((((((...((((.((((((((((((((((((..((((.((.....)).)))))))))))))))))))))).)))))))))).... structure -31.40
*******************************************************TGAGATCATTGTGAAAGCTAATT************ bmo-bantam 23
.................CTGGTTTTCATAATGATTTGACAGA................................................ t0166727 25 1
.................CTGGTTTTCATAATGATTTGACA.................................................. t0227675 23 1
.................CTGGTTTTCATAATGATTTGACAG................................................. t0344946 24 1
..................TGGTTTTCATAATGATTTGACAGA................................................ t0160047 24 1
.......................................................TGAGATCATTGTGAAAGCTAATT............ t0000119 23 1091
.......................................................TGAGATCATTGTGAAAGCTAAT............. t0000136 22 932
.......................................................TGAGATCATTGTGAAAGCTAA.............. t0001357 21 149
.......................................................TGAGATCATTGTGAAAGCTA............... t0006841 20 33
.......................................................TGAGATCATTGTGAAAGCTAATTT........... t0009628 24 23
.......................................................TGAGATCATTGTGAAAGCT................ t0013183 19 16
.......................................................TGAGATCATTGTGAAAGC................. t0022225 18 8
>bmo-let-7a
GGTACTGCCGTCGGCTTGTTGAGGTAGTAGGTTGTATAGTACGGAAATACAACACATAGGTGCGACTGTATAGCCTGCTAACTTTCCGAGCTGACGGAATGACA bmo-let-7 104
.((....(((((((((((..(((.((((((((((((((((.((.(..((.......))..).)))))))))))))))))).)))..)))))))))))....)). structure -50.40
*******************TGAGGTAGTAGGTTGTATAGT**************************************************************** bmo-let-7 21
...................TGAGGTAGTAGGTTGTATAG................................................................. t0000033 20 3314
...................TGAGGTAGTAGGTTGTATAGTA............................................................... t0000657 22 259
...................TGAGGTAGTAGGTTGTATAGT................................................................ t0002923 21 77
...................TGAGGTAGTAGGTTGTATA.................................................................. t0003922 19 58
...................TGAGGTAGTAGGTTGTAT................................................................... t0011689 18 18
...................TGAGGTAGTAGGTTGTATAGTACG............................................................. t0373733 24 1
....................GAGGTAGTAGGTTGTATAGTA............................................................... t0064376 21 2
....................GAGGTAGTAGGTTGTATAGTACG............................................................. t0283588 23 1
......................GGTAGTAGGTTGTATAGTACGGA........................................................... t0036395 23 4
......................GGTAGTAGGTTGTATAGTACG............................................................. t0173232 21 1
......................GGTAGTAGGTTGTATAGTACGGAA.......................................................... t0332804 24 1
.................................................................CTGTATAGCCTGCTAACTTTCC................. t0048708 22 3
>bmo-mir-1
AGCCTTGCGCAAGTTCCGTGCTTCCTTACTTCCCATAGTCATTGTAATCATATGGAATGTAAAGAAGTATGGAGCTGCGCGGGCG bmo-mir-1 85
.((((.(((((.((((((((((((.((((...(((((.............)))))...)))).))))))))))))))))))))). structure -42.52
****************************************************TGGAATGTAAAGAAGTATGGAG*********** bmo-miR-1 22
...............CCGTGCTTCCTTACTTCCCAT................................................. t0337814 21 1
.................................................ATATGGAATGTAAAGAAGTA................ t0270653 20 1
..................................................TATGGAATGTAAAGAAGTATGGA............ t0019471 23 10
..................................................TATGGAATGTAAAGAAGTATGG............. t0070064 22 2
...................................................ATGGAATGTAAAGAAGTATGGA............ t0000150 22 852
...................................................ATGGAATGTAAAGAAGTATGGAG........... t0000461 23 341
...................................................ATGGAATGTAAAGAAGTATGG............. t0000903 21 201
...................................................ATGGAATGTAAAGAAGTATG.............. t0033814 20 5
...................................................ATGGAATGTAAAGAAGTATGGAGC.......... t0119081 24 1
...................................................ATGGAATGTAAAGAAGTA................ t0176295 18 1
....................................................TGGAATGTAAAGAAGTATGGAG........... t0000001 22 606068
....................................................TGGAATGTAAAGAAGTATGGA............ t0000006 21 13735
....................................................TGGAATGTAAAGAAGTATGG............. t0000045 20 2900
....................................................TGGAATGTAAAGAAGTATGGAGC.......... t0000068 23 1976
....................................................TGGAATGTAAAGAAGTATGGAGCT......... t0000420 24 367
....................................................TGGAATGTAAAGAAGTATG.............. t0000814 19 219
....................................................TGGAATGTAAAGAAGTAT............... t0003479 18 65
....................................................TGGAATGTAAAGAAGTATGGAGCTG........ t0023243 25 8
.....................................................GGAATGTAAAGAAGTATGGAG........... t0006551 21 34
.....................................................GGAATGTAAAGAAGTATGGA............ t0165852 20 1
......................................................GAATGTAAAGAAGTATGGAG........... t0009461 20 23
......................................................GAATGTAAAGAAGTATGGAGCT......... t0042461 22 4
......................................................GAATGTAAAGAAGTATGGA............ t0078897 19 2
.......................................................AATGTAAAGAAGTATGGAG........... t0037600 19 4
........................................................ATGTAAAGAAGTATGGAG........... t0074091 18 2
>bmo-mir-10
AGTGCCCTACATCTACCCTGTAGATCCGAATTTGTTTGAAGTGAGGCGACAAATTCGGTTCTAGAGAGGTTTGTGTGGTGCACG bmo-mir-10 84
.((((.((((((..(((((.((((.(((((((((((...........))))))))))).)))).)).)))..)))))).)))). structure -39.60
**************ACCCTGTAGATCCGAATTTGT************************************************* bmo-miR-10 21
.............TACCCTGTAGATCCGAATTTGT................................................. t0000139 22 917
.............TACCCTGTAGATCCGAATTTG.................................................. t0005149 21 45
.............TACCCTGTAGATCCGAATTTGTT................................................ t0010947 23 20
.............TACCCTGTAGATCCGAATTT................................................... t0013163 20 16
.............TACCCTGTAGATCCGAATT.................................................... t0023688 19 8
.............TACCCTGTAGATCCGAAT..................................................... t0029377 18 6
.............TACCCTGTAGATCCGAATTTGTTT............................................... t0077855 24 2
..............ACCCTGTAGATCCGAATTTGTT................................................ t0000446 22 349
..............ACCCTGTAGATCCGAATTTGT................................................. t0003211 21 70
..............ACCCTGTAGATCCGAATTTGTTT............................................... t0006264 23 36
..............ACCCTGTAGATCCGAATTTGTTTGAAGT.......................................... t0068421 28 2
..............ACCCTGTAGATCCGAATTTG.................................................. t0112735 20 1
.................CTGTAGATCCGAATTTGTT................................................ t0150181 19 1
.................................................CAAATTCGGTTCTAGAGAGGTTT............ t0000078 23 1780
.................................................CAAATTCGGTTCTAGAGAGGTT............. t0001185 22 164
.................................................CAAATTCGGTTCTAGAGAGGTTTG........... t0003375 24 67
.................................................CAAATTCGGTTCTAGAGAGGT.............. t0005467 21 42
.................................................CAAATTCGGTTCTAGAGAGG............... t0010154 20 21
.................................................CAAATTCGGTTCTAGAGAGGTTTGT.......... t0019482 25 10
.................................................CAAATTCGGTTCTAGAGAG................ t0019604 19 10
..................................................AAATTCGGTTCTAGAGAGGTTT............ t0000334 22 444
..................................................AAATTCGGTTCTAGAGAGGTTTG........... t0001467 23 141
..................................................AAATTCGGTTCTAGAGAGGTT............. t0005344 21 43
..................................................AAATTCGGTTCTAGAGAGGTTTGT.......... t0023194 24 8
..................................................AAATTCGGTTCTAGAGAGGT.............. t0048406 20 3
...................................................AATTCGGTTCTAGAGAGGTTTGT.......... t0261215 23 1
...................................................AATTCGGTTCTAGAGAGGTTT............ t0349800 21 1
...................................................AATTCGGTTCTAGAGAGGTTTG........... t0375047 22 1
......................................................TCGGTTCTAGAGAGGTTT............ t0153802 18 1
>bmo-mir-12
TTCTGAGTATTACTTCAGGTACTGGTTGTATTAAATAAAAAACGGAATAAGTTATTAACACAGCCTAATAGAGATATTACGGATTTACGA bmo-mir-12 90
.((((((((((.((..(((..(((((((...........................)))).))))))...)).)))))).))))....... structure -12.43
***TGAGTATTACTTCAGGTACTGGT**************************************************************** bmo-miR-12 23
...TGAGTATTACTTCAGGTACTGGT................................................................ t0002126 23 103
...TGAGTATTACTTCAGGTACTG.................................................................. t0002547 21 88
...TGAGTATTACTTCAGGTACT................................................................... t0004425 20 52
...TGAGTATTACTTCAGGTACTGG................................................................. t0015381 22 13
...TGAGTATTACTTCAGGTAC.................................................................... t0023383 19 8
...TGAGTATTACTTCAGGTACTGGTT............................................................... t0025831 24 7
>bmo-mir-133
AAAGCGAGAGCGTTGTTCGCTTTAGCTGGTTGACTTCGGGTCAAATTGTCATTTTCATATCATTTGGTCCCCTTCAACCAGCTGTAGTTAACATCTGCTTT bmo-mir-133 101
......((((((.((((.(((.(((((((((((....((..(((((.((.........)).)))))..))...))))))))))).))).))))..)))))) structure -35.80
***************************************************************TTGGTCCCCTTCAACCAGCTGT**************** bmo-miR-133 22
...............................................................TTGGTCCCCTTCAACCAGCTGT................ t0030452 22 6
>bmo-mir-137
TAACACGCTTGGAGGTCACGCGTATTCTTGGGGAATTAACACATATGTGAGATGTTATTGCTTGAGAATACACGTAGCTGACAAGGAGTA bmo-mir-137 90
....((.((((..((..(((.(((((((..((.(((.(((((........).))))))).))..))))))).)))..))..))))..)). structure -31.00
******************************************************TTATTGCTTGAGAATACACGTA************** bmo-miR-137 22
.......................................................TATTGCTTGAGAATACACGTA.............. t0365631 21 1
>bmo-mir-13a
GATAATCTCGATCCTGTCAAAGCGGCGGTGAAATGTCTCCTCCCTTTCATATCACAGCCACTTTGATGTGGTCGGTTTA bmo-mir-13a 79
.......((((((.((((((((.(((.((((.(((............))).)))).))).)))))))).)))))).... structure -27.50
************CCTGTCAAAGCGGCGGTGAAA********************************************** bmo-miR-13a* 21
*************************************************TATCACAGCCACTTTGATGTG********* bmo-miR-13a 21
.................................................TATCACAGCCACTTTGATGTGG........ t0056375 22 3
.................................................TATCACAGCCACTTTGATGTGGT....... t0079996 23 2
.................................................TATCACAGCCACTTTGATGT.......... t0374661 20 1
>bmo-mir-13b
GTCCATGGCCCACTCGTAAAAATGGCTGTGTCGTGTAGCAACCCTCATATCACAGCCATTTTTGACGAGTTGGGCTGTGT bmo-mir-13b 80
...(((((((((((((((((((((((((((..(((.((.....)))))..))))))))))))).))))).))))))))). structure -43.50
***********************************************TATCACAGCCATTTTTGACGAGT********** bmo-miR-13b 23
...............................................TATCACAGCCATTTTTGACGAGTT......... t0009236 24 24
...............................................TATCACAGCCATTTTTGACGAGT.......... t0026055 23 7
>bmo-mir-14
TTGTCATTTGTGTCGGGGAGAGAAATCGACGAGGCTGTTTTATTTAGTCAGTCTTTTTCTCTCTCCTATATGAGTGACAT bmo-mir-14 80
.(((((((..(((.(((((((((((..(((..(((((.......))))).)))..))))))))))).)))..))))))). structure -39.90
***********************************************TCAGTCTTTTTCTCTCTCCTA************ bmo-miR-14 21
.............CGGGGAGAGAAATCGACGAGGCT............................................ t0071611 23 2
...............................................TCAGTCTTTTTCTCTCTCCTAT........... t0001022 22 184
...............................................TCAGTCTTTTTCTCTCTCCTA............ t0011640 21 18
...............................................TCAGTCTTTTTCTCTCTCCT............. t0016740 20 12
...............................................TCAGTCTTTTTCTCTCTCCTATA.......... t0044088 23 3
...............................................TCAGTCTTTTTCTCTCTCC.............. t0061656 19 2
...............................................TCAGTCTTTTTCTCTCTC............... t0075625 18 2
.................................................AGTCTTTTTCTCTCTCCTAT........... t0242766 20 1
>bmo-mir-184
GTGCAGTGACGTGCCCTTGTCATTCTTCAGGCCCTGTGTATTTACAACTACTGGACGGAGAACTGATAAGGGCACGCCGTGTAC bmo-mir-184 84
(((((.((.(((((((((((((((((((.(..((.((((.......)).)).)).))))))).))))))))))))).))))))) structure -36.70
*************************************************ACTGGACGGAGAACTGATAAGGGC*********** bmo-miR-184 24
...................................................TGGACGGAGAACTGATAAGG............. t0001271 20 157
...................................................TGGACGGAGAACTGATAAGGGCA.......... t0002528 23 89
...................................................TGGACGGAGAACTGATAAG.............. t0002852 19 79
...................................................TGGACGGAGAACTGATAAGGG............ t0003048 21 74
...................................................TGGACGGAGAACTGATAAGGGC........... t0004828 22 47
...................................................TGGACGGAGAACTGATAA............... t0352500 18 1
......................................................ACGGAGAACTGATAAGGGCACG........ t0073583 22 2
>bmo-mir-190
GAGCCGCGCGTCGTCGAGATATGTTTGATATTCTTGGTTGTTTGTTTTGGATCACCCGGGAATCAAACATATTACTCTACGACCGCGGCC bmo-mir-190 90
..((((((.(((((.((((((((((((((.((((.(((.((((.....)))).))).)))))))))))))))..))).))))))))))). structure -42.90
****************AGATATGTTTGATATTCTTGGTT*************************************************** bmo-miR-190 23
..............CGAGATATGTTTGATATTCTTGG..................................................... t0360423 23 1
................AGATATGTTTGATATTCTTGGTTG.................................................. t0001502 24 138
................AGATATGTTTGATATTCTTGG..................................................... t0005909 21 38
................AGATATGTTTGATATTCTTGGT.................................................... t0006666 22 34
................AGATATGTTTGATATTCTTGGTTGT................................................. t0011050 25 19
................AGATATGTTTGATATTCTTGGTT................................................... t0014516 23 14
................AGATATGTTTGATATTCTTG...................................................... t0041215 20 4
......................................................CCCGGGAATCAAACATATTACTCT............ t0008711 24 25
......................................................CCCGGGAATCAAACATATTACTCTA........... t0106295 25 1
......................................................CCCGGGAATCAAACATATTACT.............. t0352815 22 1
>bmo-mir-1920
TCAAAATTTTCATAATCACGTCGAACCTCTCTGGCGCGCGCGTTATGTTTAGCGTGCGCGTAGCGAGTTCTCGTGTATATGAATTTTTGT bmo-mir-1920 90
.(((((..((((((..((((..((((.((.(((.(((((((((((....)))))))))))))).)))))).))))..)))))).))))). structure -39.30
***************************************************GCGTGCGCGTAGCGAGTTC******************** bmo-miR-1920 19
.CAAAATTTTCATAATCACGTCGAAC................................................................ t0366185 25 1
..AAAATTTTCATAATCACGTCGAA................................................................. t0129260 23 1
..AAAATTTTCATAATCACGTCGAACC............................................................... t0300176 25 1
...AAATTTTCATAATCACGTCGAAC................................................................ t0055363 23 3
...AAATTTTCATAATCACGTCG................................................................... t0199547 20 1
...AAATTTTCATAATCACGTCGAACCT.............................................................. t0245309 25 1
....AATTTTCATAATCACGTCGAACC............................................................... t0085957 23 2
....AATTTTCATAATCACGTCGAACCT.............................................................. t0272905 24 1
....AATTTTCATAATCACGTCG................................................................... t0370268 19 1
......TTTTCATAATCACGTCGAACCT.............................................................. t0379013 22 1
........TTCATAATCACGTCGAACCT.............................................................. t0115667 20 1
.........TCATAATCACGTCGAACCT.............................................................. t0289847 19 1
...........ATAATCACGTCGAACCTCTC........................................................... t0103430 20 1
................................................................GAGTTCTCGTGTATATGAATTTT... t0287780 23 1
................................................................GAGTTCTCGTGTATATGAATTT.... t0349919 22 1
.................................................................AGTTCTCGTGTATATGAATTTTTGT t0357575 25 1
.....................................................................CTCGTGTATATGAATTTTTGT t0206825 21 1
......................................................................TCGTGTATATGAATTTTTGT t0234007 20 1
.......................................................................CGTGTATATGAATTTTTGT t0276278 19 1
........................................................................GTGTATATGAATTTTTGT t0277533 18 1
>bmo-mir-1921
ACGACTTCCGTTCCTGGCGGGGTGTTGTGCTCGGTAGAGCAGCGTCGTGCTGCGATCTGTTGAGATTCAGCCTTGCGCCAGGTGATTCGTC bmo-mir-1921 91
((((..((....(((((((.((.((((..(((..(((((((((.....)))))..))))..)))...)))).)).))))))).)).)))). structure -40.10
************************************************************TGAGATTCAGCCTTGCGCCAGGT******** bmo-miR-1921 23
ACGACTTCCGTTCCTGGCG........................................................................ t0055576 19 3
......TCCGTTCCTGGCGGGGTGTTGTGCTCGGT........................................................ t0220578 29 1
.......CCGTTCCTGGCGGGGTGTTGTGCTC........................................................... t0228833 25 1
........CGTTCCTGGCGGGGTGTTGTGCTC........................................................... t0061633 24 2
........CGTTCCTGGCGGGGTGTTGTGC............................................................. t0353511 22 1
.........GTTCCTGGCGGGGTGTTGTGCTC........................................................... t0086834 23 2
............CCTGGCGGGGTGTTGTGCTC........................................................... t0089978 20 1
............CCTGGCGGGGTGTTGTGCT............................................................ t0298745 19 1
............CCTGGCGGGGTGTTGTGCTCGGT........................................................ t0356208 23 1
..............TGGCGGGGTGTTGTGCTC........................................................... t0161233 18 1
..............TGGCGGGGTGTTGTGCTCGGT........................................................ t0271562 21 1
..............TGGCGGGGTGTTGTGCTCGGTAGAG.................................................... t0333647 25 1
...............GGCGGGGTGTTGTGCTCGGTAGAGCAG................................................. t0285545 27 1
...............GGCGGGGTGTTGTGCTCGGTAGA..................................................... t0342251 23 1
................GCGGGGTGTTGTGCTCGGTAGA..................................................... t0036111 22 4
................GCGGGGTGTTGTGCTCGGTAGAG.................................................... t0045551 23 3
................GCGGGGTGTTGTGCTCGGTAGAGCAG................................................. t0051515 26 3
................GCGGGGTGTTGTGCTCGGTAGAGCAGCGT.............................................. t0077943 29 2
................GCGGGGTGTTGTGCTCGGTAGAGCAGC................................................ t0082556 27 2
................GCGGGGTGTTGTGCTCGGTAGAGCAGCG............................................... t0108742 28 1
................GCGGGGTGTTGTGCTCGGTA....................................................... t0236126 20 1
.................CGGGGTGTTGTGCTCGGTAGAGCAGCGT.............................................. t0012924 28 16
.................CGGGGTGTTGTGCTCGGTAGAGCAG................................................. t0018835 25 10
.................CGGGGTGTTGTGCTCGGTAGAGCAGC................................................ t0021139 26 9
.................CGGGGTGTTGTGCTCGGT........................................................ t0026431 18 7
.................CGGGGTGTTGTGCTCGGTAGAGCAGCG............................................... t0036066 27 4
.................CGGGGTGTTGTGCTCGGTAGAG.................................................... t0048963 22 3
.................CGGGGTGTTGTGCTCGGTAGAGC................................................... t0049573 23 3
.................CGGGGTGTTGTGCTCGGTA....................................................... t0200483 19 1
.................CGGGGTGTTGTGCTCGGTAGAGCA.................................................. t0269094 24 1
.................CGGGGTGTTGTGCTCGGTAGAGCAGCGTCG............................................ t0277724 30 1
.................CGGGGTGTTGTGCTCGGTAGA..................................................... t0328097 21 1
..................GGGGTGTTGTGCTCGGTAGAGCAG................................................. t0056316 24 3
..................GGGGTGTTGTGCTCGGTAGA..................................................... t0074027 20 2
..................GGGGTGTTGTGCTCGGTAGAGCAGCG............................................... t0082333 26 2
..................GGGGTGTTGTGCTCGGTAGAG.................................................... t0088713 21 2
..................GGGGTGTTGTGCTCGGTA....................................................... t0117669 18 1
..................GGGGTGTTGTGCTCGGTAGAGCAGCGTC............................................. t0132509 28 1
..................GGGGTGTTGTGCTCGGTAG...................................................... t0163197 19 1
..................GGGGTGTTGTGCTCGGTAGAGCAGCGTCG............................................ t0174666 29 1
..................GGGGTGTTGTGCTCGGTAGAGCAGCGT.............................................. t0185845 27 1
..................GGGGTGTTGTGCTCGGTAGAGCAGC................................................ t0365720 25 1
...................GGGTGTTGTGCTCGGTAGA..................................................... t0008796 19 25
...................GGGTGTTGTGCTCGGTAGAGCAGCGT.............................................. t0010172 26 21
...................GGGTGTTGTGCTCGGTAGAG.................................................... t0026515 20 7
...................GGGTGTTGTGCTCGGTAGAGCAGC................................................ t0032497 24 5
...................GGGTGTTGTGCTCGGTAGAGCAG................................................. t0056463 23 3
...................GGGTGTTGTGCTCGGTAGAGCAGCGTC............................................. t0064190 27 2
...................GGGTGTTGTGCTCGGTAGAGCAGCGTCG............................................ t0068129 28 2
...................GGGTGTTGTGCTCGGTAGAGC................................................... t0080744 21 2
...................GGGTGTTGTGCTCGGTAG...................................................... t0157125 18 1
...................GGGTGTTGTGCTCGGTAGAGCA.................................................. t0162884 22 1
...................GGGTGTTGTGCTCGGTAGAGCAGCG............................................... t0345321 25 1
....................GGTGTTGTGCTCGGTAGA..................................................... t0004923 18 46
....................GGTGTTGTGCTCGGTAGAG.................................................... t0012971 19 16
....................GGTGTTGTGCTCGGTAGAGCAGCGT.............................................. t0014662 25 14
....................GGTGTTGTGCTCGGTAGAGCAG................................................. t0042264 22 4
....................GGTGTTGTGCTCGGTAGAGCA.................................................. t0067105 21 2
....................GGTGTTGTGCTCGGTAGAGC................................................... t0069226 20 2
....................GGTGTTGTGCTCGGTAGAGCAGC................................................ t0071803 23 2
....................GGTGTTGTGCTCGGTAGAGCAGCGTCGTG.......................................... t0096817 29 1
....................GGTGTTGTGCTCGGTAGAGCAGCGTC............................................. t0334310 26 1
....................GGTGTTGTGCTCGGTAGAGCAGCG............................................... t0358809 24 1
.....................GTGTTGTGCTCGGTAGAGCAGCGT.............................................. t0054521 24 3
.....................GTGTTGTGCTCGGTAGAGCAGCGTCG............................................ t0086205 26 2
.....................GTGTTGTGCTCGGTAGAGCAGCG............................................... t0210715 23 1
......................TGTTGTGCTCGGTAGAGCAGCGTCGTGCT........................................ t0042782 29 4
......................TGTTGTGCTCGGTAGAGCAGCGT.............................................. t0075606 23 2
......................TGTTGTGCTCGGTAGAGCAGCGTCG............................................ t0094961 25 1
......................TGTTGTGCTCGGTAGAGCAGCGTC............................................. t0182548 24 1
......................TGTTGTGCTCGGTAGAGCAGCGTCGTG.......................................... t0340857 27 1
......................TGTTGTGCTCGGTAGAGCAG................................................. t0354971 20 1
.......................GTTGTGCTCGGTAGAGCAGCGTCGTG.......................................... t0085201 26 2
.......................GTTGTGCTCGGTAGAGCAGCGTCGT........................................... t0110172 25 1
.......................GTTGTGCTCGGTAGAGCAGCGTCGTGCTG....................................... t0146034 29 1
.......................GTTGTGCTCGGTAGAGCAGCGTCGTGCT........................................ t0149783 28 1
.......................GTTGTGCTCGGTAGAGCAGCGT.............................................. t0264114 22 1
.......................GTTGTGCTCGGTAGAGCAGCGTC............................................. t0323090 23 1
........................TTGTGCTCGGTAGAGCAGCGTCG............................................ t0059719 23 2
........................TTGTGCTCGGTAGAGCAGCGTCGTG.......................................... t0066726 25 2
........................TTGTGCTCGGTAGAGCAGCGTCGT........................................... t0087550 24 2
........................TTGTGCTCGGTAGAGCAGCGTCGTGCTG....................................... t0136340 28 1
........................TTGTGCTCGGTAGAGCAGCGTCGTGC......................................... t0214071 26 1
........................TTGTGCTCGGTAGAGCAGCGTCGTGCT........................................ t0332907 27 1
.........................TGTGCTCGGTAGAGCAGCGTCGTGCT........................................ t0023666 26 8
.........................TGTGCTCGGTAGAGCAGCGTCGTGCTG....................................... t0036199 27 4
.........................TGTGCTCGGTAGAGCAGCGTCGTGC......................................... t0037326 25 4
.........................TGTGCTCGGTAGAGCAGCGTCGT........................................... t0204186 23 1
.........................TGTGCTCGGTAGAGCAGCGTCGTG.......................................... t0235307 24 1
.........................TGTGCTCGGTAGAGCAGCGT.............................................. t0249207 20 1
.........................TGTGCTCGGTAGAGCAGCGTCG............................................ t0291182 22 1
.........................TGTGCTCGGTAGAGCAGCGTCGTGCTGC...................................... t0302509 28 1
..........................GTGCTCGGTAGAGCAGCGTCGTGCTG....................................... t0019629 26 10
..........................GTGCTCGGTAGAGCAGCGTCGTGCT........................................ t0019731 25 10
..........................GTGCTCGGTAGAGCAGCGTCGTGC......................................... t0025869 24 7
..........................GTGCTCGGTAGAGCAGCGTCGTG.......................................... t0032062 23 5
..........................GTGCTCGGTAGAGCAGCGTCGTGCTGCGA.................................... t0200874 29 1
..........................GTGCTCGGTAGAGCAGCG............................................... t0249973 18 1
...........................TGCTCGGTAGAGCAGCGTCGTGCT........................................ t0051585 24 3
...........................TGCTCGGTAGAGCAGCGTCGTGC......................................... t0279449 23 1
............................GCTCGGTAGAGCAGCGTCGTGCTG....................................... t0235483 24 1
............................GCTCGGTAGAGCAGCGTCGTG.......................................... t0322275 21 1
.............................CTCGGTAGAGCAGCGTCGTGC......................................... t0006636 21 34
.............................CTCGGTAGAGCAGCGTCGT........................................... t0009581 19 23
.............................CTCGGTAGAGCAGCGTCGTG.......................................... t0009735 20 22
.............................CTCGGTAGAGCAGCGTCGTGCT........................................ t0016899 22 12
.............................CTCGGTAGAGCAGCGTCG............................................ t0047942 18 3
.............................CTCGGTAGAGCAGCGTCGTGCTGC...................................... t0048327 24 3
.............................CTCGGTAGAGCAGCGTCGTGCTGCGA.................................... t0077713 26 2
.............................CTCGGTAGAGCAGCGTCGTGCTGCGAT................................... t0267415 27 1
.............................CTCGGTAGAGCAGCGTCGTGCTGCGATC.................................. t0299237 28 1
..............................TCGGTAGAGCAGCGTCGTGC......................................... t0026258 20 7
..............................TCGGTAGAGCAGCGTCGT........................................... t0037172 18 4
..............................TCGGTAGAGCAGCGTCGTG.......................................... t0037715 19 4
..............................TCGGTAGAGCAGCGTCGTGCT........................................ t0068166 21 2
..............................TCGGTAGAGCAGCGTCGTGCTGCGAT................................... t0091504 26 1
...............................CGGTAGAGCAGCGTCGTGC......................................... t0002888 19 78
...............................CGGTAGAGCAGCGTCGTG.......................................... t0003480 18 65
...............................CGGTAGAGCAGCGTCGTGCT........................................ t0004212 20 55
...............................CGGTAGAGCAGCGTCGTGCTGC...................................... t0024936 22 7
...............................CGGTAGAGCAGCGTCGTGCTGCGATCTGT............................... t0041846 29 4
...............................CGGTAGAGCAGCGTCGTGCTG....................................... t0049947 21 3
...............................CGGTAGAGCAGCGTCGTGCTGCGAT................................... t0054155 25 3
...............................CGGTAGAGCAGCGTCGTGCTGCGATCT................................. t0058408 27 2
...............................CGGTAGAGCAGCGTCGTGCTGCGA.................................... t0058945 24 2
................................GGTAGAGCAGCGTCGTGCT........................................ t0013204 19 16
................................GGTAGAGCAGCGTCGTGC......................................... t0031168 18 5
................................GGTAGAGCAGCGTCGTGCTGCGATCTGT............................... t0036337 28 4
................................GGTAGAGCAGCGTCGTGCTG....................................... t0058313 20 2
................................GGTAGAGCAGCGTCGTGCTGCGATCT................................. t0069755 26 2
................................GGTAGAGCAGCGTCGTGCTGCGAT................................... t0183389 24 1
................................GGTAGAGCAGCGTCGTGCTGCGATCTG................................ t0239804 27 1
................................GGTAGAGCAGCGTCGTGCTGCGATCTGTTG............................. t0299560 30 1
................................GGTAGAGCAGCGTCGTGCTGCGATC.................................. t0338791 25 1
.................................GTAGAGCAGCGTCGTGCT........................................ t0016723 18 12
.................................GTAGAGCAGCGTCGTGCTGCGATCTG................................ t0037491 26 4
.................................GTAGAGCAGCGTCGTGCTGCGATCTGT............................... t0040689 27 4
.................................GTAGAGCAGCGTCGTGCTGCGATCT................................. t0073495 25 2
.................................GTAGAGCAGCGTCGTGCTG....................................... t0109090 19 1
.................................GTAGAGCAGCGTCGTGCTGC...................................... t0229701 20 1
.................................GTAGAGCAGCGTCGTGCTGCGAT................................... t0266346 23 1
..................................TAGAGCAGCGTCGTGCTGCGATCTG................................ t0059961 25 2
..................................TAGAGCAGCGTCGTGCTGCGAT................................... t0081266 22 2
..................................TAGAGCAGCGTCGTGCTGCGATCT................................. t0207219 24 1
...................................AGAGCAGCGTCGTGCTGCGAT................................... t0059538 21 2
...................................AGAGCAGCGTCGTGCTGCGATCTGTTG............................. t0151666 27 1
...................................AGAGCAGCGTCGTGCTGCGATCTG................................ t0242094 24 1
...................................AGAGCAGCGTCGTGCTGCGATCT................................. t0252025 23 1
....................................GAGCAGCGTCGTGCTGCGATCTGTT.............................. t0074557 25 2
....................................GAGCAGCGTCGTGCTGCGATCTGTTG............................. t0080340 26 2
....................................GAGCAGCGTCGTGCTGCGATCTGT............................... t0244362 24 1
....................................GAGCAGCGTCGTGCTGCGAT................................... t0295167 20 1
.....................................AGCAGCGTCGTGCTGCGATCTGTTG............................. t0026911 25 6
.....................................AGCAGCGTCGTGCTGCGATCTGTT.............................. t0170380 24 1
......................................GCAGCGTCGTGCTGCGATCTGTTGA............................ t0041675 25 4
.......................................CAGCGTCGTGCTGCGATCTGTTGA............................ t0002687 24 84
.......................................CAGCGTCGTGCTGCGATCTGTTGAGA.......................... t0010651 26 20
.......................................CAGCGTCGTGCTGCGATCTGTT.............................. t0011815 22 18
.......................................CAGCGTCGTGCTGCGATCTGTTGAG........................... t0014245 25 14
.......................................CAGCGTCGTGCTGCGATCTGTTG............................. t0017567 23 11
.......................................CAGCGTCGTGCTGCGATCTGT............................... t0017946 21 11
........................................AGCGTCGTGCTGCGATCTGTTGA............................ t0064762 23 2
........................................AGCGTCGTGCTGCGATCTGTTGAG........................... t0205911 24 1
.........................................GCGTCGTGCTGCGATCTGTTGAGA.......................... t0050462 24 3
.........................................GCGTCGTGCTGCGATCTGTTGA............................ t0072407 22 2
.........................................GCGTCGTGCTGCGATCTGT............................... t0253946 19 1
..........................................CGTCGTGCTGCGATCTGTTGAGA.......................... t0187980 23 1
...........................................GTCGTGCTGCGATCTGTTGA............................ t0040075 20 4
...........................................GTCGTGCTGCGATCTGTTGAG........................... t0060613 21 2
...........................................GTCGTGCTGCGATCTGTTGAGA.......................... t0165677 22 1
............................................TCGTGCTGCGATCTGTTGA............................ t0052180 19 3
............................................TCGTGCTGCGATCTGTTGAG........................... t0289456 20 1
.............................................CGTGCTGCGATCTGTTGA............................ t0004002 18 57
.............................................CGTGCTGCGATCTGTTGAGA.......................... t0005133 20 45
.............................................CGTGCTGCGATCTGTTGAG........................... t0014834 19 14
..............................................GTGCTGCGATCTGTTGAGA.......................... t0013722 19 15
..............................................GTGCTGCGATCTGTTGAG........................... t0020997 18 9
...............................................TGCTGCGATCTGTTGAGA.......................... t0012178 18 17
...............................................TGCTGCGATCTGTTGAGATT........................ t0090201 20 1
................................................GCTGCGATCTGTTGAGATTC....................... t0274031 20 1
...................................................GCGATCTGTTGAGATTCAGC.................... t0377867 20 1
....................................................................AGCCTTGCGCCAGGTGATTCGT. t0093495 22 1
.....................................................................GCCTTGCGCCAGGTGATTCGT. t0114544 21 1
>bmo-mir-1923
TCGAAACTTGCCATTTAAAATGGTGCCTTCGATAACTTTTTTCATTAATTTTTAATGACTAATCGCGTACCGTTGCATAGCCGTGGCGG bmo-mir-1923 89
(((((...((((((.....))))))..))))).........((((((.....))))))...........((((..(......)..)))) structure -19.30
***********************************************************TAATCGCGTACCGTTGCATAGCCGTGGC** bmo-miR-1923 28
.......................................................TGACTAATCGCGTACCGTTGCATAGCCGT..... t0284518 29 1
>bmo-mir-252
AACTAAACCTTGTTCCTAAGTACTAGTGCCGCAGGAGCGTTTTGTAGTATCTCCTGCTGCCTAAGTGCTTATCAATGAGGGTTTA bmo-mir-252 85
.......(((..((..((((((((((.((.(((((((.((........))))))))).)))).))))))))..))..)))..... structure -32.00
***************CTAAGTACTAGTGCCGCAGGAG************************************************ bmo-miR-252 22
...............CTAAGTACTAGTGCCGCAGGAG................................................ t0003286 22 69
...............CTAAGTACTAGTGCCGCAGGA................................................. t0013436 21 15
...............CTAAGTACTAGTGCCGCAG................................................... t0299078 19 1
................TAAGTACTAGTGCCGCAGGAG................................................ t0326864 21 1
>bmo-mir-263a
ATCGATCCAAGCACAGGCAATGGCACTGGAAGAATTCACGGGTTCAGTTTATATATTCCCGTGATCTCTTAGTGGCATCACTGGTGCAGGACGAC bmo-mir-263a 95
.(((.(((..((((.((..(((.(((((..(((..(((((((...............))))))))))..))))).)))..)).)))).)))))). structure -36.86
******************AATGGCACTGGAAGAATTCAC******************************************************** bmo-miR-263a 21
.................CAATGGCACTGGAAGAATTCACGG...................................................... t0239325 24 1
..................AATGGCACTGGAAGAATTCACGGG..................................................... t0000074 24 1861
..................AATGGCACTGGAAGAATTCACGG...................................................... t0000081 23 1763
..................AATGGCACTGGAAGAATTCACGGGT.................................................... t0000989 25 190
..................AATGGCACTGGAAGAATTCA......................................................... t0001494 20 139
..................AATGGCACTGGAAGAATTC.......................................................... t0003337 19 68
..................AATGGCACTGGAAGAATTCAC........................................................ t0004354 21 53
..................AATGGCACTGGAAGAATTCACG....................................................... t0005424 22 42
..................AATGGCACTGGAAGAATTCACGGGTT................................................... t0019354 26 10
..................AATGGCACTGGAAGAATT........................................................... t0029034 18 6
..................AATGGCACTGGAAGAATTCACGGGTTC.................................................. t0109866 27 1
...................ATGGCACTGGAAGAATTCACGGG..................................................... t0012848 23 16
...................ATGGCACTGGAAGAATTCACGG...................................................... t0016946 22 12
...................ATGGCACTGGAAGAATTCACGGGT.................................................... t0023631 24 8
...................ATGGCACTGGAAGAATTCACG....................................................... t0187414 21 1
...................ATGGCACTGGAAGAATTCA......................................................... t0227014 19 1
...................ATGGCACTGGAAGAATTC.......................................................... t0280262 18 1
....................TGGCACTGGAAGAATTCACGGG..................................................... t0114363 22 1
...........................................................CGTGATCTCTTAGTGGCATCAC.............. t0103835 22 1
...........................................................CGTGATCTCTTAGTGGCA.................. t0235631 18 1
...........................................................CGTGATCTCTTAGTGGCATCACT............. t0239523 23 1
...........................................................CGTGATCTCTTAGTGGCATC................ t0245080 20 1
>bmo-mir-263b
AGCCGACGCTGTTCCTTGGCACTGGGAGAATTCACAGGAGTTGTAATTCATACCCGTGAATTTCCCGATGCCTTAGCTCAGTGTGGTCA bmo-mir-263b 89
.(((.((((((......((((.(((((((.(((((.((.((((.....)).)))))))))))))))).))))......))))))))).. structure -36.00
**************CTTGGCACTGGGAGAATTCAC****************************************************** bmo-miR-263b 21
..............CTTGGCACTGGGAGAATTCACAG.................................................... t0040055 23 4
..............CTTGGCACTGGGAGAATTCA....................................................... t0044086 20 3
..............CTTGGCACTGGGAGAATTCACA..................................................... t0084649 22 2
.......................................................GTGAATTTCCCGATGCCTTAG............. t0245123 21 1
>bmo-mir-274
GGCTGTTGTTAGGCGAAGTTGGTTTGTGACCGTCACTAACGGGCAGTGTTAATACGGTTGCTCGTTTTGGCGATCGCAAAATGAACTCGCTTGAC bmo-mir-274 95
.......(((((((((.(((.((((((((.(((((..((((((((.(((....))).).))))))).))))).)))).)))).)))))))))))) structure -39.60
*********************GTTTGTGACCGTCACTAACGGGCAGT************************************************ bmo-miR-274 26
......................TTTGTGACCGTCACTAACGGGCA.................................................. t0015863 23 13
.......................TTGTGACCGTCACTAACGGGCA.................................................. t0352835 22 1
>bmo-mir-275
CAGGCGGCAGCGCCGCGCGCTACTCCGGCGCCAGGACTGTCCTCACCGAGTCAGGTACCTGAAGTAGCGCGCGGTGTCTCCTCCTA bmo-mir-275 86
.(((.((..((((((((((((((((.((..((..((((..........)))).))..)).).)))))))))))))))..)).))). structure -48.50
**************************************************TCAGGTACCTGAAGTAGCGCGCG************* bmo-miR-275 23
...............CGCGCTACTCCGGCGCCAGGACT................................................ t0263085 23 1
..................................................TCAGGTACCTGAAGTAGCGCG............... t0007068 21 32
..................................................TCAGGTACCTGAAGTAGCGCGCG............. t0011915 23 18
..................................................TCAGGTACCTGAAGTAGCG................. t0015076 19 13
..................................................TCAGGTACCTGAAGTAGCGCGC.............. t0027683 22 6
..................................................TCAGGTACCTGAAGTAGCGC................ t0031889 20 5
...................................................CAGGTACCTGAAGTAGCGCGCG............. t0289416 22 1
....................................................AGGTACCTGAAGTAGCGCGC.............. t0113193 20 1
>bmo-mir-276
CTGGTAATTACCACTAGCGAGGTATAGAGTTCCTACGTATGCTAACACTGTAGGAACTTCATACCGTGCTCTTGGGTTTGCCAA bmo-mir-276 84
.((((((...(((..((((.(((((..(((((((((((........)).)))))))))..))))).))))..)))..)))))). structure -37.90
***************AGCGAGGTATAGAGTTCCTACG*********************************************** bmo-miR-276 22
..............TAGCGAGGTATAGAGTTCCTAC................................................ t0090825 22 1
..............TAGCGAGGTATAGAGTTCCTA................................................. t0297882 21 1
..............TAGCGAGGTATAGAGTTCCT.................................................. t0367099 20 1
...............AGCGAGGTATAGAGTTCCTACG............................................... t0006041 22 38
...............AGCGAGGTATAGAGTTCCT.................................................. t0030072 19 6
...............AGCGAGGTATAGAGTTCC................................................... t0301222 18 1
..................................................TAGGAACTTCATACCGTGCTCT............ t0000014 22 7119
..................................................TAGGAACTTCATACCGTGCTC............. t0000385 21 388
..................................................TAGGAACTTCATACCGTGCTCTT........... t0000927 23 198
..................................................TAGGAACTTCATACCGTGCT.............. t0002376 20 94
..................................................TAGGAACTTCATACCGTGC............... t0006157 19 37
..................................................TAGGAACTTCATACCGTGCTCTTG.......... t0340534 24 1
..................................................TAGGAACTTCATACCGTG................ t0340871 18 1
...................................................AGGAACTTCATACCGTGCTCT............ t0024741 21 7
...................................................AGGAACTTCATACCGTGCTCTT........... t0029757 22 6
....................................................GGAACTTCATACCGTGCTCT............ t0347801 20 1
>bmo-mir-277
TTGATTACGCCTCGGGGTTCGTGCCAGGAGTGCGTTTGCAAAGAGGCCGACATGTTTGCGTTATTGCAATGTTAACACTGTAAATGCACTATCTGGTACGACATCCCGGGGCGTGTAGCAAC bmo-mir-277 122
(((..(((((((((((((((((((((((((((((((((((.....(..(((((...((((....)))))))))..)..)))))))))))).)))))))))).)))))))))))))...))). structure -63.40
********************************************************************************TAAATGCACTATCTGGTACGACA******************* bmo-miR-277 23
................................................................................TAAATGCACTATCTGGTACGACA................... t0000499 23 319
................................................................................TAAATGCACTATCTGGTACGACAT.................. t0008740 24 25
................................................................................TAAATGCACTATCTGGTACGAC.................... t0009545 22 23
................................................................................TAAATGCACTATCTGGTACGA..................... t0018430 21 10
................................................................................TAAATGCACTATCTGGTACG...................... t0092336 20 1
................................................................................TAAATGCACTATCTGGTAC....................... t0193608 19 1
>bmo-mir-278
GTATCAAGTGCTACGCCCGGACGAACTTCCCAGCTCGGCCGACAATCAGGGGTCGGTGGGATCTTCGTCCGTTTGTATCGCTTATAC bmo-mir-278 87
((((.(((((.((((..((((((((..(((((.(.(((((..........)))))))))))..))))))))..)))).))))))))) structure -40.60
****************************************************TCGGTGGGATCTTCGTCCGTTT************* bmo-miR-278 22
...............CCCGGACGAACTTCCCAGCTCGG................................................. t0243195 23 1
................CCGGACGAACTTCCCAGCTCGG................................................. t0022613 22 8
................CCGGACGAACTTCCCAGCTCGGC................................................ t0023747 23 8
................CCGGACGAACTTCCCAGCTCGGCC............................................... t0036191 24 4
.................CGGACGAACTTCCCAGCTCGGCC............................................... t0310879 23 1
....................................................TCGGTGGGATCTTCGTCCGTTT............. t0000600 22 280
....................................................TCGGTGGGATCTTCGTCCGTT.............. t0003082 21 73
....................................................TCGGTGGGATCTTCGTCCGT............... t0016863 20 12
....................................................TCGGTGGGATCTTCGTCC................. t0353551 18 1
.....................................................CGGTGGGATCTTCGTCCGTTT............. t0137939 21 1
.....................................................CGGTGGGATCTTCGTCCGTT.............. t0279914 20 1
>bmo-mir-279
ACGTCAATTTCTTTCGATGAGTGGAGGTTTAGTGCATGTTTATTTACACCATGACTAGATCCACACTCATCCATGGAAGTTGCGA bmo-mir-279 85
.((.((((((((...((((((((..((((((((.((((...........))))))))))))..))))))))...)))))))))). structure -35.80
***************************************************TGACTAGATCCACACTCAT*************** bmo-miR-279 19
...................................................TGACTAGATCCACACTCATCCA............ t0013663 22 15
...................................................TGACTAGATCCACACTCAT............... t0179775 19 1
...................................................TGACTAGATCCACACTCATCCAT........... t0205634 23 1
...................................................TGACTAGATCCACACTCATCC............. t0357249 21 1
>bmo-mir-281
TCTGTTAATGAAGAGAGCTATCCGTCGACAGTATTGCTGATAAACACTGTCATGGAGTTGCTCTCTTTATGAACGGA bmo-mir-281 77
((((((.(((((((((((..(((((.((((((.((.......)).)))))))))))...))))))))))).)))))) structure -36.90
**********AAGAGAGCTATCCGTCGACAGT********************************************* bmo-miR-281* 22
*********************************************ACTGTCATGGAGTTGCTCTCTT********** bmo-miR-281 22
........TGAAGAGAGCTATCCGTCGACA............................................... t0186608 22 1
.........GAAGAGAGCTATCCGTCGACAGT............................................. t0042774 23 4
.........GAAGAGAGCTATCCGTCGACA............................................... t0078998 21 2
.........GAAGAGAGCTATCCGTCGACAG.............................................. t0160560 22 1
..........AAGAGAGCTATCCGTCGACAGT............................................. t0000477 22 332
..........AAGAGAGCTATCCGTCGACAGTA............................................ t0000628 23 270
..........AAGAGAGCTATCCGTCGACAG.............................................. t0002387 21 94
..........AAGAGAGCTATCCGTCGACA............................................... t0002645 20 85
..........AAGAGAGCTATCCGTCGACAGTAT........................................... t0003489 24 65
..........AAGAGAGCTATCCGTCGACAGTATT.......................................... t0049910 25 3
..........AAGAGAGCTATCCGTCGAC................................................ t0057706 19 2
..........AAGAGAGCTATCCGTCGA................................................. t0289048 18 1
...........AGAGAGCTATCCGTCGACAGTA............................................ t0012136 22 17
...........AGAGAGCTATCCGTCGACAGT............................................. t0023482 21 8
...........AGAGAGCTATCCGTCGACAGTAT........................................... t0071891 23 2
..............GAGCTATCCGTCGACAGTA............................................ t0061289 19 2
...............AGCTATCCGTCGACAGTA............................................ t0139519 18 1
..............................................CTGTCATGGAGTTGCTCTCTTT......... t0053178 22 3
..............................................CTGTCATGGAGTTGCTCTCTTTA........ t0290681 23 1
..............................................CTGTCATGGAGTTGCTCTCTTTAT....... t0317738 24 1
...............................................TGTCATGGAGTTGCTCTCTTTA........ t0028514 22 6
...............................................TGTCATGGAGTTGCTCTCTTT......... t0086218 21 2
>bmo-mir-282
CGGGACTTTGACCTAGCCTCTCCTTGGCTTTGTCTGTTTCGTTAGTAGCTCAGACATAGCCTGATAGAGGTTACGTTTTGTCCCT bmo-mir-282 85
.(((((...(((.((((((((....((((.((((((....((.....)).)))))).))))....)))))))).)))..))))). structure -38.60
**********ACCTAGCCTCTCCTTGGCTTTGTCTGT************************************************ bmo-miR-282 27
.............TAGCCTCTCCTTGGCTTTGTCT.................................................. t0025638 22 7
.............TAGCCTCTCCTTGGCTTTGTCTG................................................. t0040535 23 4
.............TAGCCTCTCCTTGGCTTTGTCTGT................................................ t0192833 24 1
..............AGCCTCTCCTTGGCTTTGTCTGT................................................ t0314295 23 1
...................................GTTTCGTTAGTAGCTCAG................................ t0075434 18 2
....................................................GACATAGCCTGATAGAGGTTACG.......... t0249723 23 1
.....................................................ACATAGCCTGATAGAGGTTACG.......... t0014140 22 15
.....................................................ACATAGCCTGATAGAGGTTAC........... t0367729 21 1
>bmo-mir-283
AACGTTTCCCGACTAAATATCAGCTGGTAATTCTGGGCTTTATTAATCCCAGGCTATCAGCTGGTATACAGTTATGATACGTA bmo-mir-283 83
.((((.((..((((..(((((((((((((..((((((.((....)).)))))).)))))))))))))..))))..)).)))). structure -33.80
*************TAAATATCAGCTGGTAATTCT************************************************* bmo-miR-283 21
..............AAATATCAGCTGGTAATTCT................................................. t0007086 20 32
..............AAATATCAGCTGGTAATTCTGG............................................... t0014938 22 14
..............AAATATCAGCTGGTAATTCTG................................................ t0025383 21 7
..............AAATATCAGCTGGTAATTCTGGG.............................................. t0042213 23 4
..............AAATATCAGCTGGTAATT................................................... t0054172 18 3
..............AAATATCAGCTGGTAATTC.................................................. t0365480 19 1
................ATATCAGCTGGTAATTCTGGG.............................................. t0180232 21 1
>bmo-mir-2a-1
GGCGGAATGTAGTCGTGGCATCAAAGTCGGTTTGTCATAGGTCATAACGTAACTATCACAGCCAGCTTTGATGAGCACGACTTCATCTGT bmo-mir-2a-1 90
.(((((.((.(((((((.(((((((((.((((.((.((((............)))).)))))).)))))))))..))))))).))))))) structure -37.60
*****************************************************TATCACAGCCAGCTTTGATGAGC************** bmo-miR-2a 23
...............TGGCATCAAAGTCGGTTTGTCA..................................................... t0319825 22 1
...............TGGCATCAAAGTCGGTTTGTCAT.................................................... t0361178 23 1
.................GCATCAAAGTCGGTTTGTCATA................................................... t0001460 22 142
.................GCATCAAAGTCGGTTTGTCAT.................................................... t0015645 21 13
.................GCATCAAAGTCGGTTTGTCA..................................................... t0058104 20 2
.....................................................TATCACAGCCAGCTTTGATGA................ t0031940 21 5
.....................................................TATCACAGCCAGCTTTGATGAG............... t0047056 22 3
.....................................................TATCACAGCCAGCTTTGATGAGCA............. t0071648 24 2
.....................................................TATCACAGCCAGCTTTGATG................. t0300279 20 1
.......................................................TCACAGCCAGCTTTGATGAGCA............. t0002613 22 86
.......................................................TCACAGCCAGCTTTGATGAGC.............. t0018826 21 10
.......................................................TCACAGCCAGCTTTGATGA................ t0027840 19 6
.......................................................TCACAGCCAGCTTTGATGAG............... t0029962 20 6
.........................................................ACAGCCAGCTTTGATGAGCA............. t0187507 20 1
>bmo-mir-2a-2
AATGTTTCGTCGCTCACAAAGTGGTTGTCGTATGCGTTTTTACTTTGGCCATATCACAGCCAGCTTTGATGAGCGATGAA bmo-mir-2a-2 80
.....(((((((((((((((((((((((.(((((.(((........)))))))).))))))).))))).))))))))))) structure -38.10
***************************************************TATCACAGCCAGCTTTGATGAGC****** bmo-miR-2a 23
...................................................TATCACAGCCAGCTTTGATGAGCG..... t0023841 24 8
...................................................TATCACAGCCAGCTTTGATGA........ t0031940 21 5
...................................................TATCACAGCCAGCTTTGATGAG....... t0047056 22 3
...................................................TATCACAGCCAGCTTTGATG......... t0300279 20 1
.....................................................TCACAGCCAGCTTTGATGAGC...... t0018826 21 10
.....................................................TCACAGCCAGCTTTGATGA........ t0027840 19 6
.....................................................TCACAGCCAGCTTTGATGAG....... t0029962 20 6
>bmo-mir-2b
CGCTAGAACTCGACAAGGTGGTTGTGACATGGGGGCTCAGGATCATATCACAGCCAGCTTTGTTGAGTTCTCGGCT bmo-mir-2b 76
.((((((((((((((((((((((((((.((((...(....).)))).))))))))).)))))))))))))).))). structure -40.60
*********************************************TATCACAGCCAGCTTTGTTGAGT******** bmo-miR-2b 23
.........TCGACAAGGTGGTTGTGACATG............................................. t0087430 22 2
.............................................TATCACAGCCAGCTTTGTTGAGT........ t0024366 23 7
.............................................TATCACAGCCAGCTTTGTTGA.......... t0055982 21 3
.............................................TATCACAGCCAGCTTTGTTGAG......... t0106013 22 1
>bmo-mir-305
CGACCGCCGCACGCCCATTGTACTTCATCAGGTGCTCTGGTGATCATAGTTCCAGGCGCTTGTTGGAGTACACTTACCGTGTCGGCGGTTA bmo-mir-305 91
.((((((((((((.....(((((((((.(((((((.((((.(((....)))))))))))))).))))))))).....)))).)))))))). structure -49.80
****************ATTGTACTTCATCAGGTGCTCTG**************************************************** bmo-miR-305 23
................ATTGTACTTCATCAGGTGCTCTGG................................................... t0015160 24 13
................ATTGTACTTCATCAGGTGCTCTG.................................................... t0024874 23 7
................ATTGTACTTCATCAGGTGCTC...................................................... t0033096 21 5
................ATTGTACTTCATCAGGTGCTCT..................................................... t0033900 22 5
................ATTGTACTTCATCAGGTGCT....................................................... t0046614 20 3
................ATTGTACTTCATCAGGTGCTCTGGT.................................................. t0282098 25 1
.....................................................AGGCGCTTGTTGGAGTACACTTA............... t0058225 23 2
.....................................................AGGCGCTTGTTGGAGTACACTT................ t0060844 22 2
.....................................................AGGCGCTTGTTGGAGTACACT................. t0078317 21 2
......................................................GGCGCTTGTTGGAGTACACTT................ t0035917 21 4
......................................................GGCGCTTGTTGGAGTACACTTA............... t0062556 22 2
>bmo-mir-307
AGCTCGTTCCCGGTTACTCACTCAACCTGGGTGTGATGTGTGCACTCGTTGCTCGGCCCATCACAACCTCCTTGAGTGAGCGATCGTCTATGAGCC bmo-mir-307 96
.((((((...((((..(((((((((...((.(((((((.(((((.....)))...)).))))))).))...)))))))))..))))...)))))). structure -42.80
************************************************************TCACAACCTCCTTGAGTGAG**************** bmo-miR-307 20
...........................................................ATCACAACCTCCTTGAGTGA................. t0181029 20 1
............................................................TCACAACCTCCTTGAGTGAGCGA............. t0077243 23 2
>bmo-mir-31
GTCGAGCCGGTGGCTGGGAAGGCAAGAAGTCGGCATAGCTGTTTGAATAAGATACACGGCTGTGTCACTTCGAGCCAGCTCAATCCGCCGGCTTTCTTCAATTTCAAGATTTGCGGATGCT bmo-mir-31 121
...((((((((((.((((..(((..(((((.(((((((((((.............))))))))))))))))..)))..))))..))))))))))(((.(((.........))).))).... structure -51.62
********************GGCAAGAAGTCGGCATAGCTG******************************************************************************** bmo-miR-31 21
..................AAGGCAAGAAGTCGGCATAGCTGT............................................................................... t0033534 24 5
..................AAGGCAAGAAGTCGGCATAGCT................................................................................. t0040252 22 4
..................AAGGCAAGAAGTCGGCATAG................................................................................... t0049495 20 3
..................AAGGCAAGAAGTCGGCATAGC.................................................................................. t0061210 21 2
..................AAGGCAAGAAGTCGGCATAGCTGTT.............................................................................. t0123206 25 1
..................AAGGCAAGAAGTCGGCATAGCTGTTT............................................................................. t0174459 26 1
..................AAGGCAAGAAGTCGGCATAGCTG................................................................................ t0294274 23 1
...................AGGCAAGAAGTCGGCATAGCTGT............................................................................... t0000112 23 1169
...................AGGCAAGAAGTCGGCATAG................................................................................... t0000171 19 745
...................AGGCAAGAAGTCGGCATAGCT................................................................................. t0000419 21 367
...................AGGCAAGAAGTCGGCATAGCTGTT.............................................................................. t0001198 24 163
...................AGGCAAGAAGTCGGCATAGCTGTTT............................................................................. t0002188 25 101
...................AGGCAAGAAGTCGGCATAGCTG................................................................................ t0003962 22 58
...................AGGCAAGAAGTCGGCATAGC.................................................................................. t0004035 20 57
...................AGGCAAGAAGTCGGCATA.................................................................................... t0011907 18 18
....................GGCAAGAAGTCGGCATAGCTGT............................................................................... t0031941 22 5
....................GGCAAGAAGTCGGCATAGCTGTT.............................................................................. t0041338 23 4
....................GGCAAGAAGTCGGCATAGCTGTTT............................................................................. t0081799 24 2
....................GGCAAGAAGTCGGCATAGCT................................................................................. t0143586 20 1
.....................GCAAGAAGTCGGCATAGCTGTTT............................................................................. t0107811 23 1
.......................AAGAAGTCGGCATAGCTGT............................................................................... t0038201 19 4
>bmo-mir-317
GGGCTATCGAACGACCGGGTGCCACGCTGTGCTCTCTCGAAAATTATGGCGGAGTGAACACAGCTGGTGGTATCTCAGTTGTTCCCTAGTTC bmo-mir-317 92
((((((..(((((((.(((((((((((((((.((.(((.............))).)).))))))..)))))))).).)))))))..)))))) structure -39.52
****************************************************AGTGAACACAGCTGGTGGTATC****************** bmo-miR-317 22
.....................................................GTGAACACAGCTGGTGGTAT................... t0008765 20 25
.....................................................GTGAACACAGCTGGTGGTATCTCA............... t0009255 24 24
.....................................................GTGAACACAGCTGGTGGTATCTCAG.............. t0012983 25 16
.....................................................GTGAACACAGCTGGTGGTATCTC................ t0027539 23 6
.....................................................GTGAACACAGCTGGTGGTATCT................. t0027819 22 6
.....................................................GTGAACACAGCTGGTGGTATCTCAGT............. t0070279 26 2
.....................................................GTGAACACAGCTGGTGGTA.................... t0244687 19 1
......................................................TGAACACAGCTGGTGGTATCTCA............... t0000619 23 274
......................................................TGAACACAGCTGGTGGTATCTCAGT............. t0000653 25 260
......................................................TGAACACAGCTGGTGGTAT................... t0001379 19 148
......................................................TGAACACAGCTGGTGGTATCTCAG.............. t0001605 24 131
......................................................TGAACACAGCTGGTGGTATCT................. t0002709 21 84
......................................................TGAACACAGCTGGTGGTATC.................. t0005388 20 42
......................................................TGAACACAGCTGGTGGTATCTC................ t0007557 22 30
......................................................TGAACACAGCTGGTGGTATCTCAGTT............ t0015538 26 13
......................................................TGAACACAGCTGGTGGTA.................... t0055380 18 3
>bmo-mir-34
AGAATCAGGGTAGACCGCGTTGGCAGTGTGGTTAGCTGGTTGTGTATGGAAATGACAACAGCCACTAACGACACTGCTCCTGCGTGCACCCTAAATCA bmo-mir-34 98
.((.(.(((((.(..((((..((((((((.(((((.(((((((.(((....)))...)))))))))))).))))))))..))))..)))))).).)). structure -46.10
********************TGGCAGTGTGGTTAGCTGGTTG******************************************************** bmo-miR-34 22
....................TGGCAGTGTGGTTAGCTGGTT......................................................... t0019688 21 10
....................TGGCAGTGTGGTTAGCTGGTTGT....................................................... t0023536 23 8
....................TGGCAGTGTGGTTAGCTGGT.......................................................... t0032463 20 5
...........................................................AGCCACTAACGACACTGCTCCT................. t0152065 22 1
>bmo-mir-7
CGCTTCGTGTTGTATGGAAGACTAGTGATTTTGTTGTTTTTGTTGACTAACAAGAAATCACTAATCTGCCTACAAAGCGACAGCA bmo-mir-7 85
.(((((((.(((((.((.(((.((((((((((((((((......))).))))..))))))))).))).))))))).)))).))). structure -31.60
**************TGGAAGACTAGTGATTTTGTTGT************************************************ bmo-miR-7 23
..............TGGAAGACTAGTGATTTTGTTGTT............................................... t0003979 24 57
..............TGGAAGACTAGTGATTTTGTTG................................................. t0006324 22 36
..............TGGAAGACTAGTGATTTTGT................................................... t0014861 20 14
..............TGGAAGACTAGTGATTTTGTT.................................................. t0021328 21 9
..............TGGAAGACTAGTGATTTTGTTGT................................................ t0040046 23 4
..............TGGAAGACTAGTGATTTTG.................................................... t0069048 19 2
..............TGGAAGACTAGTGATTTTGTTGTTT.............................................. t0084383 25 2
..............TGGAAGACTAGTGATTTTGTTGTTTT............................................. t0312954 26 1
................GAAGACTAGTGATTTTGTTGTT............................................... t0002599 22 87
................GAAGACTAGTGATTTTGTTGT................................................ t0037881 21 4
................GAAGACTAGTGATTTTGTTGTTT.............................................. t0053892 23 3
................GAAGACTAGTGATTTTGTTG................................................. t0290121 20 1
>bmo-mir-71
GCAAGATGCTCTCTACCTCTTGAAAGACATGGGTAGTGAGATGTCCCGTACATCTAAAATTCTCACTACCTTGTCTTTCATGCGGATTGGGCAAATATCTTCACTCGGCTTCGGAAGAT bmo-mir-71 119
......(((((....((.(.(((((((((.(((((((((((...................)))))))))))))))))))).).))...)))))...((((((.(........))))))) structure -41.81
********************TGAAAGACATGGGTAGTGA******************************************************************************** bmo-miR-71 19
....................TGAAAGACATGGGTAGTGAGAT............................................................................. t0030554 22 5
....................TGAAAGACATGGGTAGTGAGATG............................................................................ t0084388 23 2
....................TGAAAGACATGGGTAGTGAGA.............................................................................. t0259405 21 1
...........................................................TTCTCACTACCTTGTCTTTCAT...................................... t0357524 22 1
>bmo-mir-79
CGCCGCCGGGCGCGCTGCGACGCTTTGGCGATTTAGCTCCGTGACATCATTCCGTTCATAAAGCTAGATTACCAAAGCATCGCGTCGCGCCGTCTCAACG bmo-mir-79 100
........((((((.(((((.(((((((..((((((((..(((((........).))))..))))))))..))))))).))))).))))))......... structure -47.40
******************************************************TTCATAAAGCTAGATTACCAAAGCAT******************** bmo-miR-79 26
.........................................................ATAAAGCTAGATTACCAAAGCA..................... t0000811 22 220
.........................................................ATAAAGCTAGATTACCAAAGCAT.................... t0020337 23 9
.........................................................ATAAAGCTAGATTACCAAAGC...................... t0021609 21 9
.........................................................ATAAAGCTAGATTACCAAAG....................... t0164556 20 1
..........................................................TAAAGCTAGATTACCAAAGCAT.................... t0031264 22 5
>bmo-mir-8
CACGACGGAGTAACGGTTCGCATCTTACCGGGCAGCATTAGAGTCCTGTCTATATTTTCTAATACTGTCAGGTAAAGATGTCGTCCGCGCTCCACGTTCGTC bmo-mir-8 102
.((((.(((((..(((..(((((((((((.(((((.(((((((.............))))))).))))).))).)))))).)).))).)))))....)))). structure -37.62
***********************************************************TAATACTGTCAGGTAAAGATGTC******************** bmo-miR-8 23
....................CATCTTACCGGGCAGCATTAGA............................................................ t0003412 22 67
....................CATCTTACCGGGCAGCATTAG............................................................. t0015387 21 13
.....................ATCTTACCGGGCAGCATTAGAG........................................................... t0127243 22 1
...........................................................TAATACTGTCAGGTAAAGATGTC.................... t0000157 23 819
...........................................................TAATACTGTCAGGTAAAGATGT..................... t0000258 22 539
...........................................................TAATACTGTCAGGTAAAGATG...................... t0002131 21 103
...........................................................TAATACTGTCAGGTAAAGATGTCG................... t0028444 24 6
...........................................................TAATACTGTCAGGTAAAGA........................ t0088508 19 2
...........................................................TAATACTGTCAGGTAAAG......................... t0123127 18 1
...........................................................TAATACTGTCAGGTAAAGAT....................... t0257053 20 1
............................................................AATACTGTCAGGTAAAGATGTC.................... t0057495 22 2
.............................................................ATACTGTCAGGTAAAGATGTC.................... t0007204 21 31
.............................................................ATACTGTCAGGTAAAGATGT..................... t0049600 20 3
..............................................................TACTGTCAGGTAAAGATGTC.................... t0377825 20 1
>bmo-mir-87
TGAAGAAGTTCGGTACACTAATGGGCCTGAATCGTTGCTCAGACCTGTATTTTCGACCAGGTGAGCAAACTTTCAGGTGTGTTAGTGCCGGCTGGTCTACA bmo-mir-87 101
.((...(((.(((..((((((((.(((((((...((((((..(((((..........)))))))))))...))))))).))))))))))))))..)).... structure -40.90
*************************************************************TGAGCAAACTTTCAGGTGTGT******************* bmo-miR-87 21
............................................................GTGAGCAAACTTTCAGGTGTGT................... t0004688 22 49
............................................................GTGAGCAAACTTTCAGGTGTGTT.................. t0064275 23 2
............................................................GTGAGCAAACTTTCAGGTGTG.................... t0087511 21 2
............................................................GTGAGCAAACTTTCAGGTGT..................... t0170040 20 1
>bmo-mir-9
AGTAGATTGGTTAATTATCTTTGGTTATCTAGCTGTATGAGTATTACTGACGTCATAAAGCTAGGTTACCGGAGTTAAGTGCCGTCTACA bmo-mir-9 90
.((((((.(((...(((.(((((((.((((((((.(((((((.......)).))))).)))))))).))))))).)))..))))))))). structure -37.30
*****************TCTTTGGTTATCTAGCTGTATGA************************************************** bmo-miR-9 23
................ATCTTTGGTTATCTAGCTGTAT.................................................... t0134536 22 1
.................TCTTTGGTTATCTAGCTGTATGA.................................................. t0000109 23 1183
.................TCTTTGGTTATCTAGCTGTATG................................................... t0001183 22 164
.................TCTTTGGTTATCTAGCTGTAT.................................................... t0001678 21 127
.................TCTTTGGTTATCTAGCTGTA..................................................... t0008610 20 26
.................TCTTTGGTTATCTAGCTGT...................................................... t0276499 19 1
...................TTTGGTTATCTAGCTGTATGA.................................................. t0024012 21 7
...................TTTGGTTATCTAGCTGTAT.................................................... t0232446 19 1
...................TTTGGTTATCTAGCTGTA..................................................... t0283721 18 1
...................TTTGGTTATCTAGCTGTATG................................................... t0347674 20 1
....................TTGGTTATCTAGCTGTATGA.................................................. t0321212 20 1
......................................................ATAAAGCTAGGTTACCGGAGTTA............. t0009260 23 24
......................................................ATAAAGCTAGGTTACCGGAGTTAA............ t0274273 24 1
......................................................ATAAAGCTAGGTTACCGGAGTT.............. t0317813 22 1
.......................................................TAAAGCTAGGTTACCGGAGTTA............. t0020504 22 9
.......................................................TAAAGCTAGGTTACCGGAGTT.............. t0269279 21 1
>bmo-mir-92
GCGGTGGCCACGCTTAGGACGCGATTAGGTGTAAACGTTTGTGTTTCATATCAAATTGCACCAATCCCGGCCTGCCTGTGGCCACAGC bmo-mir-92 88
((.(((((((((..((((.((.((((.(((((((.....((((...)))).....))))))))))).)).))))..))))))))).)) structure -39.00
*****************************************************AATTGCACCAATCCCGGCCTGC************* bmo-miR-92 22
.....................................................AATTGCACCAATCCCGGCCTGC............. t0105174 22 1
.....................................................AATTGCACCAATCCCGGCCTG.............. t0210764 21 1
>bmo-mir-927
TGCAGCCTTTTTGCTTTAGAATTCCTACGCTTTACCGTTGCCAAGTAGTTGGGCAAAGCGTTTGGATTCTAAAACGAAATAACTGCCA bmo-mir-927 88
.((((...(((((.((((((((((..(((((((.((...((......))..)).)))))))..)))))))))).)))))...)))).. structure -30.90
**************TTTAGAATTCCTACGCTTTACC**************************************************** bmo-miR-927 22
..............TTTAGAATTCCTACGCTTTACC.................................................... t0020814 22 9
..............TTTAGAATTCCTACGCTTTACCG................................................... t0230097 23 1
.....................................................CAAAGCGTTTGGATTCTAA................ t0063300 19 2
.....................................................CAAAGCGTTTGGATTCTAAAA.............. t0086963 21 2
.....................................................CAAAGCGTTTGGATTCTAAAAC............. t0135726 22 1
.....................................................CAAAGCGTTTGGATTCTA................. t0225532 18 1
.....................................................CAAAGCGTTTGGATTCTAAA............... t0294759 20 1
>bmo-mir-932
GTGTTGAGGCTTCAATTCCGTAGTGCATTGCAGTGCATGCTGCCACCTGCAAGCAGTGCGGGAGTGAGGCTGAGGCATGCCTTAACTAC bmo-mir-932 89
(((((..(((((((.(((((((.(((.((((((.((.....))...))))))))).))))))).)))))))..)))))........... structure -40.70
***********TCAATTCCGTAGTGCATTGCAG******************************************************** bmo-miR-932 22
...........TCAATTCCGTAGTGCATTGCAGT....................................................... t0167898 23 1
>bmo-mir-965
ATATAAATGGCTGCATAGCTAAACGGGAGAAGCTATAGCGCTATATGTCAATATTAAAATCATAAGCGTATAGCTTTTCCCCTTGGTTATGCATGCATATTCTC bmo-mir-965 104
.........(((((((((((((..(((((((((((((.((((.((((.............))))))))))))))))))))).))))))))))).))........ structure -43.22
**************************************************************TAAGCGTATAGCTTTTCCCCTT******************** bmo-miR-965 22
......................ACGGGAGAAGCTATAGCGCTATATG......................................................... t0073299 25 2
......................ACGGGAGAAGCTATAGCGCTATA........................................................... t0084046 23 2
.......................CGGGAGAAGCTATAGCGCTATATG......................................................... t0001550 24 135
.......................CGGGAGAAGCTATAGCGCTATAT.......................................................... t0002505 23 90
.......................CGGGAGAAGCTATAGCGCTATA........................................................... t0005816 22 39
.......................CGGGAGAAGCTATAGCGCTAT............................................................ t0044871 21 3
.......................CGGGAGAAGCTATAGCGCTATATGT........................................................ t0070799 25 2
..............................................................TAAGCGTATAGCTTTTCCCCTT.................... t0080433 22 2
..............................................................TAAGCGTATAGCTTTTCCC....................... t0306757 19 1
>bmo-mir-970
TGGAGGAATAGACAGAGCCTTGCGTGTGCTCTTATTGGTAGTGTGACTGATAATCTATCATAAGACACACGCGGCTCTGTCTGACTCCAGCG bmo-mir-970 92
(((((...(((((((((((..(((((((.((((((.(((((.((........))))))))))))))))))))))))))))))).)))))... structure -48.30
*********************************************************TCATAAGACACACGCGGCTCT************** bmo-miR-970 21
........................................................ATCATAAGACACACGCGGCTCT.............. t0334846 22 1
.........................................................TCATAAGACACACGCGGCTCT.............. t0008694 21 25
.........................................................TCATAAGACACACGCGGCT................ t0155077 19 1
>bmo-mir-993a
GGCACATTCGTGATCTACCCTGTAGATCCGGGCTTTTGTAGATTAATTACATCAGAAGCTCGTCTCTACAGGTATCTCACGGCTGGAA bmo-mir-993a 88
....((..(((((..((((.((((((..((((((((((..............))))))))))..))))))))))..)))))..))... structure -36.34
******************************************************GAAGCTCGTCTCTACAGGTATCT*********** bmo-miR-993a 23
..............CTACCCTGTAGATCCGGGCTTT.................................................... t0044065 22 3
..............CTACCCTGTAGATCCGGGCTT..................................................... t0052900 21 3
..............CTACCCTGTAGATCCGGGCTTTTG.................................................. t0301624 24 1
...............TACCCTGTAGATCCGGGCTTT.................................................... t0031119 21 5
...............TACCCTGTAGATCCGGGCTTTT................................................... t0032766 22 5
...............TACCCTGTAGATCCGGGCTTTTG.................................................. t0035349 23 5
...............TACCCTGTAGATCCGGGCTT..................................................... t0135452 20 1
................ACCCTGTAGATCCGGGCTTTT................................................... t0051447 21 3
................ACCCTGTAGATCCGGGCTTTTG.................................................. t0052106 22 3
................ACCCTGTAGATCCGGGCTTTTGT................................................. t0214363 23 1
................ACCCTGTAGATCCGGGCTTT.................................................... t0375384 20 1
......................................................GAAGCTCGTCTCTACAGGTATCT........... t0038338 23 4
>bmo-mir-993b
GGCACATTCGTGATCTACCCTGTAGATCCGGGCTTTCGTAAAAAACAAATCGAAAGCTCGTCTCTACAGGTATATCACGGCTGGCCCACGCCACCTTTTCTACAATTAGTCAAGAACTG bmo-mir-993b 119
(((.((..((((((.((((.((((((..((((((((((............))))))))))..)))))))))).))))))..)))))........(((..(((....)))..)))..... structure -46.30
****************************************************AAAGCTCGTCTCTACAGGTATAT******************************************** bmo-miR-993b 23
.............TCTACCCTGTAGATCCGGGCTTTCG................................................................................. t0276971 25 1
..............CTACCCTGTAGATCCGGGCTTT................................................................................... t0044065 22 3
..............CTACCCTGTAGATCCGGGCTT.................................................................................... t0052900 21 3
...............TACCCTGTAGATCCGGGCTTTCG................................................................................. t0003832 23 60
...............TACCCTGTAGATCCGGGCTTTC.................................................................................. t0021261 22 9
...............TACCCTGTAGATCCGGGCTTT................................................................................... t0031119 21 5
...............TACCCTGTAGATCCGGGCTTTCGT................................................................................ t0082848 24 2
...............TACCCTGTAGATCCGGGCTT.................................................................................... t0135452 20 1
................ACCCTGTAGATCCGGGCTTTCG................................................................................. t0005600 22 41
................ACCCTGTAGATCCGGGCTTTC.................................................................................. t0040493 21 4
................ACCCTGTAGATCCGGGCTTTCGT................................................................................ t0363295 23 1
................ACCCTGTAGATCCGGGCTTT................................................................................... t0375384 20 1
....................................................AAAGCTCGTCTCTACAGGTATA............................................. t0049697 22 3
....................................................AAAGCTCGTCTCTACAGGTATAT............................................ t0231069 23 1
....................................................AAAGCTCGTCTCTACAGGTAT.............................................. t0263080 21 1
>bmo-mir-iab-4
GCGTCGCCTTCTGTACGTATACTGAATGTATCCTGAGTGCGCGATTCTTGTCCGGTATACCTTCAGTATACGTAACAGAAGATGACAC bmo-mir-iab-4 88
..((((.(((((((((((((((((((.((((.(((.(.(((.......))))))).)))).)))))))))))).))))))).)))).. structure -37.70
**************ACGTATACTGAATGTATCCTGA**************************************************** bmo-miR-iab-4-5p 22
****************************************************CGGTATACCTTCAGTATACGTAAC************ bmo-miR-iab-4-3p 24
..............ACGTATACTGAATGTATCCTGA.................................................... t0001658 22 128
..............ACGTATACTGAATGTATCCTG..................................................... t0028709 21 6
..............ACGTATACTGAATGTATC........................................................ t0078792 18 2
..............ACGTATACTGAATGTATCCT...................................................... t0173845 20 1
....................................................CGGTATACCTTCAGTATACGT............... t0026397 21 7
....................................................CGGTATACCTTCAGTATACGTA.............. t0035177 22 5
....................................................CGGTATACCTTCAGTATACGTAA............. t0094840 23 1
B. Novel miRNAs of whole body predicted with mireap based on the solexa sequencing reads
bmo-mir-2755 nscaf2860:227737:227815:- 79(nt) -26.00(kcal/mol)
TTTGGTGAAGCAAGGTGGCCTAGCAGAGTGTTTTCAACAAAGCTTGCACCCTGTCAGACCATACTTGTTTTAACTAACC bmo-mir-2755 2273
.(((((((((((((((((.((..(((.((((...(......)...)))).)))..)).)))).)))))))).)))))..
**********CAAGGTGGCCTAGCAGAGTGTTT********************************************** bmo-mir-2755-5p 4
**********************************************CACCCTGTCAGACCATACTTGTT********** bmo-mir-2755-3p 2269
----------CAAGGTGGCCTAGCAGAGTGTT----------------------------------------------- t0065424 2
----------CAAGGTGGCCTAGCAGAGTGTTT---------------------------------------------- t0072438 2
----------------------------------------------CACCCTGTCAGACCATACTT------------- t0287729 1
----------------------------------------------CACCCTGTCAGACCATACTTG------------ t0017767 11
----------------------------------------------CACCCTGTCAGACCATACTTGT----------- t0001413 145
----------------------------------------------CACCCTGTCAGACCATACTTGTT---------- t0000070 1928
----------------------------------------------CACCCTGTCAGACCATACTTGTTT--------- t0001762 122
----------------------------------------------CACCCTGTCAGACCATACTTGTTTT-------- t0033331 5
-----------------------------------------------ACCCTGTCAGACCATACTTGT----------- t0067054 2
-----------------------------------------------ACCCTGTCAGACCATACTTGTT---------- t0012857 16
-----------------------------------------------ACCCTGTCAGACCATACTTGTTT--------- t0010235 21
------------------------------------------------CCCTGTCAGACCATACTTGT----------- t0114799 1
------------------------------------------------CCCTGTCAGACCATACTTGTT---------- t0034192 5
------------------------------------------------CCCTGTCAGACCATACTTGTTT--------- t0030048 6
------------------------------------------------CCCTGTCAGACCATACTTGTTTT-------- t0088011 2
-------------------------------------------------CCTGTCAGACCATACTTGTT---------- t0084263 2
--------------------------------------------------CTGTCAGACCATACTTGT----------- t0185184 1
--------------------------------------------------CTGTCAGACCATACTTGTT---------- t0135519 1
//
bmo-mir-316 nscaf3034:2951761:2951842:+ 82(nt) -25.40(kcal/mol)
TGCATAAATTTGTCTTTTTCCGCTTTGCTGCTGATTTTTTTCGTACGTCAACGGCAAAGTGAAAAGGTCTCCTTTATGAGAA bmo-mir-316 19
..((((((...(.(((((((.(((((((((.((((...........)))).)))))))))))))))).)...))))))....
**********TGTCTTTTTCCGCTTTGCTGCTG************************************************* bmo-mir-316-5p 5
**************************************************ACGGCAAAGTGAAAAGGTCTCC********** bmo-mir-316-3p 14
----------TGTCTTTTTCCGCTTTGCTGC--------------------------------------------------- t0252830 1
----------TGTCTTTTTCCGCTTTGCTGCTG------------------------------------------------- t0083960 2
----------TGTCTTTTTCCGCTTTGCTGCTGA------------------------------------------------ t0086137 2
-------------------------------------------------AACGGCAAAGTGAAAAGGTCTCC---------- t0078265 2
--------------------------------------------------ACGGCAAAGTGAAAAGGTCTCC---------- t0018036 11
--------------------------------------------------ACGGCAAAGTGAAAAGGTCTCCT--------- t0332079 1
//
bmo-mir-2733d-2 nscaf2176:341036:341134:- 99(nt) -28.50(kcal/mol)
TTTGCTGGACTGTCTATAATGTCTTTCAACAATAGCTATTACTTCTCCAGAAGACATTCACATTCTGTCACTGGGAATGTAATAGCTATTTCCAAAATT bmo-mir-2733d-2 5
.(((..((((..........))))..))).(((((((((((((((.((((..((((.........)))).))))))).)))))))))))).........
*******************************************************************TCACTGGGAATGTAATAGCTAT********** bmo-mir-2733d-2-3p 5
-------------------------------------------------------------------TCACTGGGAATGTAATAGCTAT---------- t0033149 5
//
bmo-mir-2733d-1 nscaf2176:341366:341463:- 98(nt) -27.30(kcal/mol)
ACTGTCTACAACAATGTCTCTCAACAATAGTTATCACTTCCTCAGTCGACATGTTTTCACATTCTGTCACTGGGAATGTAATAGCTATTCTGGATAGA bmo-mir-2733d-1 5
.(((((((......((.....))..(((((((((.((((((.((((.(((((((....)))...)))))))))))).)).))))))))).))))))).
******************************************************************TCACTGGGAATGTAATAGCTAT********** bmo-mir-2733d-1-3p 5
------------------------------------------------------------------TCACTGGGAATGTAATAGCTAT---------- t0033149 5
//
mireap-wb-m0005 nscaf2176:345287:345368:- 82(nt) -33.00(kcal/mol)
CTCTCTGTAATGCAGTCATCATACTCACAGTTGATATGTTTGACATTCTATCACTGGGTGTATGAAGATTGTGGTACAGAGA 080522-m0005 5
.((((((((..((((((.((((((.(.((((.((((((.....))...)))))))).).)))))).))))))..))))))))
**************************************************TCACTGGGTGTATGAAGATTGT********** 080522-m0005-3p 5
--------------------------------------------------TCACTGGGTGTATGAAGATTG----------- t0120966 1
--------------------------------------------------TCACTGGGTGTATGAAGATTGT---------- t0038178 4
//
mireap-wb-m0006 nscaf2176:345656:345737:- 82(nt) -33.00(kcal/mol)
CTCTCTGTAATGCAGTCATCATACTCACAGTTGATATGTTTGACATTCTATCACTGGGTGTATGAAGATTGTGGTACAGAGA 080522-m0006 5
.((((((((..((((((.((((((.(.((((.((((((.....))...)))))))).).)))))).))))))..))))))))
**************************************************TCACTGGGTGTATGAAGATTGT********** 080522-m0006-3p 5
--------------------------------------------------TCACTGGGTGTATGAAGATTG----------- t0120966 1
--------------------------------------------------TCACTGGGTGTATGAAGATTGT---------- t0038178 4
//
mireap-wb-m0007 nscaf2176:352194:352275:- 82(nt) -43.00(kcal/mol)
GATTGTCACTGTCAGTTGTCACTATCGCCAGTGTCAGTGTCGTAATTCTGTCACTGGGAGAGTGATGATTGCCGGTGACGAT 080522-m0007 7
.((((((((((.((((..(((((.((.((((((.(((..........))).)))))))).)))))..)))).))))))))))
**************************************************TCACTGGGAGAGTGATGATTGC********** 080522-m0007-3p 7
--------------------------------------------------TCACTGGGAGAGTGATGATTGC---------- t0026991 6
--------------------------------------------------TCACTGGGAGAGTGATGATTGCC--------- t0227467 1
//
bmo-mir-9d nscaf2176:353029:353113:- 85(nt) -29.50(kcal/mol)
GCTCAATTGGAGTATTTGGTGATTCAGCTGATGTGATGAAAACTTTTTAATTCATAAAGCTAATTCACTGAGTGTTCGAGTTGAG bmo-mir-9d 7
.(((((((.(((((((..((((...((((..(((((..(((....)))...))))).))))...))))..))))))).)))))))
*****************************************************ATAAAGCTAATTCACTGAGTGT********** bmo-mir-9d-3p 7
-----------------------------------------------------ATAAAGCTAATTCACTGAGTGT---------- t0024963 7
//
bmo-mir-9c nscaf2839:28907:28982:+ 76(nt) -41.70(kcal/mol)
GCGGGCCGTCTCTTTGGTATCCTAGCTGTAGGCGTGCGCGGCCCTAAAGTTATGGTACCGAAGTTACGGCTCGTGA bmo-mir-9c 1192
(((((((((..((((((((((.(((((.((((.((.....)))))).))))).))))))))))..)))))))))..
**********TCTTTGGTATCCTAGCTGTAG********************************************* bmo-mir-9c-5p 1142
********************************************TAAAGTTATGGTACCGAAGTTA********** bmo-mir-9c-3p 50
----------TCTTTGGTATCCTAGCTG------------------------------------------------ t0018723 10
----------TCTTTGGTATCCTAGCTGT----------------------------------------------- t0014349 14
----------TCTTTGGTATCCTAGCTGTA---------------------------------------------- t0004738 48
----------TCTTTGGTATCCTAGCTGTAG--------------------------------------------- t0000218 623
----------TCTTTGGTATCCTAGCTGTAGG-------------------------------------------- t0000336 439
----------TCTTTGGTATCCTAGCTGTAGGCGTG---------------------------------------- t0161768 1
------------TTTGGTATCCTAGCTGTAG--------------------------------------------- t0033747 5
------------TTTGGTATCCTAGCTGTAGG-------------------------------------------- t0137986 1
-------------TTGGTATCCTAGCTGTAG--------------------------------------------- t0206489 1
--------------------------------------------TAAAGTTATGGTACCGAAGTT----------- t0054112 3
--------------------------------------------TAAAGTTATGGTACCGAAGTTA---------- t0004907 47
//
bmo-mir-306 nscaf2839:30906:30982:+ 77(nt) -43.60(kcal/mol)
GGCGGCCGCCTCAGGTACTAGGTGACTCTGAGTGGTGCCGGTCTCAGAGCCGCCTCGTGCCTCAGCGCGGGCTCCGC bmo-mir-306 1993
((.(.((((((.((((((.(((((.(((((((((....))..))))))).))))).)))))).)).)))).).))..
**********TCAGGTACTAGGTGACTCTGA********************************************** bmo-mir-306-5p 1992
*********************************************AGAGCCGCCTCGTGCCTCAGCG********** bmo-mir-306-3p 1
----------TCAGGTACTAGGTGACTC------------------------------------------------- t0026569 7
----------TCAGGTACTAGGTGACTCT------------------------------------------------ t0007222 31
----------TCAGGTACTAGGTGACTCTG----------------------------------------------- t0002949 77
----------TCAGGTACTAGGTGACTCTGA---------------------------------------------- t0000089 1513
----------TCAGGTACTAGGTGACTCTGAG--------------------------------------------- t0000452 347
----------TCAGGTACTAGGTGACTCTGAGT-------------------------------------------- t0018069 11
-----------CAGGTACTAGGTGACTCTGA---------------------------------------------- t0046227 3
------------AGGTACTAGGTGACTCTGA---------------------------------------------- t0070078 2
------------AGGTACTAGGTGACTCTGAG--------------------------------------------- t0103882 1
---------------------------------------------AGAGCCGCCTCGTGCCTCAGCG---------- t0132380 1
//
bmo-mir-33 nscaf1898:9530344:9530423:+ 80(nt) -24.90(kcal/mol)
TAAAGCGAGAGTGCATTGTAGTTGCATTGCACCGGTTCCATTAACGTGCAATATGACTACAAGGCAAATCCCGAATTAGT bmo-mir-33 129
(((..((.((.(((.((((((((..(((((((..(((.....))))))))))..)))))))).)))..)).))..)))..
**********GTGCATTGTAGTTGCATTGCA************************************************* bmo-mir-33-5p 117
************************************************CAATATGACTACAAGGCAAATC********** bmo-mir-33-3p 12
----------GTGCATTGTAGTTGCATTG--------------------------------------------------- t0134400 1
----------GTGCATTGTAGTTGCATTGC-------------------------------------------------- t0033764 5
----------GTGCATTGTAGTTGCATTGCA------------------------------------------------- t0002803 81
-------------CATTGTAGTTGCATTGCA------------------------------------------------- t0026069 7
-------------CATTGTAGTTGCATTGCAC------------------------------------------------ t0010222 21
-------------CATTGTAGTTGCATTGCACC----------------------------------------------- t0070221 2
-----------------------------------------------GCAATATGACTACAAGGCAAAT----------- t0081453 2
------------------------------------------------CAATATGACTACAAGGCAAAT----------- t0081465 2
------------------------------------------------CAATATGACTACAAGGCAAATC---------- t0021772 8
//
bmo-mir-989 nscaf1898:14714760:14714841:- 82(nt) -35.20(kcal/mol)
AGGGTTGAAATGGCCATTACCTCACAGTCACGTGGTCATGATGGTACAACGTGTGATGTGACGTAGTGGAAGTCTCGACCTG bmo-mir-989 14
.(((((((.((..(((((((.(((((..(((((.(((......).)).)))))...))))).)))))))..)).))))))).
**************************************************GTGTGATGTGACGTAGTGGAAG********** bmo-mir-989-3p 14
--------------------------------------------------GTGTGATGTGACGTAGTGGAA----------- t0046978 3
--------------------------------------------------GTGTGATGTGACGTAGTGGAAG---------- t0029953 6
---------------------------------------------------TGTGATGTGACGTAGTGGAAG---------- t0084063 2
---------------------------------------------------TGTGATGTGACGTAGTGGAAGT--------- t0054247 3
//
bmo-mir-2807c nscaf2948:2116580:2116656:- 77(nt) -38.30(kcal/mol)
TAACCAGACGTACGACGATGCGACAAATATGACATGTTTACACGTGTCATATTTCGCATTGTTGACGTTTTGTTGTG bmo-mir-2807c 26
((((.((((((.(((((((((((..((((((((((((....))))))))))))))))))))))))))))).))))..
**********TACGACGATGCGACAAATATGACA******************************************* bmo-mir-2807c-5p 25
**********************************************TCATATTTCGCATTGTTGACG********** bmo-mir-2807c-3p 1
----------TACGACGATGCGACAAATATGA--------------------------------------------- t0203356 1
----------TACGACGATGCGACAAATATGAC-------------------------------------------- t0269496 1
----------TACGACGATGCGACAAATATGACA------------------------------------------- t0010394 21
----------TACGACGATGCGACAAATATGACAT------------------------------------------ t0289968 1
----------TACGACGATGCGACAAATATGACATG----------------------------------------- t0281013 1
----------------------------------------------TCATATTTCGCATTGTTGACG---------- t0332248 1
//
bmo-mir-11 nscaf2655:1162544:1162620:+ 77(nt) -34.50(kcal/mol)
CGTTTTGTGGCTAGCACTCGACATGTGACCTGTGTTCGGTAATCACATCACAGTCAGAGTTCTAGCTACACGGCGCG bmo-mir-11 939
(((..(((((((((.(((((((.(((((..((((.........)))))))))))).)))).)))))))))..)))..
**********CTAGCACTCGACATGTGACCTGT******************************************** bmo-mir-11-5p 3
*********************************************CATCACAGTCAGAGTTCTAGCT********** bmo-mir-11-3p 936
----------CTAGCACTCGACATGTGACCTG--------------------------------------------- t0342504 1
----------CTAGCACTCGACATGTGACCTGT-------------------------------------------- t0057624 2
---------------------------------------------CATCACAGTCAGAGTTCTA------------- t0157298 1
---------------------------------------------CATCACAGTCAGAGTTCTAG------------ t0006919 33
---------------------------------------------CATCACAGTCAGAGTTCTAGC----------- t0009582 23
---------------------------------------------CATCACAGTCAGAGTTCTAGCT---------- t0000147 866
---------------------------------------------CATCACAGTCAGAGTTCTAGCTA--------- t0017400 11
----------------------------------------------ATCACAGTCAGAGTTCTAGCT---------- t0338862 1
-------------------------------------------------ACAGTCAGAGTTCTAGCT---------- t0288642 1
//
bmo-mir-998 nscaf2655:1163486:1163564:+ 79(nt) -47.60(kcal/mol)
TGGGCTCGGTCGCGAGCTGCCTCCCGTGCGGCTGCAGTGCTCGCGTGTAGCACCATGGGATTCAGCTCACGGCCGCTCC bmo-mir-998 17
.((((..(((((.((((((..(((((((..((((((((....)).))))))..)))))))..)))))).))))))))).
***********************************************TAGCACCATGGGATTCAGCTCA********** bmo-mir-998-3p 17
-----------------------------------------------TAGCACCATGGGATTCAGC------------- t0255953 1
-----------------------------------------------TAGCACCATGGGATTCAGCT------------ t0146974 1
-----------------------------------------------TAGCACCATGGGATTCAGCTC----------- t0377630 1
-----------------------------------------------TAGCACCATGGGATTCAGCTCA---------- t0014722 14
//
bmo-mir-308 nscaf2888:8074829:8074904:- 76(nt) -31.50(kcal/mol)
CGTTTCCACGCGTGGTATTATTCTTGTGAATGTGTTTTAGCTACAATCACAGGATAATACTGCGAGTGGCGGTGTC bmo-mir-308 901
(((..((((.((..(((((((.(((((((.(((((....)).))).))))))))))))))..)).))))..)))..
**********CGTGGTATTATTCTTGTGAATGT******************************************* bmo-mir-308-5p 87
********************************************AATCACAGGATAATACTGCGAG********** bmo-mir-308-3p 814
----------CGTGGTATTATTCTTGTGAATG-------------------------------------------- t0088277 2
----------CGTGGTATTATTCTTGTGAATGT------------------------------------------- t0002643 85
--------------------------------------------AATCACAGGATAATACTGC------------- t0046519 3
--------------------------------------------AATCACAGGATAATACTGCG------------ t0026827 6
--------------------------------------------AATCACAGGATAATACTGCGA----------- t0000690 245
--------------------------------------------AATCACAGGATAATACTGCGAG---------- t0000269 523
--------------------------------------------AATCACAGGATAATACTGCGAGT--------- t0006605 34
---------------------------------------------ATCACAGGATAATACTGCGAG---------- t0057411 2
---------------------------------------------ATCACAGGATAATACTGCGAGT--------- t0239971 1
//
bmo-mir-2756 nscaf2887:1318110:1318186:- 77(nt) -40.40(kcal/mol)
TCAGTTGCACACCCTGTAGCTGCCAAGGGGCGCAGCTTAATTCCGCCCCTCGGCTGCTACATTGTATGCTACTGAAT bmo-mir-2756 16
(((((.(((.((..((((((.(((.(((((((...........))))))).))).))))))..)).))).)))))..
**********ACCCTGTAGCTGCCAAGGGGCG********************************************* bmo-mir-2756-5p 14
*********************************************CCCCTCGGCTGCTACATTGTAT********** bmo-mir-2756-3p 2
----------ACCCTGTAGCTGCCAAGGGGC---------------------------------------------- t0358973 1
----------ACCCTGTAGCTGCCAAGGGGCG--------------------------------------------- t0015691 13
---------------------------------------------CCCCTCGGCTGCTACATTGTAT---------- t0072792 2
//
bmo-mir-745 nscaf3058:7903245:7903323:+ 79(nt) -33.90(kcal/mol)
TAGTTGGTTGCGGCTCATCGTGTGGCAGTTTGCTAGGTTAGAATGCCAGCTGCCTAGCGAAGGGCAACGAACAACTGAG bmo-mir-745 37
((((((.(((..((((.((((..(((((((.((...........)).)))))))..)))).))))..))).))))))..
**********CGGCTCATCGTGTGGCAGTTTGCT********************************************* bmo-mir-745-5p 1
**********************************************CAGCTGCCTAGCGAAGGGCAACG********** bmo-mir-745-3p 36
----------CGGCTCATCGTGTGGCAGTTTGCT--------------------------------------------- t0240210 1
----------------------------------------------CAGCTGCCTAGCGAAGGGCAA------------ t0247187 1
----------------------------------------------CAGCTGCCTAGCGAAGGGCAAC----------- t0347437 1
----------------------------------------------CAGCTGCCTAGCGAAGGGCAACG---------- t0007070 32
----------------------------------------------CAGCTGCCTAGCGAAGGGCAACGA--------- t0083583 2
//
bmo-mir-2757 nscaf2902:1922169:1922246:- 78(nt) -30.10(kcal/mol)
AATTATTGAAACGGGAATGGTCACTTACAACTGTTTTTTCTTTCTAGCTGAAAGTGTCCATTTCCGTTTTGATACTAT bmo-mir-2757 8
...(((..((((((((((((.(((((.((.(((...........))).)).))))).))))))))))))..)))....
**********ACGGGAATGGTCACTTACAACT********************************************** bmo-mir-2757-5p 6
***********************************************CTGAAAGTGTCCATTTCCGTT********** bmo-mir-2757-3p 2
----------ACGGGAATGGTCACTTACAACT---------------------------------------------- t0029886 6
-----------------------------------------------CTGAAAGTGTCCATTTCCGTT---------- t0092330 1
-----------------------------------------------CTGAAAGTGTCCATTTCCGTTT--------- t0207244 1
//
bmo-mir-2758 nscaf2204:2811874:2811949:+ 76(nt) -37.00(kcal/mol)
AGTTTAGAAGACTTGGTAGAACACGTAGTAAGCAGGTGGAATCTCCCTGCGTGTTCTACCAAGTTATCTAGGTTGG bmo-mir-2758 1422
((..((((.(((((((((((((((((((..((..........))..))))))))))))))))))).))))..))..
**********ACTTGGTAGAACACGTAGTAAG******************************************** bmo-mir-2758-5p 1398
********************************************CCCTGCGTGTTCTACCAAGTTA********** bmo-mir-2758-3p 10
-----AGAAGACTTGGTAGAACACGT-------------------------------------------------- t0028168 6
-----AGAAGACTTGGTAGAACACGTA------------------------------------------------- t0023864 8
------GAAGACTTGGTAGAACACGTAG------------------------------------------------ t0110114 1
-------AAGACTTGGTAGAACACGTAGT----------------------------------------------- t0022235 8
-------AAGACTTGGTAGAACACGTAGTA---------------------------------------------- t0060424 2
-------AAGACTTGGTAGAACACGTAGTAA--------------------------------------------- t0197286 1
----------ACTTGGTAGAACACGTAG------------------------------------------------ t0289523 1
----------ACTTGGTAGAACACGTAGT----------------------------------------------- t0044139 3
----------ACTTGGTAGAACACGTAGTA---------------------------------------------- t0003207 70
----------ACTTGGTAGAACACGTAGTAA--------------------------------------------- t0000242 576
----------ACTTGGTAGAACACGTAGTAAG-------------------------------------------- t0000173 728
----------ACTTGGTAGAACACGTAGTAAGC------------------------------------------- t0063625 2
----------ACTTGGTAGAACACGTAGTAAGCA------------------------------------------ t0027046 6
--------------------------------------------CCCTGCGTGTTCTACCAAGTTA---------- t0021468 9
---------------------------------------------CCTGCGTGTTCTACCAAGTTA---------- t0183314 1
//
bmo-mir-2759 nscaf2734:1231026:1231102:+ 77(nt) -20.60(kcal/mol)
TTCAATGACTCTCCGTGTTCTTTAATCACTCAAGACTTATGTTCTTGAAAGATCATAGAATGCGAAATGTCCTTGTA bmo-mir-2759 13
..(((.(((....((((((((...(((..(((((((....).))))))..)))...))))))))....))).)))..
*********************************************TGAAAGATCATAGAATGCGAAA********** bmo-mir-2759-3p 13
--------------------------------------------TTGAAAGATCATAGAATGCGA------------ t0113173 1
--------------------------------------------TTGAAAGATCATAGAATGCGAAA---------- t0202840 1
---------------------------------------------TGAAAGATCATAGAATGCGA------------ t0042398 4
---------------------------------------------TGAAAGATCATAGAATGCGAAA---------- t0026128 7
//
bmo-mir-2745 nscaf2210:2415638:2415713:- 76(nt) -39.50(kcal/mol)
GTGCCGTTGATGGCCCGAAATTCCGAATTTTAGCTTTATTAATGCTAAATTCGGTCTTTCGGGCATATCAAAGGCA 080522-m0022 779
.((((.((((((((((((((..((((((((.(((.........)))))))))))..)))))))).)))))).))))
*********************************************TAAATTCGGTCTTTCGGGCAT********** 080522-m0022-3p 779
---------------------------------------------TAAATTCGGTCTTTCGGG------------- t0214932 1
---------------------------------------------TAAATTCGGTCTTTCGGGC------------ t0019091 10
---------------------------------------------TAAATTCGGTCTTTCGGGCA----------- t0002152 103
---------------------------------------------TAAATTCGGTCTTTCGGGCAT---------- t0000265 527
---------------------------------------------TAAATTCGGTCTTTCGGGCATA--------- t0020153 9
---------------------------------------------TAAATTCGGTCTTTCGGGCATAT-------- t0001861 116
----------------------------------------------AAATTCGGTCTTTCGGGCA----------- t0126098 1
----------------------------------------------AAATTCGGTCTTTCGGGCAT---------- t0077387 2
----------------------------------------------AAATTCGGTCTTTCGGGCATAT-------- t0020405 9
-------------------------------------------------TTCGGTCTTTCGGGCATAT-------- t0135466 1
//
bmo-mir-2760 nscaf2210:2415799:2415891:- 93(nt) -28.20(kcal/mol)
TTCCGAATGAAACGAGGCTTAATTGAACCAAAAAGCGCATCCACTTGATGTTTAAAACAGTTTTTTGGTTGTTAAGTTCCATTTTATTTGTAG bmo-mir-2760 6
...(((((((((.(..(((((((..((((((((((((((((.....)))))........))))))))))))))))))..).)))))))))...
*************************************************************TTTTTGGTTGTTAAGTTCCATT********** bmo-mir-2760-3p 6
-------------------------------------------------------------TTTTTGGTTGTTAAGTTCCA------------ t0350966 1
-------------------------------------------------------------TTTTTGGTTGTTAAGTTCCATT---------- t0038205 4
-------------------------------------------------------------TTTTTGGTTGTTAAGTTCCATTT--------- t0185910 1
//
bmo-mir-2761 nscaf2210:3055114:3055190:- 77(nt) -39.20(kcal/mol)
ATAGACGCTGCATCGAGACGGTTCCATACAAGCTGCACCAGACTTGTGTGGAACCGTCGTCGATGGAAAAAATAATT bmo-mir-2761 33
..........(((((((((((((((((((((((((...))).)))))))))))))))).))))))............
**********CATCGAGACGGTTCCATACAAG********************************************* bmo-mir-2761-5p 5
********************************************TGTGTGGAACCGTCGTCGATGGA********** bmo-mir-2761-3p 28
----------CATCGAGACGGTTCCATACAA---------------------------------------------- t0078246 2
----------CATCGAGACGGTTCCATACAAG--------------------------------------------- t0048563 3
--------------------------------------------TGTGTGGAACCGTCGTCGATGG----------- t0089500 2
--------------------------------------------TGTGTGGAACCGTCGTCGATGGA---------- t0013809 15
--------------------------------------------TGTGTGGAACCGTCGTCGATGGAA--------- t0018617 10
----------------------------------------------TGTGGAACCGTCGTCGATGGAAA-------- t0315246 1
//
bmo-mir-2762 nscaf2734:993104:993186:- 83(nt) -39.70(kcal/mol)
TTTACTATTTTACCGTCACATTTCTTTATGTATCACGGATGGAGACACGTGGTACGTCGGGAAATGTACGGTAAAATATGATT bmo-mir-2762 23
.....(((((((((((.((((((((..((((((((((..((....))))))))))))..))))))))))))))))))).....
***************************************************GTACGTCGGGAAATGTACGGTA********** bmo-mir-2762-3p 23
---------------------------------------------------GTACGTCGGGAAATGTACGG------------ t0151159 1
---------------------------------------------------GTACGTCGGGAAATGTACGGT----------- t0025483 7
---------------------------------------------------GTACGTCGGGAAATGTACGGTA---------- t0015207 13
---------------------------------------------------GTACGTCGGGAAATGTACGGTAA--------- t0149858 1
---------------------------------------------------GTACGTCGGGAAATGTACGGTAAAA------- t0364027 1
//
bmo-mir-2763 nscaf3041:1482848:1482932:+ 85(nt) -21.20(kcal/mol)
GGCAATGTACTGCAAAGTAGTGAACATAATTTATCGTGAGATTTATTATTAGATATTATGCTCATTTCTTTGGATATGTTGTACG bmo-mir-2763 9
.((((((((.(.(((((.(((((.((((((.....((((......)))).....)))))).))))).))))).)))))))))...
**********TGCAAAGTAGTGAACATAATTTAT*************************************************** bmo-mir-2763-5p 1
*****************************************************TATTATGCTCATTTCTTTGGAT********** bmo-mir-2763-3p 8
----------TGCAAAGTAGTGAACATAATTTAT--------------------------------------------------- t0307790 1
----------------------------------------------------ATATTATGCTCATTTCTTTGGAT---------- t0055137 3
-----------------------------------------------------TATTATGCTCATTTCTTTGGAT---------- t0030925 5
//
bmo-mir-2764 nscaf2814:660909:660989:- 81(nt) -35.30(kcal/mol)
CAGTTCTTCTTTAGTAGCTACAATATCTATGACGTTGATTCGAATTATTTCGTAGATATTGTAGTTACTGGAGAATTATCT bmo-mir-2764 8
......((((((((((((((((((((((((((...((((....))))..))))))))))))))))))))))))))......
************************************************TTCGTAGATATTGTAGTTACTGG********** bmo-mir-2764-3p 8
------------------------------------------------TTCGTAGATATTGTAGTTACTGG---------- t0021780 8
//
bmo-mir-279d nscaf3026:738217:738295:+ 79(nt) -30.60(kcal/mol)
GGTTTCCTCAGACGATGAGTGACCGTTTAGTTCAAGTTGTCAATTCTTGACTAGATTTTCACTTATCCTCTGCGGGCAC bmo-mir-279d 50
.((.(((.((((.(((((((((..(((((((.((((.........)))))))))))..))))))))).)))).))).))
***********************************************TGACTAGATTTTCACTTATCCT********** bmo-mir-279d-3p 50
-----------------------------------------------TGACTAGATTTTCACTTAT------------- t0320755 1
-----------------------------------------------TGACTAGATTTTCACTTATC------------ t0268296 1
-----------------------------------------------TGACTAGATTTTCACTTATCC----------- t0319847 1
-----------------------------------------------TGACTAGATTTTCACTTATCCT---------- t0004840 47
//
bmo-mir-2765 nscaf3026:1824897:1824971:+ 75(nt) -36.20(kcal/mol)
TATCTGGGCCTGGTAACTCCACCACCGTTGGCGTTATCAATCCGCCAACGGGGTAAGAGTTCCCTTTCCTAGACG bmo-mir-2765 6
..((((((...((.(((((.(((.(((((((((.........))))))))))))..))))).))...))))))..
**********TGGTAACTCCACCACCGTTGGC******************************************* bmo-mir-2765-5p 6
----------TGGTAACTCCACCACCGTTGGC------------------------------------------- t0030352 6
//
bmo-mir-2766 nscaf2686:161868:161940:- 73(nt) -34.30(kcal/mol)
CATTACTCGTCCGCCCTTCGTCTTGACTGGCGCTGTCGCTTGCATCAGTCTTGTCGAATGGTGGGTGAGTTTC bmo-mir-2766 2580
....((((..(((((.((((.(..(((((..((........))..)))))..).)))).)))))..))))...
**********CCGCCCTTCGTCTTGACTGG******************************************* bmo-mir-2766-5p 28
********************************************TCAGTCTTGTCGAATGGTG********** bmo-mir-2766-3p 2552
----------CCGCCCTTCGTCTTGACTG-------------------------------------------- t0048481 3
----------CCGCCCTTCGTCTTGACTGG------------------------------------------- t0012783 16
----------CCGCCCTTCGTCTTGACTGGC------------------------------------------ t0103377 1
----------CCGCCCTTCGTCTTGACTGGCG----------------------------------------- t0022764 8
-------------------------------------------ATCAGTCTTGTCGAATGGT----------- t0021572 9
-------------------------------------------ATCAGTCTTGTCGAATGGTG---------- t0328720 1
-------------------------------------------ATCAGTCTTGTCGAATGGTGG--------- t0029909 6
-------------------------------------------ATCAGTCTTGTCGAATGGTGGGT------- t0040780 4
--------------------------------------------TCAGTCTTGTCGAATGGT----------- t0007163 31
--------------------------------------------TCAGTCTTGTCGAATGGTG---------- t0000062 2124
--------------------------------------------TCAGTCTTGTCGAATGGTGG--------- t0003067 74
--------------------------------------------TCAGTCTTGTCGAATGGTGGG-------- t0008818 25
--------------------------------------------TCAGTCTTGTCGAATGGTGGGT------- t0000615 275
---------------------------------------------CAGTCTTGTCGAATGGTGGGT------- t0078228 2
----------------------------------------------AGTCTTGTCGAATGGTGGGT------- t0143812 1
//
bmo-mir-279b nscaf2823:2930725:2930802:+ 78(nt) -29.30(kcal/mol)
ATTTGTAGTTAATGGGTATAGGTCTAGTATCACCGGGCTGATTCTGTGACTAGATCTACACTCATTGAGTGCTTATGG bmo-mir-279b 1079
....(((.(((((((((.(((((((((..((((.(((....))).))))))))))))).))))))))).)))......
**********AATGGGTATAGGTCTAGTATCA********************************************** bmo-mir-279b-5p 5
**********************************************TGACTAGATCTACACTCATTGA********** bmo-mir-279b-3p 1074
----------AATGGGTATAGGTCTAGTAT------------------------------------------------ t0287210 1
----------AATGGGTATAGGTCTAGTATCA---------------------------------------------- t0051729 3
----------AATGGGTATAGGTCTAGTATCAC--------------------------------------------- t0295884 1
----------------------------------------------TGACTAGATCTACACTCA-------------- t0045893 3
----------------------------------------------TGACTAGATCTACACTCAT------------- t0039687 4
----------------------------------------------TGACTAGATCTACACTCATT------------ t0013237 16
----------------------------------------------TGACTAGATCTACACTCATTG----------- t0001009 187
----------------------------------------------TGACTAGATCTACACTCATTGA---------- t0000149 864
//
bmo-mir-279c nscaf2823:2930982:2931065:+ 84(nt) -33.60(kcal/mol)
TTGATGATATTTGTGGGCGAGTTTGCTTCTGGTTCATGTTTTATATTGATCATGACTAGATCCATACTCGTCTGCAGCCATCAA bmo-mir-279c 343
.(((((....(((..(((((((.((..((((((.((((.((......)).))))))))))..)).)))))))..))).))))).
****************************************************TGACTAGATCCATACTCGTCTG********** bmo-mir-279c-3p 343
--------------------------------------------------CATGACTAGATCCATACTCGT------------- t0050192 3
---------------------------------------------------ATGACTAGATCCATACTCGTCT----------- t0281418 1
----------------------------------------------------TGACTAGATCCATACTCGT------------- t0029241 6
----------------------------------------------------TGACTAGATCCATACTCGTC------------ t0041312 4
----------------------------------------------------TGACTAGATCCATACTCGTCT----------- t0001535 136
----------------------------------------------------TGACTAGATCCATACTCGTCTG---------- t0001352 150
----------------------------------------------------TGACTAGATCCATACTCGTCTGC--------- t0005999 38
----------------------------------------------------TGACTAGATCCATACTCGTCTGCA-------- t0037293 4
-------------------------------------------------------CTAGATCCATACTCGTCT----------- t0251421 1
//
bmo-mir-2767 nscaf1071:874636:874708:+ 73(nt) -34.80(kcal/mol)
ACCGTTGTTTCAAGTAAATCTCGTGCGGTTTGTCTCATTCCGAACCGTATGAGATTTACTTAAAATGATTGTG bmo-mir-2767 5
((.((..(((.(((((((((((((((((((((........))))))))))))))))))))).)))..)).)).
**********CAAGTAAATCTCGTGCGGTTTG***************************************** bmo-mir-2767-5p 5
----------CAAGTAAATCTCGTGCGGTTTG----------------------------------------- t0031115 5
//
bmo-mir-1175 nscaf2800:1533328:1533409:- 82(nt) -26.90(kcal/mol)
GTGACAGATTAAGTGGAGGTGTGATCTCTTCACTTTTTATGTTTAAAGTGAGATTCAACTCCTCCAACTTAACCCTGGATCG bmo-mir-1175 221
....(((.(((((((((((..(((..(((.((((((........))))))))).)))...))))).))))))..))).....
**********AAGTGGAGGTGTGATCTCTTCACT************************************************ bmo-mir-1175-5p 187
************************************************TGAGATTCAACTCCTCCAACTTAA********** bmo-mir-1175-3p 34
----------AAGTGGAGGTGTGATCTC------------------------------------------------------ t0055025 3
----------AAGTGGAGGTGTGATCTCT----------------------------------------------------- t0019013 10
----------AAGTGGAGGTGTGATCTCTT---------------------------------------------------- t0005477 42
----------AAGTGGAGGTGTGATCTCTTC--------------------------------------------------- t0007537 30
----------AAGTGGAGGTGTGATCTCTTCA-------------------------------------------------- t0007263 31
----------AAGTGGAGGTGTGATCTCTTCAC------------------------------------------------- t0015594 13
----------AAGTGGAGGTGTGATCTCTTCACT------------------------------------------------ t0004304 53
-----------AGTGGAGGTGTGATCTCTTCA-------------------------------------------------- t0090123 1
-----------AGTGGAGGTGTGATCTCTTCAC------------------------------------------------- t0196153 1
-------------TGGAGGTGTGATCTCTTCA-------------------------------------------------- t0078645 2
-------------TGGAGGTGTGATCTCTTCACT------------------------------------------------ t0244888 1
------------------------------------------------TGAGATTCAACTCCTCCA---------------- t0311440 1
------------------------------------------------TGAGATTCAACTCCTCCAA--------------- t0118811 1
------------------------------------------------TGAGATTCAACTCCTCCAACT------------- t0028488 6
------------------------------------------------TGAGATTCAACTCCTCCAACTT------------ t0025580 7
------------------------------------------------TGAGATTCAACTCCTCCAACTTA----------- t0026869 6
------------------------------------------------TGAGATTCAACTCCTCCAACTTAA---------- t0017987 11
-------------------------------------------------GAGATTCAACTCCTCCAACTTAA---------- t0317159 1
--------------------------------------------------AGATTCAACTCCTCCAACTTAA---------- t0168781 1
//
bmo-mir-750 nscaf2800:1533477:1533556:- 80(nt) -33.80(kcal/mol)
TTCATGTCTGAGTTGGACAGGGGATCTTGACAGTTTCATGGTTCGCTGCCAGATCTATCTTTCCAGCTCACGCGTGGAGT bmo-mir-750 356
(((((((.(((((((((.(((((((((.(.((((..........))))).)))))).))).))))))))).)))))))..
**********AGTTGGACAGGGGATCTTGACA************************************************ bmo-mir-750-5p 2
************************************************CCAGATCTATCTTTCCAGCTCA********** bmo-mir-750-3p 354
----------AGTTGGACAGGGGATCTTGACA------------------------------------------------ t0063758 2
------------------------------------------------CCAGATCTATCTTTCCAG-------------- t0058709 2
------------------------------------------------CCAGATCTATCTTTCCAGC------------- t0029911 6
------------------------------------------------CCAGATCTATCTTTCCAGCT------------ t0069901 2
------------------------------------------------CCAGATCTATCTTTCCAGCTC----------- t0009539 23
------------------------------------------------CCAGATCTATCTTTCCAGCTCA---------- t0000506 317
-------------------------------------------------CAGATCTATCTTTCCAGCT------------ t0190772 1
-------------------------------------------------CAGATCTATCTTTCCAGCTCA---------- t0059030 2
--------------------------------------------------AGATCTATCTTTCCAGCTCA---------- t0227104 1
//
bmo-mir-2768 nscaf2964:4200010:4200107:- 98(nt) -40.84(kcal/mol)
CGTCGGGCGACCGGTGAAATATTTTGACCAATTTTATATATCGGTCTGATCGTTGACTCAAGGTGAATTGGTTAAGATATTGCATCGTTTGCTCGATC bmo-mir-2768 10
.(((((((((.(((((.(((((((((((((((((........((((........))))......))))))))))))))))).))))).))))))))).
******************************************************************ATTGGTTAAGATATTGCATCGT********** bmo-mir-2768-3p 10
------------------------------------------------------------------ATTGGTTAAGATATTGCATCGT---------- t0029142 6
-------------------------------------------------------------------TTGGTTAAGATATTGCATCGT---------- t0058115 2
-------------------------------------------------------------------TTGGTTAAGATATTGCATCGTT--------- t0077849 2
//
bmo-mir-375 nscaf2970:2055463:2055541:+ 79(nt) -40.10(kcal/mol)
CAGCAAGGCGACCCGAGCGGTCTGAGCAAACTGTGACAATATCTAGTTTGTTCGCCCCGGCTCGTGTCGCCAAGCGTCA bmo-mir-375 9
..((..((((((.(((((((..(((((((((((.((.....)))))))))))))..)).))))).))))))..))....
**********ACCCGAGCGGTCTGAGCAAACT*********************************************** bmo-mir-375-5p 8
**********************************************TTTGTTCGCCCCGGCTCGTGTCG********** bmo-mir-375-3p 1
----------ACCCGAGCGGTCTGAGCAAAC------------------------------------------------ t0073594 2
----------ACCCGAGCGGTCTGAGCAAACT----------------------------------------------- t0041313 4
-----------CCCGAGCGGTCTGAGCAAACT----------------------------------------------- t0067648 2
----------------------------------------------TTTGTTCGCCCCGGCTCGTGTCG---------- t0357604 1
//
bmo-mir-2769 nscaf3060:149686:149763:+ 78(nt) -31.70(kcal/mol)
TAAATTACACGACCGAACATCTGATAATATACTATATGATATGATAATATATTATCAGATTTTCGGTCGCGTTATTTT bmo-mir-2769 11
.((((.((.((((((((.(((((((((((((.(((........))).))))))))))))).)))))))).)).)))).
**********************************************ATATATTATCAGATTTTCGGTC********** bmo-mir-2769-3p 11
----------------------------------------------ATATATTATCAGATTTTCGG------------ t0036345 4
----------------------------------------------ATATATTATCAGATTTTCGGT----------- t0080272 2
----------------------------------------------ATATATTATCAGATTTTCGGTC---------- t0032785 5
//
bmo-mir-2770 scaffold41289:216:284:+ 69(nt) -24.90(kcal/mol)
TCAGTCTTCCTAGATAGAATTCGTCGGTGGATAACCTGGTTATCCCCGTGTACTGTTAGGGTGGGCACG bmo-mir-2770 6
...((((.(((.(((((....((.(((.(((((((...))))))))))))..))))).))).))))...
**********TAGATAGAATTCGTCGGTGGATAA*********************************** bmo-mir-2770-5p 5
***************************************TTATCCCCGTGTACTGTTAG********** bmo-mir-2770-3p 1
----------TAGATAGAATTCGTCGGTG---------------------------------------- t0186981 1
----------TAGATAGAATTCGTCGGTGGAT------------------------------------- t0127732 1
----------TAGATAGAATTCGTCGGTGGATAA----------------------------------- t0082566 2
----------TAGATAGAATTCGTCGGTGGATAAC---------------------------------- t0179309 1
---------------------------------------TTATCCCCGTGTACTGTTAG---------- t0299658 1
//
bmo-mir-989 scaffold4254:430:511:+ 82(nt) -35.20(kcal/mol)
AGGGTTGAAATGGCCATTACCTCACAGTCACGTGGTCATGATGGTACAACGTGTGATGTGACGTAGTGGAAGTCTCGACCTG bmo-mir-989 14
.(((((((.((..(((((((.(((((..(((((.(((......).)).)))))...))))).)))))))..)).))))))).
**************************************************GTGTGATGTGACGTAGTGGAAG********** bmo-mir-989-3p 14
--------------------------------------------------GTGTGATGTGACGTAGTGGAA----------- t0046978 3
--------------------------------------------------GTGTGATGTGACGTAGTGGAAG---------- t0029953 6
---------------------------------------------------TGTGATGTGACGTAGTGGAAG---------- t0084063 2
---------------------------------------------------TGTGATGTGACGTAGTGGAAGT--------- t0054247 3
//
bmo-mir-2772b scaffold418:172418:172513:- 96(nt) -21.80(kcal/mol)
TTCTTTGCCTTATCTCTAAACTCAAAGTGGTACCAGCAGTGTGGATGGTCATCTGGTCGTTGCCGTGTTTGAGTTCTGGATCTGGAGCGTATGTGG bmo-mir-2772b 26
.....((((((...((((((((((((..((((((((..(((........))))))))....)))...)))))))).))))....))).))).....
*****************************************************************TGTTTGAGTTCTGGATCTGGA********** bmo-mir-2772b-3p 26
-----------------------------------------------------------------TGTTTGAGTTCTGGATCTGGA---------- t0017049 12
-----------------------------------------------------------------TGTTTGAGTTCTGGATCTGGAG--------- t0186295 1
-----------------------------------------------------------------TGTTTGAGTTCTGGATCTGGAGCGT------ t0059755 2
-----------------------------------------------------------------TGTTTGAGTTCTGGATCTGGAGCGTA----- t0018787 10
---------------------------------------------------------------------TGAGTTCTGGATCTGGAGCGTATGT-- t0224791 1
//
C. Repeat-associated novel miRNAs of whole body predicted by mireap based on the solexa sequencing reads
bmo-mir-2771 nscaf2860:640667:640764:+ 98(nt) -24.40(kcal/mol)
TCCCAACTTTTAACATTACGAGGATGGGTTTAGTTAGGGGAGTCCCAACTGAGTGGTCCCCTGAAGATATTATGCAGAACACTAATGTACCCATTGGG bmo-mir-2771 9
.(((((......((((((.(.(..((.((.((.((((((((...(((......)))))))))))...))..)).))...).))))))).....)))))
**********TAACATTACGAGGATGGGTTTAGTTA************************************************************** bmo-mir-2771-5p 1
******************************************************************ATATTATGCAGAACACTAATGT********** bmo-mir-2771-3p 8
----------TAACATTACGAGGATGGGTTTAGTTA-------------------------------------------------------------- t0122681 1
------------------------------------------------------------------ATATTATGCAGAACACTAATG----------- t0150620 1
------------------------------------------------------------------ATATTATGCAGAACACTAATGT---------- t0038617 4
------------------------------------------------------------------ATATTATGCAGAACACTAATGTACCC------ t0083507 2
--------------------------------------------------------------------ATTATGCAGAACACTAATGTACCC------ t0091565 1
//
bmo-mir-2772a-1 nscaf2575:3271450:3271545:+ 96(nt) -24.10(kcal/mol)
TTCTTTGCCTTATCTCCAAACTCAAAGTGGTACCAGCAGTGTGGATGGTCATCTGGTCGTTGCCGTGTTTGAGTTCTGGACCTGGAGCGTATGTGG bmo-mir-2772a-1 43
.....((((((...((((((((((((..((((((((..(((........))))))))....)))...)))))))).))))....))).))).....
*****************************************************************TGTTTGAGTTCTGGACCTGGA********** bmo-mir-2772a-1-3p 43
-----------------------------------------------------------------TGTTTGAGTTCTGGACCTGGA---------- t0009246 24
-----------------------------------------------------------------TGTTTGAGTTCTGGACCTGGAGCGTA----- t0011124 19
//
bmo-mir-2773-1 nscaf2176:143718:143810:- 93(nt) -21.00(kcal/mol)
TCCACATCAGTCTGATCCAGTAGAACCTCAGCAAAAATAAGGGTCTCATTGCTGCTACCAGGCTGTGGCTCATTTGGAATACACTGTCCGCCA bmo-mir-2773-1 957
.......((((.((.(((((..((.((.((((.........(((..((....))..)))..)))).)).))..))))).)).)))).......
**********TCTGATCCAGTAGAACCTCAGCAA*********************************************************** bmo-mir-2773-1-5p 955
----------TCTGATCCAGTAGAACCTC---------------------------------------------------------------- t0060501 2
----------TCTGATCCAGTAGAACCTCA--------------------------------------------------------------- t0016159 12
----------TCTGATCCAGTAGAACCTCAG-------------------------------------------------------------- t0007067 32
----------TCTGATCCAGTAGAACCTCAGC------------------------------------------------------------- t0011762 18
----------TCTGATCCAGTAGAACCTCAGCA------------------------------------------------------------ t0000769 227
----------TCTGATCCAGTAGAACCTCAGCAA----------------------------------------------------------- t0000580 286
----------TCTGATCCAGTAGAACCTCAGCAAA---------------------------------------------------------- t0000962 193
----------TCTGATCCAGTAGAACCTCAGCAAAA--------------------------------------------------------- t0001084 175
------------TGATCCAGTAGAACCTCAGCAA----------------------------------------------------------- t0334519 1
------------TGATCCAGTAGAACCTCAGCAAA---------------------------------------------------------- t0182626 1
------------TGATCCAGTAGAACCTCAGCAAAAA-------------------------------------------------------- t0077439 2
------------TGATCCAGTAGAACCTCAGCAAAAAT------------------------------------------------------- t0029537 6
-----------------CAGTAGAACCTCAGCAAAAATAAG---------------------------------------------------- t0172132 1
------------------------------------------------------------------------TTTGGAATACACTGTCCGC-- t0170848 1
//
bmo-mir-2771 nscaf2888:8708285:8708382:- 98(nt) -24.40(kcal/mol)
TCCCAACTTTTAACATTACGAGGATGGGTTTAGTTAGGGGAGTCCCAACTGAGTGGTCCCCTGAAGATATTATGCAGAACACTAATGTACCCATTGGG bmo-mir-2771 9
.(((((......((((((.(.(..((.((.((.((((((((...(((......)))))))))))...))..)).))...).))))))).....)))))
**********TAACATTACGAGGATGGGTTTAGTTA************************************************************** bmo-mir-2771-5p 1
******************************************************************ATATTATGCAGAACACTAATGT********** bmo-mir-2771-3p 8
----------TAACATTACGAGGATGGGTTTAGTTA-------------------------------------------------------------- t0122681 1
------------------------------------------------------------------ATATTATGCAGAACACTAATG----------- t0150620 1
------------------------------------------------------------------ATATTATGCAGAACACTAATGT---------- t0038617 4
------------------------------------------------------------------ATATTATGCAGAACACTAATGTACCC------ t0083507 2
--------------------------------------------------------------------ATTATGCAGAACACTAATGTACCC------ t0091565 1
//
bmo-mir-2774a-1 nscaf2887:1227884:1227955:- 72(nt) -31.40(kcal/mol)
AAGACGATAAGGGATCGCCGGTCTACCGAGCAATATCACCCGCTCGGTGGAAGATCGTCCCTTAATCTTCAC bmo-mir-2774a-1 105
..((.(((((((((.((....((((((((((..........))))))))))....)))))))).))).))..
******************************************CTCGGTGGAAGATCGTCCCT********** bmo-mir-2774a-1-3p 105
------------------------------------------CTCGGTGGAAGATCGTCCC----------- t0013989 15
------------------------------------------CTCGGTGGAAGATCGTCCCT---------- t0004083 56
------------------------------------------CTCGGTGGAAGATCGTCCCTT--------- t0007249 31
------------------------------------------CTCGGTGGAAGATCGTCCCTTA-------- t0055972 3
//
bmo-mir-2774a-3 nscaf2829:4186621:4186693:+ 73(nt) -26.50(kcal/mol)
AAAAAAACATTCGGACCATCGGTCTACCGAGCAATATCACCCGCTCGGTGGAAGATCGTCCCTCCGTCGTTAA bmo-mir-2774a-3 71
............((((.(((..((((((((((..........)))))))))).))).))))............
*******************************************CTCGGTGGAAGATCGTCCCT********** bmo-mir-2774a-3-3p 71
-------------------------------------------CTCGGTGGAAGATCGTCCC----------- t0013989 15
-------------------------------------------CTCGGTGGAAGATCGTCCCT---------- t0004083 56
//
bmo-mir-2775a nscaf2876:700920:701000:- 81(nt) -61.70(kcal/mol)
CATTGTGCACCGCGGGAGAAAAGTAGGACATTTCCTCCCACGCGGGATGAGATGTCCTACTTTTTCCCGCGGTGCACATAC bmo-mir-2775a 18
...((((((((((((((((((.((((((((((((.((((....)))).))))))))))))))))))))))))))))))...
**********CGCGGGAGAAAAGTAGGACATT************************************************* bmo-mir-2775a-5p 17
--------ACCGCGGGAGAAAAGTAGGACA--------------------------------------------------- t0166293 1
----------CGCGGGAGAAAAGTAGGACATT------------------------------------------------- t0015281 13
----------CGCGGGAGAAAAGTAGGACATTT------------------------------------------------ t0318205 1
----------CGCGGGAGAAAAGTAGGACATTTC----------------------------------------------- t0202309 1
----------CGCGGGAGAAAAGTAGGACATTTCCT--------------------------------------------- t0311912 1
----------------------------------------CGCGGGATGAGATGTCCTACTTT------------------ t0153548 1
//
bmo-mir-2776 nscaf2734:2001414:2001488:+ 75(nt) -18.50(kcal/mol)
CTCCTATTAGAGAGTACGCAAAAAAACAATTTGGTTTTACCCGAAATTGCTTTTTTGCAAGCTCATTATCATCTA bmo-mir-2776 14
...........((((..((((((((.((((((((......)).)))))).))))))))..))))...........
**********AGAGTACGCAAAAAAACAATT******************************************** bmo-mir-2776-5p 14
----------AGAGTACGCAAAAAAACAATT-------------------------------------------- t0017967 11
----------AGAGTACGCAAAAAAACAATTT------------------------------------------- t0086932 2
-----------GAGTACGCAAAAAAACAATT-------------------------------------------- t0337491 1
//
bmo-mir-2774b-1 nscaf3026:6069837:6069913:- 77(nt) -25.60(kcal/mol)
GAACAACAACACCCGGACCGTCGGTCTACCGAGCAATATCACCCGCTCGGTAGAAGATCTTCCCTTTGTCGTATATA bmo-mir-2774b-1 6
.....((.(((...(((..(((..((((((((((..........)))))))))).)))..)))...))).)).....
*********************************************CTCGGTAGAAGATCTTCCCTTT********** bmo-mir-2774b-1-3p 6
---------------------------------------------CTCGGTAGAAGATCTTCCCT------------ t0065109 2
---------------------------------------------CTCGGTAGAAGATCTTCCCTT----------- t0088217 2
---------------------------------------------CTCGGTAGAAGATCTTCCCTTT---------- t0073084 2
//
bmo-mir-2777 nscaf2962:512216:512290:- 75(nt) -38.90(kcal/mol)
CGAAACCCCTAGGGACCTTGCCTGGGTTATCTCGGTGTCGGACGAGAGCGCAGGGGAGGTGCTTAGTGGGGACGC bmo-mir-2777 5
.....((((((((.(((((.((((.((..(((((........))))))).)))).))))).))))).))).....
**********AGGGACCTTGCCTGGGTTAT********************************************* bmo-mir-2777-5p 5
----------AGGGACCTTGCCTGGGTTAT--------------------------------------------- t0052915 3
----------AGGGACCTTGCCTGGGTTATCT------------------------------------------- t0242581 1
----------AGGGACCTTGCCTGGGTTATCTCG----------------------------------------- t0247306 1
//
bmo-mir-2774a-4 nscaf2330:2989478:2989550:+ 73(nt) -31.60(kcal/mol)
ACAACAACATTCGGACCGTCGGTCTACCGAGCAATATTACCTGCTCGGTGGAAGATCGTCCCTTTGTCGTATA bmo-mir-2774a-4 119
...((.(((...((((.(((..(((((((((((........))))))))))).))).))))...))).))...
*******************************************CTCGGTGGAAGATCGTCCCT********** bmo-mir-2774a-4-3p 119
-------------------------------------------CTCGGTGGAAGATCGTCCC----------- t0013989 15
-------------------------------------------CTCGGTGGAAGATCGTCCCT---------- t0004083 56
-------------------------------------------CTCGGTGGAAGATCGTCCCTT--------- t0007249 31
-------------------------------------------CTCGGTGGAAGATCGTCCCTTT-------- t0012485 17
//
bmo-mir-2778a-1 nscaf2800:2274853:2274929:+ 77(nt) -25.40(kcal/mol)
CACGGCAAAAGTTTTTTTGCATATCCTGCACAGTTTCAGTTCTCGCAGAGTACGCAAAAAAACAATTTTGACGTGAG bmo-mir-2778a-1 2571
((((.(((((((((((((((.((..((((..((........)).))))..)).))))))))))..))))).))))..
**********GTTTTTTTGCATATCCTGCA*********************************************** bmo-mir-2778a-1-5p 14
*********************************************CAGAGTACGCAAAAAAACAATT********** bmo-mir-2778a-1-3p 2557
----------GTTTTTTTGCATATCCTGC------------------------------------------------ t0373058 1
----------GTTTTTTTGCATATCCTGCA----------------------------------------------- t0016152 12
----------GTTTTTTTGCATATCCTGCACA--------------------------------------------- t0236967 1
--------------------------------------------GCAGAGTACGCAAAAAAACAATT---------- t0331044 1
---------------------------------------------CAGAGTACGCAAAAAAAC-------------- t0018584 10
---------------------------------------------CAGAGTACGCAAAAAAACA------------- t0024492 7
---------------------------------------------CAGAGTACGCAAAAAAACAA------------ t0002506 90
---------------------------------------------CAGAGTACGCAAAAAAACAAT----------- t0001993 109
---------------------------------------------CAGAGTACGCAAAAAAACAATT---------- t0000058 2270
---------------------------------------------CAGAGTACGCAAAAAAACAATTT--------- t0004303 53
---------------------------------------------CAGAGTACGCAAAAAAACAATTTT-------- t0052362 3
----------------------------------------------AGAGTACGCAAAAAAACAATT---------- t0017967 11
----------------------------------------------AGAGTACGCAAAAAAACAATTT--------- t0086932 2
-----------------------------------------------GAGTACGCAAAAAAACAATT---------- t0337491 1
//
bmo-mir-2778c nscaf2800:2275442:2275518:+ 77(nt) -23.00(kcal/mol)
CACGGCAAAAGTTTTTTTGCATATCCTGCACAGTTTCAGTTCTCGCAGAGTACGCAAAAAATCAATTTTGACGTGAG bmo-mir-2778c 19
((((.(((((..((((((((.((..((((..((........)).))))..)).))))))))....))))).))))..
**********GTTTTTTTGCATATCCTGCA*********************************************** bmo-mir-2778c-5p 14
*********************************************CAGAGTACGCAAAAAATCAATT********** bmo-mir-2778c-3p 5
----------GTTTTTTTGCATATCCTGC------------------------------------------------ t0373058 1
----------GTTTTTTTGCATATCCTGCA----------------------------------------------- t0016152 12
----------GTTTTTTTGCATATCCTGCACA--------------------------------------------- t0236967 1
---------------------------------------------CAGAGTACGCAAAAAATCAATT---------- t0033340 5
//
bmo-mir-2778a-3 nscaf2800:2275593:2275669:+ 77(nt) -19.80(kcal/mol)
CACGGCAAAAGTTTTTTTGCATATCCTGCACAGTTTCAGTTCTCGCAGAGTACGCAAAAAAACAATTGAGTATTTAC bmo-mir-2778a-3 2513
.((..(((..((((((((((.((..((((..((........)).))))..)).))))))))))..))).))......
**********GTTTTTTTGCATATCCTGCA*********************************************** bmo-mir-2778a-3-5p 14
*********************************************CAGAGTACGCAAAAAAACAATT********** bmo-mir-2778a-3-3p 2499
----------GTTTTTTTGCATATCCTGC------------------------------------------------ t0373058 1
----------GTTTTTTTGCATATCCTGCA----------------------------------------------- t0016152 12
----------GTTTTTTTGCATATCCTGCACA--------------------------------------------- t0236967 1
--------------------------------------------GCAGAGTACGCAAAAAAACAATT---------- t0331044 1
---------------------------------------------CAGAGTACGCAAAAAAAC-------------- t0018584 10
---------------------------------------------CAGAGTACGCAAAAAAACA------------- t0024492 7
---------------------------------------------CAGAGTACGCAAAAAAACAA------------ t0002506 90
---------------------------------------------CAGAGTACGCAAAAAAACAAT----------- t0001993 109
---------------------------------------------CAGAGTACGCAAAAAAACAATT---------- t0000058 2270
----------------------------------------------AGAGTACGCAAAAAAACAATT---------- t0017967 11
-----------------------------------------------GAGTACGCAAAAAAACAATT---------- t0337491 1
//
bmo-mir-2774b-2 nscaf2800:2908002:2908078:- 77(nt) -21.80(kcal/mol)
GAGCAACAACATTCGGACCGTCGGTCTAGCGAGCAATTACACCCGCTCGGTAGAAGATCTTCCCTTTGTCGTAAACC bmo-mir-2774b-2 6
.....((.(((...(((..(((..((((.(((((..........))))).)))).)))..)))...))).)).....
*********************************************CTCGGTAGAAGATCTTCCCTTT********** bmo-mir-2774b-2-3p 6
---------------------------------------------CTCGGTAGAAGATCTTCCCT------------ t0065109 2
---------------------------------------------CTCGGTAGAAGATCTTCCCTT----------- t0088217 2
---------------------------------------------CTCGGTAGAAGATCTTCCCTTT---------- t0073084 2
//
bmo-mir-2773-3 nscaf2883:2486303:2486394:- 92(nt) -22.10(kcal/mol)
TCCACATCAGTCTGATCCAGTAGAACCTCAGCAAAAATAAGGGTCTCATTGCTGCTACCAGGCTGTGGCTCATTTGGAATACACTGTCCGGC bmo-mir-2773-3 956
.((....((((.((.(((((..((.((.((((.........(((..((....))..)))..)))).)).))..))))).)).))))...)).
**********TCTGATCCAGTAGAACCTCAGCAA********************************************************** bmo-mir-2773-3-5p 955
----------TCTGATCCAGTAGAACCTC--------------------------------------------------------------- t0060501 2
----------TCTGATCCAGTAGAACCTCA-------------------------------------------------------------- t0016159 12
----------TCTGATCCAGTAGAACCTCAG------------------------------------------------------------- t0007067 32
----------TCTGATCCAGTAGAACCTCAGC------------------------------------------------------------ t0011762 18
----------TCTGATCCAGTAGAACCTCAGCA----------------------------------------------------------- t0000769 227
----------TCTGATCCAGTAGAACCTCAGCAA---------------------------------------------------------- t0000580 286
----------TCTGATCCAGTAGAACCTCAGCAAA--------------------------------------------------------- t0000962 193
----------TCTGATCCAGTAGAACCTCAGCAAAA-------------------------------------------------------- t0001084 175
------------TGATCCAGTAGAACCTCAGCAA---------------------------------------------------------- t0334519 1
------------TGATCCAGTAGAACCTCAGCAAA--------------------------------------------------------- t0182626 1
------------TGATCCAGTAGAACCTCAGCAAAAA------------------------------------------------------- t0077439 2
------------TGATCCAGTAGAACCTCAGCAAAAAT------------------------------------------------------ t0029537 6
-----------------CAGTAGAACCTCAGCAAAAATAAG--------------------------------------------------- t0172132 1
//
bmo-mir-2773-2 nscaf2847:8206107:8206199:- 93(nt) -22.70(kcal/mol)
TCCACATCAGTCTGATCCAGTAGAACCTCAGCAAAAATAAGGGTCTCATTGCTGCTACCAGGCTGTGGCTCATTTGGAACACACTGTCCGCCA bmo-mir-2773-2 956
.......((((.((.(((((..((.((.((((.........(((..((....))..)))..)))).)).))..))))).)).)))).......
**********TCTGATCCAGTAGAACCTCAGCAA*********************************************************** bmo-mir-2773-2-5p 955
----------TCTGATCCAGTAGAACCTC---------------------------------------------------------------- t0060501 2
----------TCTGATCCAGTAGAACCTCA--------------------------------------------------------------- t0016159 12
----------TCTGATCCAGTAGAACCTCAG-------------------------------------------------------------- t0007067 32
----------TCTGATCCAGTAGAACCTCAGC------------------------------------------------------------- t0011762 18
----------TCTGATCCAGTAGAACCTCAGCA------------------------------------------------------------ t0000769 227
----------TCTGATCCAGTAGAACCTCAGCAA----------------------------------------------------------- t0000580 286
----------TCTGATCCAGTAGAACCTCAGCAAA---------------------------------------------------------- t0000962 193
----------TCTGATCCAGTAGAACCTCAGCAAAA--------------------------------------------------------- t0001084 175
------------TGATCCAGTAGAACCTCAGCAA----------------------------------------------------------- t0334519 1
------------TGATCCAGTAGAACCTCAGCAAA---------------------------------------------------------- t0182626 1
------------TGATCCAGTAGAACCTCAGCAAAAA-------------------------------------------------------- t0077439 2
------------TGATCCAGTAGAACCTCAGCAAAAAT------------------------------------------------------- t0029537 6
-----------------CAGTAGAACCTCAGCAAAAATAAG---------------------------------------------------- t0172132 1
//
bmo-mir-2779 nscaf2589:6062755:6062827:- 73(nt) -20.20(kcal/mol)
TTGCTGGTTTATATCCGGCTCGAAGGACCATATGTTGCGTTGTGGTAATTGAGCGTGGACTGTATTTGTTATT bmo-mir-2779 40
.........((((((((((((((...((((((........))))))..)))))).)))).)))).........
**********ATATCCGGCTCGAAGGACCA******************************************* bmo-mir-2779-5p 40
----------ATATCCGGCTCGAAGGACCA------------------------------------------- t0006810 33
-----------TATCCGGCTCGAAGGACCA------------------------------------------- t0029097 6
-------------TCCGGCTCGAAGGACCAT------------------------------------------ t0231256 1
//
bmo-mir-2780a-1 nscaf2986:1296011:1296101:- 91(nt) -19.42(kcal/mol)
CCACGGTGAAAAGGGTGTTAAATGAAGACTTATTAGGGCTTCGGGCATATCGAAGAAAAACAGGAAATCGTTTGAATGCTCGTCTAATGGA bmo-mir-2780a-1 5
(((....((...(((((((((((((...(((.......((((((.....))))))......)))...))))))).)))))).))...))).
**********AAGGGTGTTAAATGAAGACTTAT********************************************************** bmo-mir-2780a-1-5p 5
----------AAGGGTGTTAAATGAAGACTTAT---------------------------------------------------------- t0050428 3
----------AAGGGTGTTAAATGAAGACTTATT--------------------------------------------------------- t0067422 2
//
bmo-mir-2808c nscaf790:4062:4141:+ 80(nt) -22.60(kcal/mol)
CACAGAGTTTCTCGACGGATCTTCGCGGGTTTGGGTCGCTATTCGATCTGGTGGTAGATTCAGCGAAACAATGCTCTTTT bmo-mir-2808c 8
...(((((...(((..((((((((((.((.((((((....)))))).)).)))).))))))..)))......)))))...
************************************************TGGTGGTAGATTCAGCGAAACA********** bmo-mir-2808c-3p 8
------------------------------------------------TGGTGGTAGATTCAGCGAAA------------ t0220434 1
------------------------------------------------TGGTGGTAGATTCAGCGAAACA---------- t0026475 7
//
bmo-mir-2774a-2 scaffold1368:1970:2042:+ 73(nt) -27.90(kcal/mol)
ACAACAACATTCGGACCGTCGGTCTACCGAGCAATATCACCCGCTCGGTGGAAGATCGTCCCTTTGTCATTAT bmo-mir-2774a-2 119
......(((...((((.(((..((((((((((..........)))))))))).))).))))...)))......
*******************************************CTCGGTGGAAGATCGTCCCT********** bmo-mir-2774a-2-3p 119
-------------------------------------------CTCGGTGGAAGATCGTCCC----------- t0013989 15
-------------------------------------------CTCGGTGGAAGATCGTCCCT---------- t0004083 56
-------------------------------------------CTCGGTGGAAGATCGTCCCTT--------- t0007249 31
-------------------------------------------CTCGGTGGAAGATCGTCCCTTT-------- t0012485 17
//
bmo-mir-2778a-1 scaffold14009:71:147:+ 77(nt) -25.40(kcal/mol)
CACGGCAAAAGTTTTTTTGCATATCCTGCACAGTTTCAGTTCTCGCAGAGTACGCAAAAAAACAATTTTGACGTGAG bmo-mir-2778a-1 2571
((((.(((((((((((((((.((..((((..((........)).))))..)).))))))))))..))))).))))..
**********GTTTTTTTGCATATCCTGCA*********************************************** bmo-mir-2778a-1-5p 14
*********************************************CAGAGTACGCAAAAAAACAATT********** bmo-mir-2778a-1-3p 2557
----------GTTTTTTTGCATATCCTGC------------------------------------------------ t0373058 1
----------GTTTTTTTGCATATCCTGCA----------------------------------------------- t0016152 12
----------GTTTTTTTGCATATCCTGCACA--------------------------------------------- t0236967 1
--------------------------------------------GCAGAGTACGCAAAAAAACAATT---------- t0331044 1
---------------------------------------------CAGAGTACGCAAAAAAAC-------------- t0018584 10
---------------------------------------------CAGAGTACGCAAAAAAACA------------- t0024492 7
---------------------------------------------CAGAGTACGCAAAAAAACAA------------ t0002506 90
---------------------------------------------CAGAGTACGCAAAAAAACAAT----------- t0001993 109
---------------------------------------------CAGAGTACGCAAAAAAACAATT---------- t0000058 2270
---------------------------------------------CAGAGTACGCAAAAAAACAATTT--------- t0004303 53
---------------------------------------------CAGAGTACGCAAAAAAACAATTTT-------- t0052362 3
----------------------------------------------AGAGTACGCAAAAAAACAATT---------- t0017967 11
----------------------------------------------AGAGTACGCAAAAAAACAATTT--------- t0086932 2
-----------------------------------------------GAGTACGCAAAAAAACAATT---------- t0337491 1
//
bmo-mir-2778a-1 scaffold14009:222:298:+ 77(nt) -25.40(kcal/mol)
CACGGCAAAAGTTTTTTTGCATATCCTGCACAGTTTCAGTTCTCGCAGAGTACGCAAAAAAACAATTTTGACGTGAG bmo-mir-2778a-1 2571
((((.(((((((((((((((.((..((((..((........)).))))..)).))))))))))..))))).))))..
**********GTTTTTTTGCATATCCTGCA*********************************************** bmo-mir-2778a-1-5p 14
*********************************************CAGAGTACGCAAAAAAACAATT********** bmo-mir-2778a-1-3p 2557
----------GTTTTTTTGCATATCCTGC------------------------------------------------ t0373058 1
----------GTTTTTTTGCATATCCTGCA----------------------------------------------- t0016152 12
----------GTTTTTTTGCATATCCTGCACA--------------------------------------------- t0236967 1
--------------------------------------------GCAGAGTACGCAAAAAAACAATT---------- t0331044 1
---------------------------------------------CAGAGTACGCAAAAAAAC-------------- t0018584 10
---------------------------------------------CAGAGTACGCAAAAAAACA------------- t0024492 7
---------------------------------------------CAGAGTACGCAAAAAAACAA------------ t0002506 90
---------------------------------------------CAGAGTACGCAAAAAAACAAT----------- t0001993 109
---------------------------------------------CAGAGTACGCAAAAAAACAATT---------- t0000058 2270
---------------------------------------------CAGAGTACGCAAAAAAACAATTT--------- t0004303 53
---------------------------------------------CAGAGTACGCAAAAAAACAATTTT-------- t0052362 3
----------------------------------------------AGAGTACGCAAAAAAACAATT---------- t0017967 11
----------------------------------------------AGAGTACGCAAAAAAACAATTT--------- t0086932 2
-----------------------------------------------GAGTACGCAAAAAAACAATT---------- t0337491 1
//
bmo-mir-2778a-1 scaffold14009:373:449:+ 77(nt) -25.40(kcal/mol)
CACGGCAAAAGTTTTTTTGCATATCCTGCACAGTTTCAGTTCTCGCAGAGTACGCAAAAAAACAATTTTGACGTGAG bmo-mir-2778a-1 2571
((((.(((((((((((((((.((..((((..((........)).))))..)).))))))))))..))))).))))..
**********GTTTTTTTGCATATCCTGCA*********************************************** bmo-mir-2778a-1-5p 14
*********************************************CAGAGTACGCAAAAAAACAATT********** bmo-mir-2778a-1-3p 2557
----------GTTTTTTTGCATATCCTGC------------------------------------------------ t0373058 1
----------GTTTTTTTGCATATCCTGCA----------------------------------------------- t0016152 12
----------GTTTTTTTGCATATCCTGCACA--------------------------------------------- t0236967 1
--------------------------------------------GCAGAGTACGCAAAAAAACAATT---------- t0331044 1
---------------------------------------------CAGAGTACGCAAAAAAAC-------------- t0018584 10
---------------------------------------------CAGAGTACGCAAAAAAACA------------- t0024492 7
---------------------------------------------CAGAGTACGCAAAAAAACAA------------ t0002506 90
---------------------------------------------CAGAGTACGCAAAAAAACAAT----------- t0001993 109
---------------------------------------------CAGAGTACGCAAAAAAACAATT---------- t0000058 2270
---------------------------------------------CAGAGTACGCAAAAAAACAATTT--------- t0004303 53
---------------------------------------------CAGAGTACGCAAAAAAACAATTTT-------- t0052362 3
----------------------------------------------AGAGTACGCAAAAAAACAATT---------- t0017967 11
----------------------------------------------AGAGTACGCAAAAAAACAATTT--------- t0086932 2
-----------------------------------------------GAGTACGCAAAAAAACAATT---------- t0337491 1
//
bmo-mir-2778a-1 scaffold14009:524:600:+ 77(nt) -25.40(kcal/mol)
CACGGCAAAAGTTTTTTTGCATATCCTGCACAGTTTCAGTTCTCGCAGAGTACGCAAAAAAACAATTTTGACGTGAG bmo-mir-2778a-1 2571
((((.(((((((((((((((.((..((((..((........)).))))..)).))))))))))..))))).))))..
**********GTTTTTTTGCATATCCTGCA*********************************************** bmo-mir-2778a-1-5p 14
*********************************************CAGAGTACGCAAAAAAACAATT********** bmo-mir-2778a-1-3p 2557
----------GTTTTTTTGCATATCCTGC------------------------------------------------ t0373058 1
----------GTTTTTTTGCATATCCTGCA----------------------------------------------- t0016152 12
----------GTTTTTTTGCATATCCTGCACA--------------------------------------------- t0236967 1
--------------------------------------------GCAGAGTACGCAAAAAAACAATT---------- t0331044 1
---------------------------------------------CAGAGTACGCAAAAAAAC-------------- t0018584 10
---------------------------------------------CAGAGTACGCAAAAAAACA------------- t0024492 7
---------------------------------------------CAGAGTACGCAAAAAAACAA------------ t0002506 90
---------------------------------------------CAGAGTACGCAAAAAAACAAT----------- t0001993 109
---------------------------------------------CAGAGTACGCAAAAAAACAATT---------- t0000058 2270
---------------------------------------------CAGAGTACGCAAAAAAACAATTT--------- t0004303 53
---------------------------------------------CAGAGTACGCAAAAAAACAATTTT-------- t0052362 3
----------------------------------------------AGAGTACGCAAAAAAACAATT---------- t0017967 11
----------------------------------------------AGAGTACGCAAAAAAACAATTT--------- t0086932 2
-----------------------------------------------GAGTACGCAAAAAAACAATT---------- t0337491 1
//
bmo-mir-2773-1 scaffold23920:255:347:+ 93(nt) -21.00(kcal/mol)
TCCACATCAGTCTGATCCAGTAGAACCTCAGCAAAAATAAGGGTCTCATTGCTGCTACCAGGCTGTGGCTCATTTGGAATACACTGTCCGCCA bmo-mir-2773-1 957
.......((((.((.(((((..((.((.((((.........(((..((....))..)))..)))).)).))..))))).)).)))).......
**********TCTGATCCAGTAGAACCTCAGCAA*********************************************************** bmo-mir-2773-1-5p 955
----------TCTGATCCAGTAGAACCTC---------------------------------------------------------------- t0060501 2
----------TCTGATCCAGTAGAACCTCA--------------------------------------------------------------- t0016159 12
----------TCTGATCCAGTAGAACCTCAG-------------------------------------------------------------- t0007067 32
----------TCTGATCCAGTAGAACCTCAGC------------------------------------------------------------- t0011762 18
----------TCTGATCCAGTAGAACCTCAGCA------------------------------------------------------------ t0000769 227
----------TCTGATCCAGTAGAACCTCAGCAA----------------------------------------------------------- t0000580 286
----------TCTGATCCAGTAGAACCTCAGCAAA---------------------------------------------------------- t0000962 193
----------TCTGATCCAGTAGAACCTCAGCAAAA--------------------------------------------------------- t0001084 175
------------TGATCCAGTAGAACCTCAGCAA----------------------------------------------------------- t0334519 1
------------TGATCCAGTAGAACCTCAGCAAA---------------------------------------------------------- t0182626 1
------------TGATCCAGTAGAACCTCAGCAAAAA-------------------------------------------------------- t0077439 2
------------TGATCCAGTAGAACCTCAGCAAAAAT------------------------------------------------------- t0029537 6
-----------------CAGTAGAACCTCAGCAAAAATAAG---------------------------------------------------- t0172132 1
------------------------------------------------------------------------TTTGGAATACACTGTCCGC-- t0170848 1
//
bmo-mir-2781 scaffold26594:454:532:+ 79(nt) -19.10(kcal/mol)
ATGGCTGATTTACCAGATGTTAGATTGAAGGAGGTCAGTCGACCTTTCACTTACACCGGGTTAGATTATTTCGGTCCAA bmo-mir-2781 7
.(((((((((((((.(.(((.((..(((..((((((....))))))))))).))).).)).)))).....)))).))).
**********TACCAGATGTTAGATTGAAGGAG********************************************** bmo-mir-2781-5p 7
----------TACCAGATGTTAGATTGAAGGA----------------------------------------------- t0286481 1
----------TACCAGATGTTAGATTGAAGGAG---------------------------------------------- t0072940 2
----------TACCAGATGTTAGATTGAAGGAGG--------------------------------------------- t0281686 1
----------TACCAGATGTTAGATTGAAGGAGGT-------------------------------------------- t0163003 1
----------TACCAGATGTTAGATTGAAGGAGGTC------------------------------------------- t0087775 2
//
bmo-mir-2773-1 scaffold8118:39:131:+ 93(nt) -21.00(kcal/mol)
TCCACATCAGTCTGATCCAGTAGAACCTCAGCAAAAATAAGGGTCTCATTGCTGCTACCAGGCTGTGGCTCATTTGGAATACACTGTCCGCCA bmo-mir-2773-1 957
.......((((.((.(((((..((.((.((((.........(((..((....))..)))..)))).)).))..))))).)).)))).......
**********TCTGATCCAGTAGAACCTCAGCAA*********************************************************** bmo-mir-2773-1-5p 955
----------TCTGATCCAGTAGAACCTC---------------------------------------------------------------- t0060501 2
----------TCTGATCCAGTAGAACCTCA--------------------------------------------------------------- t0016159 12
----------TCTGATCCAGTAGAACCTCAG-------------------------------------------------------------- t0007067 32
----------TCTGATCCAGTAGAACCTCAGC------------------------------------------------------------- t0011762 18
----------TCTGATCCAGTAGAACCTCAGCA------------------------------------------------------------ t0000769 227
----------TCTGATCCAGTAGAACCTCAGCAA----------------------------------------------------------- t0000580 286
----------TCTGATCCAGTAGAACCTCAGCAAA---------------------------------------------------------- t0000962 193
----------TCTGATCCAGTAGAACCTCAGCAAAA--------------------------------------------------------- t0001084 175
------------TGATCCAGTAGAACCTCAGCAA----------------------------------------------------------- t0334519 1
------------TGATCCAGTAGAACCTCAGCAAA---------------------------------------------------------- t0182626 1
------------TGATCCAGTAGAACCTCAGCAAAAA-------------------------------------------------------- t0077439 2
------------TGATCCAGTAGAACCTCAGCAAAAAT------------------------------------------------------- t0029537 6
-----------------CAGTAGAACCTCAGCAAAAATAAG---------------------------------------------------- t0172132 1
------------------------------------------------------------------------TTTGGAATACACTGTCCGC-- t0170848 1
//
bmo-mir-2778a-1 scaffold8829:58:134:+ 77(nt) -25.40(kcal/mol)
CACGGCAAAAGTTTTTTTGCATATCCTGCACAGTTTCAGTTCTCGCAGAGTACGCAAAAAAACAATTTTGACGTGAG bmo-mir-2778a-1 2571
((((.(((((((((((((((.((..((((..((........)).))))..)).))))))))))..))))).))))..
**********GTTTTTTTGCATATCCTGCA*********************************************** bmo-mir-2778a-1-5p 14
*********************************************CAGAGTACGCAAAAAAACAATT********** bmo-mir-2778a-1-3p 2557
----------GTTTTTTTGCATATCCTGC------------------------------------------------ t0373058 1
----------GTTTTTTTGCATATCCTGCA----------------------------------------------- t0016152 12
----------GTTTTTTTGCATATCCTGCACA--------------------------------------------- t0236967 1
--------------------------------------------GCAGAGTACGCAAAAAAACAATT---------- t0331044 1
---------------------------------------------CAGAGTACGCAAAAAAAC-------------- t0018584 10
---------------------------------------------CAGAGTACGCAAAAAAACA------------- t0024492 7
---------------------------------------------CAGAGTACGCAAAAAAACAA------------ t0002506 90
---------------------------------------------CAGAGTACGCAAAAAAACAAT----------- t0001993 109
---------------------------------------------CAGAGTACGCAAAAAAACAATT---------- t0000058 2270
---------------------------------------------CAGAGTACGCAAAAAAACAATTT--------- t0004303 53
---------------------------------------------CAGAGTACGCAAAAAAACAATTTT-------- t0052362 3
----------------------------------------------AGAGTACGCAAAAAAACAATT---------- t0017967 11
----------------------------------------------AGAGTACGCAAAAAAACAATTT--------- t0086932 2
-----------------------------------------------GAGTACGCAAAAAAACAATT---------- t0337491 1
//
bmo-mir-2778a-1 scaffold8829:209:285:+ 77(nt) -25.40(kcal/mol)
CACGGCAAAAGTTTTTTTGCATATCCTGCACAGTTTCAGTTCTCGCAGAGTACGCAAAAAAACAATTTTGACGTGAG bmo-mir-2778a-1 2571
((((.(((((((((((((((.((..((((..((........)).))))..)).))))))))))..))))).))))..
**********GTTTTTTTGCATATCCTGCA*********************************************** bmo-mir-2778a-1-5p 14
*********************************************CAGAGTACGCAAAAAAACAATT********** bmo-mir-2778a-1-3p 2557
----------GTTTTTTTGCATATCCTGC------------------------------------------------ t0373058 1
----------GTTTTTTTGCATATCCTGCA----------------------------------------------- t0016152 12
----------GTTTTTTTGCATATCCTGCACA--------------------------------------------- t0236967 1
--------------------------------------------GCAGAGTACGCAAAAAAACAATT---------- t0331044 1
---------------------------------------------CAGAGTACGCAAAAAAAC-------------- t0018584 10
---------------------------------------------CAGAGTACGCAAAAAAACA------------- t0024492 7
---------------------------------------------CAGAGTACGCAAAAAAACAA------------ t0002506 90
---------------------------------------------CAGAGTACGCAAAAAAACAAT----------- t0001993 109
---------------------------------------------CAGAGTACGCAAAAAAACAATT---------- t0000058 2270
---------------------------------------------CAGAGTACGCAAAAAAACAATTT--------- t0004303 53
---------------------------------------------CAGAGTACGCAAAAAAACAATTTT-------- t0052362 3
----------------------------------------------AGAGTACGCAAAAAAACAATT---------- t0017967 11
----------------------------------------------AGAGTACGCAAAAAAACAATTT--------- t0086932 2
-----------------------------------------------GAGTACGCAAAAAAACAATT---------- t0337491 1
//
bmo-mir-2778a-1 scaffold8829:360:436:+ 77(nt) -25.40(kcal/mol)
CACGGCAAAAGTTTTTTTGCATATCCTGCACAGTTTCAGTTCTCGCAGAGTACGCAAAAAAACAATTTTGACGTGAG bmo-mir-2778a-1 2571
((((.(((((((((((((((.((..((((..((........)).))))..)).))))))))))..))))).))))..
**********GTTTTTTTGCATATCCTGCA*********************************************** bmo-mir-2778a-1-5p 14
*********************************************CAGAGTACGCAAAAAAACAATT********** bmo-mir-2778a-1-3p 2557
----------GTTTTTTTGCATATCCTGC------------------------------------------------ t0373058 1
----------GTTTTTTTGCATATCCTGCA----------------------------------------------- t0016152 12
----------GTTTTTTTGCATATCCTGCACA--------------------------------------------- t0236967 1
--------------------------------------------GCAGAGTACGCAAAAAAACAATT---------- t0331044 1
---------------------------------------------CAGAGTACGCAAAAAAAC-------------- t0018584 10
---------------------------------------------CAGAGTACGCAAAAAAACA------------- t0024492 7
---------------------------------------------CAGAGTACGCAAAAAAACAA------------ t0002506 90
---------------------------------------------CAGAGTACGCAAAAAAACAAT----------- t0001993 109
---------------------------------------------CAGAGTACGCAAAAAAACAATT---------- t0000058 2270
---------------------------------------------CAGAGTACGCAAAAAAACAATTT--------- t0004303 53
---------------------------------------------CAGAGTACGCAAAAAAACAATTTT-------- t0052362 3
----------------------------------------------AGAGTACGCAAAAAAACAATT---------- t0017967 11
----------------------------------------------AGAGTACGCAAAAAAACAATTT--------- t0086932 2
-----------------------------------------------GAGTACGCAAAAAAACAATT---------- t0337491 1
//
bmo-mir-2778a-1 scaffold8829:511:587:+ 77(nt) -25.40(kcal/mol)
CACGGCAAAAGTTTTTTTGCATATCCTGCACAGTTTCAGTTCTCGCAGAGTACGCAAAAAAACAATTTTGACGTGAG bmo-mir-2778a-1 2571
((((.(((((((((((((((.((..((((..((........)).))))..)).))))))))))..))))).))))..
**********GTTTTTTTGCATATCCTGCA*********************************************** bmo-mir-2778a-1-5p 14
*********************************************CAGAGTACGCAAAAAAACAATT********** bmo-mir-2778a-1-3p 2557
----------GTTTTTTTGCATATCCTGC------------------------------------------------ t0373058 1
----------GTTTTTTTGCATATCCTGCA----------------------------------------------- t0016152 12
----------GTTTTTTTGCATATCCTGCACA--------------------------------------------- t0236967 1
--------------------------------------------GCAGAGTACGCAAAAAAACAATT---------- t0331044 1
---------------------------------------------CAGAGTACGCAAAAAAAC-------------- t0018584 10
---------------------------------------------CAGAGTACGCAAAAAAACA------------- t0024492 7
---------------------------------------------CAGAGTACGCAAAAAAACAA------------ t0002506 90
---------------------------------------------CAGAGTACGCAAAAAAACAAT----------- t0001993 109
---------------------------------------------CAGAGTACGCAAAAAAACAATT---------- t0000058 2270
---------------------------------------------CAGAGTACGCAAAAAAACAATTT--------- t0004303 53
---------------------------------------------CAGAGTACGCAAAAAAACAATTTT-------- t0052362 3
----------------------------------------------AGAGTACGCAAAAAAACAATT---------- t0017967 11
----------------------------------------------AGAGTACGCAAAAAAACAATTT--------- t0086932 2
-----------------------------------------------GAGTACGCAAAAAAACAATT---------- t0337491 1
//
bmo-mir-2778d scaffold8829:662:737:+ 76(nt) -23.00(kcal/mol)
CACGGCAAAAGTTTTTTTGCATATCCTGCACAGTTTCAGTTCTCGCAGAGTACGCAAAAAACAATTTTGACGTGAG bmo-mir-2778d 32
((((.(((((..((((((((.((..((((..((........)).))))..)).))))))))...))))).))))..
**********GTTTTTTTGCATATCCTGCA********************************************** bmo-mir-2778d-5p 14
*********************************************CAGAGTACGCAAAAAACAATT********** bmo-mir-2778d-3p 18
----------GTTTTTTTGCATATCCTGC----------------------------------------------- t0373058 1
----------GTTTTTTTGCATATCCTGCA---------------------------------------------- t0016152 12
----------GTTTTTTTGCATATCCTGCACA-------------------------------------------- t0236967 1
---------------------------------------------CAGAGTACGCAAAAAACAAT----------- t0291439 1
---------------------------------------------CAGAGTACGCAAAAAACAATT---------- t0014047 15
---------------------------------------------CAGAGTACGCAAAAAACAATTT--------- t0064708 2
//
bmo-mir-2772a-2 nscaf2874:223794:223889:- 96(nt) -22.40(kcal/mol)
TTCTTTGCCTTATCTCCAAACTCAAAGTGGTACCAGCAGTGTGGATGGTCGTCTGGTCGTTGCCGTGTTTGAGTTCTGGACCTGGAGCGTATGTGG bmo-mir-2772a-2 43
.....((((((...((((((((((((..(((((.(.(((((........)).))).).).))))...)))))))).))))....))).))).....
*****************************************************************TGTTTGAGTTCTGGACCTGGA********** bmo-mir-2772a-2-3p 43
-----------------------------------------------------------------TGTTTGAGTTCTGGACCTGGA---------- t0009246 24
-----------------------------------------------------------------TGTTTGAGTTCTGGACCTGGAGCGTA----- t0011124 19
//
bmo-mir-2778a-1 scaffold18435:67:143:- 77(nt) -25.40(kcal/mol)
CACGGCAAAAGTTTTTTTGCATATCCTGCACAGTTTCAGTTCTCGCAGAGTACGCAAAAAAACAATTTTGACGTGAG bmo-mir-2778a-1 2571
((((.(((((((((((((((.((..((((..((........)).))))..)).))))))))))..))))).))))..
**********GTTTTTTTGCATATCCTGCA*********************************************** bmo-mir-2778a-1-5p 14
*********************************************CAGAGTACGCAAAAAAACAATT********** bmo-mir-2778a-1-3p 2557
----------GTTTTTTTGCATATCCTGC------------------------------------------------ t0373058 1
----------GTTTTTTTGCATATCCTGCA----------------------------------------------- t0016152 12
----------GTTTTTTTGCATATCCTGCACA--------------------------------------------- t0236967 1
--------------------------------------------GCAGAGTACGCAAAAAAACAATT---------- t0331044 1
---------------------------------------------CAGAGTACGCAAAAAAAC-------------- t0018584 10
---------------------------------------------CAGAGTACGCAAAAAAACA------------- t0024492 7
---------------------------------------------CAGAGTACGCAAAAAAACAA------------ t0002506 90
---------------------------------------------CAGAGTACGCAAAAAAACAAT----------- t0001993 109
---------------------------------------------CAGAGTACGCAAAAAAACAATT---------- t0000058 2270
---------------------------------------------CAGAGTACGCAAAAAAACAATTT--------- t0004303 53
---------------------------------------------CAGAGTACGCAAAAAAACAATTTT-------- t0052362 3
----------------------------------------------AGAGTACGCAAAAAAACAATT---------- t0017967 11
----------------------------------------------AGAGTACGCAAAAAAACAATTT--------- t0086932 2
-----------------------------------------------GAGTACGCAAAAAAACAATT---------- t0337491 1
//
bmo-mir-2778b scaffold18435:218:294:- 77(nt) -25.40(kcal/mol)
CACGGCAAAAGTTTTTTTGCATATCCTGCACAGTTTCAGTTCTCGCAGAGTAGGCAAAAAAACAATTTTGACGTGAG bmo-mir-2778b 87
((((.(((((((((((((((.((..((((..((........)).))))..)).))))))))))..))))).))))..
**********GTTTTTTTGCATATCCTGCA*********************************************** bmo-mir-2778b-5p 14
*********************************************CAGAGTAGGCAAAAAAACAATT********** bmo-mir-2778b-3p 73
----------GTTTTTTTGCATATCCTGC------------------------------------------------ t0373058 1
----------GTTTTTTTGCATATCCTGCA----------------------------------------------- t0016152 12
----------GTTTTTTTGCATATCCTGCACA--------------------------------------------- t0236967 1
---------------------------------------------CAGAGTAGGCAAAAAAACAA------------ t0029515 6
---------------------------------------------CAGAGTAGGCAAAAAAACAAT----------- t0034879 5
---------------------------------------------CAGAGTAGGCAAAAAAACAATT---------- t0003943 58
---------------------------------------------CAGAGTAGGCAAAAAAACAATTT--------- t0055317 3
----------------------------------------------AGAGTAGGCAAAAAAACAATT---------- t0228330 1
//
bmo-mir-2778a-2 scaffold18435:369:448:- 80(nt) -28.30(kcal/mol)
ACTCACGGCAAAAGTTTTTTTGTATATCCTGCACAGTTTCAGTTCTCGCAGAGTACGCAAAAAAACAATTTTGACGTGAG bmo-mir-2778a-2 2557
.((((((.((((((((((((((..((..((((..((........)).))))..))..)))))))))..))))).))))))
************************************************CAGAGTACGCAAAAAAACAATT********** bmo-mir-2778a-2-3p 2557
-----------------------------------------------GCAGAGTACGCAAAAAAACAATT---------- t0331044 1
------------------------------------------------CAGAGTACGCAAAAAAAC-------------- t0018584 10
------------------------------------------------CAGAGTACGCAAAAAAACA------------- t0024492 7
------------------------------------------------CAGAGTACGCAAAAAAACAA------------ t0002506 90
------------------------------------------------CAGAGTACGCAAAAAAACAAT----------- t0001993 109
------------------------------------------------CAGAGTACGCAAAAAAACAATT---------- t0000058 2270
------------------------------------------------CAGAGTACGCAAAAAAACAATTT--------- t0004303 53
------------------------------------------------CAGAGTACGCAAAAAAACAATTTT-------- t0052362 3
-------------------------------------------------AGAGTACGCAAAAAAACAATT---------- t0017967 11
-------------------------------------------------AGAGTACGCAAAAAAACAATTT--------- t0086932 2
--------------------------------------------------GAGTACGCAAAAAAACAATT---------- t0337491 1
//
bmo-mir-2778a-4 scaffold18435:520:599:- 80(nt) -25.80(kcal/mol)
ACTCACGGCAAAAGTTATTTTGCATATCCTGCACAGTTTCAGTTCTCGCAGAGTACGCAAAAAAACAATTTTGACGTGAG bmo-mir-2778a-4 2557
.((((((.((((((((.((((((.((..((((..((........)).))))..)).)))))).)))..))))).))))))
************************************************CAGAGTACGCAAAAAAACAATT********** bmo-mir-2778a-4-3p 2557
-----------------------------------------------GCAGAGTACGCAAAAAAACAATT---------- t0331044 1
------------------------------------------------CAGAGTACGCAAAAAAAC-------------- t0018584 10
------------------------------------------------CAGAGTACGCAAAAAAACA------------- t0024492 7
------------------------------------------------CAGAGTACGCAAAAAAACAA------------ t0002506 90
------------------------------------------------CAGAGTACGCAAAAAAACAAT----------- t0001993 109
------------------------------------------------CAGAGTACGCAAAAAAACAATT---------- t0000058 2270
------------------------------------------------CAGAGTACGCAAAAAAACAATTT--------- t0004303 53
------------------------------------------------CAGAGTACGCAAAAAAACAATTTT-------- t0052362 3
-------------------------------------------------AGAGTACGCAAAAAAACAATT---------- t0017967 11
-------------------------------------------------AGAGTACGCAAAAAAACAATTT--------- t0086932 2
--------------------------------------------------GAGTACGCAAAAAAACAATT---------- t0337491 1
//
bmo-mir-2778a-1 scaffold19003:63:139:- 77(nt) -25.40(kcal/mol)
CACGGCAAAAGTTTTTTTGCATATCCTGCACAGTTTCAGTTCTCGCAGAGTACGCAAAAAAACAATTTTGACGTGAG bmo-mir-2778a-1 2571
((((.(((((((((((((((.((..((((..((........)).))))..)).))))))))))..))))).))))..
**********GTTTTTTTGCATATCCTGCA*********************************************** bmo-mir-2778a-1-5p 14
*********************************************CAGAGTACGCAAAAAAACAATT********** bmo-mir-2778a-1-3p 2557
----------GTTTTTTTGCATATCCTGC------------------------------------------------ t0373058 1
----------GTTTTTTTGCATATCCTGCA----------------------------------------------- t0016152 12
----------GTTTTTTTGCATATCCTGCACA--------------------------------------------- t0236967 1
--------------------------------------------GCAGAGTACGCAAAAAAACAATT---------- t0331044 1
---------------------------------------------CAGAGTACGCAAAAAAAC-------------- t0018584 10
---------------------------------------------CAGAGTACGCAAAAAAACA------------- t0024492 7
---------------------------------------------CAGAGTACGCAAAAAAACAA------------ t0002506 90
---------------------------------------------CAGAGTACGCAAAAAAACAAT----------- t0001993 109
---------------------------------------------CAGAGTACGCAAAAAAACAATT---------- t0000058 2270
---------------------------------------------CAGAGTACGCAAAAAAACAATTT--------- t0004303 53
---------------------------------------------CAGAGTACGCAAAAAAACAATTTT-------- t0052362 3
----------------------------------------------AGAGTACGCAAAAAAACAATT---------- t0017967 11
----------------------------------------------AGAGTACGCAAAAAAACAATTT--------- t0086932 2
-----------------------------------------------GAGTACGCAAAAAAACAATT---------- t0337491 1
//
bmo-mir-2778a-1 scaffold19003:214:290:- 77(nt) -25.40(kcal/mol)
CACGGCAAAAGTTTTTTTGCATATCCTGCACAGTTTCAGTTCTCGCAGAGTACGCAAAAAAACAATTTTGACGTGAG bmo-mir-2778a-1 2571
((((.(((((((((((((((.((..((((..((........)).))))..)).))))))))))..))))).))))..
**********GTTTTTTTGCATATCCTGCA*********************************************** bmo-mir-2778a-1-5p 14
*********************************************CAGAGTACGCAAAAAAACAATT********** bmo-mir-2778a-1-3p 2557
----------GTTTTTTTGCATATCCTGC------------------------------------------------ t0373058 1
----------GTTTTTTTGCATATCCTGCA----------------------------------------------- t0016152 12
----------GTTTTTTTGCATATCCTGCACA--------------------------------------------- t0236967 1
--------------------------------------------GCAGAGTACGCAAAAAAACAATT---------- t0331044 1
---------------------------------------------CAGAGTACGCAAAAAAAC-------------- t0018584 10
---------------------------------------------CAGAGTACGCAAAAAAACA------------- t0024492 7
---------------------------------------------CAGAGTACGCAAAAAAACAA------------ t0002506 90
---------------------------------------------CAGAGTACGCAAAAAAACAAT----------- t0001993 109
---------------------------------------------CAGAGTACGCAAAAAAACAATT---------- t0000058 2270
---------------------------------------------CAGAGTACGCAAAAAAACAATTT--------- t0004303 53
---------------------------------------------CAGAGTACGCAAAAAAACAATTTT-------- t0052362 3
----------------------------------------------AGAGTACGCAAAAAAACAATT---------- t0017967 11
----------------------------------------------AGAGTACGCAAAAAAACAATTT--------- t0086932 2
-----------------------------------------------GAGTACGCAAAAAAACAATT---------- t0337491 1
//
bmo-mir-2778a-2 scaffold19003:365:444:- 80(nt) -28.30(kcal/mol)
ACTCACGGCAAAAGTTTTTTTGTATATCCTGCACAGTTTCAGTTCTCGCAGAGTACGCAAAAAAACAATTTTGACGTGAG bmo-mir-2778a-2 2557
.((((((.((((((((((((((..((..((((..((........)).))))..))..)))))))))..))))).))))))
************************************************CAGAGTACGCAAAAAAACAATT********** bmo-mir-2778a-2-3p 2557
-----------------------------------------------GCAGAGTACGCAAAAAAACAATT---------- t0331044 1
------------------------------------------------CAGAGTACGCAAAAAAAC-------------- t0018584 10
------------------------------------------------CAGAGTACGCAAAAAAACA------------- t0024492 7
------------------------------------------------CAGAGTACGCAAAAAAACAA------------ t0002506 90
------------------------------------------------CAGAGTACGCAAAAAAACAAT----------- t0001993 109
------------------------------------------------CAGAGTACGCAAAAAAACAATT---------- t0000058 2270
------------------------------------------------CAGAGTACGCAAAAAAACAATTT--------- t0004303 53
------------------------------------------------CAGAGTACGCAAAAAAACAATTTT-------- t0052362 3
-------------------------------------------------AGAGTACGCAAAAAAACAATT---------- t0017967 11
-------------------------------------------------AGAGTACGCAAAAAAACAATTT--------- t0086932 2
--------------------------------------------------GAGTACGCAAAAAAACAATT---------- t0337491 1
//
bmo-mir-2778a-1 scaffold19003:516:592:- 77(nt) -25.40(kcal/mol)
CACGGCAAAAGTTTTTTTGCATATCCTGCACAGTTTCAGTTCTCGCAGAGTACGCAAAAAAACAATTTTGACGTGAG bmo-mir-2778a-1 2571
((((.(((((((((((((((.((..((((..((........)).))))..)).))))))))))..))))).))))..
**********GTTTTTTTGCATATCCTGCA*********************************************** bmo-mir-2778a-1-5p 14
*********************************************CAGAGTACGCAAAAAAACAATT********** bmo-mir-2778a-1-3p 2557
----------GTTTTTTTGCATATCCTGC------------------------------------------------ t0373058 1
----------GTTTTTTTGCATATCCTGCA----------------------------------------------- t0016152 12
----------GTTTTTTTGCATATCCTGCACA--------------------------------------------- t0236967 1
--------------------------------------------GCAGAGTACGCAAAAAAACAATT---------- t0331044 1
---------------------------------------------CAGAGTACGCAAAAAAAC-------------- t0018584 10
---------------------------------------------CAGAGTACGCAAAAAAACA------------- t0024492 7
---------------------------------------------CAGAGTACGCAAAAAAACAA------------ t0002506 90
---------------------------------------------CAGAGTACGCAAAAAAACAAT----------- t0001993 109
---------------------------------------------CAGAGTACGCAAAAAAACAATT---------- t0000058 2270
---------------------------------------------CAGAGTACGCAAAAAAACAATTT--------- t0004303 53
---------------------------------------------CAGAGTACGCAAAAAAACAATTTT-------- t0052362 3
----------------------------------------------AGAGTACGCAAAAAAACAATT---------- t0017967 11
----------------------------------------------AGAGTACGCAAAAAAACAATTT--------- t0086932 2
-----------------------------------------------GAGTACGCAAAAAAACAATT---------- t0337491 1
//
bmo-mir-2773-1 scaffold28482:117:209:- 93(nt) -21.00(kcal/mol)
TCCACATCAGTCTGATCCAGTAGAACCTCAGCAAAAATAAGGGTCTCATTGCTGCTACCAGGCTGTGGCTCATTTGGAATACACTGTCCGCCA bmo-mir-2773-1 957
.......((((.((.(((((..((.((.((((.........(((..((....))..)))..)))).)).))..))))).)).)))).......
**********TCTGATCCAGTAGAACCTCAGCAA*********************************************************** bmo-mir-2773-1-5p 955
----------TCTGATCCAGTAGAACCTC---------------------------------------------------------------- t0060501 2
----------TCTGATCCAGTAGAACCTCA--------------------------------------------------------------- t0016159 12
----------TCTGATCCAGTAGAACCTCAG-------------------------------------------------------------- t0007067 32
----------TCTGATCCAGTAGAACCTCAGC------------------------------------------------------------- t0011762 18
----------TCTGATCCAGTAGAACCTCAGCA------------------------------------------------------------ t0000769 227
----------TCTGATCCAGTAGAACCTCAGCAA----------------------------------------------------------- t0000580 286
----------TCTGATCCAGTAGAACCTCAGCAAA---------------------------------------------------------- t0000962 193
----------TCTGATCCAGTAGAACCTCAGCAAAA--------------------------------------------------------- t0001084 175
------------TGATCCAGTAGAACCTCAGCAA----------------------------------------------------------- t0334519 1
------------TGATCCAGTAGAACCTCAGCAAA---------------------------------------------------------- t0182626 1
------------TGATCCAGTAGAACCTCAGCAAAAA-------------------------------------------------------- t0077439 2
------------TGATCCAGTAGAACCTCAGCAAAAAT------------------------------------------------------- t0029537 6
-----------------CAGTAGAACCTCAGCAAAAATAAG---------------------------------------------------- t0172132 1
------------------------------------------------------------------------TTTGGAATACACTGTCCGC-- t0170848 1
//
bmo-mir-2850b scaffold31552:31:125:- 95(nt) -21.81(kcal/mol)
CTTTTTGTGGAGTGAAATTAAGAGACGTGTGCACAGAAGCGAGCGAATTAGACTCGAATGATTAAAACGCGCTAGTAGACGCTATTCACGAAGTG bmo-mir-2850b 5
..((((((((((((...(((..((.(((((.........(((((......).))))..........)))))))..))).))))..))))))))..
**********AGTGAAATTAAGAGACGTGTGCA************************************************************** bmo-mir-2850b-5p 5
----------AGTGAAATTAAGAGACGTGTGCA-------------------------------------------------------------- t0037762 4
----------AGTGAAATTAAGAGACGTGTGCAC------------------------------------------------------------- t0304649 1
//
