# Supplementary material for: MicroRNAs of Bombyx mori identified by Solexa sequencing
Source: BMC Genomics. 2010 Mar 3;11:148. doi: 10.1186/1471-2164-11-148 (PMC2838851; doi:10.1186/1471-2164-11-148)
Supplement: Additional file 5 — Sequence reads and hairpin structures of sequenced miRNAs in the anterior-middle silk gland. (A) Known silkworm miRNAs further identified in the anterior-middle silk gland using Solexa sequencing. (B) Novel miRNAs of the anterior-middle silk gland predicted with mireap based on Solexa sequencing reads. (C) Repeat-associated novel miRNAs of the anterior-middle silk gland predicted using mireap based on Solexa sequencing reads. [file 1471-2164-11-148-S5.XLS]

## Sheet: Additional file 5
A. Known silkworm miRNAs further identified by solexa sequencing in the anterior-middle silk gland
>bmo-bantam
TAAAAGGAACTACGAAACTGGTTTTCATAATGATTTGACAGATTGTTTTGTATTCTGAGATCATTGTGAAAGCTAATTTTGTTCCTGGTA bmo-bantam 90
....((((((...((((.((((((((((((((((((..((((.((.....)).)))))))))))))))))))))).)))))))))).... structure -31.40
*******************************************************TGAGATCATTGTGAAAGCTAATT************ bmo-bantam 23
.................CTGGTTTTCATAATGATTTGACAGA................................................ t0398003 25 1
.................CTGGTTTTCATAATGATTTGACA.................................................. t0447497 23 1
.................CTGGTTTTCATAATGATTTGA.................................................... t0540313 21 1
..................TGGTTTTCATAATGATTTGA.................................................... t0695791 20 1
..................TGGTTTTCATAATGATTTGACA.................................................. t0698493 22 1
......................................................CTGAGATCATTGTGAAAGCTAAT............. t0087448 23 6
.......................................................TGAGATCATTGTGAAAGCTAAT............. t0000154 22 5536
.......................................................TGAGATCATTGTGAAAGCTAATT............ t0000475 23 2513
.......................................................TGAGATCATTGTGAAAGCTAA.............. t0002839 21 583
.......................................................TGAGATCATTGTGAAAGCTA............... t0012674 20 104
.......................................................TGAGATCATTGTGAAAGC................. t0028078 18 34
.......................................................TGAGATCATTGTGAAAGCT................ t0030649 19 30
.......................................................TGAGATCATTGTGAAAGCTAATTT........... t0035986 24 24
.......................................................TGAGATCATTGTGAAAGCTAATTTT.......... t0319697 25 2
........................................................GAGATCATTGTGAAAGCTAAT............. t0052322 21 14
........................................................GAGATCATTGTGAAAGCTAATT............ t0094621 22 6
........................................................GAGATCATTGTGAAAGCTAA.............. t0509467 20 1
.........................................................AGATCATTGTGAAAGCTAAT............. t0183366 20 3
.........................................................AGATCATTGTGAAAGCTAA.............. t0331195 19 2
.........................................................AGATCATTGTGAAAGCTAATT............ t1159716 21 1
>bmo-let-7a
GGTACTGCCGTCGGCTTGTTGAGGTAGTAGGTTGTATAGTACGGAAATACAACACATAGGTGCGACTGTATAGCCTGCTAACTTTCCGAGCTGACGGAATGACA bmo-let-7 104
.((....(((((((((((..(((.((((((((((((((((.((.(..((.......))..).)))))))))))))))))).)))..)))))))))))....)). structure -50.40
*******************TGAGGTAGTAGGTTGTATAGT**************************************************************** bmo-let-7 21
GGTACTGCCGTCGGCTTGT..................................................................................... t0120644 19 4
.GTACTGCCGTCGGCTTGT..................................................................................... t0131567 18 4
................TGTTGAGGTAGTAGGTTGTATAG................................................................. t0379247 23 1
..................TTGAGGTAGTAGGTTGTATAG................................................................. t0575760 21 1
...................TGAGGTAGTAGGTTGTATAG................................................................. t0000003 20 72410
...................TGAGGTAGTAGGTTGTATAGTA............................................................... t0000364 22 3096
...................TGAGGTAGTAGGTTGTATA.................................................................. t0000911 19 1589
...................TGAGGTAGTAGGTTGTATAGT................................................................ t0001281 21 1194
...................TGAGGTAGTAGGTTGTAT................................................................... t0006568 18 237
...................TGAGGTAGTAGGTTGTATAGTACGGA........................................................... t0193057 26 2
...................TGAGGTAGTAGGTTGTATAGTAC.............................................................. t0208648 23 2
....................GAGGTAGTAGGTTGTATAG................................................................. t0011559 19 117
....................GAGGTAGTAGGTTGTATAGT................................................................ t0034327 20 25
....................GAGGTAGTAGGTTGTATAGTA............................................................... t0077318 21 8
....................GAGGTAGTAGGTTGTATA.................................................................. t0162575 18 3
....................GAGGTAGTAGGTTGTATAGTACGGA........................................................... t0261516 25 2
....................GAGGTAGTAGGTTGTATAGTACG............................................................. t1191978 23 1
.....................AGGTAGTAGGTTGTATAG................................................................. t0072491 18 8
......................GGTAGTAGGTTGTATAGTACGG............................................................ t0006801 22 227
......................GGTAGTAGGTTGTATAGTACGGA........................................................... t0009581 23 149
......................GGTAGTAGGTTGTATAGTACG............................................................. t0027281 21 35
......................GGTAGTAGGTTGTATAGTACGGAA.......................................................... t0080291 24 7
......................GGTAGTAGGTTGTATAGTACGGAAA......................................................... t0164206 25 3
.......................GTAGTAGGTTGTATAGTACGGAA.......................................................... t0346271 23 1
.........................................CGGAAATACAACACATAGGTGCGA....................................... t0035342 24 24
.........................................CGGAAATACAACACATAGGTGCG........................................ t0081992 23 7
.........................................CGGAAATACAACACATAGG............................................ t0578286 19 1
..........................................GGAAATACAACACATAGGTGCGA....................................... t0530270 23 1
.................................................................CTGTATAGCCTGCTAACTTTCC................. t0057884 22 12
.................................................................CTGTATAGCCTGCTAACTTTC.................. t0229593 21 2
.................................................................CTGTATAGCCTGCTAACTTT................... t0953079 20 1
>bmo-mir-1
AGCCTTGCGCAAGTTCCGTGCTTCCTTACTTCCCATAGTCATTGTAATCATATGGAATGTAAAGAAGTATGGAGCTGCGCGGGCG bmo-mir-1 85
.((((.(((((.((((((((((((.((((...(((((.............)))))...)))).))))))))))))))))))))). structure -42.52
****************************************************TGGAATGTAAAGAAGTATGGAG*********** bmo-miR-1 22
..................................................TATGGAATGTAAAGAAGTATGG............. t0666904 22 1
..................................................TATGGAATGTAAAGAAGTATGGA............ t0732129 23 1
...................................................ATGGAATGTAAAGAAGTATGGA............ t0008071 22 186
...................................................ATGGAATGTAAAGAAGTATGG............. t0027839 21 34
...................................................ATGGAATGTAAAGAAGTA................ t0069563 18 9
...................................................ATGGAATGTAAAGAAGTATGGAG........... t0093899 23 6
...................................................ATGGAATGTAAAGAAGTAT............... t0915495 19 1
....................................................TGGAATGTAAAGAAGTATGGAG........... t0000116 22 6715
....................................................TGGAATGTAAAGAAGTATGGA............ t0001747 21 922
....................................................TGGAATGTAAAGAAGTATGG............. t0009885 20 143
....................................................TGGAATGTAAAGAAGTATG.............. t0013863 19 92
....................................................TGGAATGTAAAGAAGTATGGAGC.......... t0038135 23 22
....................................................TGGAATGTAAAGAAGTAT............... t0061443 18 11
.....................................................GGAATGTAAAGAAGTATGGAG........... t0027764 21 34
......................................................GAATGTAAAGAAGTATGGAG........... t0053368 20 13
.......................................................AATGTAAAGAAGTATGGAGC.......... t1194709 20 1
>bmo-mir-10
AGTGCCCTACATCTACCCTGTAGATCCGAATTTGTTTGAAGTGAGGCGACAAATTCGGTTCTAGAGAGGTTTGTGTGGTGCACG bmo-mir-10 84
.((((.((((((..(((((.((((.(((((((((((...........))))))))))).)))).)).)))..)))))).)))). structure -39.60
**************ACCCTGTAGATCCGAATTTGT************************************************* bmo-miR-10 21
.............TACCCTGTAGATCCGAATTTGT................................................. t0004760 22 341
.............TACCCTGTAGATCCGAATTTG.................................................. t0045387 21 17
.............TACCCTGTAGATCCGAATTTGTT................................................ t0109754 23 5
.............TACCCTGTAGATCCGAAT..................................................... t0161967 18 3
.............TACCCTGTAGATCCGAATTT................................................... t1203299 20 1
..............ACCCTGTAGATCCGAATTTGTT................................................ t0010705 22 129
..............ACCCTGTAGATCCGAATTTGT................................................. t0015816 21 77
..............ACCCTGTAGATCCGAATTTGTTT............................................... t0093701 23 6
................................................ACAAATTCGGTTCTAGAGAGGTTT............ t0546507 24 1
.................................................CAAATTCGGTTCTAGAGAGGTTT............ t0001212 23 1253
.................................................CAAATTCGGTTCTAGAGAGGTT............. t0010859 22 127
.................................................CAAATTCGGTTCTAGAGAGGT.............. t0021552 21 50
.................................................CAAATTCGGTTCTAGAGAGG............... t0038302 20 21
.................................................CAAATTCGGTTCTAGAGAGGTTTG........... t0050790 24 14
.................................................CAAATTCGGTTCTAGAGAG................ t0073197 19 8
.................................................CAAATTCGGTTCTAGAGA................. t0494640 18 1
..................................................AAATTCGGTTCTAGAGAGGTTT............ t0006240 22 253
..................................................AAATTCGGTTCTAGAGAGGTTTG........... t0019163 23 58
..................................................AAATTCGGTTCTAGAGAGGTT............. t0039861 21 20
..................................................AAATTCGGTTCTAGAGAGGT.............. t0117167 20 4
..................................................AAATTCGGTTCTAGAGAGGTTTGT.......... t0490576 24 1
...................................................AATTCGGTTCTAGAGAGGTTT............ t0189616 21 3
......................................................TCGGTTCTAGAGAGGTTT............ t0854017 18 1
>bmo-mir-12
TTCTGAGTATTACTTCAGGTACTGGTTGTATTAAATAAAAAACGGAATAAGTTATTAACACAGCCTAATAGAGATATTACGGATTTACGA bmo-mir-12 90
.((((((((((.((..(((..(((((((...........................)))).))))))...)).)))))).))))....... structure -12.43
***TGAGTATTACTTCAGGTACTGGT**************************************************************** bmo-miR-12 23
..CTGAGTATTACTTCAGGTACTG.................................................................. t0134711 22 4
..CTGAGTATTACTTCAGGTAC.................................................................... t0563304 20 1
..CTGAGTATTACTTCAGGTACTGGT................................................................ t0756751 24 1
...TGAGTATTACTTCAGGTACTG.................................................................. t0000543 21 2339
...TGAGTATTACTTCAGGTACTGGT................................................................ t0000611 23 2134
...TGAGTATTACTTCAGGTACT................................................................... t0001695 20 947
...TGAGTATTACTTCAGGTAC.................................................................... t0003118 19 532
...TGAGTATTACTTCAGGTACTGG................................................................. t0003762 22 439
...TGAGTATTACTTCAGGTACTGGTT............................................................... t0022835 24 46
...TGAGTATTACTTCAGGTA..................................................................... t0044737 18 17
....GAGTATTACTTCAGGTACTG.................................................................. t0031525 20 29
....GAGTATTACTTCAGGTAC.................................................................... t0043030 18 18
....GAGTATTACTTCAGGTACT................................................................... t0045085 19 17
....GAGTATTACTTCAGGTACTGGT................................................................ t0050216 22 14
....GAGTATTACTTCAGGTACTGG................................................................. t0177992 21 3
.....AGTATTACTTCAGGTACTGGT................................................................ t0089993 21 6
.....AGTATTACTTCAGGTACT................................................................... t0128640 18 4
.....AGTATTACTTCAGGTACTG.................................................................. t0128720 19 4
>bmo-mir-13a
GATAATCTCGATCCTGTCAAAGCGGCGGTGAAATGTCTCCTCCCTTTCATATCACAGCCACTTTGATGTGGTCGGTTTA bmo-mir-13a 79
.......((((((.((((((((.(((.((((.(((............))).)))).))).)))))))).)))))).... structure -27.50
************CCTGTCAAAGCGGCGGTGAAA********************************************** bmo-miR-13a* 21
*************************************************TATCACAGCCACTTTGATGTG********* bmo-miR-13a 21
.................................................TATCACAGCCACTTTGATGTGG........ t0047353 22 16
.................................................TATCACAGCCACTTTGATGT.......... t0063258 20 10
.................................................TATCACAGCCACTTTGATG........... t0066889 19 9
.................................................TATCACAGCCACTTTGATGTG......... t0071922 21 8
.................................................TATCACAGCCACTTTGATGTGGT....... t0100900 23 5
.....................................................ACAGCCACTTTGATGTGG........ t0587387 18 1
>bmo-mir-13b
GTCCATGGCCCACTCGTAAAAATGGCTGTGTCGTGTAGCAACCCTCATATCACAGCCATTTTTGACGAGTTGGGCTGTGT bmo-mir-13b 80
...(((((((((((((((((((((((((((..(((.((.....)))))..))))))))))))).))))).))))))))). structure -43.50
***********************************************TATCACAGCCATTTTTGACGAGT********** bmo-miR-13b 23
.............TCGTAAAAATGGCTGTGTCG............................................... t0353554 20 1
.............TCGTAAAAATGGCTGTGTCGTG............................................. t0554676 22 1
...............................................TATCACAGCCATTTTTGACGAGTT......... t0007617 24 199
...............................................TATCACAGCCATTTTTGACGAGT.......... t0018618 23 61
...............................................TATCACAGCCATTTTTGACGAG........... t0069225 22 9
...............................................TATCACAGCCATTTTTGACGA............ t1047150 21 1
...................................................ACAGCCATTTTTGACGAGT.......... t0116501 19 4
...................................................ACAGCCATTTTTGACGAGTT......... t0127631 20 4
>bmo-mir-14
TTGTCATTTGTGTCGGGGAGAGAAATCGACGAGGCTGTTTTATTTAGTCAGTCTTTTTCTCTCTCCTATATGAGTGACAT bmo-mir-14 80
.(((((((..(((.(((((((((((..(((..(((((.......))))).)))..))))))))))).)))..))))))). structure -39.90
***********************************************TCAGTCTTTTTCTCTCTCCTA************ bmo-miR-14 21
.............CGGGGAGAGAAATCGACGAGGCT............................................ t0008094 23 185
.............CGGGGAGAGAAATCGACGAGGC............................................. t0040426 22 20
.............CGGGGAGAGAAATCGACGAGG.............................................. t0045269 21 17
.............CGGGGAGAGAAATCGACGAG............................................... t0045663 20 17
.............CGGGGAGAGAAATCGACGA................................................ t0226206 19 2
..............GGGGAGAGAAATCGACGAGGCT............................................ t0068947 22 9
..............GGGGAGAGAAATCGACGAGG.............................................. t0263250 20 2
..............GGGGAGAGAAATCGACGAGGC............................................. t1050175 21 1
...............GGGAGAGAAATCGACGAGGCT............................................ t0983917 21 1
...............................................TCAGTCTTTTTCTCTCTCCTAT........... t0001393 22 1115
...............................................TCAGTCTTTTTCTCTCTCCTA............ t0013279 21 98
...............................................TCAGTCTTTTTCTCTCTCCT............. t0030474 20 30
...............................................TCAGTCTTTTTCTCTCTCC.............. t0051970 19 14
...............................................TCAGTCTTTTTCTCTCTCCTATA.......... t0078663 23 7
...............................................TCAGTCTTTTTCTCTCTC............... t0248464 18 2
................................................CAGTCTTTTTCTCTCTCCTAT........... t0129418 21 4
.................................................AGTCTTTTTCTCTCTCCTAT........... t0026245 20 37
.................................................AGTCTTTTTCTCTCTCCT............. t0125421 18 4
.................................................AGTCTTTTTCTCTCTCCTA............ t0151140 19 3
>bmo-mir-184
GTGCAGTGACGTGCCCTTGTCATTCTTCAGGCCCTGTGTATTTACAACTACTGGACGGAGAACTGATAAGGGCACGCCGTGTAC bmo-mir-184 84
(((((.((.(((((((((((((((((((.(..((.((((.......)).)).)).))))))).))))))))))))).))))))) structure -36.70
*************************************************ACTGGACGGAGAACTGATAAGGGC*********** bmo-miR-184 24
..............CCTTGTCATTCTTCAGGCCCTG................................................ t0802159 22 1
...................................................TGGACGGAGAACTGATAAGGGC........... t0013741 22 93
...................................................TGGACGGAGAACTGATAAGG............. t0014031 20 91
...................................................TGGACGGAGAACTGATAAG.............. t0019825 19 56
...................................................TGGACGGAGAACTGATAAGGG............ t0029910 21 31
...................................................TGGACGGAGAACTGATAAGGGCA.......... t0059728 23 11
....................................................GGACGGAGAACTGATAAG.............. t0346280 18 1
....................................................GGACGGAGAACTGATAAGGGC........... t0858466 21 1
>bmo-mir-190
GAGCCGCGCGTCGTCGAGATATGTTTGATATTCTTGGTTGTTTGTTTTGGATCACCCGGGAATCAAACATATTACTCTACGACCGCGGCC bmo-mir-190 90
..((((((.(((((.((((((((((((((.((((.(((.((((.....)))).))).)))))))))))))))..))).))))))))))). structure -42.90
****************AGATATGTTTGATATTCTTGGTT*************************************************** bmo-miR-190 23
................AGATATGTTTGATATTCTTGGTTG.................................................. t0000602 24 2155
................AGATATGTTTGATATTCTTGG..................................................... t0004818 21 337
................AGATATGTTTGATATTCTTGGT.................................................... t0005710 22 281
................AGATATGTTTGATATTCTTGGTTGT................................................. t0008507 25 173
................AGATATGTTTGATATTCTTGGTT................................................... t0010768 23 128
................AGATATGTTTGATATTCTTG...................................................... t0027079 20 36
................AGATATGTTTGATATTCTT....................................................... t0065599 19 10
................AGATATGTTTGATATTCT........................................................ t0070512 18 9
.................GATATGTTTGATATTCTTGGTTG.................................................. t0043494 23 18
.................GATATGTTTGATATTCTTGGTT................................................... t0228572 22 2
.................GATATGTTTGATATTCTTGG..................................................... t0286352 20 2
.................GATATGTTTGATATTCTTGGTTGT................................................. t0530955 24 1
.................GATATGTTTGATATTCTT....................................................... t0689298 18 1
.................GATATGTTTGATATTCTTGGT.................................................... t0691602 21 1
.................GATATGTTTGATATTCTTG...................................................... t1066144 19 1
..................ATATGTTTGATATTCTTGGT.................................................... t0261019 20 2
..................ATATGTTTGATATTCTTGGTT................................................... t0836312 21 1
.....................TGTTTGATATTCTTGGTTG.................................................. t0402524 19 1
......................................................CCCGGGAATCAAACATATTACTCT............ t0034616 24 25
......................................................CCCGGGAATCAAACATATTACTC............. t0041713 23 19
......................................................CCCGGGAATCAAACATATTACT.............. t0060174 22 11
.......................................................CCGGGAATCAAACATATTACT.............. t1060996 21 1
>bmo-mir-1920
TCAAAATTTTCATAATCACGTCGAACCTCTCTGGCGCGCGCGTTATGTTTAGCGTGCGCGTAGCGAGTTCTCGTGTATATGAATTTTTGT bmo-mir-1920 90
.(((((..((((((..((((..((((.((.(((.(((((((((((....)))))))))))))).)))))).))))..)))))).))))). structure -39.30
***************************************************GCGTGCGCGTAGCGAGTTC******************** bmo-miR-1920 19
TCAAAATTTTCATAATCACGTCG................................................................... t0080570 23 7
TCAAAATTTTCATAATCACG...................................................................... t0112768 20 5
TCAAAATTTTCATAATCACGT..................................................................... t0180019 21 3
.CAAAATTTTCATAATCACGTCG................................................................... t0044545 22 17
.CAAAATTTTCATAATCACGTCGA.................................................................. t0046791 23 16
.CAAAATTTTCATAATCACG...................................................................... t0050185 19 14
.CAAAATTTTCATAATCACGT..................................................................... t0069633 20 9
.CAAAATTTTCATAATCACGTCGAACC............................................................... t0124074 26 4
.CAAAATTTTCATAATCACGTCGAAC................................................................ t0165206 25 3
.CAAAATTTTCATAATCACGTC.................................................................... t0298651 21 2
.CAAAATTTTCATAATCACGTCGAA................................................................. t0371269 24 1
..AAAATTTTCATAATCACGTCG................................................................... t0026481 21 37
..AAAATTTTCATAATCACG...................................................................... t0046391 18 16
..AAAATTTTCATAATCACGT..................................................................... t0065197 19 10
..AAAATTTTCATAATCACGTCGA.................................................................. t0065233 22 10
..AAAATTTTCATAATCACGTC.................................................................... t0149969 20 3
..AAAATTTTCATAATCACGTCGAACCTC............................................................. t0591328 27 1
..AAAATTTTCATAATCACGTCGAA................................................................. t0601120 23 1
..AAAATTTTCATAATCACGTCGAACCT.............................................................. t0676509 26 1
...AAATTTTCATAATCACGTCG................................................................... t0015736 20 77
...AAATTTTCATAATCACGT..................................................................... t0033964 18 26
...AAATTTTCATAATCACGTCGA.................................................................. t0057424 21 12
...AAATTTTCATAATCACGTCGAACC............................................................... t0094416 24 6
...AAATTTTCATAATCACGTCGAAC................................................................ t0101742 23 5
...AAATTTTCATAATCACGTCGAACCT.............................................................. t0147455 25 3
...AAATTTTCATAATCACGTC.................................................................... t0663362 19 1
...AAATTTTCATAATCACGTCGAACCTC............................................................. t0673962 26 1
...AAATTTTCATAATCACGTCGAA................................................................. t0857443 22 1
....AATTTTCATAATCACGTCG................................................................... t0029050 19 32
....AATTTTCATAATCACGTCGA.................................................................. t0069328 20 9
....AATTTTCATAATCACGTCGAACC............................................................... t0075103 23 8
....AATTTTCATAATCACGTCGAA................................................................. t0111343 21 5
....AATTTTCATAATCACGTCGAACCTC............................................................. t0116278 25 4
....AATTTTCATAATCACGTCGAACCT.............................................................. t0148659 24 3
....AATTTTCATAATCACGTCGAAC................................................................ t0159526 22 3
....AATTTTCATAATCACGTC.................................................................... t0918710 18 1
....AATTTTCATAATCACGTCGAACCTCTC........................................................... t1262454 27 1
.....ATTTTCATAATCACGTCGAACC............................................................... t0052481 22 13
.....ATTTTCATAATCACGTCG................................................................... t0054612 18 13
.....ATTTTCATAATCACGTCGAA................................................................. t0068159 20 9
.....ATTTTCATAATCACGTCGA.................................................................. t0069201 19 9
.....ATTTTCATAATCACGTCGAACCT.............................................................. t0113783 23 5
.....ATTTTCATAATCACGTCGAACCTC............................................................. t0592622 24 1
.....ATTTTCATAATCACGTCGAAC................................................................ t1038149 21 1
......TTTTCATAATCACGTCGAACC............................................................... t0041625 21 19
......TTTTCATAATCACGTCGAACCT.............................................................. t0041676 22 19
......TTTTCATAATCACGTCGA.................................................................. t0044569 18 17
......TTTTCATAATCACGTCGAAC................................................................ t0062324 20 10
......TTTTCATAATCACGTCGAACCTC............................................................. t0138326 23 4
......TTTTCATAATCACGTCGAA................................................................. t0281608 19 2
......TTTTCATAATCACGTCGAACCTCTC........................................................... t0334772 25 2
......TTTTCATAATCACGTCGAACCTCT............................................................ t0361390 24 1
.......TTTCATAATCACGTCGAACCT.............................................................. t0045048 21 17
.......TTTCATAATCACGTCGAACC............................................................... t0055066 20 13
.......TTTCATAATCACGTCGAAC................................................................ t0065685 19 10
.......TTTCATAATCACGTCGAA................................................................. t0104969 18 5
.......TTTCATAATCACGTCGAACCTC............................................................. t0119848 22 4
........TTCATAATCACGTCGAACCT.............................................................. t0030543 20 30
........TTCATAATCACGTCGAACC............................................................... t0035103 19 24
........TTCATAATCACGTCGAACCTCT............................................................ t0095244 22 6
........TTCATAATCACGTCGAACCTC............................................................. t0107710 21 5
........TTCATAATCACGTCGAACCTCTC........................................................... t0121260 23 4
........TTCATAATCACGTCGAAC................................................................ t0191843 18 2
........TTCATAATCACGTCGAACCTCTCT.......................................................... t1170461 24 1
.........TCATAATCACGTCGAACCT.............................................................. t0050482 19 14
.........TCATAATCACGTCGAACCTC............................................................. t0066166 20 10
.........TCATAATCACGTCGAACC............................................................... t0097548 18 6
.........TCATAATCACGTCGAACCTCT............................................................ t0113593 21 5
.........TCATAATCACGTCGAACCTCTCT.......................................................... t0120008 23 4
.........TCATAATCACGTCGAACCTCTC........................................................... t0558638 22 1
..........CATAATCACGTCGAACCT.............................................................. t0049578 18 15
..........CATAATCACGTCGAACCTCT............................................................ t0069940 20 9
..........CATAATCACGTCGAACCTC............................................................. t0073822 19 8
..........CATAATCACGTCGAACCTCTC........................................................... t0149303 21 3
..........CATAATCACGTCGAACCTCTCTG......................................................... t1027723 23 1
...........ATAATCACGTCGAACCTC............................................................. t0089279 18 6
...........ATAATCACGTCGAACCTCTC........................................................... t0102316 20 5
...........ATAATCACGTCGAACCTCT............................................................ t0225648 19 2
...........ATAATCACGTCGAACCTCTCT.......................................................... t0409769 21 1
...........ATAATCACGTCGAACCTCTCTGG........................................................ t0683497 23 1
............TAATCACGTCGAACCTCT............................................................ t0245949 18 2
............TAATCACGTCGAACCTCTCTG......................................................... t0248402 21 2
............TAATCACGTCGAACCTCTC........................................................... t0323420 19 2
............TAATCACGTCGAACCTCTCT.......................................................... t0652941 20 1
.............AATCACGTCGAACCTCTCTGGC....................................................... t1213545 22 1
..............ATCACGTCGAACCTCTCTGGCGCGCGC................................................. t0618497 27 1
...............TCACGTCGAACCTCTCTGG........................................................ t0550797 19 1
...............TCACGTCGAACCTCTCTGGCGCGCG.................................................. t0945154 25 1
...............TCACGTCGAACCTCTCTG......................................................... t1100247 18 1
................CACGTCGAACCTCTCTGGCGCGCGCGTT.............................................. t0132825 28 4
................CACGTCGAACCTCTCTGGCGCGCGCGT............................................... t0246105 27 2
.................ACGTCGAACCTCTCTGGCGCGCGCGTT.............................................. t0079688 27 7
.................ACGTCGAACCTCTCTGGCGCGCGCGTTA............................................. t0221399 28 2
.................ACGTCGAACCTCTCTGGCGCGCGCGTTAT............................................ t0301047 29 2
.................ACGTCGAACCTCTCTGGCGCGCGCGT............................................... t0333222 26 2
.................ACGTCGAACCTCTCTGGCGC..................................................... t0404414 20 1
.................ACGTCGAACCTCTCTGGCGCGC................................................... t0427214 22 1
..................CGTCGAACCTCTCTGGCGCGCGCGTT.............................................. t0895193 26 1
..................CGTCGAACCTCTCTGGCGCGCGCGTTATG........................................... t1027588 29 1
...................GTCGAACCTCTCTGGCGCGCGCGTTATG........................................... t0233547 28 2
...................GTCGAACCTCTCTGGCGCGCGCGTTAT............................................ t0976182 27 1
....................TCGAACCTCTCTGGCGCGCGCGTTAT............................................ t0273521 26 2
....................TCGAACCTCTCTGGCGCGCGCGTTATGT.......................................... t0294981 28 2
....................TCGAACCTCTCTGGCGCGCGCGTTATG........................................... t0658445 27 1
.....................CGAACCTCTCTGGCGCGCGCGTTATG........................................... t0189069 26 3
.....................CGAACCTCTCTGGCGCGCGCGTTATGT.......................................... t1070966 27 1
.....................CGAACCTCTCTGGCGCGCGCGT............................................... t1132507 22 1
.....................CGAACCTCTCTGGCGCGCGCGTTAT............................................ t1145395 25 1
......................GAACCTCTCTGGCGCGCGCGTTATG........................................... t0113660 25 5
......................GAACCTCTCTGGCGCGCGCGTT.............................................. t0306122 22 2
......................GAACCTCTCTGGCGCGCGCGTTATGT.......................................... t0959551 26 1
.......................AACCTCTCTGGCGCGCGCGTTATG........................................... t0067298 24 9
.......................AACCTCTCTGGCGCGCGCGTTAT............................................ t0084535 23 7
.......................AACCTCTCTGGCGCGCGCGTTATGTT......................................... t0092655 26 6
.......................AACCTCTCTGGCGCGCGCGTT.............................................. t0136160 21 4
.......................AACCTCTCTGGCGCGCGCGTTATGTTT........................................ t0170942 27 3
.......................AACCTCTCTGGCGCGCGCGTTA............................................. t0180585 22 3
.......................AACCTCTCTGGCGCGCGCGTTATGT.......................................... t0233919 25 2
.......................AACCTCTCTGGCGCGCGCGT............................................... t1113021 20 1
........................ACCTCTCTGGCGCGCGCGTTATGTT......................................... t0061183 25 11
........................ACCTCTCTGGCGCGCGCGTTATG........................................... t0068348 23 9
........................ACCTCTCTGGCGCGCGCGTTATGTTT........................................ t0086693 26 7
........................ACCTCTCTGGCGCGCGCGTTAT............................................ t0126867 22 4
........................ACCTCTCTGGCGCGCGCGTT.............................................. t0140181 20 4
........................ACCTCTCTGGCGCGCGCGTTATGT.......................................... t0291961 24 2
.........................CCTCTCTGGCGCGCGCGTTATGTTT........................................ t0332507 25 2
.........................CCTCTCTGGCGCGCGCGTTATGTTTA....................................... t0659950 26 1
..........................CTCTCTGGCGCGCGCGTTAT............................................ t0191694 20 2
..........................CTCTCTGGCGCGCGCGTTATGT.......................................... t0462904 22 1
..........................CTCTCTGGCGCGCGCGTTATGTT......................................... t0920387 23 1
..........................CTCTCTGGCGCGCGCGTTATGTTTA....................................... t1199690 25 1
...........................TCTCTGGCGCGCGCGTTATGTTTAG...................................... t0731109 25 1
...........................TCTCTGGCGCGCGCGTTATG........................................... t1256522 20 1
.................................GCGCGCGCGTTATGTTTAGCG.................................... t0525472 21 1
.................................GCGCGCGCGTTATGTTTAG...................................... t1248288 19 1
...................................GCGCGCGTTATGTTTAGCGTG.................................. t0951582 21 1
....................................CGCGCGTTATGTTTAGCGT................................... t0287698 19 2
.....................................GCGCGTTATGTTTAGCGTG.................................. t1252643 19 1
.........................................GTTATGTTTAGCGTGCGCGTAGCGA........................ t0199018 25 2
.........................................GTTATGTTTAGCGTGCGCGTAG........................... t1178588 22 1
..........................................TTATGTTTAGCGTGCGCGTAGCGAG....................... t0527463 25 1
..........................................TTATGTTTAGCGTGCGCGTA............................ t1143342 20 1
...........................................TATGTTTAGCGTGCGCGTA............................ t0658765 19 1
............................................ATGTTTAGCGTGCGCGTAGC.......................... t0419537 20 1
............................................ATGTTTAGCGTGCGCGTAGCGAG....................... t0859642 23 1
............................................ATGTTTAGCGTGCGCGTAGCG......................... t1182418 21 1
...............................................TTTAGCGTGCGCGTAGCGAG....................... t0145315 20 3
...............................................TTTAGCGTGCGCGTAGCG......................... t0245462 18 2
...............................................TTTAGCGTGCGCGTAGCGAGTTCT................... t0293384 24 2
...............................................TTTAGCGTGCGCGTAGCGAGT...................... t0309805 21 2
...............................................TTTAGCGTGCGCGTAGCGAGTTC.................... t0719299 23 1
................................................TTAGCGTGCGCGTAGCGAGT...................... t0333124 20 2
................................................TTAGCGTGCGCGTAGCGAG....................... t1147977 19 1
................................................TTAGCGTGCGCGTAGCGAGTTCT................... t1256555 23 1
.................................................TAGCGTGCGCGTAGCGAGTTCT................... t0120786 22 4
.................................................TAGCGTGCGCGTAGCGAGTTCTC.................. t0122140 23 4
.................................................TAGCGTGCGCGTAGCGAGT...................... t0135372 19 4
.................................................TAGCGTGCGCGTAGCGAGTTC.................... t0731718 21 1
.................................................TAGCGTGCGCGTAGCGAG....................... t0930611 18 1
.................................................TAGCGTGCGCGTAGCGAGTT..................... t1051525 20 1
..................................................AGCGTGCGCGTAGCGAGTTCT................... t0020594 21 53
..................................................AGCGTGCGCGTAGCGAGTTCTC.................. t0031457 22 29
..................................................AGCGTGCGCGTAGCGAGTT..................... t0047533 19 16
..................................................AGCGTGCGCGTAGCGAGTTC.................... t0053226 20 13
..................................................AGCGTGCGCGTAGCGAGT...................... t0081946 18 7
..................................................AGCGTGCGCGTAGCGAGTTCTCG................. t0082898 23 7
..................................................AGCGTGCGCGTAGCGAGTTCTCGT................ t0126191 24 4
..................................................AGCGTGCGCGTAGCGAGTTCTCGTG............... t0142520 25 3
..................................................AGCGTGCGCGTAGCGAGTTCTCGTGTA............. t0625112 27 1
...................................................GCGTGCGCGTAGCGAGTTCT................... t0081702 20 7
...................................................GCGTGCGCGTAGCGAGTTCTCGT................ t0108482 23 5
...................................................GCGTGCGCGTAGCGAGTTCTC.................. t0144049 21 3
...................................................GCGTGCGCGTAGCGAGTTCTCG................. t0155789 22 3
...................................................GCGTGCGCGTAGCGAGTTC.................... t0278646 19 2
...................................................GCGTGCGCGTAGCGAGTTCTCGTGTATAT.......... t0564490 29 1
...................................................GCGTGCGCGTAGCGAGTTCTCGTGTA............. t0590171 26 1
.....................................................GTGCGCGTAGCGAGTTCTCG................. t0274306 20 2
.....................................................GTGCGCGTAGCGAGTTCTCGT................ t0817818 21 1
......................................................TGCGCGTAGCGAGTTCTCGT................ t0129655 20 4
......................................................TGCGCGTAGCGAGTTCTCG................. t0314302 19 2
......................................................TGCGCGTAGCGAGTTCTCGTGT.............. t1189095 22 1
.........................................................GCGTAGCGAGTTCTCGTGTA............. t0621765 20 1
..........................................................CGTAGCGAGTTCTCGTGTA............. t0227676 19 2
..........................................................CGTAGCGAGTTCTCGTGT.............. t1150692 18 1
............................................................TAGCGAGTTCTCGTGTATATGA........ t0236746 22 2
............................................................TAGCGAGTTCTCGTGTATATGAA....... t0957898 23 1
............................................................TAGCGAGTTCTCGTGTATA........... t1055403 19 1
............................................................TAGCGAGTTCTCGTGTAT............ t1215865 18 1
.............................................................AGCGAGTTCTCGTGTATATGAA....... t0293204 22 2
.............................................................AGCGAGTTCTCGTGTATATGA........ t0430457 21 1
.............................................................AGCGAGTTCTCGTGTATATGAATTTT... t0826557 26 1
.............................................................AGCGAGTTCTCGTGTATA........... t0941307 18 1
..............................................................GCGAGTTCTCGTGTATATGAATTT.... t0180455 24 3
..............................................................GCGAGTTCTCGTGTATATG......... t0350960 19 1
..............................................................GCGAGTTCTCGTGTATATGAATTTTT.. t0824056 26 1
..............................................................GCGAGTTCTCGTGTATAT.......... t1158900 18 1
..............................................................GCGAGTTCTCGTGTATATGAATT..... t1176330 23 1
...............................................................CGAGTTCTCGTGTATATGAATTT.... t0085282 23 7
...............................................................CGAGTTCTCGTGTATATGAATT..... t0127543 22 4
...............................................................CGAGTTCTCGTGTATATGAA....... t0234643 20 2
...............................................................CGAGTTCTCGTGTATATG......... t0241225 18 2
...............................................................CGAGTTCTCGTGTATATGAATTTT... t0793960 24 1
...............................................................CGAGTTCTCGTGTATATGAAT...... t1227514 21 1
................................................................GAGTTCTCGTGTATATGAATTT.... t0063160 22 10
................................................................GAGTTCTCGTGTATATGAATT..... t0077117 21 8
................................................................GAGTTCTCGTGTATATGAAT...... t0108585 20 5
................................................................GAGTTCTCGTGTATATGAATTTTT.. t0458777 24 1
................................................................GAGTTCTCGTGTATATGAATTTT... t1195285 23 1
.................................................................AGTTCTCGTGTATATGAATTT.... t0012012 21 112
.................................................................AGTTCTCGTGTATATGAATT..... t0020305 20 54
.................................................................AGTTCTCGTGTATATGAATTTT... t0020751 22 52
.................................................................AGTTCTCGTGTATATGAATTTTT.. t0026106 23 38
.................................................................AGTTCTCGTGTATATGAATTTTTG. t0072481 24 8
.................................................................AGTTCTCGTGTATATGAAT...... t0108153 19 5
.................................................................AGTTCTCGTGTATATGAATTTTTGT t0133455 25 4
..................................................................GTTCTCGTGTATATGAATTTTTG. t0099513 23 5
..................................................................GTTCTCGTGTATATGAAT...... t0202223 18 2
..................................................................GTTCTCGTGTATATGAATT..... t0240213 19 2
..................................................................GTTCTCGTGTATATGAATTTT... t0282670 21 2
..................................................................GTTCTCGTGTATATGAATTT.... t0482022 20 1
...................................................................TTCTCGTGTATATGAATTT.... t0091348 19 6
...................................................................TTCTCGTGTATATGAATT..... t0161966 18 3
...................................................................TTCTCGTGTATATGAATTTTTG. t0240872 22 2
...................................................................TTCTCGTGTATATGAATTTT... t1168923 20 1
....................................................................TCTCGTGTATATGAATTTTTG. t0096735 21 6
....................................................................TCTCGTGTATATGAATTTT... t0125905 19 4
....................................................................TCTCGTGTATATGAATTT.... t0182581 18 3
.....................................................................CTCGTGTATATGAATTTTTG. t0301400 20 2
.....................................................................CTCGTGTATATGAATTTT... t0475045 18 1
......................................................................TCGTGTATATGAATTTTTGT t0085942 20 7
......................................................................TCGTGTATATGAATTTTT.. t0098116 18 5
......................................................................TCGTGTATATGAATTTTTG. t0103410 19 5
.......................................................................CGTGTATATGAATTTTTGT t0040833 19 20
.......................................................................CGTGTATATGAATTTTTG. t0071562 18 9
........................................................................GTGTATATGAATTTTTGT t0043909 18 18
>bmo-mir-1921
ACGACTTCCGTTCCTGGCGGGGTGTTGTGCTCGGTAGAGCAGCGTCGTGCTGCGATCTGTTGAGATTCAGCCTTGCGCCAGGTGATTCGTC bmo-mir-1921 91
((((..((....(((((((.((.((((..(((..(((((((((.....)))))..))))..)))...)))).)).))))))).)).)))). structure -40.10
************************************************************TGAGATTCAGCCTTGCGCCAGGT******** bmo-miR-1921 23
ACGACTTCCGTTCCTGGCGGG...................................................................... t0024341 21 42
ACGACTTCCGTTCCTGGCG........................................................................ t0026552 19 37
ACGACTTCCGTTCCTGGC......................................................................... t0033744 18 26
ACGACTTCCGTTCCTGGCGGGGT.................................................................... t0037234 23 22
ACGACTTCCGTTCCTGGCGGGG..................................................................... t0039843 22 20
ACGACTTCCGTTCCTGGCGGGGTG................................................................... t0065378 24 10
ACGACTTCCGTTCCTGGCGGGGTGTT................................................................. t0077047 26 8
ACGACTTCCGTTCCTGGCGGGGTGT.................................................................. t0168487 25 3
.CGACTTCCGTTCCTGGCGGG...................................................................... t0033753 20 26
.CGACTTCCGTTCCTGGCGGGGTG................................................................... t0035163 23 24
.CGACTTCCGTTCCTGGCGGGGTGTT................................................................. t0067501 25 9
.CGACTTCCGTTCCTGGCGGGG..................................................................... t0073233 21 8
.CGACTTCCGTTCCTGGCG........................................................................ t0126588 18 4
.CGACTTCCGTTCCTGGCGGGGT.................................................................... t0137519 22 4
.CGACTTCCGTTCCTGGCGGGGTGT.................................................................. t0184948 24 3
.CGACTTCCGTTCCTGGCGGGGTGTTGT............................................................... t0461044 27 1
..GACTTCCGTTCCTGGCGGGGT.................................................................... t0040503 21 20
..GACTTCCGTTCCTGGCGGG...................................................................... t0047755 19 16
..GACTTCCGTTCCTGGCGGGG..................................................................... t0055411 20 12
..GACTTCCGTTCCTGGCGGGGTG................................................................... t0079490 22 7
..GACTTCCGTTCCTGGCGGGGTGT.................................................................. t0151769 23 3
..GACTTCCGTTCCTGGCGGGGTGTT................................................................. t0190605 24 3
..GACTTCCGTTCCTGGCGGGGTGTTGT............................................................... t0262001 26 2
...ACTTCCGTTCCTGGCGGGG..................................................................... t0040397 19 20
...ACTTCCGTTCCTGGCGGGGT.................................................................... t0086228 20 7
...ACTTCCGTTCCTGGCGGGGTGT.................................................................. t0130878 22 4
...ACTTCCGTTCCTGGCGGG...................................................................... t0168202 18 3
...ACTTCCGTTCCTGGCGGGGTGTT................................................................. t0181071 23 3
...ACTTCCGTTCCTGGCGGGGTGTTGTGCT............................................................ t0371746 28 1
....CTTCCGTTCCTGGCGGGG..................................................................... t0072934 18 8
....CTTCCGTTCCTGGCGGGGT.................................................................... t0081446 19 7
....CTTCCGTTCCTGGCGGGGTGTTGT............................................................... t0107607 24 5
....CTTCCGTTCCTGGCGGGGTGT.................................................................. t0243409 21 2
....CTTCCGTTCCTGGCGGGGTGTTG................................................................ t0852726 23 1
....CTTCCGTTCCTGGCGGGGTGTTGTG.............................................................. t0896479 25 1
....CTTCCGTTCCTGGCGGGGTGTTGTGC............................................................. t1205389 26 1
.....TTCCGTTCCTGGCGGGGT.................................................................... t0068412 18 9
.....TTCCGTTCCTGGCGGGGTGT.................................................................. t0082740 20 7
.....TTCCGTTCCTGGCGGGGTG................................................................... t0093482 19 6
.....TTCCGTTCCTGGCGGGGTGTTGT............................................................... t0116504 23 4
.....TTCCGTTCCTGGCGGGGTGTT................................................................. t0277821 21 2
.....TTCCGTTCCTGGCGGGGTGTTGTGCT............................................................ t0418338 26 1
.....TTCCGTTCCTGGCGGGGTGTTGTGCTC........................................................... t0575972 27 1
.....TTCCGTTCCTGGCGGGGTGTTGTGC............................................................. t0764476 25 1
......TCCGTTCCTGGCGGGGTGTTGT............................................................... t0094102 22 6
......TCCGTTCCTGGCGGGGTGTT................................................................. t0110939 20 5
......TCCGTTCCTGGCGGGGTGT.................................................................. t0119665 19 4
......TCCGTTCCTGGCGGGGTGTTGTGCT............................................................ t0163277 25 3
......TCCGTTCCTGGCGGGGTGTTG................................................................ t0221410 21 2
......TCCGTTCCTGGCGGGGTG................................................................... t0464246 18 1
......TCCGTTCCTGGCGGGGTGTTGTGCTCGG......................................................... t0486484 28 1
......TCCGTTCCTGGCGGGGTGTTGTGCTCG.......................................................... t0540198 27 1
......TCCGTTCCTGGCGGGGTGTTGTGCTCGGT........................................................ t0675167 29 1
......TCCGTTCCTGGCGGGGTGTTGTGCTC........................................................... t0928109 26 1
.......CCGTTCCTGGCGGGGTGTTGT............................................................... t0086030 21 7
.......CCGTTCCTGGCGGGGTGTTGTG.............................................................. t0096134 22 6
.......CCGTTCCTGGCGGGGTGTTG................................................................ t0113614 20 5
.......CCGTTCCTGGCGGGGTGTTGTGCT............................................................ t0192334 24 2
.......CCGTTCCTGGCGGGGTGTTGTGCTC........................................................... t0281023 25 2
.......CCGTTCCTGGCGGGGTGTTGTGCTCGGT........................................................ t0812768 28 1
.......CCGTTCCTGGCGGGGTGT.................................................................. t0952853 18 1
.......CCGTTCCTGGCGGGGTGTT................................................................. t1198479 19 1
........CGTTCCTGGCGGGGTGTTGTG.............................................................. t0038129 21 22
........CGTTCCTGGCGGGGTGTTGT............................................................... t0039974 20 20
........CGTTCCTGGCGGGGTGTT................................................................. t0064961 18 10
........CGTTCCTGGCGGGGTGTTGTGC............................................................. t0069045 22 9
........CGTTCCTGGCGGGGTGTTG................................................................ t0074976 19 8
........CGTTCCTGGCGGGGTGTTGTGCT............................................................ t0088110 23 6
.........GTTCCTGGCGGGGTGTTGTGCTC........................................................... t0055860 23 12
.........GTTCCTGGCGGGGTGTTG................................................................ t0060113 18 11
.........GTTCCTGGCGGGGTGTTGTG.............................................................. t0062654 20 10
.........GTTCCTGGCGGGGTGTTGTGCT............................................................ t0091413 22 6
.........GTTCCTGGCGGGGTGTTGT............................................................... t0093950 19 6
.........GTTCCTGGCGGGGTGTTGTGC............................................................. t0104916 21 5
.........GTTCCTGGCGGGGTGTTGTGCTCGGT........................................................ t0344557 26 1
..........TTCCTGGCGGGGTGTTGTGCT............................................................ t0048468 21 15
..........TTCCTGGCGGGGTGTTGTG.............................................................. t0050450 19 14
..........TTCCTGGCGGGGTGTTGT............................................................... t0051100 18 14
..........TTCCTGGCGGGGTGTTGTGCTC........................................................... t0064415 22 10
..........TTCCTGGCGGGGTGTTGTGC............................................................. t0076740 20 8
..........TTCCTGGCGGGGTGTTGTGCTCGGTAGA..................................................... t1217010 28 1
...........TCCTGGCGGGGTGTTGTG.............................................................. t0024509 18 41
...........TCCTGGCGGGGTGTTGTGC............................................................. t0039585 19 21
...........TCCTGGCGGGGTGTTGTGCT............................................................ t0042502 20 18
...........TCCTGGCGGGGTGTTGTGCTC........................................................... t0049448 21 15
...........TCCTGGCGGGGTGTTGTGCTCGGTAGA..................................................... t0368396 27 1
...........TCCTGGCGGGGTGTTGTGCTCGGTAG...................................................... t0385760 26 1
...........TCCTGGCGGGGTGTTGTGCTCG.......................................................... t0484435 22 1
............CCTGGCGGGGTGTTGTGC............................................................. t0030717 18 30
............CCTGGCGGGGTGTTGTGCT............................................................ t0037910 19 22
............CCTGGCGGGGTGTTGTGCTC........................................................... t0051276 20 14
............CCTGGCGGGGTGTTGTGCTCGGT........................................................ t0296879 23 2
............CCTGGCGGGGTGTTGTGCTCGGTAG...................................................... t0788682 25 1
............CCTGGCGGGGTGTTGTGCTCGGTAGAGC................................................... t0824999 28 1
............CCTGGCGGGGTGTTGTGCTCGGTAGA..................................................... t0838995 26 1
............CCTGGCGGGGTGTTGTGCTCGGTA....................................................... t0929322 24 1
.............CTGGCGGGGTGTTGTGCT............................................................ t0048950 18 15
.............CTGGCGGGGTGTTGTGCTC........................................................... t0052581 19 13
.............CTGGCGGGGTGTTGTGCTCGGTAGAG.................................................... t0226927 26 2
.............CTGGCGGGGTGTTGTGCTCGGTAGA..................................................... t0618023 25 1
.............CTGGCGGGGTGTTGTGCTCGGTAG...................................................... t0625078 24 1
.............CTGGCGGGGTGTTGTGCTCGGTAGAGCAGC................................................ t0626974 30 1
.............CTGGCGGGGTGTTGTGCTCGGT........................................................ t0840552 22 1
.............CTGGCGGGGTGTTGTGCTCGGTAGAGCA.................................................. t0870164 28 1
.............CTGGCGGGGTGTTGTGCTCGGTAGAGCAG................................................. t0948728 29 1
.............CTGGCGGGGTGTTGTGCTCGGTAGAGC................................................... t0976878 27 1
..............TGGCGGGGTGTTGTGCTC........................................................... t0036924 18 23
..............TGGCGGGGTGTTGTGCTCGGTAGAG.................................................... t0082407 25 7
..............TGGCGGGGTGTTGTGCTCGGTAGAGC................................................... t0117178 26 4
..............TGGCGGGGTGTTGTGCTCGGT........................................................ t0148603 21 3
..............TGGCGGGGTGTTGTGCTCGGTA....................................................... t0164419 22 3
..............TGGCGGGGTGTTGTGCTCGGTAGA..................................................... t0191889 24 2
..............TGGCGGGGTGTTGTGCTCGGTAG...................................................... t0244585 23 2
..............TGGCGGGGTGTTGTGCTCGGTAGAGCAGC................................................ t0291130 29 2
..............TGGCGGGGTGTTGTGCTCG.......................................................... t0336851 19 1
..............TGGCGGGGTGTTGTGCTCGGTAGAGCAG................................................. t0369042 28 1
..............TGGCGGGGTGTTGTGCTCGGTAGAGCA.................................................. t0603328 27 1
..............TGGCGGGGTGTTGTGCTCGGTAGAGCAGCG............................................... t1120484 30 1
...............GGCGGGGTGTTGTGCTCGGTAGAG.................................................... t0030861 24 30
...............GGCGGGGTGTTGTGCTCGGTAGA..................................................... t0049435 23 15
...............GGCGGGGTGTTGTGCTCGGTAGAGC................................................... t0050082 25 14
...............GGCGGGGTGTTGTGCTCGGTAG...................................................... t0064602 22 10
...............GGCGGGGTGTTGTGCTCGGTAGAGCA.................................................. t0070154 26 9
...............GGCGGGGTGTTGTGCTCGG......................................................... t0092538 19 6
...............GGCGGGGTGTTGTGCTCGGTAGAGCAGCGT.............................................. t0115403 30 4
...............GGCGGGGTGTTGTGCTCGGTA....................................................... t0126979 21 4
...............GGCGGGGTGTTGTGCTCGGT........................................................ t0127681 20 4
...............GGCGGGGTGTTGTGCTCGGTAGAGCAGC................................................ t0136777 28 4
...............GGCGGGGTGTTGTGCTCGGTAGAGCAG................................................. t0161809 27 3
...............GGCGGGGTGTTGTGCTCG.......................................................... t0237810 18 2
................GCGGGGTGTTGTGCTCGGTAGAG.................................................... t0011478 23 118
................GCGGGGTGTTGTGCTCGGTAGAGCAGCGT.............................................. t0020440 29 54
................GCGGGGTGTTGTGCTCGGTAGAGCAGC................................................ t0027728 27 35
................GCGGGGTGTTGTGCTCGGTAGAGCAGCG............................................... t0032991 28 27
................GCGGGGTGTTGTGCTCGGTAGAGC................................................... t0035692 24 24
................GCGGGGTGTTGTGCTCGGT........................................................ t0036119 19 23
................GCGGGGTGTTGTGCTCGGTAGAGCAG................................................. t0036213 26 23
................GCGGGGTGTTGTGCTCGG......................................................... t0036907 18 23
................GCGGGGTGTTGTGCTCGGTAG...................................................... t0041781 21 19
................GCGGGGTGTTGTGCTCGGTAGA..................................................... t0043668 22 18
................GCGGGGTGTTGTGCTCGGTAGAGCA.................................................. t0093303 25 6
................GCGGGGTGTTGTGCTCGGTAGAGCAGCGTC............................................. t0106959 30 5
................GCGGGGTGTTGTGCTCGGTA....................................................... t0112492 20 5
.................CGGGGTGTTGTGCTCGGTAGAGCAGCGT.............................................. t0015239 28 81
.................CGGGGTGTTGTGCTCGGTAGAGC................................................... t0024417 23 42
.................CGGGGTGTTGTGCTCGGTAGAGCAGCGTC............................................. t0028749 29 33
.................CGGGGTGTTGTGCTCGGTAGAG.................................................... t0030593 22 30
.................CGGGGTGTTGTGCTCGGT........................................................ t0036541 18 23
.................CGGGGTGTTGTGCTCGGTAGAGCAGC................................................ t0037612 26 22
.................CGGGGTGTTGTGCTCGGTAGAGCAG................................................. t0052670 25 13
.................CGGGGTGTTGTGCTCGGTAGAGCAGCG............................................... t0059336 27 11
.................CGGGGTGTTGTGCTCGGTA....................................................... t0068378 19 9
.................CGGGGTGTTGTGCTCGGTAGA..................................................... t0073229 21 8
.................CGGGGTGTTGTGCTCGGTAGAGCA.................................................. t0077922 24 8
.................CGGGGTGTTGTGCTCGGTAG...................................................... t0083873 20 7
..................GGGGTGTTGTGCTCGGTAGAGCAGCGT.............................................. t0025418 27 39
..................GGGGTGTTGTGCTCGGTAGAG.................................................... t0027494 21 35
..................GGGGTGTTGTGCTCGGTAGAGCAGCGTC............................................. t0030898 28 29
..................GGGGTGTTGTGCTCGGTAGAGC................................................... t0047200 22 16
..................GGGGTGTTGTGCTCGGTAGAGCAGCGTCG............................................ t0053354 29 13
..................GGGGTGTTGTGCTCGGTAGAGCAG................................................. t0055925 24 12
..................GGGGTGTTGTGCTCGGTAGAGCAGCG............................................... t0059063 26 11
..................GGGGTGTTGTGCTCGGTAGA..................................................... t0060781 20 11
..................GGGGTGTTGTGCTCGGTA....................................................... t0063372 18 10
..................GGGGTGTTGTGCTCGGTAG...................................................... t0069507 19 9
..................GGGGTGTTGTGCTCGGTAGAGCAGC................................................ t0075193 25 8
..................GGGGTGTTGTGCTCGGTAGAGCA.................................................. t0254670 23 2
...................GGGTGTTGTGCTCGGTAGAG.................................................... t0009069 20 159
...................GGGTGTTGTGCTCGGTAGAGCAGCGT.............................................. t0013350 26 97
...................GGGTGTTGTGCTCGGTAGAGCAGCGTCG............................................ t0014368 28 88
...................GGGTGTTGTGCTCGGTAGA..................................................... t0019183 19 58
...................GGGTGTTGTGCTCGGTAGAGCAGCGTC............................................. t0020273 27 54
...................GGGTGTTGTGCTCGGTAGAGC................................................... t0038207 21 22
...................GGGTGTTGTGCTCGGTAGAGCAGCG............................................... t0045333 25 17
...................GGGTGTTGTGCTCGGTAG...................................................... t0050801 18 14
...................GGGTGTTGTGCTCGGTAGAGCAG................................................. t0054495 23 13
...................GGGTGTTGTGCTCGGTAGAGCAGCGTCGT........................................... t0070962 29 9
...................GGGTGTTGTGCTCGGTAGAGCAGC................................................ t0117160 24 4
...................GGGTGTTGTGCTCGGTAGAGCA.................................................. t0169075 22 3
....................GGTGTTGTGCTCGGTAGA..................................................... t0013783 18 93
....................GGTGTTGTGCTCGGTAGAG.................................................... t0014401 19 88
....................GGTGTTGTGCTCGGTAGAGCAGCGTC............................................. t0030676 26 30
....................GGTGTTGTGCTCGGTAGAGCAGCGT.............................................. t0047622 25 16
....................GGTGTTGTGCTCGGTAGAGCA.................................................. t0052704 21 13
....................GGTGTTGTGCTCGGTAGAGCAG................................................. t0065330 22 10
....................GGTGTTGTGCTCGGTAGAGC................................................... t0079362 20 7
....................GGTGTTGTGCTCGGTAGAGCAGCG............................................... t0092329 24 6
....................GGTGTTGTGCTCGGTAGAGCAGC................................................ t0099945 23 5
....................GGTGTTGTGCTCGGTAGAGCAGCGTCG............................................ t0108140 27 5
....................GGTGTTGTGCTCGGTAGAGCAGCGTCGT........................................... t0294180 28 2
....................GGTGTTGTGCTCGGTAGAGCAGCGTCGTG.......................................... t0575132 29 1
.....................GTGTTGTGCTCGGTAGAGCAGCGTCGTG.......................................... t0063014 28 10
.....................GTGTTGTGCTCGGTAGAG.................................................... t0142482 18 3
.....................GTGTTGTGCTCGGTAGAGCAGCG............................................... t0158528 23 3
.....................GTGTTGTGCTCGGTAGAGCAGCGTCG............................................ t0164497 26 3
.....................GTGTTGTGCTCGGTAGAGCAGCGTC............................................. t0182540 25 3
......................TGTTGTGCTCGGTAGAGCAGCGTCGTG.......................................... t0025169 27 40
......................TGTTGTGCTCGGTAGAGCAGCGTCGTGC......................................... t0063336 28 10
......................TGTTGTGCTCGGTAGAGCAGCGTC............................................. t0081255 24 7
......................TGTTGTGCTCGGTAGAGCAGCGTCG............................................ t0106373 25 5
......................TGTTGTGCTCGGTAGAGCAGC................................................ t0222191 21 2
......................TGTTGTGCTCGGTAGAGCAGCG............................................... t0225871 22 2
......................TGTTGTGCTCGGTAGAGCAGCGTCGT........................................... t0256196 26 2
......................TGTTGTGCTCGGTAGAGCAGCGTCGTGCT........................................ t0333536 29 2
......................TGTTGTGCTCGGTAGAGCAGCGT.............................................. t0471663 23 1
.......................GTTGTGCTCGGTAGAGCAGCGTCGTG.......................................... t0070329 26 9
.......................GTTGTGCTCGGTAGAGCAGCGTCGTGCTGC...................................... t0092854 30 6
.......................GTTGTGCTCGGTAGAGCAGCGTCGTGCTG....................................... t0111217 29 5
.......................GTTGTGCTCGGTAGAGCAGCGTCG............................................ t0163695 24 3
.......................GTTGTGCTCGGTAGAGCAGCGTCGTGCT........................................ t0198490 28 2
.......................GTTGTGCTCGGTAGAGCAGCG............................................... t0202627 21 2
.......................GTTGTGCTCGGTAGAGCAGCGTCGT........................................... t0229903 25 2
.......................GTTGTGCTCGGTAGAGCAGC................................................ t0374111 20 1
.......................GTTGTGCTCGGTAGAGCAGCGTCGTGC......................................... t0805224 27 1
........................TTGTGCTCGGTAGAGCAGCGTCGTG.......................................... t0075792 25 8
........................TTGTGCTCGGTAGAGCAGCGTCGTGCTG....................................... t0102777 28 5
........................TTGTGCTCGGTAGAGCAGCGTCGTGCTGC...................................... t0108152 29 5
........................TTGTGCTCGGTAGAGCAGCG............................................... t0123724 20 4
........................TTGTGCTCGGTAGAGCAGCGTCGT........................................... t0127110 24 4
........................TTGTGCTCGGTAGAGCAGCGTC............................................. t0130408 22 4
........................TTGTGCTCGGTAGAGCAGCGTCGTGC......................................... t0171274 26 3
........................TTGTGCTCGGTAGAGCAGCGTCG............................................ t0303435 23 2
........................TTGTGCTCGGTAGAGCAGCGT.............................................. t1066956 21 1
.........................TGTGCTCGGTAGAGCAGCGTCGTG.......................................... t0033518 24 26
.........................TGTGCTCGGTAGAGCAGCGTCG............................................ t0066209 22 10
.........................TGTGCTCGGTAGAGCAGCGTCGT........................................... t0068392 23 9
.........................TGTGCTCGGTAGAGCAGCGTCGTGCTG....................................... t0075408 27 8
.........................TGTGCTCGGTAGAGCAGCGT.............................................. t0112673 20 5
.........................TGTGCTCGGTAGAGCAGCG............................................... t0119981 19 4
.........................TGTGCTCGGTAGAGCAGCGTC............................................. t0161276 21 3
.........................TGTGCTCGGTAGAGCAGCGTCGTGC......................................... t0168750 25 3
.........................TGTGCTCGGTAGAGCAGCGTCGTGCTGC...................................... t0175060 28 3
..........................GTGCTCGGTAGAGCAGCGTCGTG.......................................... t0027789 23 34
..........................GTGCTCGGTAGAGCAGCGTCGTGCTG....................................... t0043964 26 18
..........................GTGCTCGGTAGAGCAGCGTCG............................................ t0062522 21 10
..........................GTGCTCGGTAGAGCAGCGTCGT........................................... t0067369 22 9
..........................GTGCTCGGTAGAGCAGCGTCGTGC......................................... t0086341 24 7
..........................GTGCTCGGTAGAGCAGCG............................................... t0091242 18 6
..........................GTGCTCGGTAGAGCAGCGTCGTGCTGCGA.................................... t0099580 29 5
..........................GTGCTCGGTAGAGCAGCGTCGTGCT........................................ t0101687 25 5
..........................GTGCTCGGTAGAGCAGCGTCGTGCTGCGAT................................... t0170219 30 3
..........................GTGCTCGGTAGAGCAGCGTCGTGCTGC...................................... t0315148 27 2
..........................GTGCTCGGTAGAGCAGCGT.............................................. t0335319 19 2
..........................GTGCTCGGTAGAGCAGCGTC............................................. t1229303 20 1
...........................TGCTCGGTAGAGCAGCGTCGTG.......................................... t0016460 22 73
...........................TGCTCGGTAGAGCAGCGTCGTGCTG....................................... t0035704 25 24
...........................TGCTCGGTAGAGCAGCGTCGT........................................... t0050937 21 14
...........................TGCTCGGTAGAGCAGCGTCGTGCT........................................ t0124996 24 4
...........................TGCTCGGTAGAGCAGCGTCGTGCTGC...................................... t0136761 26 4
...........................TGCTCGGTAGAGCAGCGTCG............................................ t0179763 20 3
...........................TGCTCGGTAGAGCAGCGTCGTGCTGCGAT................................... t0183960 29 3
...........................TGCTCGGTAGAGCAGCGTCGTGCTGCGA.................................... t0230029 28 2
...........................TGCTCGGTAGAGCAGCGTCGTGCTGCGATC.................................. t0248432 30 2
...........................TGCTCGGTAGAGCAGCGTCGTGC......................................... t0251197 23 2
............................GCTCGGTAGAGCAGCGTCGTG.......................................... t0021296 21 51
............................GCTCGGTAGAGCAGCGTCGT........................................... t0030669 20 30
............................GCTCGGTAGAGCAGCGTCGTGC......................................... t0049191 22 15
............................GCTCGGTAGAGCAGCGTCG............................................ t0059290 19 11
............................GCTCGGTAGAGCAGCGTCGTGCT........................................ t0154100 23 3
............................GCTCGGTAGAGCAGCGTCGTGCTGCGAT................................... t0158986 28 3
............................GCTCGGTAGAGCAGCGTCGTGCTG....................................... t0209274 24 2
............................GCTCGGTAGAGCAGCGTCGTGCTGCGATC.................................. t0230751 29 2
............................GCTCGGTAGAGCAGCGTCGTGCTGC...................................... t0318664 25 2
............................GCTCGGTAGAGCAGCGTCGTGCTGCGA.................................... t0536677 27 1
............................GCTCGGTAGAGCAGCGTC............................................. t0807232 18 1
.............................CTCGGTAGAGCAGCGTCGT........................................... t0005652 19 285
.............................CTCGGTAGAGCAGCGTCGTG.......................................... t0006417 20 245
.............................CTCGGTAGAGCAGCGTCG............................................ t0012529 18 106
.............................CTCGGTAGAGCAGCGTCGTGC......................................... t0017607 21 66
.............................CTCGGTAGAGCAGCGTCGTGCT........................................ t0039889 22 20
.............................CTCGGTAGAGCAGCGTCGTGCTG....................................... t0084712 23 7
.............................CTCGGTAGAGCAGCGTCGTGCTGCGATC.................................. t0105171 28 5
.............................CTCGGTAGAGCAGCGTCGTGCTGCGATCTG................................ t0109134 30 5
.............................CTCGGTAGAGCAGCGTCGTGCTGCGAT................................... t0112965 27 5
.............................CTCGGTAGAGCAGCGTCGTGCTGC...................................... t0204824 24 2
.............................CTCGGTAGAGCAGCGTCGTGCTGCGA.................................... t0250751 26 2
.............................CTCGGTAGAGCAGCGTCGTGCTGCGATCT................................. t0388348 29 1
.............................CTCGGTAGAGCAGCGTCGTGCTGCG..................................... t0544858 25 1
..............................TCGGTAGAGCAGCGTCGTG.......................................... t0011777 19 115
..............................TCGGTAGAGCAGCGTCGT........................................... t0012267 18 109
..............................TCGGTAGAGCAGCGTCGTGC......................................... t0036002 20 24
..............................TCGGTAGAGCAGCGTCGTGCT........................................ t0047049 21 16
..............................TCGGTAGAGCAGCGTCGTGCTGCGATCT................................. t0063946 28 10
..............................TCGGTAGAGCAGCGTCGTGCTG....................................... t0064069 22 10
..............................TCGGTAGAGCAGCGTCGTGCTGCGATC.................................. t0078292 27 8
..............................TCGGTAGAGCAGCGTCGTGCTGCGA.................................... t0108909 25 5
..............................TCGGTAGAGCAGCGTCGTGCTGCGATCTGT............................... t0150900 30 3
..............................TCGGTAGAGCAGCGTCGTGCTGCGAT................................... t0227488 26 2
..............................TCGGTAGAGCAGCGTCGTGCTGCGATCTG................................ t0350125 29 1
...............................CGGTAGAGCAGCGTCGTG.......................................... t0005269 18 306
...............................CGGTAGAGCAGCGTCGTGC......................................... t0008087 19 185
...............................CGGTAGAGCAGCGTCGTGCTG....................................... t0020768 21 52
...............................CGGTAGAGCAGCGTCGTGCTGCGATCT................................. t0023585 27 44
...............................CGGTAGAGCAGCGTCGTGCTGCGATC.................................. t0023731 26 43
...............................CGGTAGAGCAGCGTCGTGCT........................................ t0023947 20 43
...............................CGGTAGAGCAGCGTCGTGCTGCGATCTGT............................... t0024146 29 42
...............................CGGTAGAGCAGCGTCGTGCTGC...................................... t0024805 22 41
...............................CGGTAGAGCAGCGTCGTGCTGCGATCTG................................ t0031111 28 29
...............................CGGTAGAGCAGCGTCGTGCTGCGAT................................... t0032940 25 27
...............................CGGTAGAGCAGCGTCGTGCTGCGA.................................... t0045880 24 16
...............................CGGTAGAGCAGCGTCGTGCTGCG..................................... t0066315 23 10
................................GGTAGAGCAGCGTCGTGCTGCGATCTG................................ t0020845 27 52
................................GGTAGAGCAGCGTCGTGC......................................... t0022799 18 46
................................GGTAGAGCAGCGTCGTGCTG....................................... t0023489 20 44
................................GGTAGAGCAGCGTCGTGCTGCGATCT................................. t0026231 26 37
................................GGTAGAGCAGCGTCGTGCT........................................ t0034284 19 25
................................GGTAGAGCAGCGTCGTGCTGCGATCTGT............................... t0034851 28 25
................................GGTAGAGCAGCGTCGTGCTGCGATC.................................. t0048287 25 15
................................GGTAGAGCAGCGTCGTGCTGC...................................... t0057544 21 12
................................GGTAGAGCAGCGTCGTGCTGCGATCTGTT.............................. t0072134 29 8
................................GGTAGAGCAGCGTCGTGCTGCGA.................................... t0085279 23 7
................................GGTAGAGCAGCGTCGTGCTGCGAT................................... t0103494 24 5
................................GGTAGAGCAGCGTCGTGCTGCG..................................... t0104992 22 5
.................................GTAGAGCAGCGTCGTGCTGCGATCTG................................ t0021327 26 50
.................................GTAGAGCAGCGTCGTGCTG....................................... t0027762 19 34
.................................GTAGAGCAGCGTCGTGCT........................................ t0027991 18 34
.................................GTAGAGCAGCGTCGTGCTGCGATCTGT............................... t0028138 27 34
.................................GTAGAGCAGCGTCGTGCTGCGATCT................................. t0030609 25 30
.................................GTAGAGCAGCGTCGTGCTGCGATC.................................. t0070491 24 9
.................................GTAGAGCAGCGTCGTGCTGCGA.................................... t0078490 22 8
.................................GTAGAGCAGCGTCGTGCTGCGAT................................... t0084020 23 7
.................................GTAGAGCAGCGTCGTGCTGCGATCTGTT.............................. t0086195 28 7
.................................GTAGAGCAGCGTCGTGCTGCG..................................... t1043595 21 1
.................................GTAGAGCAGCGTCGTGCTGC...................................... t1148600 20 1
..................................TAGAGCAGCGTCGTGCTGCGAT................................... t0042328 22 19
..................................TAGAGCAGCGTCGTGCTGCGA.................................... t0080920 21 7
..................................TAGAGCAGCGTCGTGCTGCGATCT................................. t0242217 24 2
..................................TAGAGCAGCGTCGTGCTG....................................... t0310063 18 2
...................................AGAGCAGCGTCGTGCTGCGAT................................... t0022954 21 45
...................................AGAGCAGCGTCGTGCTGCGA.................................... t0039916 20 20
...................................AGAGCAGCGTCGTGCTGCGATCT................................. t0065003 23 10
...................................AGAGCAGCGTCGTGCTGCGATCTGTTG............................. t0143337 27 3
...................................AGAGCAGCGTCGTGCTGCGATCTG................................ t0172459 24 3
...................................AGAGCAGCGTCGTGCTGC...................................... t0184010 18 3
...................................AGAGCAGCGTCGTGCTGCGATCTGT............................... t0196402 25 2
...................................AGAGCAGCGTCGTGCTGCGATC.................................. t0221023 22 2
...................................AGAGCAGCGTCGTGCTGCG..................................... t0321760 19 2
...................................AGAGCAGCGTCGTGCTGCGATCTGTTGA............................ t0954254 28 1
....................................GAGCAGCGTCGTGCTGCGATCTGTTG............................. t0064086 26 10
....................................GAGCAGCGTCGTGCTGCGATC.................................. t0068285 21 9
....................................GAGCAGCGTCGTGCTGCGATCT................................. t0086292 22 7
....................................GAGCAGCGTCGTGCTGCGAT................................... t0125595 20 4
....................................GAGCAGCGTCGTGCTGCGATCTGTTGA............................ t0167317 27 3
....................................GAGCAGCGTCGTGCTGCGA.................................... t0253391 19 2
....................................GAGCAGCGTCGTGCTGCGATCTG................................ t0282666 23 2
....................................GAGCAGCGTCGTGCTGCGATCTGTTGAG........................... t0820340 28 1
....................................GAGCAGCGTCGTGCTGCG..................................... t1175130 18 1
.....................................AGCAGCGTCGTGCTGCGATCTGTTG............................. t0033640 25 26
.....................................AGCAGCGTCGTGCTGCGATCTGTTGA............................ t0039194 26 21
.....................................AGCAGCGTCGTGCTGCGATCTGTTGAG........................... t0065864 27 10
.....................................AGCAGCGTCGTGCTGCGATCTGT............................... t0108698 23 5
.....................................AGCAGCGTCGTGCTGCGATCTGTT.............................. t0135852 24 4
.....................................AGCAGCGTCGTGCTGCGATCTGTTGAGA.......................... t0226627 28 2
.....................................AGCAGCGTCGTGCTGCGATCTG................................ t0284370 22 2
.....................................AGCAGCGTCGTGCTGCGATCT................................. t0792192 21 1
.....................................AGCAGCGTCGTGCTGCGAT................................... t0975525 19 1
......................................GCAGCGTCGTGCTGCGATCTGTTGA............................ t0009222 25 156
......................................GCAGCGTCGTGCTGCGATCTGT............................... t0014538 22 86
......................................GCAGCGTCGTGCTGCGATCTGTTGAG........................... t0015404 26 80
......................................GCAGCGTCGTGCTGCGATCTGTTGAGA.......................... t0019717 27 56
......................................GCAGCGTCGTGCTGCGATCTGTTG............................. t0030480 24 30
......................................GCAGCGTCGTGCTGCGATCTGTT.............................. t0031247 23 29
......................................GCAGCGTCGTGCTGCGATCTG................................ t0035661 21 24
......................................GCAGCGTCGTGCTGCGATCT................................. t0180138 20 3
......................................GCAGCGTCGTGCTGCGAT................................... t1055669 18 1
.......................................CAGCGTCGTGCTGCGATCTGTTGA............................ t0017759 24 65
.......................................CAGCGTCGTGCTGCGATCTGT............................... t0021762 21 49
.......................................CAGCGTCGTGCTGCGATCTGTTGAGA.......................... t0027405 26 35
.......................................CAGCGTCGTGCTGCGATCTGTT.............................. t0028384 22 33
.......................................CAGCGTCGTGCTGCGATCTG................................ t0029103 20 32
.......................................CAGCGTCGTGCTGCGATCTGTTG............................. t0029575 23 31
.......................................CAGCGTCGTGCTGCGATCTGTTGAG........................... t0040639 25 20
.......................................CAGCGTCGTGCTGCGATCT................................. t0052249 19 14
.......................................CAGCGTCGTGCTGCGATC.................................. t0138932 18 4
........................................AGCGTCGTGCTGCGATCT................................. t0036953 18 23
........................................AGCGTCGTGCTGCGATCTGTTGA............................ t0039042 23 21
........................................AGCGTCGTGCTGCGATCTGT............................... t0040380 20 20
........................................AGCGTCGTGCTGCGATCTGTTGAGA.......................... t0049232 25 15
........................................AGCGTCGTGCTGCGATCTG................................ t0058802 19 11
........................................AGCGTCGTGCTGCGATCTGTTGAG........................... t0071041 24 9
........................................AGCGTCGTGCTGCGATCTGTTG............................. t0103653 22 5
........................................AGCGTCGTGCTGCGATCTGTT.............................. t0184706 21 3
.........................................GCGTCGTGCTGCGATCTGTTGAGA.......................... t0160063 24 3
.........................................GCGTCGTGCTGCGATCTG................................ t0182686 18 3
.........................................GCGTCGTGCTGCGATCTGT............................... t0211555 19 2
.........................................GCGTCGTGCTGCGATCTGTTGA............................ t0449726 22 1
.........................................GCGTCGTGCTGCGATCTGTT.............................. t0648251 20 1
.........................................GCGTCGTGCTGCGATCTGTTG............................. t0848906 21 1
.........................................GCGTCGTGCTGCGATCTGTTGAG........................... t1052786 23 1
..........................................CGTCGTGCTGCGATCTGTTGA............................ t0067315 21 9
..........................................CGTCGTGCTGCGATCTGTTGAGA.......................... t0129668 23 4
..........................................CGTCGTGCTGCGATCTGTTGAG........................... t0205344 22 2
..........................................CGTCGTGCTGCGATCTGTT.............................. t0433204 19 1
..........................................CGTCGTGCTGCGATCTGT............................... t0451358 18 1
..........................................CGTCGTGCTGCGATCTGTTG............................. t0505209 20 1
...........................................GTCGTGCTGCGATCTGTTGAGA.......................... t0069519 22 9
...........................................GTCGTGCTGCGATCTGTTGAG........................... t0095660 21 6
...........................................GTCGTGCTGCGATCTGTTGA............................ t0185767 20 3
...........................................GTCGTGCTGCGATCTGTTG............................. t0230653 19 2
............................................TCGTGCTGCGATCTGTTGAGA.......................... t0018258 21 63
............................................TCGTGCTGCGATCTGTTGA............................ t0024543 19 41
............................................TCGTGCTGCGATCTGTTGAG........................... t0029990 20 31
............................................TCGTGCTGCGATCTGTTG............................. t0088866 18 6
.............................................CGTGCTGCGATCTGTTGAGA.......................... t0005177 20 312
.............................................CGTGCTGCGATCTGTTGA............................ t0009281 18 155
.............................................CGTGCTGCGATCTGTTGAG........................... t0011072 19 124
..............................................GTGCTGCGATCTGTTGAGA.......................... t0009523 19 150
..............................................GTGCTGCGATCTGTTGAG........................... t0014228 18 89
..............................................GTGCTGCGATCTGTTGAGATTCA...................... t0383263 23 1
..............................................GTGCTGCGATCTGTTGAGAT......................... t1050943 20 1
...............................................TGCTGCGATCTGTTGAGA.......................... t0006789 18 227
................................................GCTGCGATCTGTTGAGATT........................ t1154656 19 1
................................................GCTGCGATCTGTTGAGATTC....................... t1184343 20 1
.................................................CTGCGATCTGTTGAGATTC....................... t0577859 19 1
...................................................GCGATCTGTTGAGATTCAGCC................... t1196804 21 1
..................................................................TCAGCCTTGCGCCAGGTGATTCGT. t0176604 24 3
...................................................................CAGCCTTGCGCCAGGTGATTCGT. t0071707 23 9
....................................................................AGCCTTGCGCCAGGTGATTCGT. t0110466 22 5
.....................................................................GCCTTGCGCCAGGTGATTCGT. t0044512 21 17
......................................................................CCTTGCGCCAGGTGATTCGT. t0079840 20 7
.......................................................................CTTGCGCCAGGTGATTCGT. t0103932 19 5
........................................................................TTGCGCCAGGTGATTCGT. t0058087 18 12
.........................................................................TGCGCCAGGTGATTCGTC t0013877 18 92
>bmo-mir-1923
TCGAAACTTGCCATTTAAAATGGTGCCTTCGATAACTTTTTTCATTAATTTTTAATGACTAATCGCGTACCGTTGCATAGCCGTGGCGG bmo-mir-1923 89
(((((...((((((.....))))))..))))).........((((((.....))))))...........((((..(......)..)))) structure -19.30
***********************************************************TAATCGCGTACCGTTGCATAGCCGTGGC** bmo-miR-1923 28
.....................................................AATGACTAATCGCGTACCGTTGCATA.......... t0439447 26 1
.......................................................TGACTAATCGCGTACCGTTGCATAGCCG...... t0088538 28 6
.......................................................TGACTAATCGCGTACCGTTGCATA.......... t0155363 24 3
.......................................................TGACTAATCGCGTACCGTTGCATAGCC....... t0236548 27 2
.......................................................TGACTAATCGCGTACCGTTGCATAGCCGT..... t0288028 29 2
.......................................................TGACTAATCGCGTACCGTTG.............. t0824003 20 1
>bmo-mir-210
AATGAAGTCCAAAGCAGCTGCTGGCCACTGCACAAGATTAGTCAAGTTTATACTCTTGTGCGTGTGACAGCGGCTATTGCGGGCATTTCATT bmo-mir-210 92
((((((((((...((((((((((..((((((((((((.((..........)).))))))))).))).)))))))...))).)).)))))))) structure -39.40
*******************************************************TTGTGCGTGTGACAGCGGCT***************** bmo-miR-210 20
......................................................CTTGTGCGTGTGACAGCGGCTAT............... t0190537 23 3
>bmo-mir-252
AACTAAACCTTGTTCCTAAGTACTAGTGCCGCAGGAGCGTTTTGTAGTATCTCCTGCTGCCTAAGTGCTTATCAATGAGGGTTTA bmo-mir-252 85
.......(((..((..((((((((((.((.(((((((.((........))))))))).)))).))))))))..))..)))..... structure -32.00
***************CTAAGTACTAGTGCCGCAGGAG************************************************ bmo-miR-252 22
...............CTAAGTACTAGTGCCGCAGGAG................................................ t0035271 22 24
...............CTAAGTACTAGTGCCGCAGGA................................................. t0039329 21 21
...............CTAAGTACTAGTGCCGCAG................................................... t0504770 19 1
................TAAGTACTAGTGCCGCAGGAG................................................ t1226771 21 1
....................................................CCTGCTGCCTAAGTGCTTATCA........... t0224172 22 2
>bmo-mir-263a
ATCGATCCAAGCACAGGCAATGGCACTGGAAGAATTCACGGGTTCAGTTTATATATTCCCGTGATCTCTTAGTGGCATCACTGGTGCAGGACGAC bmo-mir-263a 95
.(((.(((..((((.((..(((.(((((..(((..(((((((...............))))))))))..))))).)))..)).)))).)))))). structure -36.86
******************AATGGCACTGGAAGAATTCAC******************************************************** bmo-miR-263a 21
................GCAATGGCACTGGAAGAATTCACGGG..................................................... t0803367 26 1
.................CAATGGCACTGGAAGAATTCACGGG..................................................... t0009924 25 142
.................CAATGGCACTGGAAGAATTCACGG...................................................... t0023642 24 44
.................CAATGGCACTGGAAGAATTCA......................................................... t0137936 21 4
.................CAATGGCACTGGAAGAATTCAC........................................................ t0160100 22 3
.................CAATGGCACTGGAAGAATTC.......................................................... t0186347 20 3
.................CAATGGCACTGGAAGAATTCACGGGT.................................................... t0258971 26 2
.................CAATGGCACTGGAAGAATTCACG....................................................... t0287501 23 2
..................AATGGCACTGGAAGAATTCACGGG..................................................... t0000002 24 117940
..................AATGGCACTGGAAGAATTCACGG...................................................... t0000016 23 34198
..................AATGGCACTGGAAGAATTCACGGGT.................................................... t0000176 25 5167
..................AATGGCACTGGAAGAATTC.......................................................... t0000290 19 3661
..................AATGGCACTGGAAGAATTCACG....................................................... t0001073 22 1382
..................AATGGCACTGGAAGAATTCAC........................................................ t0002171 21 754
..................AATGGCACTGGAAGAATTCA......................................................... t0002277 20 721
..................AATGGCACTGGAAGAATTCACGGGTT................................................... t0006430 26 244
..................AATGGCACTGGAAGAATT........................................................... t0007416 18 205
..................AATGGCACTGGAAGAATTCACGGGTTC.................................................. t0095500 27 6
..................AATGGCACTGGAAGAATTCACGGGTTCA................................................. t0987721 28 1
...................ATGGCACTGGAAGAATTCACGGG..................................................... t0001893 23 856
...................ATGGCACTGGAAGAATTCACGG...................................................... t0007148 22 214
...................ATGGCACTGGAAGAATTCACGGGT.................................................... t0015191 24 81
...................ATGGCACTGGAAGAATTC.......................................................... t0037600 18 22
...................ATGGCACTGGAAGAATTCACG....................................................... t0044186 21 17
...................ATGGCACTGGAAGAATTCA......................................................... t0074392 19 8
...................ATGGCACTGGAAGAATTCAC........................................................ t0088582 20 6
...................ATGGCACTGGAAGAATTCACGGGTT................................................... t0122346 25 4
....................TGGCACTGGAAGAATTCACGGG..................................................... t0128005 22 4
....................TGGCACTGGAAGAATTCACGGGTT................................................... t0279606 24 2
....................TGGCACTGGAAGAATTCACGGGT.................................................... t1047256 23 1
....................TGGCACTGGAAGAATTCACGG...................................................... t1200181 21 1
.....................GGCACTGGAAGAATTCACGGG..................................................... t0259636 21 2
......................GCACTGGAAGAATTCACGGG..................................................... t0117646 20 4
......................GCACTGGAAGAATTCACGG...................................................... t0603972 19 1
.......................CACTGGAAGAATTCACGGG..................................................... t0113540 19 5
...........................................................CGTGATCTCTTAGTGGCATCAC.............. t0008430 22 175
...........................................................CGTGATCTCTTAGTGGCATCA............... t0043373 21 18
...........................................................CGTGATCTCTTAGTGGCAT................. t0049011 19 15
...........................................................CGTGATCTCTTAGTGGCATC................ t0052847 20 13
...........................................................CGTGATCTCTTAGTGGCA.................. t0147076 18 3
...........................................................CGTGATCTCTTAGTGGCATCACT............. t0457085 23 1
............................................................GTGATCTCTTAGTGGCATCA............... t0301393 20 2
............................................................GTGATCTCTTAGTGGCATCAC.............. t0326518 21 2
>bmo-mir-263b
AGCCGACGCTGTTCCTTGGCACTGGGAGAATTCACAGGAGTTGTAATTCATACCCGTGAATTTCCCGATGCCTTAGCTCAGTGTGGTCA bmo-mir-263b 89
.(((.((((((......((((.(((((((.(((((.((.((((.....)).)))))))))))))))).))))......))))))))).. structure -36.00
**************CTTGGCACTGGGAGAATTCAC****************************************************** bmo-miR-263b 21
..............CTTGGCACTGGGAGAATTCACAG.................................................... t0056407 23 12
..............CTTGGCACTGGGAGAATTCA....................................................... t0087169 20 6
..............CTTGGCACTGGGAGAATTC........................................................ t0102541 19 5
..............CTTGGCACTGGGAGAATTCAC...................................................... t0243873 21 2
..............CTTGGCACTGGGAGAATTCACA..................................................... t0330530 22 2
......................................................CGTGAATTTCCCGATGCCTTAGC............ t0790175 23 1
>bmo-mir-274
GGCTGTTGTTAGGCGAAGTTGGTTTGTGACCGTCACTAACGGGCAGTGTTAATACGGTTGCTCGTTTTGGCGATCGCAAAATGAACTCGCTTGAC bmo-mir-274 95
.......(((((((((.(((.((((((((.(((((..((((((((.(((....))).).))))))).))))).)))).)))).)))))))))))) structure -39.60
*********************GTTTGTGACCGTCACTAACGGGCAGT************************************************ bmo-miR-274 26
.GCTGTTGTTAGGCGAAGTTGG......................................................................... t1213585 21 1
...TGTTGTTAGGCGAAGTTG.......................................................................... t0610799 18 1
...TGTTGTTAGGCGAAGTTGG......................................................................... t0841713 19 1
....GTTGTTAGGCGAAGTTGG......................................................................... t0221684 18 2
...................TGGTTTGTGACCGTCACTAACGGG.................................................... t0294123 24 2
.....................GTTTGTGACCGTCACTAACGGGC................................................... t0078786 23 7
.....................GTTTGTGACCGTCACTAACG...................................................... t0097089 20 6
.....................GTTTGTGACCGTCACTAACGGGCA.................................................. t0113510 24 5
.....................GTTTGTGACCGTCACTAACGG..................................................... t0121240 21 4
.....................GTTTGTGACCGTCACTAAC....................................................... t0440659 19 1
.....................GTTTGTGACCGTCACTAACGGG.................................................... t0941131 22 1
......................TTTGTGACCGTCACTAACGGGCA.................................................. t0000161 23 5420
......................TTTGTGACCGTCACTAACGGGC................................................... t0002382 22 695
......................TTTGTGACCGTCACTAACGGG.................................................... t0003732 21 442
......................TTTGTGACCGTCACTAACG...................................................... t0008116 19 184
......................TTTGTGACCGTCACTAACGG..................................................... t0008261 20 180
......................TTTGTGACCGTCACTAAC....................................................... t0053559 18 13
......................TTTGTGACCGTCACTAACGGGCAG................................................. t0127694 24 4
.......................TTGTGACCGTCACTAACGGGCA.................................................. t0001882 22 860
.......................TTGTGACCGTCACTAACGGGC................................................... t0024371 21 42
.......................TTGTGACCGTCACTAACGGG.................................................... t0039292 20 21
.......................TTGTGACCGTCACTAACG...................................................... t0063631 18 10
.......................TTGTGACCGTCACTAACGG..................................................... t0070077 19 9
.......................TTGTGACCGTCACTAACGGGCAG................................................. t0810419 23 1
........................TGTGACCGTCACTAACGGGCA.................................................. t0053015 21 13
........................TGTGACCGTCACTAACGG..................................................... t0452706 18 1
........................TGTGACCGTCACTAACGGGC................................................... t0770217 20 1
............................................................CTCGTTTTGGCGATCGCAAAATG............ t0011850 23 114
............................................................CTCGTTTTGGCGATCGCAAAAT............. t0011876 22 113
............................................................CTCGTTTTGGCGATCGCAAAA.............. t0026827 21 36
............................................................CTCGTTTTGGCGATCGCAAA............... t0052148 20 14
............................................................CTCGTTTTGGCGATCGCAAAATGA........... t0113774 24 5
............................................................CTCGTTTTGGCGATCGCAA................ t0208677 19 2
.............................................................TCGTTTTGGCGATCGCAAAATG............ t0007579 22 200
.............................................................TCGTTTTGGCGATCGCAAAAT............. t0035300 21 24
.............................................................TCGTTTTGGCGATCGCAAAA.............. t0062712 20 10
.............................................................TCGTTTTGGCGATCGCAAAATGA........... t0122576 23 4
.............................................................TCGTTTTGGCGATCGCAAA............... t0139780 19 4
.............................................................TCGTTTTGGCGATCGCAA................ t1215651 18 1
..............................................................CGTTTTGGCGATCGCAAAATG............ t0247746 21 2
................................................................TTTTGGCGATCGCAAAATG............ t0198101 19 2
>bmo-mir-275
CAGGCGGCAGCGCCGCGCGCTACTCCGGCGCCAGGACTGTCCTCACCGAGTCAGGTACCTGAAGTAGCGCGCGGTGTCTCCTCCTA bmo-mir-275 86
.(((.((..((((((((((((((((.((..((..((((..........)))).))..)).).)))))))))))))))..)).))). structure -48.50
**************************************************TCAGGTACCTGAAGTAGCGCGCG************* bmo-miR-275 23
...............CGCGCTACTCCGGCGCCAGGACT................................................ t0249163 23 2
..................................................TCAGGTACCTGAAGTAGCGCG............... t0000235 21 4225
..................................................TCAGGTACCTGAAGTAGCGCGCG............. t0000580 23 2203
..................................................TCAGGTACCTGAAGTAGCG................. t0004384 19 372
..................................................TCAGGTACCTGAAGTAGCGCGC.............. t0006626 22 235
..................................................TCAGGTACCTGAAGTAGCGC................ t0007622 20 198
..................................................TCAGGTACCTGAAGTAGC.................. t0059491 18 11
..................................................TCAGGTACCTGAAGTAGCGCGCGG............ t0147163 24 3
..................................................TCAGGTACCTGAAGTAGCGCGCGGT........... t0556982 25 1
...................................................CAGGTACCTGAAGTAGCGCG............... t0067856 20 9
...................................................CAGGTACCTGAAGTAGCGCGCG............. t0105039 22 5
...................................................CAGGTACCTGAAGTAGCGCGC.............. t0493177 21 1
...................................................CAGGTACCTGAAGTAGCG................. t0627408 18 1
....................................................AGGTACCTGAAGTAGCGCG............... t0023566 19 44
....................................................AGGTACCTGAAGTAGCGCGCG............. t0027588 21 35
....................................................AGGTACCTGAAGTAGCGCGC.............. t0106655 20 5
....................................................AGGTACCTGAAGTAGCGC................ t0621571 18 1
>bmo-mir-276
CTGGTAATTACCACTAGCGAGGTATAGAGTTCCTACGTATGCTAACACTGTAGGAACTTCATACCGTGCTCTTGGGTTTGCCAA bmo-mir-276 84
.((((((...(((..((((.(((((..(((((((((((........)).)))))))))..))))).))))..)))..)))))). structure -37.90
***************AGCGAGGTATAGAGTTCCTACG*********************************************** bmo-miR-276 22
.............CTAGCGAGGTATAGAGTTCCTACG............................................... t1242599 24 1
..............TAGCGAGGTATAGAGTTCC................................................... t0126080 19 4
..............TAGCGAGGTATAGAGTTCCT.................................................. t0177884 20 3
..............TAGCGAGGTATAGAGTTCCTA................................................. t0289694 21 2
..............TAGCGAGGTATAGAGTTC.................................................... t0771550 18 1
..............TAGCGAGGTATAGAGTTCCTAC................................................ t1036833 22 1
...............AGCGAGGTATAGAGTTCCTACG............................................... t0000131 22 6233
...............AGCGAGGTATAGAGTTCCT.................................................. t0003406 19 486
...............AGCGAGGTATAGAGTTCCTA................................................. t0016748 20 71
...............AGCGAGGTATAGAGTTCC................................................... t0024650 18 41
...............AGCGAGGTATAGAGTTCCTACGT.............................................. t0034557 23 25
................GCGAGGTATAGAGTTCCTACG............................................... t0091627 21 6
..............................................ACTGTAGGAACTTCATACCGTGCTCT............ t0705030 26 1
................................................TGTAGGAACTTCATACCGTGCTC............. t0868209 23 1
.................................................GTAGGAACTTCATACCGTGCTCT............ t1113628 23 1
..................................................TAGGAACTTCATACCGTGCTCT............ t0000004 22 63010
..................................................TAGGAACTTCATACCGTGCTC............. t0000342 21 3246
..................................................TAGGAACTTCATACCGTGCTCTT........... t0001459 23 1070
..................................................TAGGAACTTCATACCGTGC............... t0002845 19 582
..................................................TAGGAACTTCATACCGTGCT.............. t0003416 20 485
..................................................TAGGAACTTCATACCGTG................ t0068991 18 9
..................................................TAGGAACTTCATACCGTGCTCTTG.......... t0176719 24 3
..................................................TAGGAACTTCATACCGTGCTCTTGG......... t0245661 25 2
...................................................AGGAACTTCATACCGTGCTCT............ t0004487 21 362
...................................................AGGAACTTCATACCGTGCTCTT........... t0046231 22 16
...................................................AGGAACTTCATACCGTGCTC............. t0052371 20 14
...................................................AGGAACTTCATACCGTGC............... t0106530 18 5
...................................................AGGAACTTCATACCGTGCT.............. t0149665 19 3
....................................................GGAACTTCATACCGTGCTCT............ t0015910 20 76
....................................................GGAACTTCATACCGTGCTC............. t0264047 19 2
....................................................GGAACTTCATACCGTGCT.............. t0559825 18 1
....................................................GGAACTTCATACCGTGCTCTT........... t0731333 21 1
.....................................................GAACTTCATACCGTGCTCT............ t0926031 19 1
>bmo-mir-277
TTGATTACGCCTCGGGGTTCGTGCCAGGAGTGCGTTTGCAAAGAGGCCGACATGTTTGCGTTATTGCAATGTTAACACTGTAAATGCACTATCTGGTACGACATCCCGGGGCGTGTAGCAAC bmo-mir-277 122
(((..(((((((((((((((((((((((((((((((((((.....(..(((((...((((....)))))))))..)..)))))))))))).)))))))))).)))))))))))))...))). structure -63.40
********************************************************************************TAAATGCACTATCTGGTACGACA******************* bmo-miR-277 23
TTGATTACGCCTCGGGGTT....................................................................................................... t1034979 19 1
..................TCGTGCCAGGAGTGCGTTTGC................................................................................... t0092994 21 6
...................CGTGCCAGGAGTGCGTTTGCA.................................................................................. t0129403 21 4
...................CGTGCCAGGAGTGCGTTTGC................................................................................... t0132566 20 4
...................CGTGCCAGGAGTGCGTTTGCAAA................................................................................ t1263901 23 1
........................................AAGAGGCCGACATGTTTGCGTTATTGC....................................................... t1034105 27 1
................................................................................TAAATGCACTATCTGGTACGACA................... t0000870 23 1649
................................................................................TAAATGCACTATCTGGTACGAC.................... t0004543 22 357
................................................................................TAAATGCACTATCTGGTACGACAT.................. t0012505 24 106
................................................................................TAAATGCACTATCTGGTACGA..................... t0019411 21 57
................................................................................TAAATGCACTATCTGGTACGACATC................. t0129410 25 4
................................................................................TAAATGCACTATCTGGTACG...................... t0227595 20 2
................................................................................TAAATGCACTATCTGGTAC....................... t0886380 19 1
.................................................................................AAATGCACTATCTGGTACGACA................... t0041614 22 19
.................................................................................AAATGCACTATCTGGTACGAC.................... t0172865 21 3
.................................................................................AAATGCACTATCTGGTACGACAT.................. t0246833 23 2
..................................................................................AATGCACTATCTGGTACGACA................... t0109607 21 5
..................................................................................AATGCACTATCTGGTACGACAT.................. t0179462 22 3
>bmo-mir-278
GTATCAAGTGCTACGCCCGGACGAACTTCCCAGCTCGGCCGACAATCAGGGGTCGGTGGGATCTTCGTCCGTTTGTATCGCTTATAC bmo-mir-278 87
((((.(((((.((((..((((((((..(((((.(.(((((..........)))))))))))..))))))))..)))).))))))))) structure -40.60
****************************************************TCGGTGGGATCTTCGTCCGTTT************* bmo-miR-278 22
.............CGCCCGGACGAACTTCCCAGCTCGGC................................................ t0382218 26 1
.............CGCCCGGACGAACTTCCCAGC..................................................... t0777511 21 1
.............CGCCCGGACGAACTTCCCAGCTCGGCCG.............................................. t1248622 28 1
..............GCCCGGACGAACTTCCCAGCTCGG................................................. t0054567 24 13
..............GCCCGGACGAACTTCCCAGCTCGGC................................................ t0062898 25 10
..............GCCCGGACGAACTTCCCAGCTCGGCC............................................... t0133241 26 4
...............CCCGGACGAACTTCCCAGCTCGG................................................. t0010292 23 136
...............CCCGGACGAACTTCCCAGCTCGGC................................................ t0010578 24 131
...............CCCGGACGAACTTCCCAGCTC................................................... t0114219 21 5
...............CCCGGACGAACTTCCCAGC..................................................... t0275455 19 2
...............CCCGGACGAACTTCCCAGCT.................................................... t0315520 20 2
...............CCCGGACGAACTTCCCAGCTCG.................................................. t0334597 22 2
................CCGGACGAACTTCCCAGCTCGGCC............................................... t0001739 24 925
................CCGGACGAACTTCCCAGCTCGG................................................. t0001771 22 908
................CCGGACGAACTTCCCAGCTCGGC................................................ t0003866 23 427
................CCGGACGAACTTCCCAGC..................................................... t0048411 18 15
................CCGGACGAACTTCCCAGCTCG.................................................. t0071453 21 9
................CCGGACGAACTTCCCAGCTC................................................... t0078415 20 8
................CCGGACGAACTTCCCAGCT.................................................... t0898974 19 1
.................CGGACGAACTTCCCAGCTCGGCC............................................... t0005797 23 277
.................CGGACGAACTTCCCAGCTCGGC................................................ t0028042 22 34
.................CGGACGAACTTCCCAGCTCGG................................................. t0034356 21 25
..................GGACGAACTTCCCAGCTCGGCC............................................... t0049715 22 15
..................GGACGAACTTCCCAGCTCGG................................................. t0168583 20 3
..................GGACGAACTTCCCAGCTCGGC................................................ t0279130 21 2
....................ACGAACTTCCCAGCTCGGCC............................................... t0668200 20 1
....................................................TCGGTGGGATCTTCGTCCGTTT............. t0000268 22 3901
....................................................TCGGTGGGATCTTCGTCCGTT.............. t0001434 21 1085
....................................................TCGGTGGGATCTTCGTCCGT............... t0007931 20 189
....................................................TCGGTGGGATCTTCGTCCG................ t0027957 19 34
....................................................TCGGTGGGATCTTCGTCCGTTTG............ t0069674 23 9
....................................................TCGGTGGGATCTTCGTCC................. t0120561 18 4
.....................................................CGGTGGGATCTTCGTCCGTTT............. t0031989 21 28
.....................................................CGGTGGGATCTTCGTCCGTTTG............ t0075279 22 8
.....................................................CGGTGGGATCTTCGTCCGTT.............. t0214773 20 2
.....................................................CGGTGGGATCTTCGTCCGT............... t0772649 19 1
......................................................GGTGGGATCTTCGTCCGTTT............. t0016860 20 71
......................................................GGTGGGATCTTCGTCCGTT.............. t0059928 19 11
......................................................GGTGGGATCTTCGTCCGT............... t0853094 18 1
>bmo-mir-279
ACGTCAATTTCTTTCGATGAGTGGAGGTTTAGTGCATGTTTATTTACACCATGACTAGATCCACACTCATCCATGGAAGTTGCGA bmo-mir-279 85
.((.((((((((...((((((((..((((((((.((((...........))))))))))))..))))))))...)))))))))). structure -35.80
***************************************************TGACTAGATCCACACTCAT*************** bmo-miR-279 19
...................................................TGACTAGATCCACACTCATCCA............ t0004400 22 370
...................................................TGACTAGATCCACACTCATCC............. t0018483 21 62
...................................................TGACTAGATCCACACTCATCCAT........... t0058720 23 11
...................................................TGACTAGATCCACACTCATC.............. t0089998 20 6
...................................................TGACTAGATCCACACTCA................ t0169966 18 3
....................................................GACTAGATCCACACTCATCCA............ t0329511 21 2
.....................................................ACTAGATCCACACTCATCCA............ t0708012 20 1
>bmo-mir-281
TCTGTTAATGAAGAGAGCTATCCGTCGACAGTATTGCTGATAAACACTGTCATGGAGTTGCTCTCTTTATGAACGGA bmo-mir-281 77
((((((.(((((((((((..(((((.((((((.((.......)).)))))))))))...))))))))))).)))))) structure -36.90
**********AAGAGAGCTATCCGTCGACAGT********************************************* bmo-miR-281* 22
*********************************************ACTGTCATGGAGTTGCTCTCTT********** bmo-miR-281 22
........TGAAGAGAGCTATCCGTCGACAG.............................................. t0299179 23 2
........TGAAGAGAGCTATCCGTCGA................................................. t0472446 20 1
........TGAAGAGAGCTATCCGTCGACA............................................... t1113577 22 1
.........GAAGAGAGCTATCCGTCGACAGT............................................. t0008535 23 173
.........GAAGAGAGCTATCCGTCGACAG.............................................. t0023604 22 44
.........GAAGAGAGCTATCCGTCGACA............................................... t0025786 21 38
.........GAAGAGAGCTATCCGTCGACAGTAT........................................... t0110690 25 5
.........GAAGAGAGCTATCCGTCGACAGTA............................................ t0131188 24 4
.........GAAGAGAGCTATCCGTCGAC................................................ t0255478 20 2
.........GAAGAGAGCTATCCGTCGA................................................. t0565558 19 1
.........GAAGAGAGCTATCCGTCG.................................................. t0836940 18 1
..........AAGAGAGCTATCCGTCGACAGT............................................. t0000044 22 13022
..........AAGAGAGCTATCCGTCGACAGTA............................................ t0000207 23 4709
..........AAGAGAGCTATCCGTCGACAG.............................................. t0000252 21 4072
..........AAGAGAGCTATCCGTCGACA............................................... t0000726 20 1855
..........AAGAGAGCTATCCGTCGACAGTAT........................................... t0002289 24 719
..........AAGAGAGCTATCCGTCGAC................................................ t0008317 19 179
..........AAGAGAGCTATCCGTCGA................................................. t0027344 18 35
..........AAGAGAGCTATCCGTCGACAGTATT.......................................... t0028982 25 32
...........AGAGAGCTATCCGTCGACAGTA............................................ t0000972 22 1516
...........AGAGAGCTATCCGTCGACAGT............................................. t0001916 21 848
...........AGAGAGCTATCCGTCGACAGTAT........................................... t0006811 23 226
...........AGAGAGCTATCCGTCGACAG.............................................. t0014179 20 89
...........AGAGAGCTATCCGTCGACA............................................... t0017421 19 67
...........AGAGAGCTATCCGTCGAC................................................ t0206935 18 2
...........AGAGAGCTATCCGTCGACAGTATT.......................................... t0929742 24 1
............GAGAGCTATCCGTCGACAGTA............................................ t0076816 21 8
............GAGAGCTATCCGTCGACAGT............................................. t0077160 20 8
............GAGAGCTATCCGTCGACAGTAT........................................... t0229041 22 2
.............AGAGCTATCCGTCGACAGTATT.......................................... t0091141 22 6
.............AGAGCTATCCGTCGACAGTA............................................ t0098427 20 5
.............AGAGCTATCCGTCGACAGTAT........................................... t0180023 21 3
.............AGAGCTATCCGTCGACAGT............................................. t1121868 19 1
..............GAGCTATCCGTCGACAGT............................................. t0309100 18 2
................GCTATCCGTCGACAGTAT........................................... t0751202 18 1
............................................CACTGTCATGGAGTTGCTCTCT........... t0242272 22 2
............................................CACTGTCATGGAGTTGCTC.............. t0251563 19 2
..............................................CTGTCATGGAGTTGCTCTCTTTA........ t0030996 23 29
..............................................CTGTCATGGAGTTGCTCTCTTT......... t0035978 22 24
..............................................CTGTCATGGAGTTGCTCTCTT.......... t0098247 21 5
..............................................CTGTCATGGAGTTGCTCTCTTTAT....... t0150568 24 3
..............................................CTGTCATGGAGTTGCTCTCT........... t0180679 20 3
...............................................TGTCATGGAGTTGCTCTCTTTA........ t0013386 22 97
...............................................TGTCATGGAGTTGCTCTCTTT......... t0051202 21 14
...............................................TGTCATGGAGTTGCTCTCTTTAT....... t0087657 23 6
................................................GTCATGGAGTTGCTCTCTTTA........ t0863852 21 1
..................................................CATGGAGTTGCTCTCTTTA........ t0925453 19 1
...................................................ATGGAGTTGCTCTCTTTA........ t0969416 18 1
>bmo-mir-282
CGGGACTTTGACCTAGCCTCTCCTTGGCTTTGTCTGTTTCGTTAGTAGCTCAGACATAGCCTGATAGAGGTTACGTTTTGTCCCT bmo-mir-282 85
.(((((...(((.((((((((....((((.((((((....((.....)).)))))).))))....)))))))).)))..))))). structure -38.60
**********ACCTAGCCTCTCCTTGGCTTTGTCTGT************************************************ bmo-miR-282 27
.............TAGCCTCTCCTTGGCTTTGTCT.................................................. t0039140 22 21
.............TAGCCTCTCCTTGGCTTTGTCTG................................................. t0077966 23 8
.............TAGCCTCTCCTTGGCTTTGTC................................................... t0320308 21 2
.............TAGCCTCTCCTTGGCTTTGTCTGT................................................ t0419192 24 1
.............TAGCCTCTCCTTGGCTTTG..................................................... t1258124 19 1
..............AGCCTCTCCTTGGCTTTGTCTG................................................. t0130962 22 4
..............AGCCTCTCCTTGGCTTTGTCTGT................................................ t0255483 23 2
..............AGCCTCTCCTTGGCTTTGTCT.................................................. t0339802 21 1
..............AGCCTCTCCTTGGCTTTG..................................................... t1054206 18 1
....................................................GACATAGCCTGATAGAGGTTACG.......... t0931804 23 1
.....................................................ACATAGCCTGATAGAGGTT............. t0426167 19 1
.....................................................ACATAGCCTGATAGAGGTTA............ t0494538 20 1
.....................................................ACATAGCCTGATAGAGGTTACG.......... t0800080 22 1
.....................................................ACATAGCCTGATAGAGGTTAC........... t1258947 21 1
>bmo-mir-283
AACGTTTCCCGACTAAATATCAGCTGGTAATTCTGGGCTTTATTAATCCCAGGCTATCAGCTGGTATACAGTTATGATACGTA bmo-mir-283 83
.((((.((..((((..(((((((((((((..((((((.((....)).)))))).)))))))))))))..))))..)).)))). structure -33.80
*************TAAATATCAGCTGGTAATTCT************************************************* bmo-miR-283 21
..............AAATATCAGCTGGTAATTCTGGG.............................................. t0001864 23 868
..............AAATATCAGCTGGTAATTCTGG............................................... t0002937 22 564
..............AAATATCAGCTGGTAATTCTG................................................ t0005897 21 271
..............AAATATCAGCTGGTAATTC.................................................. t0006157 19 257
..............AAATATCAGCTGGTAATTCT................................................. t0007800 20 193
..............AAATATCAGCTGGTAATT................................................... t0013110 18 100
..............AAATATCAGCTGGTAATTCTGGGC............................................. t0182557 24 3
...............AATATCAGCTGGTAATTCTGGG.............................................. t0095284 22 6
...............AATATCAGCTGGTAATTCTG................................................ t0125006 20 4
...............AATATCAGCTGGTAATTCTGGGC............................................. t0195364 23 2
...............AATATCAGCTGGTAATTCTGG............................................... t0231079 21 2
...............AATATCAGCTGGTAATTCT................................................. t0292147 19 2
...............AATATCAGCTGGTAATTC.................................................. t1027052 18 1
.................................................CAGGCTATCAGCTGGTATACAG............ t0045302 22 17
.................................................CAGGCTATCAGCTGGTATACAGT........... t0178502 23 3
>bmo-mir-285
TGTCCATGTTTTGACAACTGTATTCGAGTGTGTGGAAGAGTTTTAAAAATCCTCTAGCACCATTCGAATTCAGTGCTCGAACGTGGTTA bmo-mir-285 89
...((((((((.((..((((.(((((((((.(((..((((..(.....)..))))..)))))))))))).))))..))))))))))... structure -33.00
******************************************************TAGCACCATTCGAATTCAGTGC************* bmo-miR-285 22
......................................................TAGCACCATTCGAATTCAGTGC............. t0017737 22 65
......................................................TAGCACCATTCGAATTCAGT............... t0051050 20 14
......................................................TAGCACCATTCGAATTCAGTG.............. t0087818 21 6
......................................................TAGCACCATTCGAATTCAG................ t0581567 19 1
>bmo-mir-2a-1
GGCGGAATGTAGTCGTGGCATCAAAGTCGGTTTGTCATAGGTCATAACGTAACTATCACAGCCAGCTTTGATGAGCACGACTTCATCTGT bmo-mir-2a-1 90
.(((((.((.(((((((.(((((((((.((((.((.((((............)))).)))))).)))))))))..))))))).))))))) structure -37.60
*****************************************************TATCACAGCCAGCTTTGATGAGC************** bmo-miR-2a 23
...............TGGCATCAAAGTCGGTTTGTCA..................................................... t0521449 22 1
...............TGGCATCAAAGTCGGTTTGT....................................................... t0854181 20 1
...............TGGCATCAAAGTCGGTTTGTCAT.................................................... t1253681 23 1
................GGCATCAAAGTCGGTTTGTCATA................................................... t0301049 23 2
.................GCATCAAAGTCGGTTTGTCATA................................................... t0008436 22 175
.................GCATCAAAGTCGGTTTGTCAT.................................................... t0039180 21 21
.................GCATCAAAGTCGGTTTGTCA..................................................... t0153882 20 3
.....................................................TATCACAGCCAGCTTTGATGA................ t0016780 21 71
.....................................................TATCACAGCCAGCTTTGATG................. t0021095 20 51
.....................................................TATCACAGCCAGCTTTGATGAG............... t0033474 22 26
.....................................................TATCACAGCCAGCTTTGATGAGC.............. t0044044 23 17
.....................................................TATCACAGCCAGCTTTGAT.................. t0061749 19 11
.....................................................TATCACAGCCAGCTTTGATGAGCA............. t0146543 24 3
......................................................ATCACAGCCAGCTTTGATGAG............... t0764623 21 1
......................................................ATCACAGCCAGCTTTGATGAGCA............. t1040142 23 1
.......................................................TCACAGCCAGCTTTGATGAGCA............. t0005319 22 303
.......................................................TCACAGCCAGCTTTGATGA................ t0017899 19 64
.......................................................TCACAGCCAGCTTTGATGAGC.............. t0022805 21 46
.......................................................TCACAGCCAGCTTTGATGAG............... t0026154 20 38
.......................................................TCACAGCCAGCTTTGATG................. t0061267 18 11
.......................................................TCACAGCCAGCTTTGATGAGCACG........... t0626573 24 1
........................................................CACAGCCAGCTTTGATGAGCA............. t0157663 21 3
........................................................CACAGCCAGCTTTGATGAGC.............. t0209938 20 2
........................................................CACAGCCAGCTTTGATGAG............... t0866335 19 1
.........................................................ACAGCCAGCTTTGATGAGCA............. t0053382 20 13
.........................................................ACAGCCAGCTTTGATGAGC.............. t0276830 19 2
.........................................................ACAGCCAGCTTTGATGAG............... t1047266 18 1
>bmo-mir-2a-2
AATGTTTCGTCGCTCACAAAGTGGTTGTCGTATGCGTTTTTACTTTGGCCATATCACAGCCAGCTTTGATGAGCGATGAA bmo-mir-2a-2 80
.....(((((((((((((((((((((((.(((((.(((........)))))))).))))))).))))).))))))))))) structure -38.10
***************************************************TATCACAGCCAGCTTTGATGAGC****** bmo-miR-2a 23
............CTCACAAAGTGGTTGTCGTAT............................................... t0162907 21 3
............CTCACAAAGTGGTTGTCGTATG.............................................. t0188342 22 3
.............TCACAAAGTGGTTGTCGTATG.............................................. t0940738 21 1
...................................................TATCACAGCCAGCTTTGATGAGCG..... t0012130 24 111
...................................................TATCACAGCCAGCTTTGATGA........ t0016780 21 71
...................................................TATCACAGCCAGCTTTGATG......... t0021095 20 51
...................................................TATCACAGCCAGCTTTGATGAG....... t0033474 22 26
...................................................TATCACAGCCAGCTTTGATGAGC...... t0044044 23 17
...................................................TATCACAGCCAGCTTTGAT.......... t0061749 19 11
...................................................TATCACAGCCAGCTTTGATGAGCGA.... t0132847 25 4
....................................................ATCACAGCCAGCTTTGATGAG....... t0764623 21 1
.....................................................TCACAGCCAGCTTTGATGA........ t0017899 19 64
.....................................................TCACAGCCAGCTTTGATGAGC...... t0022805 21 46
.....................................................TCACAGCCAGCTTTGATGAG....... t0026154 20 38
.....................................................TCACAGCCAGCTTTGATG......... t0061267 18 11
......................................................CACAGCCAGCTTTGATGAGC...... t0209938 20 2
......................................................CACAGCCAGCTTTGATGAG....... t0866335 19 1
.......................................................ACAGCCAGCTTTGATGAGCG..... t0083632 20 7
.......................................................ACAGCCAGCTTTGATGAGC...... t0276830 19 2
.......................................................ACAGCCAGCTTTGATGAG....... t1047266 18 1
>bmo-mir-2b
CGCTAGAACTCGACAAGGTGGTTGTGACATGGGGGCTCAGGATCATATCACAGCCAGCTTTGTTGAGTTCTCGGCT bmo-mir-2b 76
.((((((((((((((((((((((((((.((((...(....).)))).))))))))).)))))))))))))).))). structure -40.60
*********************************************TATCACAGCCAGCTTTGTTGAGT******** bmo-miR-2b 23
.........TCGACAAGGTGGTTGTGACATG............................................. t0034334 22 25
.........TCGACAAGGTGGTTGTGACAT.............................................. t0068243 21 9
.........TCGACAAGGTGGTTGTGACA............................................... t0513049 20 1
.............................................TATCACAGCCAGCTTTGTTGAGT........ t0019293 23 58
.............................................TATCACAGCCAGCTTTGTTGA.......... t0026440 21 37
.............................................TATCACAGCCAGCTTTGTTG........... t0035733 20 24
.............................................TATCACAGCCAGCTTTGTTGAG......... t0056800 22 12
.............................................TATCACAGCCAGCTTTGTT............ t0061573 19 11
.............................................TATCACAGCCAGCTTTGT............. t0377586 18 1
.................................................ACAGCCAGCTTTGTTGAGT........ t0134985 19 4
.................................................ACAGCCAGCTTTGTTGAG......... t0400890 18 1
>bmo-mir-305
CGACCGCCGCACGCCCATTGTACTTCATCAGGTGCTCTGGTGATCATAGTTCCAGGCGCTTGTTGGAGTACACTTACCGTGTCGGCGGTTA bmo-mir-305 91
.((((((((((((.....(((((((((.(((((((.((((.(((....)))))))))))))).))))))))).....)))).)))))))). structure -49.80
****************ATTGTACTTCATCAGGTGCTCTG**************************************************** bmo-miR-305 23
................ATTGTACTTCATCAGGTG......................................................... t0007719 18 196
................ATTGTACTTCATCAGGTGCTCTGG................................................... t0008726 24 167
................ATTGTACTTCATCAGGTGCT....................................................... t0010739 20 129
................ATTGTACTTCATCAGGTGC........................................................ t0011136 19 123
................ATTGTACTTCATCAGGTGCTCTG.................................................... t0018826 23 60
................ATTGTACTTCATCAGGTGCTCT..................................................... t0019582 22 57
................ATTGTACTTCATCAGGTGCTC...................................................... t0022556 21 47
................ATTGTACTTCATCAGGTGCTCTGGT.................................................. t0161655 25 3
..................TGTACTTCATCAGGTGCTCTGG................................................... t0604897 22 1
.....................................................AGGCGCTTGTTGGAGTACACTTA............... t0062204 23 10
.....................................................AGGCGCTTGTTGGAGTACACTT................ t0062286 22 10
.....................................................AGGCGCTTGTTGGAGTACACT................. t0068745 21 9
.....................................................AGGCGCTTGTTGGAGTACA................... t0183398 19 3
.....................................................AGGCGCTTGTTGGAGTACAC.................. t0253585 20 2
......................................................GGCGCTTGTTGGAGTACACTTA............... t0060437 22 11
......................................................GGCGCTTGTTGGAGTACACTT................ t0070566 21 9
......................................................GGCGCTTGTTGGAGTACACT................. t1218935 20 1
>bmo-mir-307
AGCTCGTTCCCGGTTACTCACTCAACCTGGGTGTGATGTGTGCACTCGTTGCTCGGCCCATCACAACCTCCTTGAGTGAGCGATCGTCTATGAGCC bmo-mir-307 96
.((((((...((((..(((((((((...((.(((((((.(((((.....)))...)).))))))).))...)))))))))..))))...)))))). structure -42.80
************************************************************TCACAACCTCCTTGAGTGAG**************** bmo-miR-307 20
...............ACTCACTCAACCTGGGTGTGATG.......................................................... t0406875 23 1
...........................................................ATCACAACCTCCTTGAGTGAGCGA............. t0525298 24 1
............................................................TCACAACCTCCTTGAGTGAGCGA............. t0041557 23 19
............................................................TCACAACCTCCTTGAGTGAGC............... t0173728 21 3
.............................................................CACAACCTCCTTGAGTGAGCGA............. t0055172 22 13
.............................................................CACAACCTCCTTGAGTGAGCG.............. t0183371 21 3
..............................................................ACAACCTCCTTGAGTGAG................ t0552879 18 1
..............................................................ACAACCTCCTTGAGTGAGCG.............. t0777030 20 1
>bmo-mir-31
GTCGAGCCGGTGGCTGGGAAGGCAAGAAGTCGGCATAGCTGTTTGAATAAGATACACGGCTGTGTCACTTCGAGCCAGCTCAATCCGCCGGCTTTCTTCAATTTCAAGATTTGCGGATGCT bmo-mir-31 121
...((((((((((.((((..(((..(((((.(((((((((((.............))))))))))))))))..)))..))))..))))))))))(((.(((.........))).))).... structure -51.62
********************GGCAAGAAGTCGGCATAGCTG******************************************************************************** bmo-miR-31 21
.......CGGTGGCTGGGAAGGCAA................................................................................................ t0437863 18 1
..................AAGGCAAGAAGTCGGCATAGCT................................................................................. t0048738 22 15
..................AAGGCAAGAAGTCGGCATAGCTG................................................................................ t0065168 23 10
..................AAGGCAAGAAGTCGGCATAGCTGT............................................................................... t0118466 24 4
..................AAGGCAAGAAGTCGGCATAG................................................................................... t0130452 20 4
..................AAGGCAAGAAGTCGGCATA.................................................................................... t0142471 19 3
..................AAGGCAAGAAGTCGGCATAGC.................................................................................. t0155121 21 3
..................AAGGCAAGAAGTCGGCATAGCTGTTT............................................................................. t0238102 26 2
...................AGGCAAGAAGTCGGCATAGCTGT............................................................................... t0000527 23 2380
...................AGGCAAGAAGTCGGCATAG................................................................................... t0001123 19 1341
...................AGGCAAGAAGTCGGCATAGCT................................................................................. t0001286 21 1192
...................AGGCAAGAAGTCGGCATAGC.................................................................................. t0004944 20 328
...................AGGCAAGAAGTCGGCATAGCTGTT.............................................................................. t0005210 24 310
...................AGGCAAGAAGTCGGCATAGCTG................................................................................ t0005308 22 304
...................AGGCAAGAAGTCGGCATAGCTGTTT............................................................................. t0006476 25 242
...................AGGCAAGAAGTCGGCATA.................................................................................... t0007068 18 217
....................GGCAAGAAGTCGGCATAGCTGT............................................................................... t0072302 22 8
....................GGCAAGAAGTCGGCATAGCT................................................................................. t0073902 20 8
....................GGCAAGAAGTCGGCATAGCTGTTT............................................................................. t0078172 24 8
....................GGCAAGAAGTCGGCATAG................................................................................... t0096995 18 6
....................GGCAAGAAGTCGGCATAGCTGTT.............................................................................. t0105287 23 5
....................GGCAAGAAGTCGGCATAGC.................................................................................. t0183787 19 3
....................GGCAAGAAGTCGGCATAGCTG................................................................................ t0828432 21 1
.....................GCAAGAAGTCGGCATAGCTGT............................................................................... t0657260 21 1
........................................................CGGCTGTGTCACTTCGAGCCAG........................................... t0496035 22 1
.........................................................GGCTGTGTCACTTCGAGCCAGC.......................................... t0055113 22 13
.........................................................GGCTGTGTCACTTCGAGCCAG........................................... t0173834 21 3
>bmo-mir-317
GGGCTATCGAACGACCGGGTGCCACGCTGTGCTCTCTCGAAAATTATGGCGGAGTGAACACAGCTGGTGGTATCTCAGTTGTTCCCTAGTTC bmo-mir-317 92
((((((..(((((((.(((((((((((((((.((.(((.............))).)).))))))..)))))))).).)))))))..)))))) structure -39.52
****************************************************AGTGAACACAGCTGGTGGTATC****************** bmo-miR-317 22
...............CGGGTGCCACGCTGTGCTCTCT....................................................... t0071363 22 9
...............CGGGTGCCACGCTGTGCTCTC........................................................ t0181917 21 3
...............CGGGTGCCACGCTGTGCTC.......................................................... t0892908 19 1
................GGGTGCCACGCTGTGCTCTC........................................................ t0507001 20 1
................GGGTGCCACGCTGTGCTCTCTC...................................................... t0928673 22 1
................GGGTGCCACGCTGTGCTCTCT....................................................... t0966160 21 1
.....................................................GTGAACACAGCTGGTGGTAT................... t0005595 20 288
.....................................................GTGAACACAGCTGGTGGTATCTCA............... t0006374 24 246
.....................................................GTGAACACAGCTGGTGGTATCTCAG.............. t0009780 25 145
.....................................................GTGAACACAGCTGGTGGTA.................... t0017328 19 68
.....................................................GTGAACACAGCTGGTGGTATC.................. t0018355 21 62
.....................................................GTGAACACAGCTGGTGGTATCT................. t0025741 22 38
.....................................................GTGAACACAGCTGGTGGTATCTC................ t0036637 23 23
.....................................................GTGAACACAGCTGGTGGTATCTCAGT............. t0050330 26 14
......................................................TGAACACAGCTGGTGGTATCTCAGT............. t0000797 25 1753
......................................................TGAACACAGCTGGTGGTATCTCAG.............. t0001135 24 1330
......................................................TGAACACAGCTGGTGGTATCTCA............... t0001284 23 1193
......................................................TGAACACAGCTGGTGGTAT................... t0001501 19 1049
......................................................TGAACACAGCTGGTGGTATC.................. t0003103 20 535
......................................................TGAACACAGCTGGTGGTATCT................. t0004495 21 361
......................................................TGAACACAGCTGGTGGTATCTC................ t0008761 22 166
......................................................TGAACACAGCTGGTGGTATCTCAGTT............ t0028245 26 34
......................................................TGAACACAGCTGGTGGTA.................... t0031038 18 29
.......................................................GAACACAGCTGGTGGTATCTCAGT............. t0052954 24 13
.......................................................GAACACAGCTGGTGGTAT................... t0060827 18 11
.......................................................GAACACAGCTGGTGGTATCTCA............... t0065337 22 10
.......................................................GAACACAGCTGGTGGTATCTCAG.............. t0074730 23 8
.......................................................GAACACAGCTGGTGGTATCT................. t0138579 20 4
.......................................................GAACACAGCTGGTGGTATC.................. t0297536 19 2
........................................................AACACAGCTGGTGGTATCTCAGT............. t0508589 23 1
........................................................AACACAGCTGGTGGTATCTCAG.............. t1122868 22 1
...........................................................ACAGCTGGTGGTATCTCAG.............. t0106905 19 5
...........................................................ACAGCTGGTGGTATCTCAGT............. t0132210 20 4
...........................................................ACAGCTGGTGGTATCTCA............... t0725984 18 1
>bmo-mir-34
AGAATCAGGGTAGACCGCGTTGGCAGTGTGGTTAGCTGGTTGTGTATGGAAATGACAACAGCCACTAACGACACTGCTCCTGCGTGCACCCTAAATCA bmo-mir-34 98
.((.(.(((((.(..((((..((((((((.(((((.(((((((.(((....)))...)))))))))))).))))))))..))))..)))))).).)). structure -46.10
********************TGGCAGTGTGGTTAGCTGGTTG******************************************************** bmo-miR-34 22
....................TGGCAGTGTGGTTAGCTGGTT......................................................... t0005577 21 289
....................TGGCAGTGTGGTTAGCTGGTTGT....................................................... t0005941 23 269
....................TGGCAGTGTGGTTAGCTGGT.......................................................... t0016641 20 72
....................TGGCAGTGTGGTTAGCTGGTTG........................................................ t0024883 22 40
....................TGGCAGTGTGGTTAGCTG............................................................ t0062992 18 10
....................TGGCAGTGTGGTTAGCTGG........................................................... t0066262 19 10
.....................GGCAGTGTGGTTAGCTGGTT......................................................... t0080046 20 7
.....................GGCAGTGTGGTTAGCTGGTTGT....................................................... t0120392 22 4
.....................GGCAGTGTGGTTAGCTGGTTG........................................................ t0255975 21 2
.....................GGCAGTGTGGTTAGCTGGT.......................................................... t0371209 19 1
......................GCAGTGTGGTTAGCTGGTT......................................................... t0210366 19 2
..........................................................CAGCCACTAACGACACTGCTCC.................. t0661333 22 1
...........................................................AGCCACTAACGACACTGCTCCT................. t0011150 22 123
...........................................................AGCCACTAACGACACTGCTCC.................. t0095375 21 6
...........................................................AGCCACTAACGACACTGCTC................... t0778062 20 1
...........................................................AGCCACTAACGACACTGCT.................... t1148475 19 1
>bmo-mir-7
CGCTTCGTGTTGTATGGAAGACTAGTGATTTTGTTGTTTTTGTTGACTAACAAGAAATCACTAATCTGCCTACAAAGCGACAGCA bmo-mir-7 85
.(((((((.(((((.((.(((.((((((((((((((((......))).))))..))))))))).))).))))))).)))).))). structure -31.60
**************TGGAAGACTAGTGATTTTGTTGT************************************************ bmo-miR-7 23
..............TGGAAGACTAGTGATTTTGTTGTT............................................... t0001482 24 1057
..............TGGAAGACTAGTGATTTTGTTG................................................. t0001505 22 1047
..............TGGAAGACTAGTGATTTTGTTGT................................................ t0004960 23 326
..............TGGAAGACTAGTGATTTTGTT.................................................. t0012362 21 108
..............TGGAAGACTAGTGATTTTGTTGTTT.............................................. t0029487 25 32
..............TGGAAGACTAGTGATTTTGT................................................... t0029863 20 31
..............TGGAAGACTAGTGATTTTG.................................................... t0043401 19 18
..............TGGAAGACTAGTGATTTT..................................................... t0118174 18 4
..............TGGAAGACTAGTGATTTTGTTGTTTT............................................. t1215585 26 1
...............GGAAGACTAGTGATTTTGTTGTT............................................... t0066294 23 10
...............GGAAGACTAGTGATTTTGTTG................................................. t0070232 21 9
...............GGAAGACTAGTGATTTTGTTGT................................................ t0102653 22 5
...............GGAAGACTAGTGATTTTGT................................................... t0202419 19 2
...............GGAAGACTAGTGATTTTGTT.................................................. t0782263 20 1
................GAAGACTAGTGATTTTGTTGTT............................................... t0006847 22 225
................GAAGACTAGTGATTTTGTTGT................................................ t0049686 21 15
................GAAGACTAGTGATTTTGTTGTTT.............................................. t0139255 23 4
................GAAGACTAGTGATTTTGTTGTTTT............................................. t0288063 24 2
................GAAGACTAGTGATTTTGTT.................................................. t0417753 19 1
.................AAGACTAGTGATTTTGTTGTT............................................... t0115951 21 4
..................................................CAAGAAATCACTAATCTGCCTA............. t0534943 22 1
>bmo-mir-71
GCAAGATGCTCTCTACCTCTTGAAAGACATGGGTAGTGAGATGTCCCGTACATCTAAAATTCTCACTACCTTGTCTTTCATGCGGATTGGGCAAATATCTTCACTCGGCTTCGGAAGAT bmo-mir-71 119
......(((((....((.(.(((((((((.(((((((((((...................)))))))))))))))))))).).))...)))))...((((((.(........))))))) structure -41.81
********************TGAAAGACATGGGTAGTGA******************************************************************************** bmo-miR-71 19
.................TCTTGAAAGACATGGGTAGTGAGA.............................................................................. t0113822 24 5
.................TCTTGAAAGACATGGGTAGTGAG............................................................................... t0144142 23 3
....................TGAAAGACATGGGTAGTGAGAT............................................................................. t0014388 22 88
....................TGAAAGACATGGGTAGTGAGATG............................................................................ t0031532 23 29
....................TGAAAGACATGGGTAGTGAGA.............................................................................. t0040462 21 20
....................TGAAAGACATGGGTAGTGAG............................................................................... t0099038 20 5
....................TGAAAGACATGGGTAGTGAGATGT........................................................................... t0279786 24 2
....................TGAAAGACATGGGTAGTGA................................................................................ t0985611 19 1
.......................AAGACATGGGTAGTGAGA.............................................................................. t0610728 18 1
............................................................TCTCACTACCTTGTCTTTCATG..................................... t0031710 22 28
............................................................TCTCACTACCTTGTCTTTCAT...................................... t0045899 21 16
............................................................TCTCACTACCTTGTCTTTCA....................................... t0316961 20 2
.............................................................CTCACTACCTTGTCTTTCATG..................................... t1265419 21 1
...............................................................CACTACCTTGTCTTTCATG..................................... t0441204 19 1
>bmo-mir-79
CGCCGCCGGGCGCGCTGCGACGCTTTGGCGATTTAGCTCCGTGACATCATTCCGTTCATAAAGCTAGATTACCAAAGCATCGCGTCGCGCCGTCTCAACG bmo-mir-79 100
........((((((.(((((.(((((((..((((((((..(((((........).))))..))))))))..))))))).))))).))))))......... structure -47.40
******************************************************TTCATAAAGCTAGATTACCAAAGCAT******************** bmo-miR-79 26
..CCGCCGGGCGCGCTGCGACG.............................................................................. t0652709 20 1
...CGCCGGGCGCGCTGCGACG.............................................................................. t0663053 19 1
....................CGCTTTGGCGATTTAGCTCCGTG......................................................... t0943369 23 1
......................CTTTGGCGATTTAGCTCCGTGA........................................................ t0122935 22 4
........................................................CATAAAGCTAGATTACCAAAGCA..................... t1111700 23 1
.........................................................ATAAAGCTAGATTACCAAAGCA..................... t0000381 22 2977
.........................................................ATAAAGCTAGATTACCAAAGC...................... t0009186 21 157
.........................................................ATAAAGCTAGATTACCAAAG....................... t0021502 20 50
.........................................................ATAAAGCTAGATTACCAAAGCAT.................... t0034896 23 25
.........................................................ATAAAGCTAGATTACCAA......................... t0103560 18 5
..........................................................TAAAGCTAGATTACCAAAGCAT.................... t0020663 22 53
..........................................................TAAAGCTAGATTACCAAAGCA..................... t0054642 21 13
..........................................................TAAAGCTAGATTACCAAAGCATC................... t0083783 23 7
..........................................................TAAAGCTAGATTACCAAAGC...................... t0919055 20 1
...........................................................AAAGCTAGATTACCAAAGCAT.................... t0123658 21 4
...........................................................AAAGCTAGATTACCAAAGCA..................... t0290142 20 2
...........................................................AAAGCTAGATTACCAAAGCATC................... t0552302 22 1
............................................................AAGCTAGATTACCAAAGCA..................... t0191898 19 2
...............................................................CTAGATTACCAAAGCATCGCGT............... t0330515 22 2
>bmo-mir-8
CACGACGGAGTAACGGTTCGCATCTTACCGGGCAGCATTAGAGTCCTGTCTATATTTTCTAATACTGTCAGGTAAAGATGTCGTCCGCGCTCCACGTTCGTC bmo-mir-8 102
.((((.(((((..(((..(((((((((((.(((((.(((((((.............))))))).))))).))).)))))).)).))).)))))....)))). structure -37.62
***********************************************************TAATACTGTCAGGTAAAGATGTC******************** bmo-miR-8 23
....................CATCTTACCGGGCAGCATTAGA............................................................ t0000196 22 4873
....................CATCTTACCGGGCAGCATTAG............................................................. t0002419 21 685
....................CATCTTACCGGGCAGCATTAGAG........................................................... t0025012 23 40
....................CATCTTACCGGGCAGCATTA.............................................................. t0029584 20 31
....................CATCTTACCGGGCAGCATT............................................................... t0043426 19 18
....................CATCTTACCGGGCAGCATTAGAGT.......................................................... t0070140 24 9
....................CATCTTACCGGGCAGCAT................................................................ t0286911 18 2
.....................ATCTTACCGGGCAGCATTAGA............................................................ t0010282 21 136
.....................ATCTTACCGGGCAGCATTAGAG........................................................... t0020406 22 54
.....................ATCTTACCGGGCAGCATTAG............................................................. t0052630 20 13
.....................ATCTTACCGGGCAGCATTAGAGTC......................................................... t0644023 24 1
.....................ATCTTACCGGGCAGCATTAGAGT.......................................................... t1081622 23 1
.....................ATCTTACCGGGCAGCATTA.............................................................. t1242244 19 1
......................TCTTACCGGGCAGCATTAGA............................................................ t0081468 20 7
.......................CTTACCGGGCAGCATTAGA............................................................ t0687998 19 1
........................TTACCGGGCAGCATTAGA............................................................ t0044258 18 17
........................TTACCGGGCAGCATTAGAG........................................................... t0605529 19 1
..........................................................CTAATACTGTCAGGTAAAGATGT..................... t0079143 23 7
..........................................................CTAATACTGTCAGGTAAAGATGTC.................... t0098718 24 5
..........................................................CTAATACTGTCAGGTAAAGATG...................... t1053509 22 1
...........................................................TAATACTGTCAGGTAAAGATGTC.................... t0000083 23 8118
...........................................................TAATACTGTCAGGTAAAGATGT..................... t0000547 22 2325
...........................................................TAATACTGTCAGGTAAAGATG...................... t0003097 21 536
...........................................................TAATACTGTCAGGTAAAGAT....................... t0011033 20 125
...........................................................TAATACTGTCAGGTAAAGA........................ t0023300 19 45
...........................................................TAATACTGTCAGGTAAAGATGTCG................... t0042205 24 19
...........................................................TAATACTGTCAGGTAAAG......................... t0115358 18 4
............................................................AATACTGTCAGGTAAAGATGTC.................... t0009901 22 143
............................................................AATACTGTCAGGTAAAGATGT..................... t0020953 21 52
............................................................AATACTGTCAGGTAAAGATG...................... t0045976 20 16
............................................................AATACTGTCAGGTAAAGA........................ t0132647 18 4
............................................................AATACTGTCAGGTAAAGAT....................... t0805928 19 1
.............................................................ATACTGTCAGGTAAAGATGTC.................... t0011882 21 113
.............................................................ATACTGTCAGGTAAAGATGT..................... t0079524 20 7
.............................................................ATACTGTCAGGTAAAGATG...................... t0710935 19 1
..............................................................TACTGTCAGGTAAAGATGTC.................... t0335778 20 2
...............................................................ACTGTCAGGTAAAGATGT..................... t0771973 18 1
...............................................................ACTGTCAGGTAAAGATGTC.................... t1137086 19 1
................................................................CTGTCAGGTAAAGATGTC.................... t0323719 18 2
>bmo-mir-87
TGAAGAAGTTCGGTACACTAATGGGCCTGAATCGTTGCTCAGACCTGTATTTTCGACCAGGTGAGCAAACTTTCAGGTGTGTTAGTGCCGGCTGGTCTACA bmo-mir-87 101
.((...(((.(((..((((((((.(((((((...((((((..(((((..........)))))))))))...))))))).))))))))))))))..)).... structure -40.90
*************************************************************TGAGCAAACTTTCAGGTGTGT******************* bmo-miR-87 21
............................................................GTGAGCAAACTTTCAGGTGTGT................... t0015498 22 79
............................................................GTGAGCAAACTTTCAGGTGTG.................... t0555008 21 1
............................................................GTGAGCAAACTTTCAGGTGTGTT.................. t1091847 23 1
............................................................GTGAGCAAACTTTCAGGTGT..................... t1100256 20 1
>bmo-mir-9
AGTAGATTGGTTAATTATCTTTGGTTATCTAGCTGTATGAGTATTACTGACGTCATAAAGCTAGGTTACCGGAGTTAAGTGCCGTCTACA bmo-mir-9 90
.((((((.(((...(((.(((((((.((((((((.(((((((.......)).))))).)))))))).))))))).)))..))))))))). structure -37.30
*****************TCTTTGGTTATCTAGCTGTATGA************************************************** bmo-miR-9 23
................ATCTTTGGTTATCTAGCTGTATGA.................................................. t1189555 24 1
.................TCTTTGGTTATCTAGCTGTATGA.................................................. t0007515 23 202
.................TCTTTGGTTATCTAGCTGTATG................................................... t0017587 22 66
.................TCTTTGGTTATCTAGCTGTAT.................................................... t0067309 21 9
.................TCTTTGGTTATCTAGCTGTA..................................................... t0089233 20 6
.................TCTTTGGTTATCTAGCTG....................................................... t0187784 18 3
.................TCTTTGGTTATCTAGCTGT...................................................... t1186289 19 1
..................CTTTGGTTATCTAGCTGTATG................................................... t0576429 21 1
...................TTTGGTTATCTAGCTGTATGA.................................................. t0121298 21 4
...................TTTGGTTATCTAGCTGTATG................................................... t0223222 20 2
......................................................ATAAAGCTAGGTTACCGGAGTTA............. t0033365 23 26
......................................................ATAAAGCTAGGTTACCGGAGT............... t0278545 21 2
......................................................ATAAAGCTAGGTTACCGGA................. t0859210 19 1
......................................................ATAAAGCTAGGTTACCGGAGTT.............. t1219413 22 1
.......................................................TAAAGCTAGGTTACCGGAGTTA............. t0048565 22 15
.......................................................TAAAGCTAGGTTACCGGAGTTAA............ t1051290 23 1
...........................................................GCTAGGTTACCGGAGTTA............. t0431467 18 1
>bmo-mir-92
GCGGTGGCCACGCTTAGGACGCGATTAGGTGTAAACGTTTGTGTTTCATATCAAATTGCACCAATCCCGGCCTGCCTGTGGCCACAGC bmo-mir-92 88
((.(((((((((..((((.((.((((.(((((((.....((((...)))).....))))))))))).)).))))..))))))))).)) structure -39.00
*****************************************************AATTGCACCAATCCCGGCCTGC************* bmo-miR-92 22
.....................................................AATTGCACCAATCCCGGCCTGC............. t0141274 22 3
>bmo-mir-927
TGCAGCCTTTTTGCTTTAGAATTCCTACGCTTTACCGTTGCCAAGTAGTTGGGCAAAGCGTTTGGATTCTAAAACGAAATAACTGCCA bmo-mir-927 88
.((((...(((((.((((((((((..(((((((.((...((......))..)).)))))))..)))))))))).)))))...)))).. structure -30.90
**************TTTAGAATTCCTACGCTTTACC**************************************************** bmo-miR-927 22
..............TTTAGAATTCCTACGCTTTACC.................................................... t0007673 22 197
..............TTTAGAATTCCTACGCTTTAC..................................................... t0067948 21 9
..............TTTAGAATTCCTACGCTTTA...................................................... t0313732 20 2
...............TTAGAATTCCTACGCTTTACC.................................................... t0219402 21 2
................TAGAATTCCTACGCTTTACC.................................................... t1080536 20 1
.....................................................CAAAGCGTTTGGATTCTAAAAC............. t0042888 22 18
.....................................................CAAAGCGTTTGGATTCTAAAA.............. t0069061 21 9
.....................................................CAAAGCGTTTGGATTCTAAA............... t0076441 20 8
.....................................................CAAAGCGTTTGGATTCTAA................ t0085325 19 7
.....................................................CAAAGCGTTTGGATTCTA................. t1145243 18 1
......................................................AAAGCGTTTGGATTCTAAAAC............. t0537882 21 1
>bmo-mir-929
TGTTAAATTGACTCTAGTAGGGAGTCCGTTCCGCGCGACTCCCTAATCGAGTCAGGTTGACTTCTTTGATGCTAAATCGACG bmo-mir-929 82
.(((((.(((((((...(((((((((((.....)).)))))))))...))))))).)))))....(((((.....))))).. structure -34.90
******ATTGACTCTAGTAGGGAGTCC******************************************************* bmo-miR-929 21
.....AATTGACTCTAGTAGGGAGT......................................................... t0185526 20 3
......................................CTCCCTAATCGAGTCAGGTTGA...................... t1053053 22 1
>bmo-mir-965
ATATAAATGGCTGCATAGCTAAACGGGAGAAGCTATAGCGCTATATGTCAATATTAAAATCATAAGCGTATAGCTTTTCCCCTTGGTTATGCATGCATATTCTC bmo-mir-965 104
.........(((((((((((((..(((((((((((((.((((.((((.............))))))))))))))))))))).))))))))))).))........ structure -43.22
**************************************************************TAAGCGTATAGCTTTTCCCCTT******************** bmo-miR-965 22
.....................AACGGGAGAAGCTATAGCGCTAT............................................................ t0425129 23 1
.....................AACGGGAGAAGCTATAGCGCTATAT.......................................................... t0510176 25 1
......................ACGGGAGAAGCTATAGCGCTATAT.......................................................... t0041919 24 19
......................ACGGGAGAAGCTATAGCGCTATATG......................................................... t0074467 25 8
......................ACGGGAGAAGCTATAGCGCTATA........................................................... t0086637 23 7
......................ACGGGAGAAGCTATAGCGCTAT............................................................ t0091160 22 6
......................ACGGGAGAAGCTATAGCGCTA............................................................. t1235291 21 1
.......................CGGGAGAAGCTATAGCGCTATATG......................................................... t0001592 24 998
.......................CGGGAGAAGCTATAGCGCTATAT.......................................................... t0004141 23 397
.......................CGGGAGAAGCTATAGCGCTATA........................................................... t0007573 22 200
.......................CGGGAGAAGCTATAGCGCTAT............................................................ t0023702 21 43
.......................CGGGAGAAGCTATAGCGCTATATGT........................................................ t0052777 25 13
.......................CGGGAGAAGCTATAGCGCTA............................................................. t0097719 20 6
.......................CGGGAGAAGCTATAGCGCT.............................................................. t0100802 19 5
........................GGGAGAAGCTATAGCGCTATATG......................................................... t0039465 23 21
........................GGGAGAAGCTATAGCGCTATAT.......................................................... t0178851 22 3
........................GGGAGAAGCTATAGCGCTATA........................................................... t0320270 21 2
.............................................................ATAAGCGTATAGCTTTTCCCCTT.................... t0141768 23 3
..............................................................TAAGCGTATAGCTTTTCCCCTT.................... t0002402 22 690
..............................................................TAAGCGTATAGCTTTTCCCCT..................... t0032661 21 27
..............................................................TAAGCGTATAGCTTTTCCCC...................... t0055602 20 12
..............................................................TAAGCGTATAGCTTTTCC........................ t0088620 18 6
..............................................................TAAGCGTATAGCTTTTCCCCTTG................... t0218217 23 2
..............................................................TAAGCGTATAGCTTTTCCCCTTGG.................. t0226944 24 2
...............................................................AAGCGTATAGCTTTTCCCCTT.................... t0429612 21 1
................................................................AGCGTATAGCTTTTCCCCTT.................... t0216610 20 2
>bmo-mir-970
TGGAGGAATAGACAGAGCCTTGCGTGTGCTCTTATTGGTAGTGTGACTGATAATCTATCATAAGACACACGCGGCTCTGTCTGACTCCAGCG bmo-mir-970 92
(((((...(((((((((((..(((((((.((((((.(((((.((........))))))))))))))))))))))))))))))).)))))... structure -48.30
*********************************************************TCATAAGACACACGCGGCTCT************** bmo-miR-970 21
...............AGCCTTGCGTGTGCTCTTATTGGTA.................................................... t0177386 25 3
........................................................ATCATAAGACACACGCGGCTCT.............. t0019850 22 56
........................................................ATCATAAGACACACGCGGCT................ t0065680 20 10
........................................................ATCATAAGACACACGCGGC................. t0089440 19 6
........................................................ATCATAAGACACACGCGGCTC............... t0119363 21 4
........................................................ATCATAAGACACACGCGG.................. t0143050 18 3
.........................................................TCATAAGACACACGCGGCTCT.............. t0005872 21 272
.........................................................TCATAAGACACACGCGGCT................ t0021259 19 51
.........................................................TCATAAGACACACGCGGCTC............... t0039468 20 21
.........................................................TCATAAGACACACGCGGC................. t0216024 18 2
.........................................................TCATAAGACACACGCGGCTCTG............. t0678955 22 1
..........................................................CATAAGACACACGCGGCTCT.............. t0212277 20 2
...........................................................ATAAGACACACGCGGCTCT.............. t0162710 19 3
...........................................................ATAAGACACACGCGGCTC............... t1015061 18 1
>bmo-mir-993a
GGCACATTCGTGATCTACCCTGTAGATCCGGGCTTTTGTAGATTAATTACATCAGAAGCTCGTCTCTACAGGTATCTCACGGCTGGAA bmo-mir-993a 88
....((..(((((..((((.((((((..((((((((((..............))))))))))..))))))))))..)))))..))... structure -36.34
******************************************************GAAGCTCGTCTCTACAGGTATCT*********** bmo-miR-993a 23
...............TACCCTGTAGATCCGGGCTTT.................................................... t0195285 21 2
...............TACCCTGTAGATCCGGGCTTTTG.................................................. t0557991 23 1
................ACCCTGTAGATCCGGGCTTTTG.................................................. t0251299 22 2
>bmo-mir-993b
GGCACATTCGTGATCTACCCTGTAGATCCGGGCTTTCGTAAAAAACAAATCGAAAGCTCGTCTCTACAGGTATATCACGGCTGGCCCACGCCACCTTTTCTACAATTAGTCAAGAACTG bmo-mir-993b 119
(((.((..((((((.((((.((((((..((((((((((............))))))))))..)))))))))).))))))..)))))........(((..(((....)))..)))..... structure -46.30
****************************************************AAAGCTCGTCTCTACAGGTATAT******************************************** bmo-miR-993b 23
...............TACCCTGTAGATCCGGGCTTTCG................................................................................. t0063142 23 10
...............TACCCTGTAGATCCGGGCTTT................................................................................... t0195285 21 2
................ACCCTGTAGATCCGGGCTTTCG................................................................................. t0066421 22 10
....................................................AAAGCTCGTCTCTACAGGTATA............................................. t0244815 22 2
....................................................AAAGCTCGTCTCTACAGGTAT.............................................. t0476104 21 1
>bmo-mir-9b
GACGGCGCGACGCGATGCTTTGGTAATCTAGCTTTATGAACGGAATGATGTCACGGAGCTAAATCGCCAAAGCGTCGCAGCGCGCCCGGC bmo-mir-9b 90
...((((((..((((((((((((..((.((((((..(((.((......)))))..)))))).))..))))))))))))..)))))).... structure -50.40
****************GCTTTGGTAATCTAGCTTTATGA*************************************************** bmo-miR-9b 23
....................................................ACGGAGCTAAATCGCCAAAG.................. t0792278 20 1
>bmo-mir-iab-4
GCGTCGCCTTCTGTACGTATACTGAATGTATCCTGAGTGCGCGATTCTTGTCCGGTATACCTTCAGTATACGTAACAGAAGATGACAC bmo-mir-iab-4 88
..((((.(((((((((((((((((((.((((.(((.(.(((.......))))))).)))).)))))))))))).))))))).)))).. structure -37.70
**************ACGTATACTGAATGTATCCTGA**************************************************** bmo-miR-iab-4-5p 22
****************************************************CGGTATACCTTCAGTATACGTAAC************ bmo-miR-iab-4-3p 24
..............ACGTATACTGAATGTATCCTGA.................................................... t0006803 22 227
..............ACGTATACTGAATGTATCCT...................................................... t0099236 20 5
..............ACGTATACTGAATGTATCCTG..................................................... t0172218 21 3
...............CGTATACTGAATGTATCCTGA.................................................... t0150242 21 3
....................................................CGGTATACCTTCAGTATACGT............... t0073307 21 8
....................................................CGGTATACCTTCAGTATACGTA.............. t0332995 22 2
....................................................CGGTATACCTTCAGTATAC................. t0975227 19 1
B. Novel miRNAs of anterior-middle silk gland predicted with mireap based on the solexa sequencing reads
bmo-mir-2782 nscaf2859:1173971:1174052:+ 82(nt) -21.26(kcal/mol)
ATCTACGGATTGCGTCATGTTTGTATACGTAAGTTCTAAATTAAAATTCACTTGCTGTATGAAATTGGCGACGATCGTGCGC bmo-mir-2782 6
...((((.(((((((((..((..((((.((((((...............))))))))))..))..))))).))))))))...
*************************************************ACTTGCTGTATGAAATTGGCGAC********** bmo-mir-2782-3p 6
-------------------------------------------------ACTTGCTGTATGAAATTGGC------------- t0561787 1
-------------------------------------------------ACTTGCTGTATGAAATTGGCG------------ t1002066 1
-------------------------------------------------ACTTGCTGTATGAAATTGGCGAC---------- t0140387 4
//
bmo-mir-2755 nscaf2860:227737:227815:- 79(nt) -26.00(kcal/mol)
TTTGGTGAAGCAAGGTGGCCTAGCAGAGTGTTTTCAACAAAGCTTGCACCCTGTCAGACCATACTTGTTTTAACTAACC bmo-mir-2755 21229
.(((((((((((((((((.((..(((.((((...(......)...)))).)))..)).)))).)))))))).)))))..
**********CAAGGTGGCCTAGCAGAGTGTT*********************************************** bmo-mir-2755-5p 115
**********************************************CACCCTGTCAGACCATACTTGTT********** bmo-mir-2755-3p 21114
----------CAAGGTGGCCTAGCAGAGT-------------------------------------------------- t1258925 1
----------CAAGGTGGCCTAGCAGAGTG------------------------------------------------- t0130725 4
----------CAAGGTGGCCTAGCAGAGTGT------------------------------------------------ t0046877 16
----------CAAGGTGGCCTAGCAGAGTGTT----------------------------------------------- t0015177 81
----------CAAGGTGGCCTAGCAGAGTGTTT---------------------------------------------- t0057949 12
-----------AAGGTGGCCTAGCAGAGTGTT----------------------------------------------- t0982486 1
---------------------------------------------GCACCCTGTCAGACCATACTTGT----------- t0097054 6
---------------------------------------------GCACCCTGTCAGACCATACTTGTT---------- t0646158 1
---------------------------------------------GCACCCTGTCAGACCATACTTGTTT--------- t0562876 1
----------------------------------------------CACCCTGTCAGACCATAC--------------- t0155566 3
----------------------------------------------CACCCTGTCAGACCATACT-------------- t0520735 1
----------------------------------------------CACCCTGTCAGACCATACTT------------- t0109127 5
----------------------------------------------CACCCTGTCAGACCATACTTG------------ t0012716 104
----------------------------------------------CACCCTGTCAGACCATACTTGT----------- t0000921 1575
----------------------------------------------CACCCTGTCAGACCATACTTGTT---------- t0000031 17899
----------------------------------------------CACCCTGTCAGACCATACTTGTTT--------- t0001629 983
----------------------------------------------CACCCTGTCAGACCATACTTGTTTT-------- t0059792 11
-----------------------------------------------ACCCTGTCAGACCATACTTG------------ t0542398 1
-----------------------------------------------ACCCTGTCAGACCATACTTGT----------- t0032845 27
-----------------------------------------------ACCCTGTCAGACCATACTTGTT---------- t0004592 353
-----------------------------------------------ACCCTGTCAGACCATACTTGTTT--------- t0011550 117
------------------------------------------------CCCTGTCAGACCATACTTGTT---------- t1205564 1
------------------------------------------------CCCTGTCAGACCATACTTGTTT--------- t0044828 17
------------------------------------------------CCCTGTCAGACCATACTTGTTTT-------- t1024840 1
-------------------------------------------------CCTGTCAGACCATACTTGTT---------- t1231371 1
--------------------------------------------------CTGTCAGACCATACTTGT----------- t0646292 1
--------------------------------------------------CTGTCAGACCATACTTGTT---------- t0098678 5
--------------------------------------------------CTGTCAGACCATACTTGTTT--------- t0787237 1
//
bmo-mir-2783 nscaf2176:4234734:4234825:+ 92(nt) -35.80(kcal/mol)
GATGACGTAACGGGCGAGGGTGTGGGTGTGGCGCAGCAAGCCGGAGCGGCTGGCGGACGGGCGGCGCGTGCGCGTGTGCGTGGAGGTGTTCG bmo-mir-2783 10
((..((.(.(((.(((...(((((.((((.((.(.((.(((((...))))).))....).)).)))).))))).))).)))..).))..)).
**********CGGGCGAGGGTGTGGGTGTGGCG*********************************************************** bmo-mir-2783-5p 9
---------ACGGGCGAGGGTGTGGGTGTGGCG----------------------------------------------------------- t0155090 3
----------CGGGCGAGGGTGTGGGTGTGGCG----------------------------------------------------------- t0100365 5
-----------GGGCGAGGGTGTGGGTGTGGCG----------------------------------------------------------- t0385941 1
---------------GAGGGTGTGGGTGTGGCG----------------------------------------------------------- t0853838 1
//
bmo-mir-2733c nscaf2176:352194:352275:- 82(nt) -43.00(kcal/mol)
GATTGTCACTGTCAGTTGTCACTATCGCCAGTGTCAGTGTCGTAATTCTGTCACTGGGAGAGTGATGATTGCCGGTGACGAT mireap-asg-m0004 5
.((((((((((.((((..(((((.((.((((((.(((..........))).)))))))).)))))..)))).))))))))))
**************************************************TCACTGGGAGAGTGATGATTGC********** mireap-asg-m0004-3p 5
--------------------------------------------------TCACTGGGAGAGTGATGATTG----------- t0265410 2
--------------------------------------------------TCACTGGGAGAGTGATGATTGC---------- t0141267 3
//
bmo-mir-9c nscaf2839:28907:28982:+ 76(nt) -41.70(kcal/mol)
GCGGGCCGTCTCTTTGGTATCCTAGCTGTAGGCGTGCGCGGCCCTAAAGTTATGGTACCGAAGTTACGGCTCGTGA bmo-mir-9c 17977
(((((((((..((((((((((.(((((.((((.((.....)))))).))))).))))))))))..)))))))))..
**********TCTTTGGTATCCTAGCTG************************************************ bmo-mir-9c-5p 10030
********************************************TAAAGTTATGGTACCGAAGTTA********** bmo-mir-9c-3p 7947
--------TCTCTTTGGTATCCTAGCTGTAG--------------------------------------------- t1218994 1
---------CTCTTTGGTATCCTAGCT------------------------------------------------- t0060099 11
---------CTCTTTGGTATCCTAGCTG------------------------------------------------ t0094038 6
---------CTCTTTGGTATCCTAGCTGT----------------------------------------------- t0549067 1
---------CTCTTTGGTATCCTAGCTGTA---------------------------------------------- t0255972 2
---------CTCTTTGGTATCCTAGCTGTAG--------------------------------------------- t0094468 6
---------CTCTTTGGTATCCTAGCTGTAGG-------------------------------------------- t0174863 3
----------TCTTTGGTATCCTAGCTG------------------------------------------------ t0000359 3148
----------TCTTTGGTATCCTAGCTGT----------------------------------------------- t0001641 978
----------TCTTTGGTATCCTAGCTGTA---------------------------------------------- t0003868 427
----------TCTTTGGTATCCTAGCTGTAG--------------------------------------------- t0000369 3062
----------TCTTTGGTATCCTAGCTGTAGG-------------------------------------------- t0000542 2340
----------TCTTTGGTATCCTAGCTGTAGGC------------------------------------------- t1206554 1
-----------CTTTGGTATCCTAGCTGT----------------------------------------------- t0116957 4
-----------CTTTGGTATCCTAGCTGTA---------------------------------------------- t0277462 2
-----------CTTTGGTATCCTAGCTGTAG--------------------------------------------- t0065119 10
-----------CTTTGGTATCCTAGCTGTAGG-------------------------------------------- t0126004 4
------------TTTGGTATCCTAGCTGTA---------------------------------------------- t0154794 3
------------TTTGGTATCCTAGCTGTAG--------------------------------------------- t0062871 10
------------TTTGGTATCCTAGCTGTAGG-------------------------------------------- t0107032 5
-------------TTGGTATCCTAGCTGTAG--------------------------------------------- t0099661 5
-------------TTGGTATCCTAGCTGTAGG-------------------------------------------- t0696483 1
-------------------------------------------CTAAAGTTATGGTACCGAAGTTA---------- t0098961 5
--------------------------------------------TAAAGTTATGGTACCGAA-------------- t0174670 3
--------------------------------------------TAAAGTTATGGTACCGAAG------------- t0085599 7
--------------------------------------------TAAAGTTATGGTACCGAAGT------------ t0035333 24
--------------------------------------------TAAAGTTATGGTACCGAAGTT----------- t0002800 592
--------------------------------------------TAAAGTTATGGTACCGAAGTTA---------- t0000102 7277
--------------------------------------------TAAAGTTATGGTACCGAAGTTAC--------- t0044079 17
---------------------------------------------AAAGTTATGGTACCGAAGTT----------- t1257070 1
---------------------------------------------AAAGTTATGGTACCGAAGTTA---------- t0044073 17
----------------------------------------------AAGTTATGGTACCGAAGTTA---------- t0197293 2
-----------------------------------------------AGTTATGGTACCGAAGTTA---------- t0286035 2
//
bmo-mir-306 nscaf2839:30906:30982:+ 77(nt) -43.60(kcal/mol)
GGCGGCCGCCTCAGGTACTAGGTGACTCTGAGTGGTGCCGGTCTCAGAGCCGCCTCGTGCCTCAGCGCGGGCTCCGC bmo-mir-306 189884
((.(.((((((.((((((.(((((.(((((((((....))..))))))).))))).)))))).)).)))).).))..
**********TCAGGTACTAGGTGACTCTGA********************************************** bmo-mir-306-5p 189595
*********************************************AGAGCCGCCTCGTGCCTCAGCG********** bmo-mir-306-3p 288
-------GCCTCAGGTACTAGGTGACT-------------------------------------------------- t0341519 1
---------CTCAGGTACTAGGTGACT-------------------------------------------------- t0700275 1
---------CTCAGGTACTAGGTGACTC------------------------------------------------- t0333074 2
---------CTCAGGTACTAGGTGACTCT------------------------------------------------ t0724316 1
---------CTCAGGTACTAGGTGACTCTG----------------------------------------------- t0048744 15
---------CTCAGGTACTAGGTGACTCTGA---------------------------------------------- t0005120 315
---------CTCAGGTACTAGGTGACTCTGAG--------------------------------------------- t0047257 16
----------TCAGGTACTAGGTGACTC------------------------------------------------- t0000769 1785
----------TCAGGTACTAGGTGACTCT------------------------------------------------ t0001091 1361
----------TCAGGTACTAGGTGACTCTG----------------------------------------------- t0000146 5760
----------TCAGGTACTAGGTGACTCTGA---------------------------------------------- t0000001 167450
----------TCAGGTACTAGGTGACTCTGAG--------------------------------------------- t0000074 9034
----------TCAGGTACTAGGTGACTCTGAGT-------------------------------------------- t0030325 30
----------TCAGGTACTAGGTGACTCTGAGTG------------------------------------------- t1216445 1
-----------CAGGTACTAGGTGACTCT------------------------------------------------ t0106584 5
-----------CAGGTACTAGGTGACTCTG----------------------------------------------- t0036936 23
-----------CAGGTACTAGGTGACTCTGA---------------------------------------------- t0002576 645
-----------CAGGTACTAGGTGACTCTGAG--------------------------------------------- t0030331 30
------------AGGTACTAGGTGACTCTG----------------------------------------------- t0011120 123
------------AGGTACTAGGTGACTCTGA---------------------------------------------- t0000408 2818
------------AGGTACTAGGTGACTCTGAG--------------------------------------------- t0008426 176
------------AGGTACTAGGTGACTCTGAGT-------------------------------------------- t0213878 2
-------------GGTACTAGGTGACTCTGA---------------------------------------------- t1206830 1
---------------TACTAGGTGACTCTGAGTGGTG---------------------------------------- t0520356 1
-------------------------------------------TCAGAGCCGCCTCGTGCCTCA------------- t0732457 1
-------------------------------------------TCAGAGCCGCCTCGTGCCTCAG------------ t0737576 1
--------------------------------------------CAGAGCCGCCTCGTGCCTC-------------- t0135646 4
--------------------------------------------CAGAGCCGCCTCGTGCCTCA------------- t0021345 50
--------------------------------------------CAGAGCCGCCTCGTGCCTCAG------------ t0021361 50
--------------------------------------------CAGAGCCGCCTCGTGCCTCAGC----------- t0027917 34
--------------------------------------------CAGAGCCGCCTCGTGCCTCAGCG---------- t0030302 30
---------------------------------------------AGAGCCGCCTCGTGCCTCA------------- t0120937 4
---------------------------------------------AGAGCCGCCTCGTGCCTCAG------------ t0087112 6
---------------------------------------------AGAGCCGCCTCGTGCCTCAGC----------- t0050249 14
---------------------------------------------AGAGCCGCCTCGTGCCTCAGCG---------- t0013639 94
//
bmo-mir-306-as nscaf2839:30904:30979:- 76(nt) -36.10(kcal/mol)
GAGCCCGCGCTGAGGCACGAGGCGGCTCTGAGACCGGCACCACTCAGAGTCACCTAGTACCTGAGGCGGCCGCCCG mireap-asg-m0007 30
(.((((((.((.(((.((.(((.(((((((((..........))))))))).))).)).))).))))))..)).).
**********TGAGGCACGAGGCGGCTCTGA********************************************* mireap-asg-m0007-5p 30
--------GCTGAGGCACGAGGCGGCTCTGA--------------------------------------------- t0891671 1
---------CTGAGGCACGAGGCGGCTCTGA--------------------------------------------- t0499663 1
----------TGAGGCACGAGGCGGCTCTG---------------------------------------------- t1097056 1
----------TGAGGCACGAGGCGGCTCTGA--------------------------------------------- t0051349 14
----------TGAGGCACGAGGCGGCTCTGAG-------------------------------------------- t0060735 11
----------TGAGGCACGAGGCGGCTCTGAGA------------------------------------------- t0431890 1
-----------GAGGCACGAGGCGGCTCTGA--------------------------------------------- t1256904 1
//
bmo-mir-33 nscaf1898:9530344:9530423:+ 80(nt) -24.90(kcal/mol)
TAAAGCGAGAGTGCATTGTAGTTGCATTGCACCGGTTCCATTAACGTGCAATATGACTACAAGGCAAATCCCGAATTAGT bmo-mir-33 691
(((..((.((.(((.((((((((..(((((((..(((.....))))))))))..)))))))).)))..)).))..)))..
**********GTGCATTGTAGTTGCATTGCA************************************************* bmo-mir-33-5p 616
************************************************CAATATGACTACAAGGCAAATC********** bmo-mir-33-3p 75
---------AGTGCATTGTAGTTGCATTGCA------------------------------------------------- t0188421 3
----------GTGCATTGTAGTTGCATT---------------------------------------------------- t0027289 35
----------GTGCATTGTAGTTGCATTG--------------------------------------------------- t0070714 9
----------GTGCATTGTAGTTGCATTGC-------------------------------------------------- t0015967 76
----------GTGCATTGTAGTTGCATTGCA------------------------------------------------- t0003407 486
----------GTGCATTGTAGTTGCATTGCAC------------------------------------------------ t0107508 5
-------------CATTGTAGTTGCATTGCACC----------------------------------------------- t0206360 2
----------------------------------------------TGCAATATGACTACAAGGCAAAT----------- t1190194 1
-----------------------------------------------GCAATATGACTACAAGGCAAA------------ t0436399 1
-----------------------------------------------GCAATATGACTACAAGGCAAAT----------- t0327097 2
-----------------------------------------------GCAATATGACTACAAGGCAAATC---------- t0141409 3
------------------------------------------------CAATATGACTACAAGGCAAA------------ t0537679 1
------------------------------------------------CAATATGACTACAAGGCAAAT----------- t0038218 22
------------------------------------------------CAATATGACTACAAGGCAAATC---------- t0023963 43
-------------------------------------------------AATATGACTACAAGGCAAAT----------- t0230294 2
//
bmo-mir-2784 nscaf1898:10994746:10994818:+ 73(nt) -36.20(kcal/mol)
AGCGCTTCGCACTCGGCGGCGAGTGTGTGTGTGGGGAGGCAGCGCGCGCACACCGCCTCCGGTCGATACTCTA bmo-mir-2784 6
((.(..(((.((.(((.((((.(((((((((((.........))))))))))))))).))))))))..).)).
**********ACTCGGCGGCGAGTGTGTGTGT***************************************** bmo-mir-2784-5p 6
----------ACTCGGCGGCGAGTGTGTG-------------------------------------------- t0560509 1
----------ACTCGGCGGCGAGTGTGTGTGT----------------------------------------- t0166393 3
----------ACTCGGCGGCGAGTGTGTGTGTG---------------------------------------- t0204617 2
//
bmo-mir-989 nscaf1898:14714761:14714841:- 81(nt) -34.50(kcal/mol)
AGGGTTGAAATGGCCATTACCTCACAGTCACGTGGTCATGATGGTACAACGTGTGATGTGACGTAGTGGAAGTCTCGACCT bmo-mir-989 16
.(((((((.((..(((((((.(((((..(((((.(((......).)).)))))...))))).)))))))..)).)))))))
**************************************************GTGTGATGTGACGTAGTGGAA********** bmo-mir-989-3p 16
--------------------------------------------------GTGTGATGTGACGTAGTGGA----------- t0289811 2
--------------------------------------------------GTGTGATGTGACGTAGTGGAA---------- t0090480 6
--------------------------------------------------GTGTGATGTGACGTAGTGGAAG--------- t0998649 1
---------------------------------------------------TGTGATGTGACGTAGTGGA----------- t0152953 3
---------------------------------------------------TGTGATGTGACGTAGTGGAA---------- t1141324 1
---------------------------------------------------TGTGATGTGACGTAGTGGAAGT-------- t0163646 3
//
bmo-mir-2807c nscaf2948:2116580:2116656:- 77(nt) -38.30(kcal/mol)
TAACCAGACGTACGACGATGCGACAAATATGACATGTTTACACGTGTCATATTTCGCATTGTTGACGTTTTGTTGTG bmo-mir-2807c 566
((((.((((((.(((((((((((..((((((((((((....))))))))))))))))))))))))))))).))))..
**********TACGACGATGCGACAAATATGACA******************************************* bmo-mir-2807c-5p 564
**********************************************TCATATTTCGCATTGTTGACG********** bmo-mir-2807c-3p 2
----------TACGACGATGCGACAAATATG---------------------------------------------- t0200020 2
----------TACGACGATGCGACAAATATGA--------------------------------------------- t0054104 13
----------TACGACGATGCGACAAATATGAC-------------------------------------------- t0021759 49
----------TACGACGATGCGACAAATATGACA------------------------------------------- t0003380 489
----------TACGACGATGCGACAAATATGACAT------------------------------------------ t0091645 6
-----------ACGACGATGCGACAAATATGACA------------------------------------------- t0108681 5
----------------------------------------------TCATATTTCGCATTGTTGACG---------- t0997961 1
------------------------------------------------ATATTTCGCATTGTTGACG---------- t0398233 1
//
bmo-mir-11 nscaf2655:1162545:1162620:+ 76(nt) -33.40(kcal/mol)
GTTTTGTGGCTAGCACTCGACATGTGACCTGTGTTCGGTAATCACATCACAGTCAGAGTTCTAGCTACACGGCGCG bmo-mir-11 3699
((..(((((((((.(((((((.(((((..((((.........)))))))))))).)))).)))))))))..))...
**********TAGCACTCGACATGTGACCTGT******************************************** bmo-mir-11-5p 6
********************************************CATCACAGTCAGAGTTCTAGCT********** bmo-mir-11-3p 3693
---------CTAGCACTCGACATGTGAC------------------------------------------------ t1108389 1
---------CTAGCACTCGACATGTGACCTG--------------------------------------------- t0222574 2
----------TAGCACTCGACATGTGACCTGT-------------------------------------------- t0322860 2
----------TAGCACTCGACATGTGACCTGTG------------------------------------------- t1041908 1
-------------------------------------------ACATCACAGTCAGAGTTCTAGCT---------- t0619693 1
--------------------------------------------CATCACAGTCAGAGTTCT-------------- t0251255 2
--------------------------------------------CATCACAGTCAGAGTTCTA------------- t0056948 12
--------------------------------------------CATCACAGTCAGAGTTCTAG------------ t0008407 176
--------------------------------------------CATCACAGTCAGAGTTCTAGC----------- t0007891 190
--------------------------------------------CATCACAGTCAGAGTTCTAGCT---------- t0000360 3146
--------------------------------------------CATCACAGTCAGAGTTCTAGCTA--------- t0024885 40
---------------------------------------------ATCACAGTCAGAGTTCTAG------------ t0228779 2
---------------------------------------------ATCACAGTCAGAGTTCTAGC----------- t0181049 3
---------------------------------------------ATCACAGTCAGAGTTCTAGCT---------- t0021630 50
---------------------------------------------ATCACAGTCAGAGTTCTAGCTA--------- t0311830 2
------------------------------------------------ACAGTCAGAGTTCTAGCT---------- t0017240 68
------------------------------------------------ACAGTCAGAGTTCTAGCTA--------- t0725339 1
//
bmo-mir-998 nscaf2655:1163486:1163564:+ 79(nt) -47.60(kcal/mol)
TGGGCTCGGTCGCGAGCTGCCTCCCGTGCGGCTGCAGTGCTCGCGTGTAGCACCATGGGATTCAGCTCACGGCCGCTCC bmo-mir-998 502
.((((..(((((.((((((..(((((((..((((((((....)).))))))..)))))))..)))))).))))))))).
***********************************************TAGCACCATGGGATTCAGCTCA********** bmo-mir-998-3p 502
-----------------------------------------------TAGCACCATGGGATTCAG-------------- t0661241 1
-----------------------------------------------TAGCACCATGGGATTCAGC------------- t0131197 4
-----------------------------------------------TAGCACCATGGGATTCAGCT------------ t0024290 42
-----------------------------------------------TAGCACCATGGGATTCAGCTC----------- t0019858 56
-----------------------------------------------TAGCACCATGGGATTCAGCTCA---------- t0004154 395
------------------------------------------------AGCACCATGGGATTCAGCTC----------- t1179078 1
------------------------------------------------AGCACCATGGGATTCAGCTCA---------- t0149955 3
//
bmo-mir-308 nscaf2888:8074829:8074904:- 76(nt) -31.50(kcal/mol)
CGTTTCCACGCGTGGTATTATTCTTGTGAATGTGTTTTAGCTACAATCACAGGATAATACTGCGAGTGGCGGTGTC bmo-mir-308 39971
(((..((((.((..(((((((.(((((((.(((((....)).))).))))))))))))))..)).))))..)))..
**********CGTGGTATTATTCTTGTGAATGT******************************************* bmo-mir-308-5p 377
********************************************AATCACAGGATAATACTGCGAG********** bmo-mir-308-3p 39594
----------CGTGGTATTATTCTTGTGAA---------------------------------------------- t0153415 3
----------CGTGGTATTATTCTTGTGAAT--------------------------------------------- t0065072 10
----------CGTGGTATTATTCTTGTGAATG-------------------------------------------- t0035299 24
----------CGTGGTATTATTCTTGTGAATGT------------------------------------------- t0004924 329
-----------GTGGTATTATTCTTGTGAATG-------------------------------------------- t0916867 1
-----------GTGGTATTATTCTTGTGAATGT------------------------------------------- t0065413 10
-------------------------------------------CAATCACAGGATAATACTGCGAG---------- t0313285 2
--------------------------------------------AATCACAGGATAATACTG-------------- t0010644 130
--------------------------------------------AATCACAGGATAATACTGC------------- t0003243 511
--------------------------------------------AATCACAGGATAATACTGCG------------ t0015601 78
--------------------------------------------AATCACAGGATAATACTGCGA----------- t0000565 2265
--------------------------------------------AATCACAGGATAATACTGCGAG---------- t0000015 35232
--------------------------------------------AATCACAGGATAATACTGCGAGT--------- t0001701 942
--------------------------------------------AATCACAGGATAATACTGCGAGTGG------- t1136842 1
---------------------------------------------ATCACAGGATAATACTGCGAG---------- t0140938 3
---------------------------------------------ATCACAGGATAATACTGCGAGT--------- t0076127 8
------------------------------------------------ACAGGATAATACTGCGAG---------- t0004018 411
------------------------------------------------ACAGGATAATACTGCGAGT--------- t0061855 11
//
bmo-mir-2756 nscaf2887:1318110:1318186:- 77(nt) -40.40(kcal/mol)
TCAGTTGCACACCCTGTAGCTGCCAAGGGGCGCAGCTTAATTCCGCCCCTCGGCTGCTACATTGTATGCTACTGAAT bmo-mir-2756 11035
(((((.(((.((..((((((.(((.(((((((...........))))))).))).))))))..)).))).)))))..
**********ACCCTGTAGCTGCCAAGGGGCG********************************************* bmo-mir-2756-5p 11006
*********************************************CCCCTCGGCTGCTACATTGTAT********** bmo-mir-2756-3p 29
---------CACCCTGTAGCTGCCAAGGG------------------------------------------------ t1117027 1
---------CACCCTGTAGCTGCCAAGGGGCG--------------------------------------------- t0110835 5
----------ACCCTGTAGCTGCCAAGG------------------------------------------------- t0116465 4
----------ACCCTGTAGCTGCCAAGGG------------------------------------------------ t0026110 38
----------ACCCTGTAGCTGCCAAGGGG----------------------------------------------- t0021729 49
----------ACCCTGTAGCTGCCAAGGGGC---------------------------------------------- t0005623 287
----------ACCCTGTAGCTGCCAAGGGGCG--------------------------------------------- t0000060 10537
----------ACCCTGTAGCTGCCAAGGGGCGC-------------------------------------------- t0038833 21
-----------CCCTGTAGCTGCCAAGGGGC---------------------------------------------- t0710513 1
-----------CCCTGTAGCTGCCAAGGGGCG--------------------------------------------- t0026999 36
-----------CCCTGTAGCTGCCAAGGGGCGCA------------------------------------------- t0689352 1
------------CCTGTAGCTGCCAAGGGGC---------------------------------------------- t0233842 2
------------CCTGTAGCTGCCAAGGGGCG--------------------------------------------- t0053921 13
------------CCTGTAGCTGCCAAGGGGCGC-------------------------------------------- t1019512 1
------------CCTGTAGCTGCCAAGGGGCGCA------------------------------------------- t0279560 2
-------------CTGTAGCTGCCAAGGGGCG--------------------------------------------- t0074349 8
---------------------------------------------CCCCTCGGCTGCTACATTGTA----------- t0185269 3
---------------------------------------------CCCCTCGGCTGCTACATTGTAT---------- t0034697 25
----------------------------------------------CCCTCGGCTGCTACATTGTAT---------- t0406904 1
//
bmo-mir-2785 nscaf3058:5983955:5984032:+ 78(nt) -41.20(kcal/mol)
ACCGGATGTCTTAGGCCTCGTACCGCACTGAATTAATATAATTTTAATGCAGTGCGGAACGAGGCTAAAACGTCCCAT bmo-mir-2785 9
...((((((.((((.((((((.((((((((.(((((.......))))).)))))))).)))))))))).))))))...
***********************************************TGCAGTGCGGAACGAGGCTAA********** bmo-mir-2785-3p 9
-----------------------------------------------TGCAGTGCGGAACGAGGCTA----------- t0324768 2
-----------------------------------------------TGCAGTGCGGAACGAGGCTAA---------- t0123367 4
-----------------------------------------------TGCAGTGCGGAACGAGGCTAAA--------- t0291964 2
-----------------------------------------------TGCAGTGCGGAACGAGGCTAAAA-------- t0770485 1
//
bmo-mir-2786 nscaf3063:2512715:2512788:+ 74(nt) -31.70(kcal/mol)
TCATTTCTTCAGGTTATGCAGGCGAAGGAATATCAGCTAGCGTACTCTCTCGCCTTCATGACCTGGTGAATTGT bmo-mir-2786 6
.((.(((.((((((((((.((((((..((.(((........))).))..)))))).)))))))))).))).)).
**********AGGTTATGCAGGCGAAGGAATA****************************************** bmo-mir-2786-5p 6
----------AGGTTATGCAGGCGAAGGAATA------------------------------------------ t0087616 6
//
bmo-mir-2787 nscaf3058:7943103:7943200:- 98(nt) -20.70(kcal/mol)
AAAGAAAACATATCTTGAATTTGATTAGCACTAAATGTGTTGATAATATTATCACTAATGTCGCTGAGAAAGTTCCACGATGTGCATGTCAAATGAAT bmo-mir-2787 82
...((...((((((..((((((..(((((((.....(((.((((...)))).)))....)).)))))..))))))...))))))....))........
**********TATCTTGAATTTGATTAGCACTAAA*************************************************************** bmo-mir-2787-5p 7
****************************************************************TGAGAAAGTTCCACGATGTGCATG********** bmo-mir-2787-3p 75
----------TATCTTGAATTTGATTAGCACTAAA--------------------------------------------------------------- t0097939 6
----------TATCTTGAATTTGATTAGCACTAAAT-------------------------------------------------------------- t0588810 1
----------------------------------------------------------------TGAGAAAGTTCCACGATGTGCA------------ t1015679 1
----------------------------------------------------------------TGAGAAAGTTCCACGATGTGCAT----------- t0050677 14
----------------------------------------------------------------TGAGAAAGTTCCACGATGTGCATG---------- t0026984 36
----------------------------------------------------------------TGAGAAAGTTCCACGATGTGCATGT--------- t0049150 15
----------------------------------------------------------------TGAGAAAGTTCCACGATGTGCATGTC-------- t0075525 8
-----------------------------------------------------------------GAGAAAGTTCCACGATGTGCATG---------- t0479804 1
//
bmo-mir-2788 nscaf2829:2326301:2326376:- 76(nt) -28.80(kcal/mol)
GCCGTAGAACTGGGGTTTCAAAGCGGTATGTGCCTTCGATTATGCAATGCCCTTGGAAATCCCAAACGTGCTGGCG bmo-mir-2788 7
((((((....(((((((((.(((.(((((.(((..........))))))))))).)))))))))....))).))).
**********TGGGGTTTCAAAGCGGTATGTG******************************************** bmo-mir-2788-5p 7
----------TGGGGTTTCAAAGCGGTATGT--------------------------------------------- t0152347 3
----------TGGGGTTTCAAAGCGGTATGTG-------------------------------------------- t0154524 3
----------TGGGGTTTCAAAGCGGTATGTGC------------------------------------------- t1266778 1
//
[truncated: 2,517 more rows]
