# Supplementary material for: MicroRNAs of Bombyx mori identified by Solexa sequencing
Source: BMC Genomics. 2010 Mar 3;11:148. doi: 10.1186/1471-2164-11-148 (PMC2838851; doi:10.1186/1471-2164-11-148)
Supplement: Additional file 6 — Sequence reads and hairpin structures of all sequenced miRNAs in the posterior silk gland. (A) Known silkworm miRNAs in the posterior silk gland further identified using Solexa sequencing. (B) Novel miRNAs of the posterior silk gland predicted with mireap based on Solexa sequencing reads. (C) Repeat-associated novel miRNAs of the posterior silk gland predicted using mireap based on Solexa sequencing reads. [file 1471-2164-11-148-S6.XLS]

## Sheet: Additional file 6
A. Known silkworm miRNAs further identified by solexa sequencing in the posterior silk gland
>bmo-bantam
TAAAAGGAACTACGAAACTGGTTTTCATAATGATTTGACAGATTGTTTTGTATTCTGAGATCATTGTGAAAGCTAATTTTGTTCCTGGTA bmo-bantam 90
....((((((...((((.((((((((((((((((((..((((.((.....)).)))))))))))))))))))))).)))))))))).... structure -31.40
*******************************************************TGAGATCATTGTGAAAGCTAATT************ bmo-bantam 23
......................................................CTGAGATCATTGTGAAAGCTAAT............. t0267528 23 1
.......................................................TGAGATCATTGTGAAAGCTAAT............. t0003893 22 461
.......................................................TGAGATCATTGTGAAAGCTAATT............ t0008719 23 170
.......................................................TGAGATCATTGTGAAAGCTAA.............. t0013062 21 94
.......................................................TGAGATCATTGTGAAAGCTA............... t0045339 20 12
.......................................................TGAGATCATTGTGAAAGCT................ t0046723 19 11
.......................................................TGAGATCATTGTGAAAGC................. t0073878 18 5
.......................................................TGAGATCATTGTGAAAGCTAATTT........... t0209485 24 2
.......................................................TGAGATCATTGTGAAAGCTAATTTT.......... t0670757 25 1
........................................................GAGATCATTGTGAAAGCTAAT............. t0718546 21 1
.........................................................AGATCATTGTGAAAGCTAAT............. t0626427 20 1
>bmo-let-7a
GGTACTGCCGTCGGCTTGTTGAGGTAGTAGGTTGTATAGTACGGAAATACAACACATAGGTGCGACTGTATAGCCTGCTAACTTTCCGAGCTGACGGAATGACA bmo-let-7 104
.((....(((((((((((..(((.((((((((((((((((.((.(..((.......))..).)))))))))))))))))).)))..)))))))))))....)). structure -50.40
*******************TGAGGTAGTAGGTTGTATAGT**************************************************************** bmo-let-7 21
GGTACTGCCGTCGGCTTGT..................................................................................... t0489134 19 1
.GTACTGCCGTCGGCTTGT..................................................................................... t0089058 18 4
...................TGAGGTAGTAGGTTGTATAG................................................................. t0000089 20 7744
...................TGAGGTAGTAGGTTGTATA.................................................................. t0006622 19 242
...................TGAGGTAGTAGGTTGTATAGTA............................................................... t0009824 22 144
...................TGAGGTAGTAGGTTGTATAGT................................................................ t0014266 21 82
...................TGAGGTAGTAGGTTGTAT................................................................... t0030190 18 24
....................GAGGTAGTAGGTTGTATAG................................................................. t0043308 19 13
....................GAGGTAGTAGGTTGTATAGTA............................................................... t0186542 21 2
....................GAGGTAGTAGGTTGTATAGT................................................................ t0489161 20 1
....................GAGGTAGTAGGTTGTATAGTACGG............................................................ t0495298 24 1
....................GAGGTAGTAGGTTGTATAGTACG............................................................. t0705525 23 1
.....................AGGTAGTAGGTTGTATAG................................................................. t0333089 18 1
......................GGTAGTAGGTTGTATAGTACGG............................................................ t0023301 22 37
......................GGTAGTAGGTTGTATAGTACG............................................................. t0051661 21 9
......................GGTAGTAGGTTGTATAGTACGGA........................................................... t0054950 23 8
.........................................CGGAAATACAACACATAGGTGCG........................................ t0204415 23 2
.................................................................CTGTATAGCCTGCTAACTTTCC................. t0095798 22 4
.................................................................CTGTATAGCCTGCTAACTTT................... t0407057 20 1
.................................................................CTGTATAGCCTGCTAACTT.................... t0452472 19 1
.................................................................CTGTATAGCCTGCTAACTTTC.................. t0528906 21 1
>bmo-mir-1
AGCCTTGCGCAAGTTCCGTGCTTCCTTACTTCCCATAGTCATTGTAATCATATGGAATGTAAAGAAGTATGGAGCTGCGCGGGCG bmo-mir-1 85
.((((.(((((.((((((((((((.((((...(((((.............)))))...)))).))))))))))))))))))))). structure -42.52
****************************************************TGGAATGTAAAGAAGTATGGAG*********** bmo-miR-1 22
...................................................ATGGAATGTAAAGAAGTATGGA............ t0024778 22 34
...................................................ATGGAATGTAAAGAAGTATGG............. t0067405 21 6
...................................................ATGGAATGTAAAGAAGTATGGAG........... t0087945 23 4
....................................................TGGAATGTAAAGAAGTATGGAG........... t0000460 22 2841
....................................................TGGAATGTAAAGAAGTATGGA............ t0003500 21 518
....................................................TGGAATGTAAAGAAGTATGG............. t0013492 20 90
....................................................TGGAATGTAAAGAAGTATG.............. t0021780 19 42
....................................................TGGAATGTAAAGAAGTATGGAGC.......... t0058163 23 8
....................................................TGGAATGTAAAGAAGTAT............... t0581929 18 1
.....................................................GGAATGTAAAGAAGTATGGAG........... t0029089 21 25
.....................................................GGAATGTAAAGAAGTATGGA............ t0094493 20 4
.....................................................GGAATGTAAAGAAGTATGG............. t0161248 19 2
......................................................GAATGTAAAGAAGTATGGAG........... t0189637 20 2
>bmo-mir-10
AGTGCCCTACATCTACCCTGTAGATCCGAATTTGTTTGAAGTGAGGCGACAAATTCGGTTCTAGAGAGGTTTGTGTGGTGCACG bmo-mir-10 84
.((((.((((((..(((((.((((.(((((((((((...........))))))))))).)))).)).)))..)))))).)))). structure -39.60
**************ACCCTGTAGATCCGAATTTGT************************************************* bmo-miR-10 21
.............TACCCTGTAGATCCGAATTTGT................................................. t0013215 22 93
.............TACCCTGTAGATCCGAATTTG.................................................. t0049759 21 10
.............TACCCTGTAGATCCGAAT..................................................... t0206017 18 2
.............TACCCTGTAGATCCGAATTT................................................... t0207241 20 2
.............TACCCTGTAGATCCGAATT.................................................... t0766550 19 1
..............ACCCTGTAGATCCGAATTTGTT................................................ t0021448 22 43
..............ACCCTGTAGATCCGAATTTGT................................................. t0027892 21 27
..............ACCCTGTAGATCCGAATTTGTTT............................................... t0339520 23 1
..............ACCCTGTAGATCCGAATTTG.................................................. t0533750 20 1
.................................................CAAATTCGGTTCTAGAGAGGTTT............ t0008733 23 170
.................................................CAAATTCGGTTCTAGAGAGGTT............. t0022581 22 39
.................................................CAAATTCGGTTCTAGAGAGGT.............. t0049569 21 10
.................................................CAAATTCGGTTCTAGAGAGG............... t0072942 20 5
.................................................CAAATTCGGTTCTAGAGAG................ t0167463 19 2
.................................................CAAATTCGGTTCTAGAGA................. t0417570 18 1
.................................................CAAATTCGGTTCTAGAGAGGTTTG........... t0571192 24 1
..................................................AAATTCGGTTCTAGAGAGGTTT............ t0017828 22 58
..................................................AAATTCGGTTCTAGAGAGGTTTG........... t0043711 23 12
..................................................AAATTCGGTTCTAGAGAGGTT............. t0061303 21 7
..................................................AAATTCGGTTCTAGAGAGGT.............. t0106802 20 3
..................................................AAATTCGGTTCTAGAGAGG............... t0216967 19 2
...................................................AATTCGGTTCTAGAGAGGTTT............ t0771566 21 1
>bmo-mir-12
TTCTGAGTATTACTTCAGGTACTGGTTGTATTAAATAAAAAACGGAATAAGTTATTAACACAGCCTAATAGAGATATTACGGATTTACGA bmo-mir-12 90
.((((((((((.((..(((..(((((((...........................)))).))))))...)).)))))).))))....... structure -12.43
***TGAGTATTACTTCAGGTACTGGT**************************************************************** bmo-miR-12 23
...TGAGTATTACTTCAGGTACTG.................................................................. t0011222 21 118
...TGAGTATTACTTCAGGTACTGGT................................................................ t0016975 23 63
...TGAGTATTACTTCAGGTACT................................................................... t0020492 20 46
...TGAGTATTACTTCAGGTACTGG................................................................. t0026576 22 30
...TGAGTATTACTTCAGGTAC.................................................................... t0040787 19 14
....GAGTATTACTTCAGGTACT................................................................... t0106385 19 3
....GAGTATTACTTCAGGTAC.................................................................... t0124082 18 3
.....AGTATTACTTCAGGTACTG.................................................................. t0276379 19 1
>bmo-mir-13a
GATAATCTCGATCCTGTCAAAGCGGCGGTGAAATGTCTCCTCCCTTTCATATCACAGCCACTTTGATGTGGTCGGTTTA bmo-mir-13a 79
.......((((((.((((((((.(((.((((.(((............))).)))).))).)))))))).)))))).... structure -27.50
************CCTGTCAAAGCGGCGGTGAAA********************************************** bmo-miR-13a* 21
*************************************************TATCACAGCCACTTTGATGTG********* bmo-miR-13a 21
.................................................TATCACAGCCACTTTGATGT.......... t0047059 20 11
.................................................TATCACAGCCACTTTGATG........... t0073962 19 5
.................................................TATCACAGCCACTTTGATGTG......... t0101482 21 3
>bmo-mir-13b
GTCCATGGCCCACTCGTAAAAATGGCTGTGTCGTGTAGCAACCCTCATATCACAGCCATTTTTGACGAGTTGGGCTGTGT bmo-mir-13b 80
...(((((((((((((((((((((((((((..(((.((.....)))))..))))))))))))).))))).))))))))). structure -43.50
***********************************************TATCACAGCCATTTTTGACGAGT********** bmo-miR-13b 23
...............................................TATCACAGCCATTTTTGACGAGTT......... t0039919 24 15
...............................................TATCACAGCCATTTTTGACG............. t0102143 20 3
...............................................TATCACAGCCATTTTTGACGAGT.......... t0112518 23 3
...............................................TATCACAGCCATTTTTGACGAG........... t0135195 22 2
...............................................TATCACAGCCATTTTTGACGA............ t0524548 21 1
...................................................ACAGCCATTTTTGACGAGTTG........ t0692881 21 1
>bmo-mir-14
TTGTCATTTGTGTCGGGGAGAGAAATCGACGAGGCTGTTTTATTTAGTCAGTCTTTTTCTCTCTCCTATATGAGTGACAT bmo-mir-14 80
.(((((((..(((.(((((((((((..(((..(((((.......))))).)))..))))))))))).)))..))))))). structure -39.90
***********************************************TCAGTCTTTTTCTCTCTCCTA************ bmo-miR-14 21
.............CGGGGAGAGAAATCGACGAGGCT............................................ t0020216 23 47
.............CGGGGAGAGAAATCGACGAGGC............................................. t0048955 22 10
.............CGGGGAGAGAAATCGACGAGG.............................................. t0090078 21 4
.............CGGGGAGAGAAATCGACGAG............................................... t0097410 20 4
.............CGGGGAGAGAAATCGACGA................................................ t0116190 19 3
..............GGGGAGAGAAATCGACGAGGCT............................................ t0212211 22 2
...............................................TCAGTCTTTTTCTCTCTCCTAT........... t0007333 22 212
...............................................TCAGTCTTTTTCTCTCTCCTA............ t0025537 21 32
...............................................TCAGTCTTTTTCTCTCTCCT............. t0054075 20 9
...............................................TCAGTCTTTTTCTCTCTCC.............. t0069429 19 6
................................................CAGTCTTTTTCTCTCTCCTAT........... t0308336 21 1
.................................................AGTCTTTTTCTCTCTCCTAT........... t0067015 20 6
.................................................AGTCTTTTTCTCTCTCCTA............ t0461365 19 1
.................................................AGTCTTTTTCTCTCTCCTATA.......... t0474577 21 1
>bmo-mir-184
GTGCAGTGACGTGCCCTTGTCATTCTTCAGGCCCTGTGTATTTACAACTACTGGACGGAGAACTGATAAGGGCACGCCGTGTAC bmo-mir-184 84
(((((.((.(((((((((((((((((((.(..((.((((.......)).)).)).))))))).))))))))))))).))))))) structure -36.70
*************************************************ACTGGACGGAGAACTGATAAGGGC*********** bmo-miR-184 24
...................................................TGGACGGAGAACTGATAAGG............. t0016326 20 67
...................................................TGGACGGAGAACTGATAAGGGC........... t0019800 22 49
...................................................TGGACGGAGAACTGATAAG.............. t0020740 19 45
...................................................TGGACGGAGAACTGATAAGGG............ t0048535 21 10
...................................................TGGACGGAGAACTGATAAGGGCA.......... t0123934 23 3
....................................................GGACGGAGAACTGATAAGGGC........... t0289543 21 1
>bmo-mir-190
GAGCCGCGCGTCGTCGAGATATGTTTGATATTCTTGGTTGTTTGTTTTGGATCACCCGGGAATCAAACATATTACTCTACGACCGCGGCC bmo-mir-190 90
..((((((.(((((.((((((((((((((.((((.(((.((((.....)))).))).)))))))))))))))..))).))))))))))). structure -42.90
****************AGATATGTTTGATATTCTTGGTT*************************************************** bmo-miR-190 23
................AGATATGTTTGATATTCTTGGTTG.................................................. t0011925 24 108
................AGATATGTTTGATATTCTTGG..................................................... t0015556 21 72
................AGATATGTTTGATATTCTTGGT.................................................... t0022691 22 39
................AGATATGTTTGATATTCTTGGTT................................................... t0070485 23 6
................AGATATGTTTGATATTCTTGGTTGT................................................. t0072814 25 5
................AGATATGTTTGATATTCTTG...................................................... t0164461 20 2
................AGATATGTTTGATATTCTT....................................................... t0181701 19 2
................AGATATGTTTGATATTCT........................................................ t0511031 18 1
.................GATATGTTTGATATTCTTGGTTG.................................................. t0391458 23 1
......................................................CCCGGGAATCAAACATATTACTCT............ t0085271 24 4
......................................................CCCGGGAATCAAACATATTAC............... t0276273 21 1
>bmo-mir-1920
TCAAAATTTTCATAATCACGTCGAACCTCTCTGGCGCGCGCGTTATGTTTAGCGTGCGCGTAGCGAGTTCTCGTGTATATGAATTTTTGT bmo-mir-1920 90
.(((((..((((((..((((..((((.((.(((.(((((((((((....)))))))))))))).)))))).))))..)))))).))))). structure -39.30
***************************************************GCGTGCGCGTAGCGAGTTC******************** bmo-miR-1920 19
TCAAAATTTTCATAATCACGT..................................................................... t0053153 21 9
TCAAAATTTTCATAATCACGTCG................................................................... t0092097 23 4
TCAAAATTTTCATAATCACGTCGAA................................................................. t0601447 25 1
TCAAAATTTTCATAATCACG...................................................................... t0676803 20 1
.CAAAATTTTCATAATCACGTCG................................................................... t0032517 22 21
.CAAAATTTTCATAATCACG...................................................................... t0034990 19 18
.CAAAATTTTCATAATCACGT..................................................................... t0035088 20 18
.CAAAATTTTCATAATCACGTCGA.................................................................. t0099517 23 4
.CAAAATTTTCATAATCACGTCGAA................................................................. t0263691 24 1
.CAAAATTTTCATAATCACGTC.................................................................... t0501283 21 1
.CAAAATTTTCATAATCACGTCGAACC............................................................... t0647799 26 1
.CAAAATTTTCATAATCAC....................................................................... t0721606 18 1
.CAAAATTTTCATAATCACGTCGAAC................................................................ t0787568 25 1
..AAAATTTTCATAATCACGTCG................................................................... t0017422 21 60
..AAAATTTTCATAATCACG...................................................................... t0025040 18 33
..AAAATTTTCATAATCACGT..................................................................... t0040786 19 14
..AAAATTTTCATAATCACGTCGA.................................................................. t0056492 22 8
..AAAATTTTCATAATCACGTC.................................................................... t0089998 20 4
..AAAATTTTCATAATCACGTCGAACCT.............................................................. t0195974 26 2
...AAATTTTCATAATCACGTCG................................................................... t0006143 20 267
...AAATTTTCATAATCACGT..................................................................... t0018680 18 54
...AAATTTTCATAATCACGTCGA.................................................................. t0032361 21 21
...AAATTTTCATAATCACGTCGAACC............................................................... t0061198 24 7
...AAATTTTCATAATCACGTC.................................................................... t0063258 19 7
...AAATTTTCATAATCACGTCGAA................................................................. t0073961 22 5
...AAATTTTCATAATCACGTCGAACCT.............................................................. t0075652 25 5
...AAATTTTCATAATCACGTCGAACCTCT............................................................ t0100239 27 4
...AAATTTTCATAATCACGTCGAAC................................................................ t0115155 23 3
...AAATTTTCATAATCACGTCGAACCTC............................................................. t0640875 26 1
....AATTTTCATAATCACGTCG................................................................... t0013546 19 89
....AATTTTCATAATCACGTCGA.................................................................. t0032956 20 20
....AATTTTCATAATCACGTCGAACC............................................................... t0051059 23 10
....AATTTTCATAATCACGTCGAA................................................................. t0094160 21 4
....AATTTTCATAATCACGTC.................................................................... t0108566 18 3
....AATTTTCATAATCACGTCGAACCT.............................................................. t0110744 24 3
....AATTTTCATAATCACGTCGAAC................................................................ t0197764 22 2
....AATTTTCATAATCACGTCGAACCTC............................................................. t0294201 25 1
....AATTTTCATAATCACGTCGAACCTCT............................................................ t0582845 26 1
.....ATTTTCATAATCACGTCG................................................................... t0015427 18 73
.....ATTTTCATAATCACGTCGA.................................................................. t0032030 19 21
.....ATTTTCATAATCACGTCGAACC............................................................... t0045824 22 11
.....ATTTTCATAATCACGTCGAA................................................................. t0047371 20 11
.....ATTTTCATAATCACGTCGAACCT.............................................................. t0050921 23 10
.....ATTTTCATAATCACGTCGAAC................................................................ t0068861 21 6
.....ATTTTCATAATCACGTCGAACCTC............................................................. t0118231 24 3
.....ATTTTCATAATCACGTCGAACCTCT............................................................ t0513462 25 1
.....ATTTTCATAATCACGTCGAACCTCTC........................................................... t0744192 26 1
......TTTTCATAATCACGTCGA.................................................................. t0030882 18 23
......TTTTCATAATCACGTCGAACC............................................................... t0033779 21 20
......TTTTCATAATCACGTCGAACCT.............................................................. t0041783 22 14
......TTTTCATAATCACGTCGAAC................................................................ t0055091 20 8
......TTTTCATAATCACGTCGAA................................................................. t0060685 19 7
......TTTTCATAATCACGTCGAACCTCT............................................................ t0084559 24 4
......TTTTCATAATCACGTCGAACCTC............................................................. t0204451 23 2
.......TTTCATAATCACGTCGAACCT.............................................................. t0032124 21 21
.......TTTCATAATCACGTCGAACC............................................................... t0033772 20 20
.......TTTCATAATCACGTCGAACCTC............................................................. t0068059 22 6
.......TTTCATAATCACGTCGAAC................................................................ t0119946 19 3
.......TTTCATAATCACGTCGAA................................................................. t0205337 18 2
........TTCATAATCACGTCGAACC............................................................... t0022576 19 39
........TTCATAATCACGTCGAACCT.............................................................. t0023252 20 37
........TTCATAATCACGTCGAACCTC............................................................. t0038866 21 15
........TTCATAATCACGTCGAAC................................................................ t0072820 18 5
........TTCATAATCACGTCGAACCTCTC........................................................... t0516619 23 1
.........TCATAATCACGTCGAACCT.............................................................. t0020517 19 46
.........TCATAATCACGTCGAACC............................................................... t0025220 18 33
.........TCATAATCACGTCGAACCTC............................................................. t0045475 20 12
.........TCATAATCACGTCGAACCTCTCT.......................................................... t0168562 23 2
.........TCATAATCACGTCGAACCTCTC........................................................... t0497623 22 1
.........TCATAATCACGTCGAACCTCT............................................................ t0732722 21 1
..........CATAATCACGTCGAACCT.............................................................. t0017143 18 62
..........CATAATCACGTCGAACCTC............................................................. t0031634 19 22
..........CATAATCACGTCGAACCTCT............................................................ t0056035 20 8
..........CATAATCACGTCGAACCTCTC........................................................... t0089516 21 4
..........CATAATCACGTCGAACCTCTCT.......................................................... t0121235 22 3
..........CATAATCACGTCGAACCTCTCTGGC....................................................... t0798710 25 1
...........ATAATCACGTCGAACCTC............................................................. t0034291 18 19
...........ATAATCACGTCGAACCTCT............................................................ t0039353 19 15
...........ATAATCACGTCGAACCTCTC........................................................... t0069001 20 6
...........ATAATCACGTCGAACCTCTCTG......................................................... t0211999 22 2
............TAATCACGTCGAACCTCTC........................................................... t0041492 19 14
............TAATCACGTCGAACCTCT............................................................ t0058105 18 8
............TAATCACGTCGAACCTCTCT.......................................................... t0095344 20 4
............TAATCACGTCGAACCTCTCTGGC....................................................... t0236779 23 1
............TAATCACGTCGAACCTCTCTGG........................................................ t0560710 22 1
............TAATCACGTCGAACCTCTCTG......................................................... t0678705 21 1
.............AATCACGTCGAACCTCTC........................................................... t0053373 18 9
.............AATCACGTCGAACCTCTCT.......................................................... t0128553 19 3
..............ATCACGTCGAACCTCTCT.......................................................... t0093990 18 4
..............ATCACGTCGAACCTCTCTGG........................................................ t0511814 20 1
..............ATCACGTCGAACCTCTCTGGCGCGCGC................................................. t0572084 27 1
..............ATCACGTCGAACCTCTCTG......................................................... t0734698 19 1
...............TCACGTCGAACCTCTCTGGCGC..................................................... t0224777 22 1
...............TCACGTCGAACCTCTCTGG........................................................ t0487827 19 1
...............TCACGTCGAACCTCTCTG......................................................... t0591552 18 1
................CACGTCGAACCTCTCTGGCGCGCGCGTT.............................................. t0113908 28 3
................CACGTCGAACCTCTCTGG........................................................ t0172025 18 2
................CACGTCGAACCTCTCTGGCGC..................................................... t0377280 21 1
................CACGTCGAACCTCTCTGGCGCGCGCGT............................................... t0660093 27 1
.................ACGTCGAACCTCTCTGGCGCGCGCGTT.............................................. t0109413 27 3
.................ACGTCGAACCTCTCTGGCGC..................................................... t0145162 20 2
.................ACGTCGAACCTCTCTGGCGCGCGCGTTA............................................. t0464158 28 1
.................ACGTCGAACCTCTCTGGC....................................................... t0579409 18 1
..................CGTCGAACCTCTCTGGCGCGCGCGTT.............................................. t0334964 26 1
..................CGTCGAACCTCTCTGGCGC..................................................... t0349309 19 1
..................CGTCGAACCTCTCTGGCGCG.................................................... t0500842 20 1
..................CGTCGAACCTCTCTGGCGCGCGCGTTA............................................. t0502726 27 1
...................GTCGAACCTCTCTGGCGCGCGCGTTA............................................. t0660218 26 1
....................TCGAACCTCTCTGGCGCGCGCGTT.............................................. t0078843 24 5
....................TCGAACCTCTCTGGCGCGCG.................................................. t0126132 20 3
....................TCGAACCTCTCTGGCGCGCGCGTTATGT.......................................... t0170122 28 2
....................TCGAACCTCTCTGGCGCGCGCGTTATG........................................... t0621681 27 1
.....................CGAACCTCTCTGGCGCGCGCGTTATG........................................... t0130177 26 3
.....................CGAACCTCTCTGGCGCGCGCG................................................ t0346816 21 1
.....................CGAACCTCTCTGGCGCGCGCGTTATGT.......................................... t0554518 27 1
.....................CGAACCTCTCTGGCGCGCGCGTT.............................................. t0555485 23 1
.....................CGAACCTCTCTGGCGCGCGCGT............................................... t0631685 22 1
......................GAACCTCTCTGGCGCGCGCGTT.............................................. t0560979 22 1
......................GAACCTCTCTGGCGCGCGCGTTATGTT......................................... t0569076 27 1
......................GAACCTCTCTGGCGCGCGCGTTATG........................................... t0736210 25 1
.......................AACCTCTCTGGCGCGCGCGTT.............................................. t0043040 21 13
.......................AACCTCTCTGGCGCGCGCGTTA............................................. t0044947 22 12
.......................AACCTCTCTGGCGCGCGCGTTAT............................................ t0068224 23 6
.......................AACCTCTCTGGCGCGCGCGTTATG........................................... t0088432 24 4
.......................AACCTCTCTGGCGCGCGCG................................................ t0091552 19 4
.......................AACCTCTCTGGCGCGCGCGT............................................... t0121896 20 3
.......................AACCTCTCTGGCGCGCGCGTTATGTT......................................... t0134699 26 2
.......................AACCTCTCTGGCGCGCGC................................................. t0207621 18 2
.......................AACCTCTCTGGCGCGCGCGTTATGTTT........................................ t0336586 27 1
.......................AACCTCTCTGGCGCGCGCGTTATGT.......................................... t0562574 25 1
........................ACCTCTCTGGCGCGCGCGTTATG........................................... t0095378 23 4
........................ACCTCTCTGGCGCGCGCGTT.............................................. t0100288 20 4
........................ACCTCTCTGGCGCGCGCGTTA............................................. t0105584 21 3
........................ACCTCTCTGGCGCGCGCGTTATGTT......................................... t0116137 25 3
........................ACCTCTCTGGCGCGCGCGTTATGT.......................................... t0447681 24 1
........................ACCTCTCTGGCGCGCGCGTTATGTTTA....................................... t0566641 27 1
........................ACCTCTCTGGCGCGCGCGTTAT............................................ t0772893 22 1
.........................CCTCTCTGGCGCGCGCGTTAT............................................ t0384924 21 1
.........................CCTCTCTGGCGCGCGCGTTATG........................................... t0678867 22 1
..........................CTCTCTGGCGCGCGCGTTATGTTT........................................ t0144079 24 2
..........................CTCTCTGGCGCGCGCGTTATG........................................... t0163926 21 2
..........................CTCTCTGGCGCGCGCGTTATGTT......................................... t0366536 23 1
..........................CTCTCTGGCGCGCGCGTTATGT.......................................... t0377627 22 1
..........................CTCTCTGGCGCGCGCGTTA............................................. t0795575 19 1
...........................TCTCTGGCGCGCGCGTTATG........................................... t0217137 20 2
...........................TCTCTGGCGCGCGCGTTATGTT......................................... t0249086 22 1
...........................TCTCTGGCGCGCGCGTTATGT.......................................... t0441753 21 1
...........................TCTCTGGCGCGCGCGTTATGTTTAGC..................................... t0609095 26 1
...........................TCTCTGGCGCGCGCGTTATGTTTA....................................... t0734779 24 1
.............................TCTGGCGCGCGCGTTATGTTT........................................ t0593690 21 1
.............................TCTGGCGCGCGCGTTATGTTTA....................................... t0710905 22 1
.............................TCTGGCGCGCGCGTTATGTTTAGC..................................... t0768246 24 1
..............................CTGGCGCGCGCGTTATGTT......................................... t0762339 19 1
...............................TGGCGCGCGCGTTATGTTTA....................................... t0248392 20 1
...............................TGGCGCGCGCGTTATGTT......................................... t0510623 18 1
................................GGCGCGCGCGTTATGTTT........................................ t0068005 18 6
................................GGCGCGCGCGTTATGTTTAG...................................... t0526825 20 1
................................GGCGCGCGCGTTATGTTTA....................................... t0622472 19 1
................................GGCGCGCGCGTTATGTTTAGCGT................................... t0794833 23 1
.................................GCGCGCGCGTTATGTTTAGCGTGCGCG.............................. t0354930 27 1
..................................CGCGCGCGTTATGTTTAG...................................... t0639046 18 1
.....................................GCGCGTTATGTTTAGCGTG.................................. t0781258 19 1
........................................CGTTATGTTTAGCGTGCGCGTA............................ t0763473 22 1
.............................................TGTTTAGCGTGCGCGTAG........................... t0575248 18 1
.............................................TGTTTAGCGTGCGCGTAGCGAGT...................... t0718643 23 1
..............................................GTTTAGCGTGCGCGTAGC.......................... t0340776 18 1
..............................................GTTTAGCGTGCGCGTAGCGAG....................... t0527143 21 1
...............................................TTTAGCGTGCGCGTAGCGAGT...................... t0187845 21 2
...............................................TTTAGCGTGCGCGTAGCG......................... t0655227 18 1
...............................................TTTAGCGTGCGCGTAGCGAGTTC.................... t0697309 23 1
................................................TTAGCGTGCGCGTAGCGAGTT..................... t0320581 21 1
................................................TTAGCGTGCGCGTAGCGA........................ t0458685 18 1
.................................................TAGCGTGCGCGTAGCGAGTTCT................... t0077793 22 5
.................................................TAGCGTGCGCGTAGCGAGT...................... t0093984 19 4
.................................................TAGCGTGCGCGTAGCGAGTTC.................... t0098207 21 4
.................................................TAGCGTGCGCGTAGCGAGTT..................... t0178802 20 2
.................................................TAGCGTGCGCGTAGCGAGTTCTC.................. t0182952 23 2
.................................................TAGCGTGCGCGTAGCGAGTTCTCG................. t0448679 24 1
..................................................AGCGTGCGCGTAGCGAGTTCT................... t0016221 21 67
..................................................AGCGTGCGCGTAGCGAGTTCTC.................. t0025586 22 32
..................................................AGCGTGCGCGTAGCGAGTT..................... t0034583 19 19
..................................................AGCGTGCGCGTAGCGAGTTC.................... t0047210 20 11
..................................................AGCGTGCGCGTAGCGAGTTCTCG................. t0084145 23 4
..................................................AGCGTGCGCGTAGCGAGT...................... t0097689 18 4
..................................................AGCGTGCGCGTAGCGAGTTCTCGT................ t0099101 24 4
..................................................AGCGTGCGCGTAGCGAGTTCTCGTG............... t0139094 25 2
...................................................GCGTGCGCGTAGCGAGTT..................... t0074690 18 5
...................................................GCGTGCGCGTAGCGAGTTCTC.................. t0085989 21 4
...................................................GCGTGCGCGTAGCGAGTTCT................... t0198998 20 2
...................................................GCGTGCGCGTAGCGAGTTC.................... t0341094 19 1
...................................................GCGTGCGCGTAGCGAGTTCTCGTGTAT............ t0361519 27 1
...................................................GCGTGCGCGTAGCGAGTTCTCGT................ t0373848 23 1
...................................................GCGTGCGCGTAGCGAGTTCTCG................. t0568984 22 1
...................................................GCGTGCGCGTAGCGAGTTCTCGTG............... t0768620 24 1
....................................................CGTGCGCGTAGCGAGTTCTC.................. t0083656 20 4
....................................................CGTGCGCGTAGCGAGTTC.................... t0334032 18 1
....................................................CGTGCGCGTAGCGAGTTCT................... t0367780 19 1
.....................................................GTGCGCGTAGCGAGTTCT................... t0278075 18 1
.....................................................GTGCGCGTAGCGAGTTCTCG................. t0305898 20 1
.....................................................GTGCGCGTAGCGAGTTCTC.................. t0541251 19 1
......................................................TGCGCGTAGCGAGTTCTCGTG............... t0085532 21 4
......................................................TGCGCGTAGCGAGTTCTCGT................ t0317903 20 1
......................................................TGCGCGTAGCGAGTTCTC.................. t0423780 18 1
......................................................TGCGCGTAGCGAGTTCTCG................. t0627289 19 1
......................................................TGCGCGTAGCGAGTTCTCGTGT.............. t0701981 22 1
.........................................................GCGTAGCGAGTTCTCGTGT.............. t0160420 19 2
.........................................................GCGTAGCGAGTTCTCGTGTA............. t0576272 20 1
..........................................................CGTAGCGAGTTCTCGTGTA............. t0514085 19 1
..........................................................CGTAGCGAGTTCTCGTGTATAT.......... t0553308 22 1
.............................................................AGCGAGTTCTCGTGTATAT.......... t0377699 19 1
.............................................................AGCGAGTTCTCGTGTATA........... t0392596 18 1
..............................................................GCGAGTTCTCGTGTATATGAATTT.... t0183379 24 2
..............................................................GCGAGTTCTCGTGTATATGAAT...... t0570510 22 1
..............................................................GCGAGTTCTCGTGTATAT.......... t0663758 18 1
...............................................................CGAGTTCTCGTGTATATGAATT..... t0065004 22 6
...............................................................CGAGTTCTCGTGTATATGAATTT.... t0184140 23 2
...............................................................CGAGTTCTCGTGTATATGAAT...... t0211800 21 2
...............................................................CGAGTTCTCGTGTATATGAA....... t0568193 20 1
................................................................GAGTTCTCGTGTATATGAATTT.... t0052753 22 9
................................................................GAGTTCTCGTGTATATGAATT..... t0078684 21 5
................................................................GAGTTCTCGTGTATATGAAT...... t0088438 20 4
................................................................GAGTTCTCGTGTATATGAATTTTTG. t0162446 25 2
................................................................GAGTTCTCGTGTATATGAA....... t0400219 19 1
................................................................GAGTTCTCGTGTATATGAATTTT... t0709672 23 1
.................................................................AGTTCTCGTGTATATGAATTT.... t0008008 21 190
.................................................................AGTTCTCGTGTATATGAATT..... t0014005 20 85
.................................................................AGTTCTCGTGTATATGAATTTT... t0015914 22 69
.................................................................AGTTCTCGTGTATATGAATTTTT.. t0050243 23 10
.................................................................AGTTCTCGTGTATATGAAT...... t0051949 19 9
.................................................................AGTTCTCGTGTATATGAATTTTTG. t0106780 24 3
..................................................................GTTCTCGTGTATATGAATTT.... t0159575 20 2
..................................................................GTTCTCGTGTATATGAATT..... t0191206 19 2
..................................................................GTTCTCGTGTATATGAATTTTTG. t0326400 23 1
..................................................................GTTCTCGTGTATATGAATTTT... t0372576 21 1
...................................................................TTCTCGTGTATATGAATTT.... t0081339 19 5
...................................................................TTCTCGTGTATATGAATTTTTG. t0617852 22 1
...................................................................TTCTCGTGTATATGAATTTT... t0676496 20 1
...................................................................TTCTCGTGTATATGAATT..... t0711309 18 1
....................................................................TCTCGTGTATATGAATTT.... t0079912 18 5
....................................................................TCTCGTGTATATGAATTTTT.. t0142591 20 2
....................................................................TCTCGTGTATATGAATTTT... t0208837 19 2
....................................................................TCTCGTGTATATGAATTTTTG. t0663001 21 1
....................................................................TCTCGTGTATATGAATTTTTGT t0780781 22 1
.....................................................................CTCGTGTATATGAATTTTTG. t0092605 20 4
.....................................................................CTCGTGTATATGAATTTT... t0110082 18 3
.....................................................................CTCGTGTATATGAATTTTTGT t0337705 21 1
.....................................................................CTCGTGTATATGAATTTTT.. t0585684 19 1
......................................................................TCGTGTATATGAATTTTTGT t0080819 20 5
......................................................................TCGTGTATATGAATTTTTG. t0094859 19 4
......................................................................TCGTGTATATGAATTTTT.. t0223636 18 1
.......................................................................CGTGTATATGAATTTTTGT t0035850 19 18
.......................................................................CGTGTATATGAATTTTTG. t0043495 18 13
........................................................................GTGTATATGAATTTTTGT t0025637 18 32
>bmo-mir-1921
ACGACTTCCGTTCCTGGCGGGGTGTTGTGCTCGGTAGAGCAGCGTCGTGCTGCGATCTGTTGAGATTCAGCCTTGCGCCAGGTGATTCGTC bmo-mir-1921 91
((((..((....(((((((.((.((((..(((..(((((((((.....)))))..))))..)))...)))).)).))))))).)).)))). structure -40.10
************************************************************TGAGATTCAGCCTTGCGCCAGGT******** bmo-miR-1921 23
ACGACTTCCGTTCCTGGCGGG...................................................................... t0017101 21 62
ACGACTTCCGTTCCTGGC......................................................................... t0018178 18 56
ACGACTTCCGTTCCTGGCG........................................................................ t0018613 19 54
ACGACTTCCGTTCCTGGCGGGGTGTT................................................................. t0047173 26 11
ACGACTTCCGTTCCTGGCGGGGT.................................................................... t0048886 23 10
ACGACTTCCGTTCCTGGCGGGG..................................................................... t0052375 22 9
ACGACTTCCGTTCCTGGCGGGGTG................................................................... t0068483 24 6
ACGACTTCCGTTCCTGGCGGGGTGT.................................................................. t0141442 25 2
.CGACTTCCGTTCCTGGCGGGGTG................................................................... t0035133 23 18
.CGACTTCCGTTCCTGGCGGG...................................................................... t0036362 20 17
.CGACTTCCGTTCCTGGCGGGG..................................................................... t0037809 21 16
.CGACTTCCGTTCCTGGCG........................................................................ t0051006 18 10
.CGACTTCCGTTCCTGGCGGGGT.................................................................... t0053827 22 9
.CGACTTCCGTTCCTGGCGGGGTGTT................................................................. t0061237 25 7
.CGACTTCCGTTCCTGGCGGGGTGT.................................................................. t0070786 24 6
.CGACTTCCGTTCCTGGCGG....................................................................... t0294843 19 1
..GACTTCCGTTCCTGGCGGG...................................................................... t0023208 19 38
..GACTTCCGTTCCTGGCGGGGT.................................................................... t0026877 21 29
..GACTTCCGTTCCTGGCGGGG..................................................................... t0032134 20 21
..GACTTCCGTTCCTGGCGGGGTG................................................................... t0051972 22 9
..GACTTCCGTTCCTGGCGGGGTGTT................................................................. t0072580 24 6
..GACTTCCGTTCCTGGCGGGGTGT.................................................................. t0114673 23 3
..GACTTCCGTTCCTGGCGGGGTGTTG................................................................ t0134687 25 2
..GACTTCCGTTCCTGGCGGGGTGTTGTG.............................................................. t0295202 27 1
..GACTTCCGTTCCTGGCGGGGTGTTGT............................................................... t0787918 26 1
...ACTTCCGTTCCTGGCGGG...................................................................... t0015095 18 75
...ACTTCCGTTCCTGGCGGGG..................................................................... t0016563 19 65
...ACTTCCGTTCCTGGCGGGGT.................................................................... t0043345 20 13
...ACTTCCGTTCCTGGCGGGGTGTTG................................................................ t0193671 24 2
...ACTTCCGTTCCTGGCGGGGTG................................................................... t0307263 21 1
...ACTTCCGTTCCTGGCGGGGTGT.................................................................. t0372946 22 1
...ACTTCCGTTCCTGGCGGGGTGTTGTGC............................................................. t0524965 27 1
...ACTTCCGTTCCTGGCGGGGTGTT................................................................. t0574253 23 1
...ACTTCCGTTCCTGGCGGGGTGTTGT............................................................... t0735425 25 1
....CTTCCGTTCCTGGCGGGG..................................................................... t0040709 18 14
....CTTCCGTTCCTGGCGGGGT.................................................................... t0041311 19 14
....CTTCCGTTCCTGGCGGGGTGTTGTG.............................................................. t0107042 25 3
....CTTCCGTTCCTGGCGGGGTGTT................................................................. t0624164 22 1
....CTTCCGTTCCTGGCGGGGTGTTGTGCTCG.......................................................... t0634421 29 1
.....TTCCGTTCCTGGCGGGGTG................................................................... t0033046 19 20
.....TTCCGTTCCTGGCGGGGT.................................................................... t0033585 18 20
.....TTCCGTTCCTGGCGGGGTGT.................................................................. t0059207 20 8
.....TTCCGTTCCTGGCGGGGTGTTG................................................................ t0087539 22 4
.....TTCCGTTCCTGGCGGGGTGTTGT............................................................... t0144956 23 2
.....TTCCGTTCCTGGCGGGGTGTT................................................................. t0149689 21 2
.....TTCCGTTCCTGGCGGGGTGTTGTGCT............................................................ t0322173 26 1
.....TTCCGTTCCTGGCGGGGTGTTGTG.............................................................. t0514209 24 1
.....TTCCGTTCCTGGCGGGGTGTTGTGC............................................................. t0753573 25 1
......TCCGTTCCTGGCGGGGTGT.................................................................. t0036498 19 17
......TCCGTTCCTGGCGGGGTG................................................................... t0060826 18 7
......TCCGTTCCTGGCGGGGTGTTGTGCTC........................................................... t0075651 26 5
......TCCGTTCCTGGCGGGGTGTTGT............................................................... t0109658 22 3
......TCCGTTCCTGGCGGGGTGTTGTGC............................................................. t0117156 24 3
......TCCGTTCCTGGCGGGGTGTT................................................................. t0118688 20 3
......TCCGTTCCTGGCGGGGTGTTGTG.............................................................. t0138668 23 2
......TCCGTTCCTGGCGGGGTGTTG................................................................ t0464255 21 1
.......CCGTTCCTGGCGGGGTGTTGT............................................................... t0125133 21 3
.......CCGTTCCTGGCGGGGTGTTGTGCTC........................................................... t0153429 25 2
.......CCGTTCCTGGCGGGGTGT.................................................................. t0406762 18 1
.......CCGTTCCTGGCGGGGTGTTGTGC............................................................. t0413912 23 1
.......CCGTTCCTGGCGGGGTGTTGTG.............................................................. t0600833 22 1
.......CCGTTCCTGGCGGGGTGTTG................................................................ t0733846 20 1
........CGTTCCTGGCGGGGTGTT................................................................. t0034135 18 19
........CGTTCCTGGCGGGGTGTTGTG.............................................................. t0047725 21 11
........CGTTCCTGGCGGGGTGTTGT............................................................... t0053036 20 9
........CGTTCCTGGCGGGGTGTTG................................................................ t0064415 19 7
........CGTTCCTGGCGGGGTGTTGTGC............................................................. t0131087 22 3
........CGTTCCTGGCGGGGTGTTGTGCTC........................................................... t0139476 24 2
........CGTTCCTGGCGGGGTGTTGTGCT............................................................ t0338901 23 1
.........GTTCCTGGCGGGGTGTTGTGCTC........................................................... t0042681 23 13
.........GTTCCTGGCGGGGTGTTG................................................................ t0045686 18 12
.........GTTCCTGGCGGGGTGTTGT............................................................... t0052058 19 9
.........GTTCCTGGCGGGGTGTTGTGC............................................................. t0071337 21 6
.........GTTCCTGGCGGGGTGTTGTG.............................................................. t0075179 20 5
.........GTTCCTGGCGGGGTGTTGTGCT............................................................ t0126347 22 3
..........TTCCTGGCGGGGTGTTGT............................................................... t0033739 18 20
..........TTCCTGGCGGGGTGTTGTG.............................................................. t0034191 19 19
..........TTCCTGGCGGGGTGTTGTGCT............................................................ t0041142 21 14
..........TTCCTGGCGGGGTGTTGTGCTC........................................................... t0041812 22 13
..........TTCCTGGCGGGGTGTTGTGC............................................................. t0061848 20 7
...........TCCTGGCGGGGTGTTGTG.............................................................. t0023667 18 36
...........TCCTGGCGGGGTGTTGTGCT............................................................ t0037393 20 16
...........TCCTGGCGGGGTGTTGTGC............................................................. t0040106 19 15
...........TCCTGGCGGGGTGTTGTGCTC........................................................... t0042653 21 13
...........TCCTGGCGGGGTGTTGTGCTCGGTAGA..................................................... t0138568 27 2
...........TCCTGGCGGGGTGTTGTGCTCGGTAGAGC................................................... t0415989 29 1
............CCTGGCGGGGTGTTGTGC............................................................. t0033419 18 20
............CCTGGCGGGGTGTTGTGCT............................................................ t0035319 19 18
............CCTGGCGGGGTGTTGTGCTC........................................................... t0045825 20 11
............CCTGGCGGGGTGTTGTGCTCGGTAGA..................................................... t0139296 26 2
............CCTGGCGGGGTGTTGTGCTCGGT........................................................ t0172477 23 2
............CCTGGCGGGGTGTTGTGCTCGGTAGAGC................................................... t0247612 28 1
............CCTGGCGGGGTGTTGTGCTCGGTAGAGCA.................................................. t0523159 29 1
............CCTGGCGGGGTGTTGTGCTCGGTAG...................................................... t0783324 25 1
............CCTGGCGGGGTGTTGTGCTCG.......................................................... t0786972 21 1
.............CTGGCGGGGTGTTGTGCT............................................................ t0038596 18 16
.............CTGGCGGGGTGTTGTGCTC........................................................... t0046000 19 11
.............CTGGCGGGGTGTTGTGCTCGGTAGAGC................................................... t0090070 27 4
.............CTGGCGGGGTGTTGTGCTCGGTAGA..................................................... t0119969 25 3
.............CTGGCGGGGTGTTGTGCTCGGTAGAG.................................................... t0175540 26 2
.............CTGGCGGGGTGTTGTGCTCGGTAGAGCA.................................................. t0304059 28 1
.............CTGGCGGGGTGTTGTGCTCGGTAGAGCAG................................................. t0401764 29 1
..............TGGCGGGGTGTTGTGCTC........................................................... t0019121 18 52
..............TGGCGGGGTGTTGTGCTCGGTAGAGCAG................................................. t0055036 28 8
..............TGGCGGGGTGTTGTGCTCGGTAGAGC................................................... t0060377 26 7
..............TGGCGGGGTGTTGTGCTCGGT........................................................ t0067396 21 6
..............TGGCGGGGTGTTGTGCTCGGTAGAGCA.................................................. t0093504 27 4
..............TGGCGGGGTGTTGTGCTCGGTAGAG.................................................... t0099478 25 4
..............TGGCGGGGTGTTGTGCTCGGTAGAGCAGC................................................ t0112768 29 3
..............TGGCGGGGTGTTGTGCTCGGTA....................................................... t0130788 22 3
..............TGGCGGGGTGTTGTGCTCGGTAGA..................................................... t0133657 24 2
..............TGGCGGGGTGTTGTGCTCGGTAG...................................................... t0196613 23 2
..............TGGCGGGGTGTTGTGCTCGGTAGAGCAGCG............................................... t0616604 30 1
...............GGCGGGGTGTTGTGCTCGGTAGAG.................................................... t0027828 24 28
...............GGCGGGGTGTTGTGCTCGGTAGAGC................................................... t0036077 25 17
...............GGCGGGGTGTTGTGCTCGGTAGAGCAGC................................................ t0041316 28 14
...............GGCGGGGTGTTGTGCTCGGTAGA..................................................... t0042640 23 13
...............GGCGGGGTGTTGTGCTCGGTAG...................................................... t0043934 22 12
...............GGCGGGGTGTTGTGCTCGGTAGAGCA.................................................. t0049394 26 10
...............GGCGGGGTGTTGTGCTCGGT........................................................ t0051246 20 9
...............GGCGGGGTGTTGTGCTCGGTA....................................................... t0064725 21 7
...............GGCGGGGTGTTGTGCTCGGTAGAGCAG................................................. t0071399 27 6
...............GGCGGGGTGTTGTGCTCGG......................................................... t0083627 19 4
...............GGCGGGGTGTTGTGCTCG.......................................................... t0094687 18 4
...............GGCGGGGTGTTGTGCTCGGTAGAGCAGCG............................................... t0106023 29 3
................GCGGGGTGTTGTGCTCGGTAGAGCAGC................................................ t0015465 27 73
................GCGGGGTGTTGTGCTCGGTAGAG.................................................... t0015565 23 72
................GCGGGGTGTTGTGCTCGGTAGAGC................................................... t0021368 24 43
................GCGGGGTGTTGTGCTCGGTAGAGCAGCGT.............................................. t0022852 29 39
................GCGGGGTGTTGTGCTCGGTAGAGCAG................................................. t0023725 26 36
................GCGGGGTGTTGTGCTCGGTAGAGCAGCG............................................... t0031593 28 22
................GCGGGGTGTTGTGCTCGGT........................................................ t0032127 19 21
................GCGGGGTGTTGTGCTCGGTAGA..................................................... t0039437 22 15
................GCGGGGTGTTGTGCTCGGTAGAGCA.................................................. t0040391 25 14
................GCGGGGTGTTGTGCTCGG......................................................... t0044968 18 12
................GCGGGGTGTTGTGCTCGGTAG...................................................... t0059998 21 7
................GCGGGGTGTTGTGCTCGGTA....................................................... t0080867 20 5
.................CGGGGTGTTGTGCTCGGTAGAGCAGCGT.............................................. t0014278 28 82
.................CGGGGTGTTGTGCTCGGTAGAGCAGC................................................ t0017910 26 58
.................CGGGGTGTTGTGCTCGGT........................................................ t0020150 18 48
.................CGGGGTGTTGTGCTCGGTAGAGC................................................... t0027661 23 28
.................CGGGGTGTTGTGCTCGGTAGAG.................................................... t0028553 22 26
.................CGGGGTGTTGTGCTCGGTAGAGCAGCG............................................... t0030099 27 24
.................CGGGGTGTTGTGCTCGGTA....................................................... t0030932 19 23
.................CGGGGTGTTGTGCTCGGTAGAGCAG................................................. t0031254 25 22
.................CGGGGTGTTGTGCTCGGTAGAGCA.................................................. t0045438 24 12
.................CGGGGTGTTGTGCTCGGTAGA..................................................... t0049509 21 10
.................CGGGGTGTTGTGCTCGGTAGAGCAGCGTC............................................. t0056937 29 8
.................CGGGGTGTTGTGCTCGGTAG...................................................... t0375317 20 1
..................GGGGTGTTGTGCTCGGTAGAG.................................................... t0020692 21 46
..................GGGGTGTTGTGCTCGGTAGAGCAGCGT.............................................. t0022435 27 40
..................GGGGTGTTGTGCTCGGTA....................................................... t0031607 18 22
..................GGGGTGTTGTGCTCGGTAGAGCAGCGTC............................................. t0032962 28 20
..................GGGGTGTTGTGCTCGGTAGA..................................................... t0037610 20 16
..................GGGGTGTTGTGCTCGGTAGAGC................................................... t0039144 22 15
..................GGGGTGTTGTGCTCGGTAG...................................................... t0048676 19 10
..................GGGGTGTTGTGCTCGGTAGAGCAGC................................................ t0051135 25 10
..................GGGGTGTTGTGCTCGGTAGAGCAGCG............................................... t0067974 26 6
..................GGGGTGTTGTGCTCGGTAGAGCAG................................................. t0077964 24 5
..................GGGGTGTTGTGCTCGGTAGAGCA.................................................. t0729882 23 1
...................GGGTGTTGTGCTCGGTAGAG.................................................... t0007944 20 192
...................GGGTGTTGTGCTCGGTAGA..................................................... t0013728 19 87
...................GGGTGTTGTGCTCGGTAGAGCAGCGT.............................................. t0014941 26 76
...................GGGTGTTGTGCTCGGTAGAGCAGCGTCG............................................ t0021973 28 41
...................GGGTGTTGTGCTCGGTAGAGCAGCGTC............................................. t0022426 27 40
...................GGGTGTTGTGCTCGGTAGAGC................................................... t0024747 21 34
...................GGGTGTTGTGCTCGGTAG...................................................... t0028189 18 27
...................GGGTGTTGTGCTCGGTAGAGCAGCG............................................... t0039289 25 15
...................GGGTGTTGTGCTCGGTAGAGCAGC................................................ t0046267 24 11
...................GGGTGTTGTGCTCGGTAGAGCAG................................................. t0068798 23 6
...................GGGTGTTGTGCTCGGTAGAGCA.................................................. t0143361 22 2
...................GGGTGTTGTGCTCGGTAGAGCAGCGTCGT........................................... t0611337 29 1
....................GGTGTTGTGCTCGGTAGAG.................................................... t0008616 19 173
....................GGTGTTGTGCTCGGTAGA..................................................... t0011662 18 111
....................GGTGTTGTGCTCGGTAGAGCAGCGTC............................................. t0021713 26 42
....................GGTGTTGTGCTCGGTAGAGCAGCGT.............................................. t0037024 25 17
....................GGTGTTGTGCTCGGTAGAGCA.................................................. t0048789 21 10
....................GGTGTTGTGCTCGGTAGAGC................................................... t0048879 20 10
....................GGTGTTGTGCTCGGTAGAGCAG................................................. t0049577 22 10
....................GGTGTTGTGCTCGGTAGAGCAGCG............................................... t0059061 24 8
....................GGTGTTGTGCTCGGTAGAGCAGCGTCG............................................ t0087500 27 4
....................GGTGTTGTGCTCGGTAGAGCAGC................................................ t0087729 23 4
....................GGTGTTGTGCTCGGTAGAGCAGCGTCGT........................................... t0114091 28 3
.....................GTGTTGTGCTCGGTAGAG.................................................... t0065522 18 6
.....................GTGTTGTGCTCGGTAGAGCAGCGTCGTG.......................................... t0090271 28 4
.....................GTGTTGTGCTCGGTAGAGCAGCGTC............................................. t0095143 25 4
.....................GTGTTGTGCTCGGTAGAGCAGC................................................ t0200022 22 2
.....................GTGTTGTGCTCGGTAGAGCAGCGTCGT........................................... t0384851 27 1
.....................GTGTTGTGCTCGGTAGAGC................................................... t0753368 19 1
.....................GTGTTGTGCTCGGTAGAGCAGCGT.............................................. t0757286 24 1
.....................GTGTTGTGCTCGGTAGAGCAGCGTCG............................................ t0771846 26 1
......................TGTTGTGCTCGGTAGAGCAGCGTCGTG.......................................... t0016433 27 66
......................TGTTGTGCTCGGTAGAGCAGCGTCGT........................................... t0082450 26 5
......................TGTTGTGCTCGGTAGAGCAGCGTC............................................. t0095000 24 4
......................TGTTGTGCTCGGTAGAGCAGCGTCG............................................ t0133337 25 2
......................TGTTGTGCTCGGTAGAGCAGCG............................................... t0174304 22 2
......................TGTTGTGCTCGGTAGAGCAGCGTCGTGC......................................... t0178521 28 2
......................TGTTGTGCTCGGTAGAGCAGCGTCGTGCT........................................ t0216504 29 2
......................TGTTGTGCTCGGTAGAGC................................................... t0253385 18 1
......................TGTTGTGCTCGGTAGAGCAGC................................................ t0470410 21 1
.......................GTTGTGCTCGGTAGAGCAGCGTCGTG.......................................... t0037836 26 16
.......................GTTGTGCTCGGTAGAGCAGCGTCG............................................ t0072005 24 6
.......................GTTGTGCTCGGTAGAGCAGCGTCGTGCTGC...................................... t0084598 30 4
.......................GTTGTGCTCGGTAGAGCAGCG............................................... t0146402 21 2
.......................GTTGTGCTCGGTAGAGCAGCGTCGTGCT........................................ t0280091 28 1
.......................GTTGTGCTCGGTAGAGCAGCGTC............................................. t0745006 23 1
........................TTGTGCTCGGTAGAGCAGCGTCGTG.......................................... t0086449 25 4
........................TTGTGCTCGGTAGAGCAGCG............................................... t0095862 20 4
........................TTGTGCTCGGTAGAGCAGCGTCGTGC......................................... t0151246 26 2
........................TTGTGCTCGGTAGAGCAGCGTCG............................................ t0180311 23 2
........................TTGTGCTCGGTAGAGCAGCGTCGTGCTG....................................... t0182885 28 2
........................TTGTGCTCGGTAGAGCAGCGTCGTGCTGC...................................... t0348220 29 1
........................TTGTGCTCGGTAGAGCAGCGTC............................................. t0353685 22 1
........................TTGTGCTCGGTAGAGCAGC................................................ t0527705 19 1
........................TTGTGCTCGGTAGAGCAGCGT.............................................. t0549514 21 1
........................TTGTGCTCGGTAGAGCAG................................................. t0681210 18 1
.........................TGTGCTCGGTAGAGCAGCGTCGTG.......................................... t0027674 24 28
.........................TGTGCTCGGTAGAGCAGCGT.............................................. t0047772 20 11
.........................TGTGCTCGGTAGAGCAGCGTCGTGCTG....................................... t0059468 27 7
.........................TGTGCTCGGTAGAGCAGCGTCGTGC......................................... t0059900 25 7
.........................TGTGCTCGGTAGAGCAGCG............................................... t0077186 19 5
.........................TGTGCTCGGTAGAGCAGCGTCGT........................................... t0080234 23 5
.........................TGTGCTCGGTAGAGCAGCGTCGTGCTGCG..................................... t0173278 29 2
.........................TGTGCTCGGTAGAGCAGC................................................ t0211618 18 2
.........................TGTGCTCGGTAGAGCAGCGTCGTGCTGC...................................... t0433617 28 1
.........................TGTGCTCGGTAGAGCAGCGTC............................................. t0695610 21 1
.........................TGTGCTCGGTAGAGCAGCGTCG............................................ t0713028 22 1
.........................TGTGCTCGGTAGAGCAGCGTCGTGCTGCGA.................................... t0796552 30 1
..........................GTGCTCGGTAGAGCAGCGTCGTG.......................................... t0022274 23 40
..........................GTGCTCGGTAGAGCAGCGTCGTGCTG....................................... t0054378 26 9
..........................GTGCTCGGTAGAGCAGCGTCGTGCT........................................ t0077540 25 5
..........................GTGCTCGGTAGAGCAGCG............................................... t0081152 18 5
..........................GTGCTCGGTAGAGCAGCGTCGT........................................... t0088858 22 4
..........................GTGCTCGGTAGAGCAGCGTCG............................................ t0106105 21 3
..........................GTGCTCGGTAGAGCAGCGTCGTGCTGCGA.................................... t0106767 29 3
..........................GTGCTCGGTAGAGCAGCGTCGTGC......................................... t0127368 24 3
..........................GTGCTCGGTAGAGCAGCGT.............................................. t0132208 19 3
..........................GTGCTCGGTAGAGCAGCGTCGTGCTGC...................................... t0194442 27 2
..........................GTGCTCGGTAGAGCAGCGTCGTGCTGCGAT................................... t0319370 30 1
...........................TGCTCGGTAGAGCAGCGTCGTG.......................................... t0023802 22 36
...........................TGCTCGGTAGAGCAGCGTCG............................................ t0042859 20 13
...........................TGCTCGGTAGAGCAGCGTCGTGCTG....................................... t0049351 25 10
...........................TGCTCGGTAGAGCAGCGTCGT........................................... t0080627 21 5
...........................TGCTCGGTAGAGCAGCGTCGTGC......................................... t0097860 23 4
...........................TGCTCGGTAGAGCAGCGTCGTGCTGCGA.................................... t0117822 28 3
...........................TGCTCGGTAGAGCAGCGTCGTGCTGC...................................... t0123131 26 3
...........................TGCTCGGTAGAGCAGCGTCGTGCT........................................ t0202921 24 2
...........................TGCTCGGTAGAGCAGCGTCGTGCTGCGATC.................................. t0678994 30 1
............................GCTCGGTAGAGCAGCGTCGT........................................... t0046853 20 11
............................GCTCGGTAGAGCAGCGTCG............................................ t0057041 19 8
............................GCTCGGTAGAGCAGCGTCGTG.......................................... t0064377 21 7
............................GCTCGGTAGAGCAGCGTCGTGCTGCGAT................................... t0096215 28 4
............................GCTCGGTAGAGCAGCGTCGTGC......................................... t0107062 22 3
............................GCTCGGTAGAGCAGCGTCGTGCTG....................................... t0108671 24 3
............................GCTCGGTAGAGCAGCGTCGTGCTGCGATC.................................. t0180069 29 2
............................GCTCGGTAGAGCAGCGTCGTGCT........................................ t0529342 23 1
.............................CTCGGTAGAGCAGCGTCGT........................................... t0007515 19 206
.............................CTCGGTAGAGCAGCGTCGTG.......................................... t0008080 20 188
.............................CTCGGTAGAGCAGCGTCG............................................ t0013013 18 95
.............................CTCGGTAGAGCAGCGTCGTGC......................................... t0030982 21 23
.............................CTCGGTAGAGCAGCGTCGTGCT........................................ t0068024 22 6
.............................CTCGGTAGAGCAGCGTCGTGCTGCGAT................................... t0126403 27 3
.............................CTCGGTAGAGCAGCGTCGTGCTGC...................................... t0149054 24 2
.............................CTCGGTAGAGCAGCGTCGTGCTGCGATCT................................. t0285174 29 1
.............................CTCGGTAGAGCAGCGTCGTGCTGCGATCTG................................ t0419194 30 1
..............................TCGGTAGAGCAGCGTCGTG.......................................... t0009124 19 160
..............................TCGGTAGAGCAGCGTCGT........................................... t0010251 18 135
..............................TCGGTAGAGCAGCGTCGTGC......................................... t0038502 20 16
..............................TCGGTAGAGCAGCGTCGTGCT........................................ t0066360 21 6
..............................TCGGTAGAGCAGCGTCGTGCTGCGATCT................................. t0071113 28 6
..............................TCGGTAGAGCAGCGTCGTGCTGCGA.................................... t0110689 25 3
..............................TCGGTAGAGCAGCGTCGTGCTGCGAT................................... t0116716 26 3
..............................TCGGTAGAGCAGCGTCGTGCTGCGATCTG................................ t0237172 29 1
..............................TCGGTAGAGCAGCGTCGTGCTGCG..................................... t0507749 24 1
..............................TCGGTAGAGCAGCGTCGTGCTGC...................................... t0546536 23 1
..............................TCGGTAGAGCAGCGTCGTGCTG....................................... t0717579 22 1
..............................TCGGTAGAGCAGCGTCGTGCTGCGATC.................................. t0754747 27 1
...............................CGGTAGAGCAGCGTCGTG.......................................... t0007133 18 220
...............................CGGTAGAGCAGCGTCGTGC......................................... t0018141 19 56
...............................CGGTAGAGCAGCGTCGTGCTGCGATCT................................. t0025021 27 33
...............................CGGTAGAGCAGCGTCGTGCT........................................ t0026924 20 29
...............................CGGTAGAGCAGCGTCGTGCTG....................................... t0031357 21 22
...............................CGGTAGAGCAGCGTCGTGCTGCGAT................................... t0035371 25 18
...............................CGGTAGAGCAGCGTCGTGCTGCGATC.................................. t0040559 26 14
...............................CGGTAGAGCAGCGTCGTGCTGCGATCTG................................ t0047504 28 11
...............................CGGTAGAGCAGCGTCGTGCTGCGA.................................... t0065259 24 6
...............................CGGTAGAGCAGCGTCGTGCTGC...................................... t0070191 22 6
...............................CGGTAGAGCAGCGTCGTGCTGCGATCTGT............................... t0077137 29 5
...............................CGGTAGAGCAGCGTCGTGCTGCG..................................... t0129118 23 3
................................GGTAGAGCAGCGTCGTGCTG....................................... t0023243 20 37
................................GGTAGAGCAGCGTCGTGCT........................................ t0029334 19 25
................................GGTAGAGCAGCGTCGTGC......................................... t0029770 18 24
................................GGTAGAGCAGCGTCGTGCTGCGATCTG................................ t0030974 27 23
................................GGTAGAGCAGCGTCGTGCTGCGATCT................................. t0046301 26 11
................................GGTAGAGCAGCGTCGTGCTGCGATCTGT............................... t0047197 28 11
................................GGTAGAGCAGCGTCGTGCTGCGATC.................................. t0056697 25 8
................................GGTAGAGCAGCGTCGTGCTGCGAT................................... t0095021 24 4
................................GGTAGAGCAGCGTCGTGCTGCGA.................................... t0119621 23 3
................................GGTAGAGCAGCGTCGTGCTGC...................................... t0175826 21 2
.................................GTAGAGCAGCGTCGTGCTGCGATCTG................................ t0024435 26 34
.................................GTAGAGCAGCGTCGTGCT........................................ t0024723 18 34
.................................GTAGAGCAGCGTCGTGCTG....................................... t0032045 19 21
.................................GTAGAGCAGCGTCGTGCTGCGATCTGT............................... t0032277 27 21
.................................GTAGAGCAGCGTCGTGCTGCGATCT................................. t0042268 25 13
.................................GTAGAGCAGCGTCGTGCTGCGATC.................................. t0068750 24 6
.................................GTAGAGCAGCGTCGTGCTGCGA.................................... t0072528 22 6
.................................GTAGAGCAGCGTCGTGCTGCGATCTGTT.............................. t0202684 28 2
.................................GTAGAGCAGCGTCGTGCTGCGAT................................... t0397296 23 1
.................................GTAGAGCAGCGTCGTGCTGCG..................................... t0520124 21 1
..................................TAGAGCAGCGTCGTGCTGCGA.................................... t0044908 21 12
..................................TAGAGCAGCGTCGTGCTGCGAT................................... t0098677 22 4
..................................TAGAGCAGCGTCGTGCTG....................................... t0121120 18 3
..................................TAGAGCAGCGTCGTGCTGCGATCTG................................ t0251161 25 1
..................................TAGAGCAGCGTCGTGCTGC...................................... t0588644 19 1
...................................AGAGCAGCGTCGTGCTGCGA.................................... t0056773 20 8
...................................AGAGCAGCGTCGTGCTGCGAT................................... t0073190 21 5
...................................AGAGCAGCGTCGTGCTGCGATCT................................. t0156799 23 2
...................................AGAGCAGCGTCGTGCTGCGATC.................................. t0168501 22 2
...................................AGAGCAGCGTCGTGCTGCGATCTGTT.............................. t0248812 26 1
...................................AGAGCAGCGTCGTGCTGCG..................................... t0687250 19 1
....................................GAGCAGCGTCGTGCTGCGATCTGTTG............................. t0071584 26 6
....................................GAGCAGCGTCGTGCTGCGAT................................... t0098324 20 4
....................................GAGCAGCGTCGTGCTGCGATC.................................. t0121503 21 3
....................................GAGCAGCGTCGTGCTGCGATCTGTTGA............................ t0137576 27 2
....................................GAGCAGCGTCGTGCTGCGATCTGTTGAG........................... t0241669 28 1
....................................GAGCAGCGTCGTGCTGCGATCTG................................ t0372549 23 1
....................................GAGCAGCGTCGTGCTGCG..................................... t0684181 18 1
....................................GAGCAGCGTCGTGCTGCGA.................................... t0719342 19 1
.....................................AGCAGCGTCGTGCTGCGATCTGTTG............................. t0051244 25 9
.....................................AGCAGCGTCGTGCTGCGATCTGTTGA............................ t0052462 26 9
.....................................AGCAGCGTCGTGCTGCGATCTGTTGAG........................... t0063160 27 7
.....................................AGCAGCGTCGTGCTGCGATCTGTT.............................. t0188040 24 2
.....................................AGCAGCGTCGTGCTGCGATCTGT............................... t0387723 23 1
......................................GCAGCGTCGTGCTGCGATCTGTTGA............................ t0012312 25 103
......................................GCAGCGTCGTGCTGCGATCTGTTGAG........................... t0015136 26 75
......................................GCAGCGTCGTGCTGCGATCTGTTGAGA.......................... t0026839 27 29
......................................GCAGCGTCGTGCTGCGATCTGT............................... t0029756 22 24
......................................GCAGCGTCGTGCTGCGATCTGTTG............................. t0033731 24 20
......................................GCAGCGTCGTGCTGCGATCTG................................ t0039014 21 15
......................................GCAGCGTCGTGCTGCGATCTGTT.............................. t0043905 23 12
......................................GCAGCGTCGTGCTGCGATCT................................. t0553800 20 1
.......................................CAGCGTCGTGCTGCGATCTG................................ t0015292 20 74
.......................................CAGCGTCGTGCTGCGATCTGTTGA............................ t0020854 24 45
.......................................CAGCGTCGTGCTGCGATCTGTTGAGA.......................... t0023824 26 36
.......................................CAGCGTCGTGCTGCGATCTGT............................... t0025632 21 32
.......................................CAGCGTCGTGCTGCGATCT................................. t0026618 19 30
.......................................CAGCGTCGTGCTGCGATCTGTTGAG........................... t0031621 25 22
.......................................CAGCGTCGTGCTGCGATCTGTTG............................. t0033053 23 20
.......................................CAGCGTCGTGCTGCGATCTGTT.............................. t0040624 22 14
.......................................CAGCGTCGTGCTGCGATC.................................. t0728618 18 1
........................................AGCGTCGTGCTGCGATCT................................. t0030192 18 24
........................................AGCGTCGTGCTGCGATCTG................................ t0031352 19 22
........................................AGCGTCGTGCTGCGATCTGTTGA............................ t0035025 23 18
........................................AGCGTCGTGCTGCGATCTGT............................... t0037478 20 16
........................................AGCGTCGTGCTGCGATCTGTTGAG........................... t0050338 24 10
........................................AGCGTCGTGCTGCGATCTGTTGAGA.......................... t0066837 25 6
........................................AGCGTCGTGCTGCGATCTGTT.............................. t0070721 21 6
........................................AGCGTCGTGCTGCGATCTGTTG............................. t0095396 22 4
.........................................GCGTCGTGCTGCGATCTGTTGAG........................... t0092861 23 4
.........................................GCGTCGTGCTGCGATCTG................................ t0122137 18 3
.........................................GCGTCGTGCTGCGATCTGTTGA............................ t0153661 22 2
.........................................GCGTCGTGCTGCGATCTGTT.............................. t0190638 20 2
.........................................GCGTCGTGCTGCGATCTGTTGAGA.......................... t0666585 24 1
..........................................CGTCGTGCTGCGATCTGTTGAG........................... t0074860 22 5
..........................................CGTCGTGCTGCGATCTGTTGA............................ t0088513 21 4
..........................................CGTCGTGCTGCGATCTGTTGAGA.......................... t0106060 23 3
..........................................CGTCGTGCTGCGATCTGT............................... t0363286 18 1
...........................................GTCGTGCTGCGATCTGTTGA............................ t0063767 20 7
...........................................GTCGTGCTGCGATCTGTTGAGA.......................... t0085929 22 4
...........................................GTCGTGCTGCGATCTGTTGAG........................... t0118637 21 3
...........................................GTCGTGCTGCGATCTGTT.............................. t0434584 18 1
...........................................GTCGTGCTGCGATCTGTTG............................. t0537381 19 1
............................................TCGTGCTGCGATCTGTTGAGA.......................... t0014461 21 81
............................................TCGTGCTGCGATCTGTTGA............................ t0015248 19 74
............................................TCGTGCTGCGATCTGTTGAG........................... t0017113 20 62
............................................TCGTGCTGCGATCTGTTG............................. t0076491 18 5
.............................................CGTGCTGCGATCTGTTGAGA.......................... t0004880 20 356
.............................................CGTGCTGCGATCTGTTGA............................ t0007616 18 203
.............................................CGTGCTGCGATCTGTTGAG........................... t0010736 19 126
..............................................GTGCTGCGATCTGTTGAGA.......................... t0008750 19 169
..............................................GTGCTGCGATCTGTTGAG........................... t0012738 18 98
..............................................GTGCTGCGATCTGTTGAGAT......................... t0529371 20 1
...............................................TGCTGCGATCTGTTGAGA.......................... t0006873 18 230
...............................................TGCTGCGATCTGTTGAGAT......................... t0421271 19 1
..................................................................TCAGCCTTGCGCCAGGTGATTCGT. t0468955 24 1
...................................................................CAGCCTTGCGCCAGGTGATTCGT. t0130752 23 3
...................................................................CAGCCTTGCGCCAGGTGATTCG.. t0169216 22 2
....................................................................AGCCTTGCGCCAGGTGATTCGT. t0176525 22 2
.....................................................................GCCTTGCGCCAGGTGATTCGT. t0053075 21 9
......................................................................CCTTGCGCCAGGTGATTCGT. t0052250 20 9
......................................................................CCTTGCGCCAGGTGATTCGTC t0533187 21 1
.......................................................................CTTGCGCCAGGTGATTCGT. t0057932 19 8
........................................................................TTGCGCCAGGTGATTCGT. t0028948 18 26
........................................................................TTGCGCCAGGTGATTCGTC t0288979 19 1
.........................................................................TGCGCCAGGTGATTCGTC t0016681 18 65
>bmo-mir-1923
TCGAAACTTGCCATTTAAAATGGTGCCTTCGATAACTTTTTTCATTAATTTTTAATGACTAATCGCGTACCGTTGCATAGCCGTGGCGG bmo-mir-1923 89
(((((...((((((.....))))))..))))).........((((((.....))))))...........((((..(......)..)))) structure -19.30
***********************************************************TAATCGCGTACCGTTGCATAGCCGTGGC** bmo-miR-1923 28
.......................................................TGACTAATCGCGTACCGTTGCATA.......... t0558922 24 1
>bmo-mir-252
AACTAAACCTTGTTCCTAAGTACTAGTGCCGCAGGAGCGTTTTGTAGTATCTCCTGCTGCCTAAGTGCTTATCAATGAGGGTTTA bmo-mir-252 85
.......(((..((..((((((((((.((.(((((((.((........))))))))).)))).))))))))..))..)))..... structure -32.00
***************CTAAGTACTAGTGCCGCAGGAG************************************************ bmo-miR-252 22
...............CTAAGTACTAGTGCCGCAGGAG................................................ t0459164 22 1
...............CTAAGTACTAGTGCCGCA.................................................... t0645268 18 1
................TAAGTACTAGTGCCGCAGGAG................................................ t0748866 21 1
>bmo-mir-263a
ATCGATCCAAGCACAGGCAATGGCACTGGAAGAATTCACGGGTTCAGTTTATATATTCCCGTGATCTCTTAGTGGCATCACTGGTGCAGGACGAC bmo-mir-263a 95
.(((.(((..((((.((..(((.(((((..(((..(((((((...............))))))))))..))))).)))..)).)))).)))))). structure -36.86
******************AATGGCACTGGAAGAATTCAC******************************************************** bmo-miR-263a 21
.................CAATGGCACTGGAAGAATTCACGGG..................................................... t0019289 25 51
.................CAATGGCACTGGAAGAATTCACGG...................................................... t0035768 24 18
.................CAATGGCACTGGAAGAATTCACGGGT.................................................... t0213837 26 2
.................CAATGGCACTGGAAGAATTCACGGGTT................................................... t0303646 27 1
.................CAATGGCACTGGAAGAATTC.......................................................... t0694790 20 1
..................AATGGCACTGGAAGAATTCACGGG..................................................... t0000004 24 47786
..................AATGGCACTGGAAGAATTCACGG...................................................... t0000028 23 14419
..................AATGGCACTGGAAGAATTCACGGGT.................................................... t0001037 25 1573
..................AATGGCACTGGAAGAATTC.......................................................... t0001376 19 1263
..................AATGGCACTGGAAGAATTCACG....................................................... t0003244 22 563
..................AATGGCACTGGAAGAATTCAC........................................................ t0006318 21 258
..................AATGGCACTGGAAGAATTCA......................................................... t0007873 20 194
..................AATGGCACTGGAAGAATT........................................................... t0016077 18 68
..................AATGGCACTGGAAGAATTCACGGGTT................................................... t0020510 26 46
...................ATGGCACTGGAAGAATTCACGGG..................................................... t0004890 23 355
...................ATGGCACTGGAAGAATTCACGG...................................................... t0014360 22 82
...................ATGGCACTGGAAGAATTCACGGGT.................................................... t0025937 24 31
...................ATGGCACTGGAAGAATTCACG....................................................... t0060211 21 7
...................ATGGCACTGGAAGAATTCAC........................................................ t0110034 20 3
...................ATGGCACTGGAAGAATTCACGGGTT................................................... t0566800 25 1
...................ATGGCACTGGAAGAATTC.......................................................... t0702263 18 1
....................TGGCACTGGAAGAATTCACGGG..................................................... t0102105 22 3
....................TGGCACTGGAAGAATTCACGGGTT................................................... t0348288 24 1
....................TGGCACTGGAAGAATTCACGGGT.................................................... t0524723 23 1
.....................GGCACTGGAAGAATTCACGGG..................................................... t0214642 21 2
.....................GGCACTGGAAGAATTCACG....................................................... t0644511 19 1
.......................CACTGGAAGAATTCACGGG..................................................... t0128530 19 3
.......................CACTGGAAGAATTCACGG...................................................... t0444484 18 1
........................ACTGGAAGAATTCACGGG..................................................... t0112997 18 3
...........................................................CGTGATCTCTTAGTGGCATCAC.............. t0030456 22 23
...........................................................CGTGATCTCTTAGTGGCATCA............... t0066169 21 6
...........................................................CGTGATCTCTTAGTGGCAT................. t0101940 19 3
...........................................................CGTGATCTCTTAGTGGCATC................ t0155796 20 2
...........................................................CGTGATCTCTTAGTGGCATCACT............. t0370527 23 1
............................................................GTGATCTCTTAGTGGCATCA............... t0522874 20 1
>bmo-mir-263b
AGCCGACGCTGTTCCTTGGCACTGGGAGAATTCACAGGAGTTGTAATTCATACCCGTGAATTTCCCGATGCCTTAGCTCAGTGTGGTCA bmo-mir-263b 89
.(((.((((((......((((.(((((((.(((((.((.((((.....)).)))))))))))))))).))))......))))))))).. structure -36.00
**************CTTGGCACTGGGAGAATTCAC****************************************************** bmo-miR-263b 21
..............CTTGGCACTGGGAGAATTC........................................................ t0093110 19 4
..............CTTGGCACTGGGAGAATTCA....................................................... t0135198 20 2
..............CTTGGCACTGGGAGAATTCAC...................................................... t0642522 21 1
..............CTTGGCACTGGGAGAATTCACAG.................................................... t0680641 23 1
..............CTTGGCACTGGGAGAATTCACA..................................................... t0757781 22 1
>bmo-mir-274
GGCTGTTGTTAGGCGAAGTTGGTTTGTGACCGTCACTAACGGGCAGTGTTAATACGGTTGCTCGTTTTGGCGATCGCAAAATGAACTCGCTTGAC bmo-mir-274 95
.......(((((((((.(((.((((((((.(((((..((((((((.(((....))).).))))))).))))).)))).)))).)))))))))))) structure -39.60
*********************GTTTGTGACCGTCACTAACGGGCAGT************************************************ bmo-miR-274 26
GGCTGTTGTTAGGCGAAGTTGG......................................................................... t0655814 22 1
.GCTGTTGTTAGGCGAAGTTGG......................................................................... t0082275 21 5
.....................GTTTGTGACCGTCACTAACGGG.................................................... t0392362 22 1
.....................GTTTGTGACCGTCACTAACGG..................................................... t0515831 21 1
.....................GTTTGTGACCGTCACTAACGGGCA.................................................. t0726394 24 1
......................TTTGTGACCGTCACTAACGGGCA.................................................. t0002351 23 788
......................TTTGTGACCGTCACTAACGGGC................................................... t0011929 22 108
......................TTTGTGACCGTCACTAACG...................................................... t0022319 19 40
......................TTTGTGACCGTCACTAACGGG.................................................... t0025483 21 32
......................TTTGTGACCGTCACTAACGG..................................................... t0033248 20 20
......................TTTGTGACCGTCACTAACGGGCAG................................................. t0230419 24 1
......................TTTGTGACCGTCACTAAC....................................................... t0685054 18 1
.......................TTGTGACCGTCACTAACGGGCA.................................................. t0009628 22 148
.......................TTGTGACCGTCACTAACGGGC................................................... t0040961 21 14
.......................TTGTGACCGTCACTAACGGG.................................................... t0092284 20 4
.......................TTGTGACCGTCACTAACG...................................................... t0601492 18 1
........................TGTGACCGTCACTAACGGGCA.................................................. t0165948 21 2
.........................GTGACCGTCACTAACGGGCA.................................................. t0502584 20 1
.......................................CGGGCAGTGTTAATACGGTT.................................... t0481823 20 1
............................................................CTCGTTTTGGCGATCGCAAAATG............ t0118002 23 3
............................................................CTCGTTTTGGCGATCGCAAAAT............. t0260090 22 1
............................................................CTCGTTTTGGCGATCGCAAA............... t0647800 20 1
.............................................................TCGTTTTGGCGATCGCAAAATG............ t0034274 22 19
.............................................................TCGTTTTGGCGATCGCAAAAT............. t0174655 21 2
.............................................................TCGTTTTGGCGATCGCAAAA.............. t0365717 20 1
.............................................................TCGTTTTGGCGATCGCAAAATGA........... t0577697 23 1
................................................................TTTTGGCGATCGCAAAATGAA.......... t0707262 21 1
>bmo-mir-275
CAGGCGGCAGCGCCGCGCGCTACTCCGGCGCCAGGACTGTCCTCACCGAGTCAGGTACCTGAAGTAGCGCGCGGTGTCTCCTCCTA bmo-mir-275 86
.(((.((..((((((((((((((((.((..((..((((..........)))).))..)).).)))))))))))))))..)).))). structure -48.50
**************************************************TCAGGTACCTGAAGTAGCGCGCG************* bmo-miR-275 23
..................................................TCAGGTACCTGAAGTAGCGCG............... t0002871 21 638
..................................................TCAGGTACCTGAAGTAGCGCGCG............. t0004282 23 413
..................................................TCAGGTACCTGAAGTAGCG................. t0016122 19 68
..................................................TCAGGTACCTGAAGTAGCGCGC.............. t0017614 22 59
..................................................TCAGGTACCTGAAGTAGCGC................ t0027317 20 28
..................................................TCAGGTACCTGAAGTAGC.................. t0079221 18 5
..................................................TCAGGTACCTGAAGTAGCGCGCGG............ t0368383 24 1
...................................................CAGGTACCTGAAGTAGCGCG............... t0508187 20 1
...................................................CAGGTACCTGAAGTAGCGCGCG............. t0711280 22 1
....................................................AGGTACCTGAAGTAGCGCGCG............. t0076267 21 5
....................................................AGGTACCTGAAGTAGCGCG............... t0077375 19 5
....................................................AGGTACCTGAAGTAGCGC................ t0576055 18 1
>bmo-mir-276
CTGGTAATTACCACTAGCGAGGTATAGAGTTCCTACGTATGCTAACACTGTAGGAACTTCATACCGTGCTCTTGGGTTTGCCAA bmo-mir-276 84
.((((((...(((..((((.(((((..(((((((((((........)).)))))))))..))))).))))..)))..)))))). structure -37.90
***************AGCGAGGTATAGAGTTCCTACG*********************************************** bmo-miR-276 22
..............TAGCGAGGTATAGAGTTCCT.................................................. t0173999 20 2
..............TAGCGAGGTATAGAGTTCC................................................... t0738262 19 1
...............AGCGAGGTATAGAGTTCCTACG............................................... t0002998 22 612
...............AGCGAGGTATAGAGTTCCT.................................................. t0009484 19 151
...............AGCGAGGTATAGAGTTCCTA................................................. t0034632 20 19
...............AGCGAGGTATAGAGTTCC................................................... t0043451 18 13
...............AGCGAGGTATAGAGTTCCTACGT.............................................. t0789645 23 1
................GCGAGGTATAGAGTTCCTACG............................................... t0709477 21 1
.................................................GTAGGAACTTCATACCGTGCTCT............ t0608094 23 1
..................................................TAGGAACTTCATACCGTGCTCT............ t0000058 22 9117
..................................................TAGGAACTTCATACCGTGCTC............. t0003039 21 603
..................................................TAGGAACTTCATACCGTGCTCTT........... t0007691 23 200
..................................................TAGGAACTTCATACCGTGC............... t0010499 19 130
..................................................TAGGAACTTCATACCGTGCT.............. t0012570 20 100
..................................................TAGGAACTTCATACCGTG................ t0082834 18 5
...................................................AGGAACTTCATACCGTGCTCT............ t0021791 21 42
...................................................AGGAACTTCATACCGTGCTCTT........... t0076981 22 5
...................................................AGGAACTTCATACCGTGCTC............. t0211163 20 2
...................................................AGGAACTTCATACCGTGC............... t0235368 18 1
....................................................GGAACTTCATACCGTGCTCT............ t0091287 20 4
......................................................AACTTCATACCGTGCTCT............ t0260402 18 1
>bmo-mir-277
TTGATTACGCCTCGGGGTTCGTGCCAGGAGTGCGTTTGCAAAGAGGCCGACATGTTTGCGTTATTGCAATGTTAACACTGTAAATGCACTATCTGGTACGACATCCCGGGGCGTGTAGCAAC bmo-mir-277 122
(((..(((((((((((((((((((((((((((((((((((.....(..(((((...((((....)))))))))..)..)))))))))))).)))))))))).)))))))))))))...))). structure -63.40
********************************************************************************TAAATGCACTATCTGGTACGACA******************* bmo-miR-277 23
..................TCGTGCCAGGAGTGCGTTTGC................................................................................... t0267999 21 1
...................CGTGCCAGGAGTGCGTTTGCA.................................................................................. t0307416 21 1
...................CGTGCCAGGAGTGCGTTTGC................................................................................... t0449839 20 1
................................................................................TAAATGCACTATCTGGTACGACA................... t0009662 23 147
................................................................................TAAATGCACTATCTGGTACGAC.................... t0022833 22 39
................................................................................TAAATGCACTATCTGGTACGACAT.................. t0048719 24 10
................................................................................TAAATGCACTATCTGGTACGA..................... t0054750 21 8
.................................................................................AAATGCACTATCTGGTACGACA................... t0129199 22 3
.................................................................................AAATGCACTATCTGGTACGAC.................... t0156739 21 2
>bmo-mir-278
GTATCAAGTGCTACGCCCGGACGAACTTCCCAGCTCGGCCGACAATCAGGGGTCGGTGGGATCTTCGTCCGTTTGTATCGCTTATAC bmo-mir-278 87
((((.(((((.((((..((((((((..(((((.(.(((((..........)))))))))))..))))))))..)))).))))))))) structure -40.60
****************************************************TCGGTGGGATCTTCGTCCGTTT************* bmo-miR-278 22
..............GCCCGGACGAACTTCCCAGCTCGGC................................................ t0411446 25 1
..............GCCCGGACGAACTTCCCAGCTCGG................................................. t0537475 24 1
...............CCCGGACGAACTTCCCAGCTCGGC................................................ t0022357 24 40
...............CCCGGACGAACTTCCCAGCTCGG................................................. t0023888 23 36
...............CCCGGACGAACTTCCCAGCTCG.................................................. t0131909 22 3
...............CCCGGACGAACTTCCCAGC..................................................... t0146705 19 2
...............CCCGGACGAACTTCCCAGCTCGGCC............................................... t0296011 25 1
...............CCCGGACGAACTTCCCAGCT.................................................... t0637154 20 1
...............CCCGGACGAACTTCCCAGCTC................................................... t0778100 21 1
................CCGGACGAACTTCCCAGCTCGG................................................. t0005248 22 324
................CCGGACGAACTTCCCAGCTCGGC................................................ t0007153 23 219
................CCGGACGAACTTCCCAGCTCGGCC............................................... t0007902 24 193
................CCGGACGAACTTCCCAGC..................................................... t0053068 18 9
................CCGGACGAACTTCCCAGCTCG.................................................. t0071493 21 6
................CCGGACGAACTTCCCAGCTC................................................... t0131300 20 3
................CCGGACGAACTTCCCAGCT.................................................... t0339515 19 1
.................CGGACGAACTTCCCAGCTCGGCC............................................... t0021870 23 42
.................CGGACGAACTTCCCAGCTCGG................................................. t0057163 21 8
.................CGGACGAACTTCCCAGCTCGGC................................................ t0072527 22 6
..................GGACGAACTTCCCAGCTCGGCC............................................... t0191809 22 2
..................GGACGAACTTCCCAGCTCGG................................................. t0282900 20 1
..................GGACGAACTTCCCAGCTCGGC................................................ t0344795 21 1
....................................................TCGGTGGGATCTTCGTCCGTTT............. t0003741 22 482
....................................................TCGGTGGGATCTTCGTCCGTT.............. t0007657 21 201
....................................................TCGGTGGGATCTTCGTCCGT............... t0022346 20 40
....................................................TCGGTGGGATCTTCGTCCG................ t0057892 19 8
....................................................TCGGTGGGATCTTCGTCC................. t0484942 18 1
.....................................................CGGTGGGATCTTCGTCCGTTT............. t0139696 21 2
.....................................................CGGTGGGATCTTCGTCCGTTTG............ t0219798 22 1
.....................................................CGGTGGGATCTTCGTCCGTT.............. t0411064 20 1
......................................................GGTGGGATCTTCGTCCGTT.............. t0081873 19 5
......................................................GGTGGGATCTTCGTCCGTTT............. t0083377 20 5
......................................................GGTGGGATCTTCGTCCGT............... t0141854 18 2
>bmo-mir-279
ACGTCAATTTCTTTCGATGAGTGGAGGTTTAGTGCATGTTTATTTACACCATGACTAGATCCACACTCATCCATGGAAGTTGCGA bmo-mir-279 85
.((.((((((((...((((((((..((((((((.((((...........))))))))))))..))))))))...)))))))))). structure -35.80
***************************************************TGACTAGATCCACACTCAT*************** bmo-miR-279 19
...................................................TGACTAGATCCACACTCATCCA............ t0015924 22 69
...................................................TGACTAGATCCACACTCATCC............. t0064737 21 7
...................................................TGACTAGATCCACACTCA................ t0146510 18 2
...................................................TGACTAGATCCACACTCATCCAT........... t0336510 23 1
....................................................GACTAGATCCACACTCATCCA............ t0211778 21 2
>bmo-mir-281
TCTGTTAATGAAGAGAGCTATCCGTCGACAGTATTGCTGATAAACACTGTCATGGAGTTGCTCTCTTTATGAACGGA bmo-mir-281 77
((((((.(((((((((((..(((((.((((((.((.......)).)))))))))))...))))))))))).)))))) structure -36.90
**********AAGAGAGCTATCCGTCGACAGT********************************************* bmo-miR-281* 22
*********************************************ACTGTCATGGAGTTGCTCTCTT********** bmo-miR-281 22
.........GAAGAGAGCTATCCGTCGACAGT............................................. t0045757 23 12
.........GAAGAGAGCTATCCGTCGACA............................................... t0067605 21 6
.........GAAGAGAGCTATCCGTCGACAG.............................................. t0094331 22 4
.........GAAGAGAGCTATCCGTCGACAGTA............................................ t0386683 24 1
..........AAGAGAGCTATCCGTCGACAGT............................................. t0001191 22 1428
..........AAGAGAGCTATCCGTCGACAG.............................................. t0003205 21 569
..........AAGAGAGCTATCCGTCGACAGTA............................................ t0003582 23 504
..........AAGAGAGCTATCCGTCGACA............................................... t0005071 20 338
..........AAGAGAGCTATCCGTCGACAGTAT........................................... t0017009 24 63
..........AAGAGAGCTATCCGTCGAC................................................ t0027253 19 28
..........AAGAGAGCTATCCGTCGA................................................. t0052392 18 9
..........AAGAGAGCTATCCGTCGACAGTATT.......................................... t0066879 25 6
...........AGAGAGCTATCCGTCGACAGTA............................................ t0008591 22 173
...........AGAGAGCTATCCGTCGACAGT............................................. t0012976 21 95
...........AGAGAGCTATCCGTCGACAG.............................................. t0031157 20 22
...........AGAGAGCTATCCGTCGACAGTAT........................................... t0042216 23 13
...........AGAGAGCTATCCGTCGACA............................................... t0050660 19 10
............GAGAGCTATCCGTCGACAGT............................................. t0118988 20 3
............GAGAGCTATCCGTCGACAGTA............................................ t0494480 21 1
............GAGAGCTATCCGTCGACAGTAT........................................... t0524494 22 1
.............AGAGCTATCCGTCGACAGT............................................. t0618354 19 1
...............AGCTATCCGTCGACAGTAT........................................... t0781579 19 1
..............................................CTGTCATGGAGTTGCTCTCTTTA........ t0421695 23 1
..............................................CTGTCATGGAGTTGCTCTC............ t0436369 19 1
..............................................CTGTCATGGAGTTGCTCTCTTT......... t0726812 22 1
...............................................TGTCATGGAGTTGCTCTCTTTA........ t0080558 22 5
...............................................TGTCATGGAGTTGCTCTCTT.......... t0679960 20 1
>bmo-mir-282
CGGGACTTTGACCTAGCCTCTCCTTGGCTTTGTCTGTTTCGTTAGTAGCTCAGACATAGCCTGATAGAGGTTACGTTTTGTCCCT bmo-mir-282 85
.(((((...(((.((((((((....((((.((((((....((.....)).)))))).))))....)))))))).)))..))))). structure -38.60
**********ACCTAGCCTCTCCTTGGCTTTGTCTGT************************************************ bmo-miR-282 27
.............TAGCCTCTCCTTGGCTTTGTCT.................................................. t0158284 22 2
..............AGCCTCTCCTTGGCTTTGTCTG................................................. t0376305 22 1
>bmo-mir-283
AACGTTTCCCGACTAAATATCAGCTGGTAATTCTGGGCTTTATTAATCCCAGGCTATCAGCTGGTATACAGTTATGATACGTA bmo-mir-283 83
.((((.((..((((..(((((((((((((..((((((.((....)).)))))).)))))))))))))..))))..)).)))). structure -33.80
*************TAAATATCAGCTGGTAATTCT************************************************* bmo-miR-283 21
..............AAATATCAGCTGGTAATTCTGGG.............................................. t0021390 23 43
..............AAATATCAGCTGGTAATTC.................................................. t0021734 19 42
..............AAATATCAGCTGGTAATTCTGG............................................... t0022077 22 41
..............AAATATCAGCTGGTAATTCTG................................................ t0029245 21 25
..............AAATATCAGCTGGTAATTCT................................................. t0045607 20 12
..............AAATATCAGCTGGTAATT................................................... t0048084 18 11
...............AATATCAGCTGGTAATTCTGGG.............................................. t0508795 22 1
.................................................CAGGCTATCAGCTGGTATACAG............ t0113705 22 3
>bmo-mir-285
TGTCCATGTTTTGACAACTGTATTCGAGTGTGTGGAAGAGTTTTAAAAATCCTCTAGCACCATTCGAATTCAGTGCTCGAACGTGGTTA bmo-mir-285 89
...((((((((.((..((((.(((((((((.(((..((((..(.....)..))))..)))))))))))).))))..))))))))))... structure -33.00
******************************************************TAGCACCATTCGAATTCAGTGC************* bmo-miR-285 22
......................................................TAGCACCATTCGAATTCAGTGC............. t0075739 22 5
>bmo-mir-2a-1
GGCGGAATGTAGTCGTGGCATCAAAGTCGGTTTGTCATAGGTCATAACGTAACTATCACAGCCAGCTTTGATGAGCACGACTTCATCTGT bmo-mir-2a-1 90
.(((((.((.(((((((.(((((((((.((((.((.((((............)))).)))))).)))))))))..))))))).))))))) structure -37.60
*****************************************************TATCACAGCCAGCTTTGATGAGC************** bmo-miR-2a 23
................GGCATCAAAGTCGGTTTGTCATA................................................... t0520243 23 1
.................GCATCAAAGTCGGTTTGTCATA................................................... t0024510 22 34
.................GCATCAAAGTCGGTTTGTCAT.................................................... t0046668 21 11
..................CATCAAAGTCGGTTTGTCAT.................................................... t0588669 20 1
.....................................................TATCACAGCCAGCTTTGATGA................ t0035032 21 18
.....................................................TATCACAGCCAGCTTTGATG................. t0035326 20 18
.....................................................TATCACAGCCAGCTTTGATGAGC.............. t0059265 23 7
.....................................................TATCACAGCCAGCTTTGATGAG............... t0079606 22 5
.....................................................TATCACAGCCAGCTTTGAT.................. t0681217 19 1
.......................................................TCACAGCCAGCTTTGATGAGCA............. t0012024 22 107
.......................................................TCACAGCCAGCTTTGATGA................ t0025803 19 31
.......................................................TCACAGCCAGCTTTGATGAG............... t0040052 20 15
.......................................................TCACAGCCAGCTTTGATGAGC.............. t0065995 21 6
.......................................................TCACAGCCAGCTTTGATG................. t0078371 18 5
........................................................CACAGCCAGCTTTGATGAGCACG........... t0749805 23 1
.........................................................ACAGCCAGCTTTGATGAGCA............. t0190629 20 2
>bmo-mir-2a-2
AATGTTTCGTCGCTCACAAAGTGGTTGTCGTATGCGTTTTTACTTTGGCCATATCACAGCCAGCTTTGATGAGCGATGAA bmo-mir-2a-2 80
.....(((((((((((((((((((((((.(((((.(((........)))))))).))))))).))))).))))))))))) structure -38.10
***************************************************TATCACAGCCAGCTTTGATGAGC****** bmo-miR-2a 23
............CTCACAAAGTGGTTGTCGTATG.............................................. t0742111 22 1
...................................................TATCACAGCCAGCTTTGATGAGCG..... t0029048 24 26
...................................................TATCACAGCCAGCTTTGATGA........ t0035032 21 18
...................................................TATCACAGCCAGCTTTGATG......... t0035326 20 18
...................................................TATCACAGCCAGCTTTGATGAGC...... t0059265 23 7
...................................................TATCACAGCCAGCTTTGATGAGCGA.... t0077240 25 5
...................................................TATCACAGCCAGCTTTGATGAG....... t0079606 22 5
...................................................TATCACAGCCAGCTTTGAT.......... t0681217 19 1
.....................................................TCACAGCCAGCTTTGATGA........ t0025803 19 31
.....................................................TCACAGCCAGCTTTGATGAG....... t0040052 20 15
.....................................................TCACAGCCAGCTTTGATGAGC...... t0065995 21 6
.....................................................TCACAGCCAGCTTTGATG......... t0078371 18 5
.....................................................TCACAGCCAGCTTTGATGAGCG..... t0256535 22 1
.......................................................ACAGCCAGCTTTGATGAGCG..... t0151195 20 2
>bmo-mir-2b
CGCTAGAACTCGACAAGGTGGTTGTGACATGGGGGCTCAGGATCATATCACAGCCAGCTTTGTTGAGTTCTCGGCT bmo-mir-2b 76
.((((((((((((((((((((((((((.((((...(....).)))).))))))))).)))))))))))))).))). structure -40.60
*********************************************TATCACAGCCAGCTTTGTTGAGT******** bmo-miR-2b 23
.........TCGACAAGGTGGTTGTGACATG............................................. t0052826 22 9
.........TCGACAAGGTGGTTGTGACAT.............................................. t0121046 21 3
.........TCGACAAGGTGGTTGTGACA............................................... t0440505 20 1
.............................................TATCACAGCCAGCTTTGTTGA.......... t0045781 21 12
.............................................TATCACAGCCAGCTTTGTTG........... t0061609 20 7
.............................................TATCACAGCCAGCTTTGTTGAGT........ t0073531 23 5
.............................................TATCACAGCCAGCTTTGTTGAG......... t0135019 22 2
.............................................TATCACAGCCAGCTTTGTT............ t0192937 19 2
>bmo-mir-305
CGACCGCCGCACGCCCATTGTACTTCATCAGGTGCTCTGGTGATCATAGTTCCAGGCGCTTGTTGGAGTACACTTACCGTGTCGGCGGTTA bmo-mir-305 91
.((((((((((((.....(((((((((.(((((((.((((.(((....)))))))))))))).))))))))).....)))).)))))))). structure -49.80
****************ATTGTACTTCATCAGGTGCTCTG**************************************************** bmo-miR-305 23
................ATTGTACTTCATCAGGTG......................................................... t0023918 18 36
................ATTGTACTTCATCAGGTGCT....................................................... t0028821 20 26
................ATTGTACTTCATCAGGTGC........................................................ t0034517 19 19
................ATTGTACTTCATCAGGTGCTCTGG................................................... t0046042 24 11
................ATTGTACTTCATCAGGTGCTCTG.................................................... t0048805 23 10
................ATTGTACTTCATCAGGTGCTCT..................................................... t0061147 22 7
................ATTGTACTTCATCAGGTGCTC...................................................... t0063529 21 7
.....................................................AGGCGCTTGTTGGAGTACACTT................ t0259074 22 1
......................................................GGCGCTTGTTGGAGTACACTT................ t0092613 21 4
>bmo-mir-307
AGCTCGTTCCCGGTTACTCACTCAACCTGGGTGTGATGTGTGCACTCGTTGCTCGGCCCATCACAACCTCCTTGAGTGAGCGATCGTCTATGAGCC bmo-mir-307 96
.((((((...((((..(((((((((...((.(((((((.(((((.....)))...)).))))))).))...)))))))))..))))...)))))). structure -42.80
************************************************************TCACAACCTCCTTGAGTGAG**************** bmo-miR-307 20
............................................................TCACAACCTCCTTGAGTGAGCG.............. t0272317 22 1
.............................................................CACAACCTCCTTGAGTGAGCGA............. t0800032 22 1
..............................................................ACAACCTCCTTGAGTGAGC............... t0527577 19 1
>bmo-mir-31
GTCGAGCCGGTGGCTGGGAAGGCAAGAAGTCGGCATAGCTGTTTGAATAAGATACACGGCTGTGTCACTTCGAGCCAGCTCAATCCGCCGGCTTTCTTCAATTTCAAGATTTGCGGATGCT bmo-mir-31 121
...((((((((((.((((..(((..(((((.(((((((((((.............))))))))))))))))..)))..))))..))))))))))(((.(((.........))).))).... structure -51.62
********************GGCAAGAAGTCGGCATAGCTG******************************************************************************** bmo-miR-31 21
..................AAGGCAAGAAGTCGGCATAGCT................................................................................. t0058325 22 8
..................AAGGCAAGAAGTCGGCATAGCTGT............................................................................... t0109960 24 3
..................AAGGCAAGAAGTCGGCATAGCTG................................................................................ t0163189 23 2
..................AAGGCAAGAAGTCGGCATAGCTGTT.............................................................................. t0253509 25 1
..................AAGGCAAGAAGTCGGCATAG................................................................................... t0355194 20 1
..................AAGGCAAGAAGTCGGCATAGC.................................................................................. t0553394 21 1
...................AGGCAAGAAGTCGGCATAGCTGT............................................................................... t0001466 23 1202
...................AGGCAAGAAGTCGGCATAGCT................................................................................. t0002819 21 652
...................AGGCAAGAAGTCGGCATAG................................................................................... t0003589 19 503
...................AGGCAAGAAGTCGGCATAGCTGTT.............................................................................. t0008295 24 181
...................AGGCAAGAAGTCGGCATAGCTG................................................................................ t0009141 22 160
...................AGGCAAGAAGTCGGCATAGCTGTTT............................................................................. t0010955 25 122
...................AGGCAAGAAGTCGGCATAGC.................................................................................. t0011442 20 115
...................AGGCAAGAAGTCGGCATA.................................................................................... t0016601 18 65
....................GGCAAGAAGTCGGCATAGCTGT............................................................................... t0044018 22 12
....................GGCAAGAAGTCGGCATAGCTGTTT............................................................................. t0128779 24 3
....................GGCAAGAAGTCGGCATAG................................................................................... t0202710 18 2
....................GGCAAGAAGTCGGCATAGCT................................................................................. t0564502 20 1
....................GGCAAGAAGTCGGCATAGC.................................................................................. t0635714 19 1
.......................AAGAAGTCGGCATAGCTGTTT............................................................................. t0450825 21 1
.........................................................GGCTGTGTCACTTCGAGCCAGC.......................................... t0214234 22 2
>bmo-mir-317
GGGCTATCGAACGACCGGGTGCCACGCTGTGCTCTCTCGAAAATTATGGCGGAGTGAACACAGCTGGTGGTATCTCAGTTGTTCCCTAGTTC bmo-mir-317 92
((((((..(((((((.(((((((((((((((.((.(((.............))).)).))))))..)))))))).).)))))))..)))))) structure -39.52
****************************************************AGTGAACACAGCTGGTGGTATC****************** bmo-miR-317 22
...............CGGGTGCCACGCTGTGCTCTCT....................................................... t0203385 22 2
................GGGTGCCACGCTGTGCTCTCT....................................................... t0423544 21 1
.....................................................GTGAACACAGCTGGTGGTATCTCA............... t0023388 24 37
.....................................................GTGAACACAGCTGGTGGTAT................... t0028221 20 27
.....................................................GTGAACACAGCTGGTGGTATCTCAG.............. t0028565 25 26
.....................................................GTGAACACAGCTGGTGGTA.................... t0045332 19 12
.....................................................GTGAACACAGCTGGTGGTATCT................. t0066018 22 6
.....................................................GTGAACACAGCTGGTGGTATC.................. t0070276 21 6
.....................................................GTGAACACAGCTGGTGGTATCTCAGT............. t0150991 26 2
.....................................................GTGAACACAGCTGGTGGTATCTC................ t0277506 23 1
......................................................TGAACACAGCTGGTGGTAT................... t0007679 19 201
......................................................TGAACACAGCTGGTGGTATCTCA............... t0008068 23 188
......................................................TGAACACAGCTGGTGGTATCTCAGT............. t0010314 25 133
......................................................TGAACACAGCTGGTGGTATCTCAG.............. t0011022 24 121
......................................................TGAACACAGCTGGTGGTATC.................. t0012768 20 97
......................................................TGAACACAGCTGGTGGTATCT................. t0018939 21 53
......................................................TGAACACAGCTGGTGGTATCTC................ t0027809 22 28
......................................................TGAACACAGCTGGTGGTATCTCAGTT............ t0097147 26 4
......................................................TGAACACAGCTGGTGGTA.................... t0115167 18 3
.......................................................GAACACAGCTGGTGGTATCTCA............... t0114547 22 3
.......................................................GAACACAGCTGGTGGTATC.................. t0173154 19 2
...........................................................ACAGCTGGTGGTATCTCAG.............. t0260543 19 1
...........................................................ACAGCTGGTGGTATCTCAGT............. t0433455 20 1
...........................................................ACAGCTGGTGGTATCTCA............... t0705833 18 1
>bmo-mir-34
AGAATCAGGGTAGACCGCGTTGGCAGTGTGGTTAGCTGGTTGTGTATGGAAATGACAACAGCCACTAACGACACTGCTCCTGCGTGCACCCTAAATCA bmo-mir-34 98
.((.(.(((((.(..((((..((((((((.(((((.(((((((.(((....)))...)))))))))))).))))))))..))))..)))))).).)). structure -46.10
********************TGGCAGTGTGGTTAGCTGGTTG******************************************************** bmo-miR-34 22
....................TGGCAGTGTGGTTAGCTGGTT......................................................... t0008205 21 184
....................TGGCAGTGTGGTTAGCTGGT.......................................................... t0023856 20 36
....................TGGCAGTGTGGTTAGCTGGTTGT....................................................... t0026909 23 29
....................TGGCAGTGTGGTTAGCTGGTTG........................................................ t0034987 22 18
....................TGGCAGTGTGGTTAGCTGG........................................................... t0054237 19 9
....................TGGCAGTGTGGTTAGCTG............................................................ t0164829 18 2
.....................GGCAGTGTGGTTAGCTGGTT......................................................... t0061301 20 7
.....................GGCAGTGTGGTTAGCTGGTTG........................................................ t0210302 21 2
......................GCAGTGTGGTTAGCTGGTT......................................................... t0375573 19 1
...........................................................AGCCACTAACGACACTGCTCCT................. t0065782 22 6
...........................................................AGCCACTAACGACACTGCT.................... t0651107 19 1
>bmo-mir-7
CGCTTCGTGTTGTATGGAAGACTAGTGATTTTGTTGTTTTTGTTGACTAACAAGAAATCACTAATCTGCCTACAAAGCGACAGCA bmo-mir-7 85
.(((((((.(((((.((.(((.((((((((((((((((......))).))))..))))))))).))).))))))).)))).))). structure -31.60
**************TGGAAGACTAGTGATTTTGTTGT************************************************ bmo-miR-7 23
..............TGGAAGACTAGTGATTTTGTTG................................................. t0005621 22 298
..............TGGAAGACTAGTGATTTTGTTGTT............................................... t0016304 24 67
..............TGGAAGACTAGTGATTTTGTT.................................................. t0019437 21 51
..............TGGAAGACTAGTGATTTTGTTGT................................................ t0022012 23 41
..............TGGAAGACTAGTGATTTTGT................................................... t0038527 20 16
..............TGGAAGACTAGTGATTTTG.................................................... t0046273 19 11
..............TGGAAGACTAGTGATTTT..................................................... t0088372 18 4
..............TGGAAGACTAGTGATTTTGTTGTTT.............................................. t0129995 25 3
...............GGAAGACTAGTGATTTTGT................................................... t0311568 19 1
...............GGAAGACTAGTGATTTTGTTG................................................. t0450982 21 1
...............GGAAGACTAGTGATTTTGTTGTT............................................... t0734619 23 1
................GAAGACTAGTGATTTTGTTGTT............................................... t0033309 22 20
...................................................AAGAAATCACTAATCTGCCTA............. t0541524 21 1
>bmo-mir-71
GCAAGATGCTCTCTACCTCTTGAAAGACATGGGTAGTGAGATGTCCCGTACATCTAAAATTCTCACTACCTTGTCTTTCATGCGGATTGGGCAAATATCTTCACTCGGCTTCGGAAGAT bmo-mir-71 119
......(((((....((.(.(((((((((.(((((((((((...................)))))))))))))))))))).).))...)))))...((((((.(........))))))) structure -41.81
********************TGAAAGACATGGGTAGTGA******************************************************************************** bmo-miR-71 19
....................TGAAAGACATGGGTAGTGAGAT............................................................................. t0047082 22 11
....................TGAAAGACATGGGTAGTGAGA.............................................................................. t0088726 21 4
....................TGAAAGACATGGGTAGTGAGATG............................................................................ t0129999 23 3
....................TGAAAGACATGGGTAGTGAG............................................................................... t0142917 20 2
.........................................TGTCCCGTACATCTAAAATT.......................................................... t0352140 20 1
............................................................TCTCACTACCTTGTCTTTCAT...................................... t0065417 21 6
............................................................TCTCACTACCTTGTCTTTCATG..................................... t0112680 22 3
.............................................................CTCACTACCTTGTCTTTCATG..................................... t0797410 21 1
>bmo-mir-79
CGCCGCCGGGCGCGCTGCGACGCTTTGGCGATTTAGCTCCGTGACATCATTCCGTTCATAAAGCTAGATTACCAAAGCATCGCGTCGCGCCGTCTCAACG bmo-mir-79 100
........((((((.(((((.(((((((..((((((((..(((((........).))))..))))))))..))))))).))))).))))))......... structure -47.40
******************************************************TTCATAAAGCTAGATTACCAAAGCAT******************** bmo-miR-79 26
...CGCCGGGCGCGCTGCGACG.............................................................................. t0627449 19 1
....GCCGGGCGCGCTGCGACG.............................................................................. t0207325 18 2
........................................................CATAAAGCTAGATTACCAAAGCA..................... t0605636 23 1
.........................................................ATAAAGCTAGATTACCAAAGCA..................... t0007015 22 225
.........................................................ATAAAGCTAGATTACCAAAGC...................... t0042706 21 13
.........................................................ATAAAGCTAGATTACCAAAG....................... t0059990 20 7
.........................................................ATAAAGCTAGATTACCAAAGCAT.................... t0120549 23 3
.........................................................ATAAAGCTAGATTACCAA......................... t0190868 18 2
..........................................................TAAAGCTAGATTACCAAAGCAT.................... t0057308 22 8
..........................................................TAAAGCTAGATTACCAAAGCA..................... t0185516 21 2
...........................................................AAAGCTAGATTACCAAAGCA..................... t0432594 20 1
...............................................................CTAGATTACCAAAGCATCGCG................ t0244304 21 1
...............................................................CTAGATTACCAAAGCATCGCGT............... t0757665 22 1
>bmo-mir-8
CACGACGGAGTAACGGTTCGCATCTTACCGGGCAGCATTAGAGTCCTGTCTATATTTTCTAATACTGTCAGGTAAAGATGTCGTCCGCGCTCCACGTTCGTC bmo-mir-8 102
.((((.(((((..(((..(((((((((((.(((((.(((((((.............))))))).))))).))).)))))).)).))).)))))....)))). structure -37.62
***********************************************************TAATACTGTCAGGTAAAGATGTC******************** bmo-miR-8 23
CACGACGGAGTAACGGTTCG.................................................................................. t0584746 20 1
....................CATCTTACCGGGCAGCATTAGA............................................................ t0002958 22 621
....................CATCTTACCGGGCAGCATTAG............................................................. t0012227 21 104
....................CATCTTACCGGGCAGCATTA.............................................................. t0060326 20 7
....................CATCTTACCGGGCAGCATTAGAG........................................................... t0069641 23 6
....................CATCTTACCGGGCAGCATT............................................................... t0087593 19 4
....................CATCTTACCGGGCAGCAT................................................................ t0406854 18 1
.....................ATCTTACCGGGCAGCATTAGA............................................................ t0028571 21 26
.....................ATCTTACCGGGCAGCATTAG............................................................. t0104146 20 3
.....................ATCTTACCGGGCAGCATTAGAG........................................................... t0548277 22 1
......................TCTTACCGGGCAGCATTAGA............................................................ t0194202 20 2
........................TTACCGGGCAGCATTAGA............................................................ t0066904 18 6
...........................................................TAATACTGTCAGGTAAAGATGTC.................... t0002999 23 612
...........................................................TAATACTGTCAGGTAAAGATGT..................... t0007390 22 210
...........................................................TAATACTGTCAGGTAAAGATG...................... t0011598 21 112
...........................................................TAATACTGTCAGGTAAAGAT....................... t0043295 20 13
...........................................................TAATACTGTCAGGTAAAGA........................ t0059156 19 8
...........................................................TAATACTGTCAGGTAAAG......................... t0137513 18 2
...........................................................TAATACTGTCAGGTAAAGATGTCG................... t0195047 24 2
...........................................................TAATACTGTCAGGTAAAGATGTCGTC................. t0661299 26 1
............................................................AATACTGTCAGGTAAAGATGTC.................... t0029418 22 25
............................................................AATACTGTCAGGTAAAGATGT..................... t0089453 21 4
............................................................AATACTGTCAGGTAAAGAT....................... t0223359 19 1
............................................................AATACTGTCAGGTAAAGATG...................... t0299215 20 1
.............................................................ATACTGTCAGGTAAAGATGTC.................... t0046188 21 11
.............................................................ATACTGTCAGGTAAAGATGT..................... t0357327 20 1
...............................................................ACTGTCAGGTAAAGATGTC.................... t0637420 19 1
>bmo-mir-87
TGAAGAAGTTCGGTACACTAATGGGCCTGAATCGTTGCTCAGACCTGTATTTTCGACCAGGTGAGCAAACTTTCAGGTGTGTTAGTGCCGGCTGGTCTACA bmo-mir-87 101
.((...(((.(((..((((((((.(((((((...((((((..(((((..........)))))))))))...))))))).))))))))))))))..)).... structure -40.90
*************************************************************TGAGCAAACTTTCAGGTGTGT******************* bmo-miR-87 21
............................................................GTGAGCAAACTTTCAGGTGTGT................... t0733167 22 1
>bmo-mir-9
AGTAGATTGGTTAATTATCTTTGGTTATCTAGCTGTATGAGTATTACTGACGTCATAAAGCTAGGTTACCGGAGTTAAGTGCCGTCTACA bmo-mir-9 90
.((((((.(((...(((.(((((((.((((((((.(((((((.......)).))))).)))))))).))))))).)))..))))))))). structure -37.30
*****************TCTTTGGTTATCTAGCTGTATGA************************************************** bmo-miR-9 23
.................TCTTTGGTTATCTAGCTGTATGA.................................................. t0058554 23 8
.................TCTTTGGTTATCTAGCTGTATG................................................... t0069241 22 6
.................TCTTTGGTTATCTAGCTG....................................................... t0728335 18 1
......................................................ATAAAGCTAGGTTACCGGAGTTA............. t0164480 23 2
>bmo-mir-92
GCGGTGGCCACGCTTAGGACGCGATTAGGTGTAAACGTTTGTGTTTCATATCAAATTGCACCAATCCCGGCCTGCCTGTGGCCACAGC bmo-mir-92 88
((.(((((((((..((((.((.((((.(((((((.....((((...)))).....))))))))))).)).))))..))))))))).)) structure -39.00
*****************************************************AATTGCACCAATCCCGGCCTGC************* bmo-miR-92 22
.....................................................AATTGCACCAATCCCGGCCTGC............. t0134893 22 2
>bmo-mir-927
TGCAGCCTTTTTGCTTTAGAATTCCTACGCTTTACCGTTGCCAAGTAGTTGGGCAAAGCGTTTGGATTCTAAAACGAAATAACTGCCA bmo-mir-927 88
.((((...(((((.((((((((((..(((((((.((...((......))..)).)))))))..)))))))))).)))))...)))).. structure -30.90
**************TTTAGAATTCCTACGCTTTACC**************************************************** bmo-miR-927 22
..............TTTAGAATTCCTACGCTTTACC.................................................... t0124628 22 3
..............TTTAGAATTCCTACGCTTTAC..................................................... t0526908 21 1
.....................................................CAAAGCGTTTGGATTCTAA................ t0572224 19 1
>bmo-mir-929
TGTTAAATTGACTCTAGTAGGGAGTCCGTTCCGCGCGACTCCCTAATCGAGTCAGGTTGACTTCTTTGATGCTAAATCGACG bmo-mir-929 82
.(((((.(((((((...(((((((((((.....)).)))))))))...))))))).)))))....(((((.....))))).. structure -34.90
******ATTGACTCTAGTAGGGAGTCC******************************************************* bmo-miR-929 21
....AAATTGACTCTAGTAGGGAGT......................................................... t0557555 21 1
>bmo-mir-965
ATATAAATGGCTGCATAGCTAAACGGGAGAAGCTATAGCGCTATATGTCAATATTAAAATCATAAGCGTATAGCTTTTCCCCTTGGTTATGCATGCATATTCTC bmo-mir-965 104
.........(((((((((((((..(((((((((((((.((((.((((.............))))))))))))))))))))).))))))))))).))........ structure -43.22
**************************************************************TAAGCGTATAGCTTTTCCCCTT******************** bmo-miR-965 22
.....................AACGGGAGAAGCTATAGCGCTAT............................................................ t0330672 23 1
......................ACGGGAGAAGCTATAGCGCTAT............................................................ t0662240 22 1
.......................CGGGAGAAGCTATAGCGCTATATG......................................................... t0019638 24 50
.......................CGGGAGAAGCTATAGCGCTATAT.......................................................... t0027744 23 28
.......................CGGGAGAAGCTATAGCGCTATA........................................................... t0038971 22 15
.......................CGGGAGAAGCTATAGCGCTAT............................................................ t0065431 21 6
.......................CGGGAGAAGCTATAGCGCT.............................................................. t0419004 19 1
.......................CGGGAGAAGCTATAGCGCTA............................................................. t0765565 20 1
........................GGGAGAAGCTATAGCGCTATATG......................................................... t0675182 23 1
..............................................................TAAGCGTATAGCTTTTCCCCTT.................... t0013306 22 92
..............................................................TAAGCGTATAGCTTTTCCCC...................... t0156709 20 2
..............................................................TAAGCGTATAGCTTTTCCCCT..................... t0196299 21 2
..............................................................TAAGCGTATAGCTTTTCC........................ t0396181 18 1
...............................................................AAGCGTATAGCTTTTCCCCT..................... t0201770 20 2
>bmo-mir-970
TGGAGGAATAGACAGAGCCTTGCGTGTGCTCTTATTGGTAGTGTGACTGATAATCTATCATAAGACACACGCGGCTCTGTCTGACTCCAGCG bmo-mir-970 92
(((((...(((((((((((..(((((((.((((((.(((((.((........))))))))))))))))))))))))))))))).)))))... structure -48.30
*********************************************************TCATAAGACACACGCGGCTCT************** bmo-miR-970 21
........................................................ATCATAAGACACACGCGGCTCT.............. t0049535 22 10
........................................................ATCATAAGACACACGCGGCT................ t0184592 20 2
........................................................ATCATAAGACACACGCGG.................. t0275381 18 1
........................................................ATCATAAGACACACGCGGCTC............... t0430495 21 1
.........................................................TCATAAGACACACGCGGCTCT.............. t0012501 21 100
.........................................................TCATAAGACACACGCGGCT................ t0030877 19 23
.........................................................TCATAAGACACACGCGGCTC............... t0071001 20 6
.........................................................TCATAAGACACACGCGGCTCTG............. t0646854 22 1
..........................................................CATAAGACACACGCGGCTCT.............. t0109991 20 3
>bmo-mir-993b
GGCACATTCGTGATCTACCCTGTAGATCCGGGCTTTCGTAAAAAACAAATCGAAAGCTCGTCTCTACAGGTATATCACGGCTGGCCCACGCCACCTTTTCTACAATTAGTCAAGAACTG bmo-mir-993b 119
(((.((..((((((.((((.((((((..((((((((((............))))))))))..)))))))))).))))))..)))))........(((..(((....)))..)))..... structure -46.30
****************************************************AAAGCTCGTCTCTACAGGTATAT******************************************** bmo-miR-993b 23
................ACCCTGTAGATCCGGGCTTTCG................................................................................. t0766462 22 1
>bmo-mir-9b
GACGGCGCGACGCGATGCTTTGGTAATCTAGCTTTATGAACGGAATGATGTCACGGAGCTAAATCGCCAAAGCGTCGCAGCGCGCCCGGC bmo-mir-9b 90
...((((((..((((((((((((..((.((((((..(((.((......)))))..)))))).))..))))))))))))..)))))).... structure -50.40
****************GCTTTGGTAATCTAGCTTTATGA*************************************************** bmo-miR-9b 23
....................................................ACGGAGCTAAATCGCCAAAGCG................ t0288785 22 1
>bmo-mir-iab-4
GCGTCGCCTTCTGTACGTATACTGAATGTATCCTGAGTGCGCGATTCTTGTCCGGTATACCTTCAGTATACGTAACAGAAGATGACAC bmo-mir-iab-4 88
..((((.(((((((((((((((((((.((((.(((.(.(((.......))))))).)))).)))))))))))).))))))).)))).. structure -37.70
**************ACGTATACTGAATGTATCCTGA**************************************************** bmo-miR-iab-4-5p 22
****************************************************CGGTATACCTTCAGTATACGTAAC************ bmo-miR-iab-4-3p 24
..............ACGTATACTGAATGTATCCTGA.................................................... t0026845 22 29
..............ACGTATACTGAATGTATCCT...................................................... t0304316 20 1
..............ACGTATACTGAATGTATCC....................................................... t0476409 19 1
...............CGTATACTGAATGTATCCTGA.................................................... t0440617 21 1
....................................................CGGTATACCTTCAGTATACGT............... t0170284 21 2
....................................................CGGTATACCTTCAGTATACGTA.............. t0215852 22 2
B. Novel miRNAs of posterior silk gland predicted with mireap based on the solexa sequencing reads
bmo-mir-2755 nscaf2860:227737:227815:- 79(nt) -26.00(kcal/mol)
TTTGGTGAAGCAAGGTGGCCTAGCAGAGTGTTTTCAACAAAGCTTGCACCCTGTCAGACCATACTTGTTTTAACTAACC bmo-mir-2755 3406
.(((((((((((((((((.((..(((.((((...(......)...)))).)))..)).)))).)))))))).)))))..
**********CAAGGTGGCCTAGCAGAGTGTT*********************************************** bmo-mir-2755-5p 30
**********************************************CACCCTGTCAGACCATACTTGTT********** bmo-mir-2755-3p 3376
----------CAAGGTGGCCTAGCAGAGTGT------------------------------------------------ t0101099 3
----------CAAGGTGGCCTAGCAGAGTGTT----------------------------------------------- t0030542 23
----------CAAGGTGGCCTAGCAGAGTGTTT---------------------------------------------- t0124340 3
----------CAAGGTGGCCTAGCAGAGTGTTTT--------------------------------------------- t0492187 1
----------------------------------------------CACCCTGTCAGACCATACT-------------- t0450229 1
----------------------------------------------CACCCTGTCAGACCATACTT------------- t0162155 2
----------------------------------------------CACCCTGTCAGACCATACTTG------------ t0021818 42
----------------------------------------------CACCCTGTCAGACCATACTTGT----------- t0004956 348
----------------------------------------------CACCCTGTCAGACCATACTTGTT---------- t0000482 2750
----------------------------------------------CACCCTGTCAGACCATACTTGTTT--------- t0010506 130
-----------------------------------------------ACCCTGTCAGACCATACTTG------------ t0477462 1
-----------------------------------------------ACCCTGTCAGACCATACTTGT----------- t0074512 5
-----------------------------------------------ACCCTGTCAGACCATACTTGTT---------- t0015435 73
-----------------------------------------------ACCCTGTCAGACCATACTTGTTT--------- t0041179 14
------------------------------------------------CCCTGTCAGACCATACTTGTTT--------- t0082816 5
-------------------------------------------------CCTGTCAGACCATACTTGTT---------- t0099449 4
--------------------------------------------------CTGTCAGACCATACTTGT----------- t0606568 1
//
bmo-mir-2851-2 nscaf2176:345032:345130:+ 99(nt) -33.70(kcal/mol) [no assigned name]
TGTGGTGATCTCTCTATCACAATCATCATGCACCCAGTGATATAATGTTACACATATCAACTGAGAGTGTGATGACTGTATTAGAGAGAAATAGAAGAG mireap-psg-m0002 7
........((((((((..(((.(((((((((.(.(((((((((..........))))).)))).).))))))))).)))..))))))))..........
*******************************************************************TGTGATGACTGTATTAGAGAGA********** mireap-psg-m0002-3p 7
-----------------------------------------------------------------AGTGTGATGACTGTATTAGAGA------------ t0604517 1
-------------------------------------------------------------------TGTGATGACTGTATTAGAGAGA---------- t0090744 4
-------------------------------------------------------------------TGTGATGACTGTATTAGAGAGAA--------- t0788245 1
--------------------------------------------------------------------GTGATGACTGTATTAGAGAGA---------- t0520806 1
//
bmo-mir-2851-1 nscaf2176:346140:346238:+ 99(nt) -28.30(kcal/mol) [no assigned name]
TGTGATAATCTCTGTACCACAATCATCATGCACCCAGTGATAGAATGTTACACATATCAACTGAGAGTGTGATGACTGTATTAGAGAGAAATAGAAGAG mireap-psg-m0003 7
........(((((.((..(((.(((((((((.(.((((((((............)))).)))).).))))))))).)))..)).)))))..........
*******************************************************************TGTGATGACTGTATTAGAGAGA********** mireap-psg-m0003-3p 7
-----------------------------------------------------------------AGTGTGATGACTGTATTAGAGA------------ t0604517 1
-------------------------------------------------------------------TGTGATGACTGTATTAGAGAGA---------- t0090744 4
-------------------------------------------------------------------TGTGATGACTGTATTAGAGAGAA--------- t0788245 1
--------------------------------------------------------------------GTGATGACTGTATTAGAGAGA---------- t0520806 1
//
bmo-mir-9c nscaf2839:28907:28982:+ 76(nt) -41.70(kcal/mol)
GCGGGCCGTCTCTTTGGTATCCTAGCTGTAGGCGTGCGCGGCCCTAAAGTTATGGTACCGAAGTTACGGCTCGTGA bmo-mir-9c 3960
(((((((((..((((((((((.(((((.((((.((.....)))))).))))).))))))))))..)))))))))..
**********TCTTTGGTATCCTAGCTG************************************************ bmo-mir-9c-5p 2950
********************************************TAAAGTTATGGTACCGAAGTTA********** bmo-mir-9c-3p 1010
---------CTCTTTGGTATCCTAGCT------------------------------------------------- t0758090 1
---------CTCTTTGGTATCCTAGCTG------------------------------------------------ t0378583 1
---------CTCTTTGGTATCCTAGCTGT----------------------------------------------- t0485723 1
----------TCTTTGGTATCCTAGCTG------------------------------------------------ t0001365 1272
----------TCTTTGGTATCCTAGCTGT----------------------------------------------- t0005644 296
----------TCTTTGGTATCCTAGCTGTA---------------------------------------------- t0011430 115
----------TCTTTGGTATCCTAGCTGTAG--------------------------------------------- t0002475 749
----------TCTTTGGTATCCTAGCTGTAGG-------------------------------------------- t0003562 506
-----------CTTTGGTATCCTAGCTGT----------------------------------------------- t0323121 1
-----------CTTTGGTATCCTAGCTGTAGG-------------------------------------------- t0734312 1
------------TTTGGTATCCTAGCTGTA---------------------------------------------- t0545623 1
------------TTTGGTATCCTAGCTGTAG--------------------------------------------- t0089156 4
------------TTTGGTATCCTAGCTGTAGG-------------------------------------------- t0268280 1
-------------TTGGTATCCTAGCTGTAGG-------------------------------------------- t0668549 1
--------------------------------------------TAAAGTTATGGTACCGAAGT------------ t0118042 3
--------------------------------------------TAAAGTTATGGTACCGAAGTT----------- t0009895 142
--------------------------------------------TAAAGTTATGGTACCGAAGTTA---------- t0002130 859
---------------------------------------------AAAGTTATGGTACCGAAGTTA---------- t0084313 4
----------------------------------------------AAGTTATGGTACCGAAGTTA---------- t0140039 2
//
bmo-mir-306 nscaf2839:30906:30980:+ 75(nt) -41.90(kcal/mol)
GGCGGCCGCCTCAGGTACTAGGTGACTCTGAGTGGTGCCGGTCTCAGAGCCGCCTCGTGCCTCAGCGCGGGCTCC bmo-mir-306 53256
((.(.((((((.((((((.(((((.(((((((((....))..))))))).))))).)))))).)).)))).).))
**********TCAGGTACTAGGTGACTCTGA******************************************** bmo-mir-306-5p 53147
********************************************CAGAGCCGCCTCGTGCCTCAG********** bmo-mir-306-3p 107
---------CTCAGGTACTAGGTGACT------------------------------------------------ t0673311 1
---------CTCAGGTACTAGGTGACTCTG--------------------------------------------- t0081481 5
---------CTCAGGTACTAGGTGACTCTGA-------------------------------------------- t0022867 39
---------CTCAGGTACTAGGTGACTCTGAG------------------------------------------- t0113533 3
----------TCAGGTACTAGGTGACTC----------------------------------------------- t0004631 378
----------TCAGGTACTAGGTGACTCT---------------------------------------------- t0005310 319
----------TCAGGTACTAGGTGACTCTG--------------------------------------------- t0000894 1765
----------TCAGGTACTAGGTGACTCTGA-------------------------------------------- t0000003 47942
----------TCAGGTACTAGGTGACTCTGAG------------------------------------------- t0000873 1817
----------TCAGGTACTAGGTGACTCTGAGT------------------------------------------ t0076649 5
-----------CAGGTACTAGGTGACTCT---------------------------------------------- t0101807 3
-----------CAGGTACTAGGTGACTCTG--------------------------------------------- t0050181 10
-----------CAGGTACTAGGTGACTCTGA-------------------------------------------- t0007551 205
-----------CAGGTACTAGGTGACTCTGAG------------------------------------------- t0056446 8
-----------CAGGTACTAGGTGACTCTGAGT------------------------------------------ t0717196 1
------------AGGTACTAGGTGACTCTG--------------------------------------------- t0028076 27
------------AGGTACTAGGTGACTCTGA-------------------------------------------- t0003055 600
------------AGGTACTAGGTGACTCTGAG------------------------------------------- t0034401 19
---------------TACTAGGTGACTCTGAGTGGTG-------------------------------------- t0449766 1
---------------TACTAGGTGACTCTGAGTGGTGC------------------------------------- t0411401 1
--------------------------------------------CAGAGCCGCCTCGTGCCTCA----------- t0026849 29
--------------------------------------------CAGAGCCGCCTCGTGCCTCAG---------- t0026429 30
--------------------------------------------CAGAGCCGCCTCGTGCCTCAGC--------- t0118954 3
--------------------------------------------CAGAGCCGCCTCGTGCCTCAGCG-------- t0088541 4
---------------------------------------------AGAGCCGCCTCGTGCCTCA----------- t0068694 6
---------------------------------------------AGAGCCGCCTCGTGCCTCAG---------- t0040205 14
---------------------------------------------AGAGCCGCCTCGTGCCTCAGC--------- t0051660 9
---------------------------------------------AGAGCCGCCTCGTGCCTCAGCG-------- t0044912 12
//
bmo-mir-2852 nscaf2993:5966849:5966937:- 89(nt) -18.50(kcal/mol)
AGCATAGAACCAGATTTCGGATTTTTTGTATAAATTGCTGTATGAGCGTGAACTACAACAGATGAATTTTTTGAGAACCGTCTATGCTA mireap-psg-m0006 8
((((((((.(((((.(((..((((.(((((.....((((.....)))).....))))).)))))))...)))).).....)))))))).
**********CAGATTTCGGATTTTTTGTA*********************************************************** mireap-psg-m0006-5p 8
----------CAGATTTCGGATTTTTTG------------------------------------------------------------- t0111740 3
----------CAGATTTCGGATTTTTTGTA----------------------------------------------------------- t0124746 3
-----------AGATTTCGGATTTTTTGTA----------------------------------------------------------- t0204411 2
//
bmo-mir-33 nscaf1898:9530344:9530423:+ 80(nt) -24.90(kcal/mol)
TAAAGCGAGAGTGCATTGTAGTTGCATTGCACCGGTTCCATTAACGTGCAATATGACTACAAGGCAAATCCCGAATTAGT bmo-mir-33 66
(((..((.((.(((.((((((((..(((((((..(((.....))))))))))..)))))))).)))..)).))..)))..
**********GTGCATTGTAGTTGCATTGCA************************************************* bmo-mir-33-5p 57
************************************************CAATATGACTACAAGGCAAATC********** bmo-mir-33-3p 9
----------GTGCATTGTAGTTGCATT---------------------------------------------------- t0074482 5
----------GTGCATTGTAGTTGCATTG--------------------------------------------------- t0182589 2
----------GTGCATTGTAGTTGCATTGC-------------------------------------------------- t0046602 11
----------GTGCATTGTAGTTGCATTGCA------------------------------------------------- t0023974 36
----------GTGCATTGTAGTTGCATTGCAC------------------------------------------------ t0105154 3
-----------------------------------------------GCAATATGACTACAAGGCAAAT----------- t0730405 1
------------------------------------------------CAATATGACTACAAGGCAAA------------ t0471440 1
------------------------------------------------CAATATGACTACAAGGCAAAT----------- t0128608 3
------------------------------------------------CAATATGACTACAAGGCAAATC---------- t0092420 4
//
bmo-mir-2807c nscaf2948:2116581:2116656:- 76(nt) -38.30(kcal/mol)
TAACCAGACGTACGACGATGCGACAAATATGACATGTTTACACGTGTCATATTTCGCATTGTTGACGTTTTGTTGT bmo-mir-2807c 47
((((.((((((.(((((((((((..((((((((((((....))))))))))))))))))))))))))))).)))).
**********TACGACGATGCGACAAATATGACA****************************************** bmo-mir-2807c-5p 47
----------TACGACGATGCGACAAATATGAC------------------------------------------- t0054017 9
----------TACGACGATGCGACAAATATGACA------------------------------------------ t0024508 34
----------TACGACGATGCGACAAATATGACAT----------------------------------------- t0206077 2
-----------ACGACGATGCGACAAATATGACA------------------------------------------ t0157300 2
//
bmo-mir-11 nscaf2655:1162541:1162620:+ 80(nt) -40.00(kcal/mol)
TCGCGTTTTGTGGCTAGCACTCGACATGTGACCTGTGTTCGGTAATCACATCACAGTCAGAGTTCTAGCTACACGGCGCG bmo-mir-11 590
.(((((..(((((((((.(((((((.(((((..((((.........)))))))))))).)))).)))))))))..)))))
************************************************CATCACAGTCAGAGTTCTAGCT********** bmo-mir-11-3p 590
------------------------------------------------CATCACAGTCAGAGTTCT-------------- t0701907 1
------------------------------------------------CATCACAGTCAGAGTTCTA------------- t0085650 4
------------------------------------------------CATCACAGTCAGAGTTCTAG------------ t0021395 43
------------------------------------------------CATCACAGTCAGAGTTCTAGC----------- t0020241 47
------------------------------------------------CATCACAGTCAGAGTTCTAGCT---------- t0003824 470
------------------------------------------------CATCACAGTCAGAGTTCTAGCTA--------- t0140978 2
-------------------------------------------------ATCACAGTCAGAGTTCTAG------------ t0522347 1
-------------------------------------------------ATCACAGTCAGAGTTCTAGCT---------- t0051008 10
----------------------------------------------------ACAGTCAGAGTTCTAGCT---------- t0045504 12
//
bmo-mir-998 nscaf2655:1163490:1163562:+ 73(nt) -45.50(kcal/mol)
CTCGGTCGCGAGCTGCCTCCCGTGCGGCTGCAGTGCTCGCGTGTAGCACCATGGGATTCAGCTCACGGCCGCT bmo-mir-998 102
..((((((.((((((..(((((((..((((((((....)).))))))..)))))))..)))))).))))))..
*******************************************TAGCACCATGGGATTCAGCT********** bmo-mir-998-3p 102
-------------------------------------------TAGCACCATGGGATTCAG------------ t0625146 1
-------------------------------------------TAGCACCATGGGATTCAGC----------- t0067186 6
-------------------------------------------TAGCACCATGGGATTCAGCT---------- t0021946 41
-------------------------------------------TAGCACCATGGGATTCAGCTC--------- t0044752 12
-------------------------------------------TAGCACCATGGGATTCAGCTCA-------- t0022333 40
--------------------------------------------AGCACCATGGGATTCAGCTCA-------- t0433872 1
---------------------------------------------GCACCATGGGATTCAGCTCA-------- t0637761 1
//
bmo-mir-308 nscaf2888:8074829:8074904:- 76(nt) -31.50(kcal/mol)
CGTTTCCACGCGTGGTATTATTCTTGTGAATGTGTTTTAGCTACAATCACAGGATAATACTGCGAGTGGCGGTGTC bmo-mir-308 6453
(((..((((.((..(((((((.(((((((.(((((....)).))).))))))))))))))..)).))))..)))..
**********CGTGGTATTATTCTTGTGAATGT******************************************* bmo-mir-308-5p 44
********************************************AATCACAGGATAATACTGCGAG********** bmo-mir-308-3p 6409
----------CGTGGTATTATTCTTGTGAA---------------------------------------------- t0514082 1
----------CGTGGTATTATTCTTGTGAAT--------------------------------------------- t0110597 3
----------CGTGGTATTATTCTTGTGAATG-------------------------------------------- t0116021 3
----------CGTGGTATTATTCTTGTGAATGT------------------------------------------- t0024214 35
-----------GTGGTATTATTCTTGTGAATG-------------------------------------------- t0362019 1
-----------GTGGTATTATTCTTGTGAATGT------------------------------------------- t0498047 1
-------------------------------------------CAATCACAGGATAATACTGCGAG---------- t0192180 2
--------------------------------------------AATCACAGGATAATACTG-------------- t0019372 51
--------------------------------------------AATCACAGGATAATACTGC------------- t0008552 174
--------------------------------------------AATCACAGGATAATACTGCG------------ t0028757 26
--------------------------------------------AATCACAGGATAATACTGCGA----------- t0003281 556
--------------------------------------------AATCACAGGATAATACTGCGAG---------- t0000156 5477
--------------------------------------------AATCACAGGATAATACTGCGAGT--------- t0016654 65
---------------------------------------------ATCACAGGATAATACTGCGAG---------- t0227891 1
------------------------------------------------ACAGGATAATACTGCGAG---------- t0018060 57
//
bmo-mir-2756 nscaf2887:1318110:1318186:- 77(nt) -40.40(kcal/mol)
TCAGTTGCACACCCTGTAGCTGCCAAGGGGCGCAGCTTAATTCCGCCCCTCGGCTGCTACATTGTATGCTACTGAAT bmo-mir-2756 2489
(((((.(((.((..((((((.(((.(((((((...........))))))).))).))))))..)).))).)))))..
**********ACCCTGTAGCTGCCAAGGGGCG********************************************* bmo-mir-2756-5p 2486
*********************************************CCCCTCGGCTGCTACATTGTAT********** bmo-mir-2756-3p 3
---------CACCCTGTAGCTGCCAAGGGGCG--------------------------------------------- t0180553 2
----------ACCCTGTAGCTGCCAAGG------------------------------------------------- t0060052 7
----------ACCCTGTAGCTGCCAAGGG------------------------------------------------ t0041272 14
----------ACCCTGTAGCTGCCAAGGGG----------------------------------------------- t0039578 15
----------ACCCTGTAGCTGCCAAGGGGC---------------------------------------------- t0013164 93
----------ACCCTGTAGCTGCCAAGGGGCG--------------------------------------------- t0000629 2329
----------ACCCTGTAGCTGCCAAGGGGCGC-------------------------------------------- t0207198 2
----------ACCCTGTAGCTGCCAAGGGGCGCA------------------------------------------- t0545581 1
-----------CCCTGTAGCTGCCAAGGGG----------------------------------------------- t0576437 1
-----------CCCTGTAGCTGCCAAGGGGCG--------------------------------------------- t0040316 14
------------CCTGTAGCTGCCAAGGGGC---------------------------------------------- t0562013 1
------------CCTGTAGCTGCCAAGGGGCG--------------------------------------------- t0073470 5
-------------CTGTAGCTGCCAAGGGGCG--------------------------------------------- t0195816 2
---------------------------------------------CCCCTCGGCTGCTACATTGTAT---------- t0108560 3
//
bmo-mir-2846 nscaf2865:1621404:1621497:- 94(nt) -28.50(kcal/mol)
AATATATCGTGGGATTACTAATGGCGTAGTGCGAACGCGTGAACCGAGACGTGGAAACGAGTCGTATGGTGCGAAGAAGTCCCGGCGGAGACAG bmo-mir-2846 11
......((((((((((.((..(.(((..((((((...(((...(((.....)))..)))..))))))..))).))).)))))).))))......
**********GGGATTACTAATGGCGTAGTGCG************************************************************* bmo-mir-2846-5p 11
----------GGGATTACTAATGGCGTAGTGCG------------------------------------------------------------- t0081401 5
----------GGGATTACTAATGGCGTAGTGCGA------------------------------------------------------------ t0127052 3
----------GGGATTACTAATGGCGTAGTGCGAA----------------------------------------------------------- t0109703 3
//
bmo-mir-2849-2 nscaf2901:1007818:1007914:+ 97(nt) -25.30(kcal/mol)
GTGGACGTTTAACTTTACGATTATGGACTCAGTTCCAAAAGATAGCTGGTGTCTTATGTGGGACGAAACCGTGGCGGGTTGAGGTGGAAATGAAATG bmo-mir-2849-2 8
.....(((((.((((((((.((((((..((.((((((.((((((.....))))))...))))))))..))))))))...))))))..))))).....
**********AACTTTACGATTATGGACTCAG***************************************************************** bmo-mir-2849-2-5p 8
----------AACTTTACGATTATGGAC--------------------------------------------------------------------- t0607248 1
----------AACTTTACGATTATGGACTCA------------------------------------------------------------------ t0289627 1
----------AACTTTACGATTATGGACTCAG----------------------------------------------------------------- t0121055 3
----------AACTTTACGATTATGGACTCAGT---------------------------------------------------------------- t0135030 2
----------AACTTTACGATTATGGACTCAGTT--------------------------------------------------------------- t0622196 1
//
bmo-mir-2757 nscaf2902:1922168:1922246:- 79(nt) -30.10(kcal/mol)
AATTATTGAAACGGGAATGGTCACTTACAACTGTTTTTTCTTTCTAGCTGAAAGTGTCCATTTCCGTTTTGATACTATG bmo-mir-2757 35
...(((..((((((((((((.(((((.((.(((...........))).)).))))).))))))))))))..))).....
**********ACGGGAATGGTCACTTACAACT*********************************************** bmo-mir-2757-5p 23
***********************************************CTGAAAGTGTCCATTTCCGTTT********** bmo-mir-2757-3p 12
----------ACGGGAATGGTCACTTACAA------------------------------------------------- t0504988 1
----------ACGGGAATGGTCACTTACAACT----------------------------------------------- t0032345 21
-----------CGGGAATGGTCACTTACAACT----------------------------------------------- t0800932 1
-----------------------------------------------CTGAAAGTGTCCATTTCCGT------------ t0236372 1
-----------------------------------------------CTGAAAGTGTCCATTTCCGTT----------- t0083663 4
-----------------------------------------------CTGAAAGTGTCCATTTCCGTTT---------- t0095785 4
-----------------------------------------------CTGAAAGTGTCCATTTCCGTTTT--------- t0484115 1
------------------------------------------------TGAAAGTGTCCATTTCCGTTT---------- t0157766 2
//
bmo-mir-2849-3 nscaf3052:393771:393867:+ 97(nt) -23.20(kcal/mol)
GTGGACGTTTAACTTTACGATTATGGACTCAGTTCCAAAAGATAACTGATGTTTTATGTGGGACGAAACCATGGCGGGTTGAGGTGGAAATGAAATG bmo-mir-2849-3 8
.....(((((.((((((((.((((((..((.((((((.((((((.....))))))...))))))))..))))))))...))))))..))))).....
**********AACTTTACGATTATGGACTCAG***************************************************************** bmo-mir-2849-3-5p 8
----------AACTTTACGATTATGGAC--------------------------------------------------------------------- t0607248 1
----------AACTTTACGATTATGGACTCA------------------------------------------------------------------ t0289627 1
----------AACTTTACGATTATGGACTCAG----------------------------------------------------------------- t0121055 3
----------AACTTTACGATTATGGACTCAGT---------------------------------------------------------------- t0135030 2
----------AACTTTACGATTATGGACTCAGTT--------------------------------------------------------------- t0622196 1
//
mireap-psg-m0017 nscaf3052:774622:774711:+ 90(nt) -24.00(kcal/mol) tRNA-like
CCGTGGCGCAACGGTAGCGCGTCTGACTCCAGATCAGAAGGTTGCGTGTTCAAATCACGTCGGGGTCACGGTTCTCTTTTTGCTCTATCT mireap-psg-m0017 8
..((((.((((.(..(((.(((..((((((.((((....))))(((((.......))))).))))))))))))..)...)))).))))..
************************************************************CGGGGTCACGGTTCTCTTTT********** mireap-psg-m0017-3p 8
------------------------------------------------------------CGGGGTCACGGTTCTCTTTT---------- t0124125 3
-------------------------------------------------------------GGGGTCACGGTTCTCTTT----------- t0143670 2
-------------------------------------------------------------GGGGTCACGGTTCTCTTTT---------- t0115303 3
//
bmo-mir-2758 nscaf2204:2811874:2811949:+ 76(nt) -37.00(kcal/mol)
AGTTTAGAAGACTTGGTAGAACACGTAGTAAGCAGGTGGAATCTCCCTGCGTGTTCTACCAAGTTATCTAGGTTGG bmo-mir-2758 2736
((..((((.(((((((((((((((((((..((..........))..))))))))))))))))))).))))..))..
**********ACTTGGTAGAACACGTAGTAAG******************************************** bmo-mir-2758-5p 2677
********************************************CCCTGCGTGTTCTACCAAGTTA********** bmo-mir-2758-3p 35
----TAGAAGACTTGGTAGAACAC---------------------------------------------------- t0624577 1
-----AGAAGACTTGGTAGAACACGT-------------------------------------------------- t0063124 7
-----AGAAGACTTGGTAGAACACGTA------------------------------------------------- t0038585 16
-------AAGACTTGGTAGAACACGTAG------------------------------------------------ t0620797 1
-------AAGACTTGGTAGAACACGTAGT----------------------------------------------- t0040352 14
---------GACTTGGTAGAACACGTAGTAA--------------------------------------------- t0542259 1
----------ACTTGGTAGAACACGTAG------------------------------------------------ t0127632 3
----------ACTTGGTAGAACACGTAGTA---------------------------------------------- t0033887 19
----------ACTTGGTAGAACACGTAGTAA--------------------------------------------- t0004153 428
----------ACTTGGTAGAACACGTAGTAAG-------------------------------------------- t0000689 2188
----------ACTTGGTAGAACACGTAGTAAGCA------------------------------------------ t0239283 1
-----------CTTGGTAGAACACGTAGTAAG-------------------------------------------- t0039567 15
------------TTGGTAGAACACGTAGTAA--------------------------------------------- t0232315 1
------------TTGGTAGAACACGTAGTAAG-------------------------------------------- t0076425 5
-------------TGGTAGAACACGTAGTAAG-------------------------------------------- t0403380 1
--------------------------------------------CCCTGCGTGTTCTACCAAGTTA---------- t0025688 32
--------------------------------------------CCCTGCGTGTTCTACCAAGTTAT--------- t0800056 1
------------------------------------------------GCGTGTTCTACCAAGTTA---------- t0206375 2
//
bmo-mir-2759 nscaf2734:1231026:1231102:+ 77(nt) -20.60(kcal/mol)
TTCAATGACTCTCCGTGTTCTTTAATCACTCAAGACTTATGTTCTTGAAAGATCATAGAATGCGAAATGTCCTTGTA bmo-mir-2759 26
..(((.(((....((((((((...(((..(((((((....).))))))..)))...))))))))....))).)))..
*********************************************TGAAAGATCATAGAATGCGAAA********** bmo-mir-2759-3p 26
---------------------------------------------TGAAAGATCATAGAATGCGA------------ t0051049 10
---------------------------------------------TGAAAGATCATAGAATGCGAA----------- t0073758 5
---------------------------------------------TGAAAGATCATAGAATGCGAAA---------- t0050867 10
---------------------------------------------TGAAAGATCATAGAATGCGAAAT--------- t0410003 1
//
bmo-mir-2745 nscaf2210:2415638:2415713:- 76(nt) -39.50(kcal/mol)
GTGCCGTTGATGGCCCGAAATTCCGAATTTTAGCTTTATTAATGCTAAATTCGGTCTTTCGGGCATATCAAAGGCA bmo-mir-2745 826
.((((.((((((((((((((..((((((((.(((.........)))))))))))..)))))))).)))))).))))
*********************************************TAAATTCGGTCTTTCGGGCAT********** bmo-mir-2745 -3p 826
--------------------------------------------CTAAATTCGGTCTTTCGGGCAT---------- t0757852 1
---------------------------------------------TAAATTCGGTCTTTCGGG------------- t0046328 11
---------------------------------------------TAAATTCGGTCTTTCGGGC------------ t0036318 17
---------------------------------------------TAAATTCGGTCTTTCGGGCA----------- t0008702 171
---------------------------------------------TAAATTCGGTCTTTCGGGCAT---------- t0003339 545
---------------------------------------------TAAATTCGGTCTTTCGGGCATA--------- t0055034 8
---------------------------------------------TAAATTCGGTCTTTCGGGCATAT-------- t0020123 48
----------------------------------------------AAATTCGGTCTTTCGGGCA----------- t0065452 6
----------------------------------------------AAATTCGGTCTTTCGGGCAT---------- t0054038 9
----------------------------------------------AAATTCGGTCTTTCGGGCATAT-------- t0069867 6
-----------------------------------------------AATTCGGTCTTTCGGGCAT---------- t0098205 4
//
bmo-mir-2793 nscaf1690:2500522:2500603:- 82(nt) -39.80(kcal/mol)
GGCTGGTGCGTGCGTAATCGTGTTCCGCTTTTTAGAATTTACATAAGTTTGTAAAAGCGGAACACGATTACGCTTATTATTA bmo-mir-2793 10
.((....))..(((((((((((((((((((((..((((((....))))))..))))))))))))))))))))).........
**********TGCGTAATCGTGTTCCGCTTT*************************************************** bmo-mir-2793-5p 9
----------TGCGTAATCGTGTTCCGCTTT--------------------------------------------------- t0078872 5
----------TGCGTAATCGTGTTCCGCTTTT-------------------------------------------------- t0096038 4
-----------------------------------------------TTTGTAAAAGCGGAACACGATTA------------ t0666685 1
//
bmo-mir-2762 nscaf2734:993104:993186:- 83(nt) -39.70(kcal/mol)
TTTACTATTTTACCGTCACATTTCTTTATGTATCACGGATGGAGACACGTGGTACGTCGGGAAATGTACGGTAAAATATGATT bmo-mir-2762 75
.....(((((((((((.((((((((..((((((((((..((....))))))))))))..))))))))))))))))))).....
***************************************************GTACGTCGGGAAATGTACGGTA********** bmo-mir-2762-3p 75
-------------------------------------------------TGGTACGTCGGGAAATGTACGG------------ t0075842 5
---------------------------------------------------GTACGTCGGGAAATGTACGG------------ t0141620 2
---------------------------------------------------GTACGTCGGGAAATGTACGGT----------- t0025405 32
---------------------------------------------------GTACGTCGGGAAATGTACGGTA---------- t0025550 32
----------------------------------------------------TACGTCGGGAAATGTACGGTA---------- t0109312 3
----------------------------------------------------TACGTCGGGAAATGTACGGTAA--------- t0729885 1
//
bmo-mir-279d nscaf3026:738217:738295:+ 79(nt) -30.60(kcal/mol)
GGTTTCCTCAGACGATGAGTGACCGTTTAGTTCAAGTTGTCAATTCTTGACTAGATTTTCACTTATCCTCTGCGGGCAC bmo-mir-279d 32
.((.(((.((((.(((((((((..(((((((.((((.........)))))))))))..))))))))).)))).))).))
***********************************************TGACTAGATTTTCACTTATCCT********** bmo-mir-279d-3p 32
-----------------------------------------------TGACTAGATTTTCACTTATCC----------- t0129236 3
-----------------------------------------------TGACTAGATTTTCACTTATCCT---------- t0027308 28
-------------------------------------------------ACTAGATTTTCACTTATCCT---------- t0297309 1
//
bmo-mir-2765 nscaf3026:1824897:1824971:+ 75(nt) -36.20(kcal/mol)
TATCTGGGCCTGGTAACTCCACCACCGTTGGCGTTATCAATCCGCCAACGGGGTAAGAGTTCCCTTTCCTAGACG bmo-mir-2765 5
..((((((...((.(((((.(((.(((((((((.........))))))))))))..))))).))...))))))..
**********TGGTAACTCCACCACCGTTGGC******************************************* bmo-mir-2765-5p 5
----------TGGTAACTCCACCACCGTTGG-------------------------------------------- t0189605 2
----------TGGTAACTCCACCACCGTTGGC------------------------------------------- t0115814 3
//
bmo-mir-2766 nscaf2686:161868:161940:- 73(nt) -34.30(kcal/mol)
CATTACTCGTCCGCCCTTCGTCTTGACTGGCGCTGTCGCTTGCATCAGTCTTGTCGAATGGTGGGTGAGTTTC bmo-mir-2766 10182
....((((..(((((.((((.(..(((((..((........))..)))))..).)))).)))))..))))...
**********CCGCCCTTCGTCTTGACTGGCG***************************************** bmo-mir-2766-5p 36
********************************************TCAGTCTTGTCGAATGGTG********** bmo-mir-2766-3p 10146
----------CCGCCCTTCGTCTTGACTG-------------------------------------------- t0095654 4
----------CCGCCCTTCGTCTTGACTGG------------------------------------------- t0119560 3
----------CCGCCCTTCGTCTTGACTGGC------------------------------------------ t0134626 2
----------CCGCCCTTCGTCTTGACTGGCG----------------------------------------- t0028568 26
-------------CCCTTCGTCTTGACTGGCG----------------------------------------- t0302244 1
------------------------------------------CATCAGTCTTGTCGAATGGT----------- t0706742 1
------------------------------------------CATCAGTCTTGTCGAATGGTG---------- t0798774 1
-------------------------------------------ATCAGTCTTGTCGAATGG------------ t0192385 2
-------------------------------------------ATCAGTCTTGTCGAATGGT----------- t0044678 12
-------------------------------------------ATCAGTCTTGTCGAATGGTG---------- t0068139 6
-------------------------------------------ATCAGTCTTGTCGAATGGTGG--------- t0031491 22
-------------------------------------------ATCAGTCTTGTCGAATGGTGGG-------- t0154942 2
--------------------------------------------TCAGTCTTGTCGAATGGT----------- t0009875 142
--------------------------------------------TCAGTCTTGTCGAATGGTG---------- t0000088 7746
--------------------------------------------TCAGTCTTGTCGAATGGTGG--------- t0000994 1617
--------------------------------------------TCAGTCTTGTCGAATGGTGGG-------- t0012965 95
--------------------------------------------TCAGTCTTGTCGAATGGTGGGT------- t0004012 446
---------------------------------------------CAGTCTTGTCGAATGGTG---------- t0457197 1
---------------------------------------------CAGTCTTGTCGAATGGTGG--------- t0451663 1
----------------------------------------------AGTCTTGTCGAATGGTGG--------- t0022364 40
----------------------------------------------AGTCTTGTCGAATGGTGGGT------- t0043921 12
//
bmo-mir-279b nscaf2823:2930726:2930802:+ 77(nt) -29.30(kcal/mol)
TTTGTAGTTAATGGGTATAGGTCTAGTATCACCGGGCTGATTCTGTGACTAGATCTACACTCATTGAGTGCTTATGG bmo-mir-279b 1899
...(((.(((((((((.(((((((((..((((.(((....))).))))))))))))).))))))))).)))......
**********ATGGGTATAGGTCTAGTAT************************************************ bmo-mir-279b-5p 7
*********************************************TGACTAGATCTACACTCATTGA********** bmo-mir-279b-3p 1892
---------AATGGGTATAGGTCTAGTATC----------------------------------------------- t0477128 1
---------AATGGGTATAGGTCTAGTATCA---------------------------------------------- t0203382 2
---------AATGGGTATAGGTCTAGTATCACC-------------------------------------------- t0688051 1
----------ATGGGTATAGGTCTAGTA------------------------------------------------- t0775412 1
----------ATGGGTATAGGTCTAGTAT------------------------------------------------ t0172984 2
-------------------------------------------TGTGACTAGATCTACACTCATT------------ t0240685 1
---------------------------------------------TGACTAGATCTACACTCA-------------- t0046047 11
---------------------------------------------TGACTAGATCTACACTCAT------------- t0070855 6
---------------------------------------------TGACTAGATCTACACTCATT------------ t0031486 22
---------------------------------------------TGACTAGATCTACACTCATTG----------- t0004611 380
---------------------------------------------TGACTAGATCTACACTCATTGA---------- t0001162 1451
----------------------------------------------GACTAGATCTACACTCATTG----------- t0110454 3
----------------------------------------------GACTAGATCTACACTCATTGA---------- t0039084 15
-----------------------------------------------ACTAGATCTACACTCATTG----------- t0619181 1
-----------------------------------------------ACTAGATCTACACTCATTGA---------- t0169942 2
//
bmo-mir-279c nscaf2823:2930986:2931065:+ 80(nt) -32.80(kcal/mol)
TGATATTTGTGGGCGAGTTTGCTTCTGGTTCATGTTTTATATTGATCATGACTAGATCCATACTCGTCTGCAGCCATCAA bmo-mir-279c 7207
((((..(((..(((((((.((..((((((.((((.((......)).))))))))))..)).)))))))..)))..)))).
**********GGGCGAGTTTGCTTCTGGTTCA************************************************ bmo-mir-279c-5p 1
************************************************TGACTAGATCCATACTCGTCTG********** bmo-mir-279c-3p 7206
----------GGGCGAGTTTGCTTCTGGTTCA------------------------------------------------ t0727245 1
----------------------------------------------CATGACTAGATCCATACTCGT------------- t0660848 1
----------------------------------------------CATGACTAGATCCATACTCGTCT----------- t0462390 1
-----------------------------------------------ATGACTAGATCCATACTCGTCT----------- t0204775 2
-----------------------------------------------ATGACTAGATCCATACTCGTCTG---------- t0557821 1
------------------------------------------------TGACTAGATCCATACTCG-------------- t0041351 14
------------------------------------------------TGACTAGATCCATACTCGT------------- t0009671 147
------------------------------------------------TGACTAGATCCATACTCGTC------------ t0007277 215
------------------------------------------------TGACTAGATCCATACTCGTCT----------- t0001142 1470
------------------------------------------------TGACTAGATCCATACTCGTCTG---------- t0000258 4163
------------------------------------------------TGACTAGATCCATACTCGTCTGC--------- t0001623 1106
------------------------------------------------TGACTAGATCCATACTCGTCTGCA-------- t0018987 52
-------------------------------------------------GACTAGATCCATACTCGTCT----------- t0063492 7
-------------------------------------------------GACTAGATCCATACTCGTCTG---------- t0048040 11
-------------------------------------------------GACTAGATCCATACTCGTCTGC--------- t0197825 2
-------------------------------------------------GACTAGATCCATACTCGTCTGCA-------- t0135843 2
--------------------------------------------------ACTAGATCCATACTCGTCT----------- t0422546 1
--------------------------------------------------ACTAGATCCATACTCGTCTG---------- t0061924 7
--------------------------------------------------ACTAGATCCATACTCGTCTGC--------- t0124463 3
--------------------------------------------------ACTAGATCCATACTCGTCTGCA-------- t0642098 1
//
bmo-mir-2853 nscaf2823:1299695:1299761:- 67(nt) -27.70(kcal/mol)
CTCCACTCCTGTCACGGGTCGGCCTGGCATTGCAGTGCCGCCGGGATCGGCCCTCAGAAGAGTATAT mireap-psg-m0028 9
....(((((((....(((((((((((((...((...)).)))))).))))))).)))..))))....
**********GTCACGGGTCGGCCTGGCATT************************************ mireap-psg-m0028-5p 9
---------TGTCACGGGTCGGCCTGGCAT------------------------------------- t0159338 2
----------GTCACGGGTCGGCCTGGCATT------------------------------------ t0079480 5
-----------TCACGGGTCGGCCTGGCATT------------------------------------ t0229108 1
------------CACGGGTCGGCCTGGCATT------------------------------------ t0478607 1
//
bmo-mir-2847 nscaf2053:702015:702096:+ 82(nt) -26.60(kcal/mol)
ACCCAGCTTCCATCGGCTTGGATAATATCCTGTGCGTAGAGTGTAGTTTATTGTGTTTGTCAGTGCGGTATAATATGCTGGG bmo-mir-2847 9
.((((((.(((((.(((..(.((((((..(((..(.....)..)))..)))))).)..))).))).))........))))))
************************************************TATTGTGTTTGTCAGTGCGGTATA********** bmo-mir-2847-3p 8
--------------------GATAATATCCTGTGCGTA-------------------------------------------- t0758890 1
------------------------------------------------TATTGTGTTTGTCAGTGCGGTATA---------- t0064015 7
------------------------------------------------TATTGTGTTTGTCAGTGCGGTATAAT-------- t0255726 1
//
bmo-mir-1-as nscaf2589:5616179:5616256:+ 78(nt) -29.72(kcal/mol)
CGCGCAGCTCCATACTTCTTTACATTCCATATGATTACAATGACTATGGGAAGTAAGGAAGCACGGAACTTGCGCAAG mireap-psg-m0030 10
.((((((.(((...(((((((((.(((((((.............))))))).)))))))))...))).).)))))...
**********CATACTTCTTTACATTCCAT************************************************ mireap-psg-m0030-5p 1
**********************************************TGGGAAGTAAGGAAGCACGGAA********** mireap-psg-m0030-3p 9
----------CATACTTCTTTACATTCCAT------------------------------------------------ t0779910 1
----------------------------------------------TGGGAAGTAAGGAAGCACGGA----------- t0105098 3
----------------------------------------------TGGGAAGTAAGGAAGCACGGAA---------- t0069125 6
//
bmo-mir-2799 nscaf2852:1978774:1978846:+ 73(nt) -49.00(kcal/mol)
ATATGGAATTAGAGGTTTATGAACATGATGAGTTTACGATACTCATCATGTTCATAAACCTCTAATTCCAAAC bmo-mir-2799 7
...((((((((((((((((((((((((((((((.......))))))))))))))))))))))))))))))...
**********AGAGGTTTATGAACATGATGAG***************************************** bmo-mir-2799-5p 7
---------TAGAGGTTTATGAACATGATGA------------------------------------------ t0250689 1
----------AGAGGTTTATGAACATGATG------------------------------------------- t0138853 2
----------AGAGGTTTATGAACATGATGA------------------------------------------ t0456837 1
----------AGAGGTTTATGAACATGATGAG----------------------------------------- t0113170 3
//
bmo-mir-2799-as nscaf2852:1978771:1978846:- 76(nt) -49.30(kcal/mol)
GTTTGGAATTAGAGGTTTATGAACATGATGAGTATCGTAAACTCATCATGTTCATAAACCTCTAATTCCATATACA anti-bmo-mir-2820 7
((.((((((((((((((((((((((((((((((.......))))))))))))))))))))))))))))))...)).
**********AGAGGTTTATGAACATGATGAG******************************************** anti-bmo-mir-2820-5p 7
---------TAGAGGTTTATGAACATGATGA--------------------------------------------- t0250689 1
----------AGAGGTTTATGAACATGATG---------------------------------------------- t0138853 2
----------AGAGGTTTATGAACATGATGA--------------------------------------------- t0456837 1
----------AGAGGTTTATGAACATGATGAG-------------------------------------------- t0113170 3
//
bmo-mir-2849-1 nscaf2986:2537704:2537800:+ 97(nt) -22.80(kcal/mol)
GTGGACGTTTAACTTTACGATTATGGACTCAGTTCCAAAAGATAACTGGTGTTTTATGTGGGACGAAACCGTGGCGGGTTGAGGTGGAAATGAAATG bmo-mir-2849-1 8
.....(((((.((((((((.((((((..((.((((((.((((((.....))))))...))))))))..))))))))...))))))..))))).....
**********AACTTTACGATTATGGACTCAG***************************************************************** bmo-mir-2849-1-5p 8
----------AACTTTACGATTATGGAC--------------------------------------------------------------------- t0607248 1
----------AACTTTACGATTATGGACTCA------------------------------------------------------------------ t0289627 1
----------AACTTTACGATTATGGACTCAG----------------------------------------------------------------- t0121055 3
----------AACTTTACGATTATGGACTCAGT---------------------------------------------------------------- t0135030 2
----------AACTTTACGATTATGGACTCAGTT--------------------------------------------------------------- t0622196 1
//
bmo-mir-2849-1 nscaf2986:2539879:2539975:+ 97(nt) -22.80(kcal/mol)
GTGGACGTTTAACTTTACGATTATGGACTCAGTTCCAAAAGATAACTGGTGTTTTATGTGGGACGAAACCGTGGCGGGTTGAGGTGGAAATGAAATG bmo-mir-2849-1 8
.....(((((.((((((((.((((((..((.((((((.((((((.....))))))...))))))))..))))))))...))))))..))))).....
**********AACTTTACGATTATGGACTCAG***************************************************************** bmo-mir-2849-1-5p 8
----------AACTTTACGATTATGGAC--------------------------------------------------------------------- t0607248 1
----------AACTTTACGATTATGGACTCA------------------------------------------------------------------ t0289627 1
----------AACTTTACGATTATGGACTCAG----------------------------------------------------------------- t0121055 3
----------AACTTTACGATTATGGACTCAGT---------------------------------------------------------------- t0135030 2
----------AACTTTACGATTATGGACTCAGTT--------------------------------------------------------------- t0622196 1
//
bmo-mir-375 nscaf2970:2055463:2055541:+ 79(nt) -40.10(kcal/mol)
CAGCAAGGCGACCCGAGCGGTCTGAGCAAACTGTGACAATATCTAGTTTGTTCGCCCCGGCTCGTGTCGCCAAGCGTCA bmo-mir-375 3196
..((..((((((.(((((((..(((((((((((.((.....)))))))))))))..)).))))).))))))..))....
**********ACCCGAGCGGTCTGAGCAAACT*********************************************** bmo-mir-375-5p 2229
**********************************************TTTGTTCGCCCCGGCTCGTGTCG********** bmo-mir-375-3p 967
----------ACCCGAGCGGTCTGAGCAA-------------------------------------------------- t0013335 91
----------ACCCGAGCGGTCTGAGCAAA------------------------------------------------- t0008498 176
----------ACCCGAGCGGTCTGAGCAAAC------------------------------------------------ t0004935 351
----------ACCCGAGCGGTCTGAGCAAACT----------------------------------------------- t0001122 1485
----------ACCCGAGCGGTCTGAGCAAACTG---------------------------------------------- t0289511 1
-----------CCCGAGCGGTCTGAGCAA-------------------------------------------------- t0111048 3
-----------CCCGAGCGGTCTGAGCAAA------------------------------------------------- t0040742 14
-----------CCCGAGCGGTCTGAGCAAAC------------------------------------------------ t0029926 24
-----------CCCGAGCGGTCTGAGCAAACT----------------------------------------------- t0016917 63
-----------CCCGAGCGGTCTGAGCAAACTG---------------------------------------------- t0105208 3
------------CCGAGCGGTCTGAGCAAA------------------------------------------------- t0174592 2
------------CCGAGCGGTCTGAGCAAAC------------------------------------------------ t0263836 1
------------CCGAGCGGTCTGAGCAAACT----------------------------------------------- t0045281 12
-------------CGAGCGGTCTGAGCAAACT----------------------------------------------- t0179672 2
--------------GAGCGGTCTGAGCAAACT----------------------------------------------- t0525046 1
----------------------------------------------TTTGTTCGCCCCGGCTCG--------------- t0629160 1
----------------------------------------------TTTGTTCGCCCCGGCTCGTG------------- t0022610 39
----------------------------------------------TTTGTTCGCCCCGGCTCGTGT------------ t0017175 62
----------------------------------------------TTTGTTCGCCCCGGCTCGTGTC----------- t0011883 108
----------------------------------------------TTTGTTCGCCCCGGCTCGTGTCG---------- t0002506 741
----------------------------------------------TTTGTTCGCCCCGGCTCGTGTCGC--------- t0038326 16
//
bmo-mir-2769 nscaf3060:149686:149763:+ 78(nt) -31.70(kcal/mol)
TAAATTACACGACCGAACATCTGATAATATACTATATGATATGATAATATATTATCAGATTTTCGGTCGCGTTATTTT bmo-mir-2769 37
.((((.((.((((((((.(((((((((((((.(((........))).))))))))))))).)))))))).)).)))).
**********************************************ATATATTATCAGATTTTCGGTC********** bmo-mir-2769-3p 37
---------------------------------------------AATATATTATCAGATTTTCGG------------ t0207095 2
---------------------------------------------AATATATTATCAGATTTTCGGT----------- t0181078 2
----------------------------------------------ATATATTATCAGATTTTCGG------------ t0136716 2
----------------------------------------------ATATATTATCAGATTTTCGGT----------- t0067739 6
----------------------------------------------ATATATTATCAGATTTTCGGTC---------- t0031331 22
------------------------------------------------ATATTATCAGATTTTCGGTC---------- t0137344 2
-------------------------------------------------TATTATCAGATTTTCGGT----------- t0397557 1
//
bmo-mir-2801 scaffold39715:393:478:+ 86(nt) -26.90(kcal/mol)
CACATGTTTAGTGGAATCTTGTGACTTTGTAAAGTGCTTGCAATCAGGCATGCGTGTGATGGCTGACAGAGGTTTTAAGCATGTGG bmo-mir-2801 5
((((((((((...(((((((((.((((..((..(((((((....)))))))...))..).)).).))).)))))))))))))))).
**********GTGGAATCTTGTGACTTTGTAAAG**************************************************** bmo-mir-2801-5p 5
----------GTGGAATCTTGTGACTTTGTAAA----------------------------------------------------- t0601977 1
----------GTGGAATCTTGTGACTTTGTAAAG---------------------------------------------------- t0088085 4
//
bmo-mir-2854 nscaf2779:40638:40717:- 80(nt) -18.20(kcal/mol)
AAGCCCTTTTTCTTTCAAAACTGCAGGACGGCCTTTATACGTGGCCTTTTCCAGTTTACGCAGCTAAATGAAGTGGTTTC mireap-psg-m0038 13
(((((((((..((....((((((.((((.((((.........)))))))).))))))....))......)))).))))).
**********TCTTTCAAAACTGCAGGACGGCCT********************************************** mireap-psg-m0038-5p 12
----------TCTTTCAAAACTGCAGGACGG------------------------------------------------- t0174231 2
----------TCTTTCAAAACTGCAGGACGGCCT---------------------------------------------- t0102939 3
----------TCTTTCAAAACTGCAGGACGGCCTT--------------------------------------------- t0192548 2
----------TCTTTCAAAACTGCAGGACGGCCTTT-------------------------------------------- t0143739 2
-----------CTTTCAAAACTGCAGGACGG------------------------------------------------- t0205540 2
------------TTTCAAAACTGCAGGACGGC------------------------------------------------ t0504843 1
----------------AAAACTGCAGGACGGCCTTT-------------------------------------------- t0353181 1
//
C. Repeat-associated novel miRNAs of posterior silk gland predicted by mireap based on the solexa sequencing reads
bmo-mir-2773-1 nscaf2176:143718:143810:- 93(nt) -21.00(kcal/mol)
TCCACATCAGTCTGATCCAGTAGAACCTCAGCAAAAATAAGGGTCTCATTGCTGCTACCAGGCTGTGGCTCATTTGGAATACACTGTCCGCCA bmo-mir-2773-1 699
.......((((.((.(((((..((.((.((((.........(((..((....))..)))..)))).)).))..))))).)).)))).......
**********TCTGATCCAGTAGAACCTCAGCA************************************************************ bmo-mir-2773-1-5p 698
------TCAGTCTGATCCAGTAGAACCT----------------------------------------------------------------- t0351508 1
------TCAGTCTGATCCAGTAGAACCTC---------------------------------------------------------------- t0399715 1
----------TCTGATCCAGTAGAACCT----------------------------------------------------------------- t0110965 3
----------TCTGATCCAGTAGAACCTC---------------------------------------------------------------- t0069313 6
----------TCTGATCCAGTAGAACCTCA--------------------------------------------------------------- t0037366 16
----------TCTGATCCAGTAGAACCTCAG-------------------------------------------------------------- t0010657 127
----------TCTGATCCAGTAGAACCTCAGC------------------------------------------------------------- t0016746 64
----------TCTGATCCAGTAGAACCTCAGCA------------------------------------------------------------ t0009357 154
----------TCTGATCCAGTAGAACCTCAGCAA----------------------------------------------------------- t0010008 140
----------TCTGATCCAGTAGAACCTCAGCAAA---------------------------------------------------------- t0011144 119
----------TCTGATCCAGTAGAACCTCAGCAAAA--------------------------------------------------------- t0016814 64
-----------CTGATCCAGTAGAACCTCAGCAAA---------------------------------------------------------- t0654173 1
------------TGATCCAGTAGAACCTCAGCAAA---------------------------------------------------------- t0189847 2
-----------------CAGTAGAACCTCAGCAAAAA-------------------------------------------------------- t0379926 1
//
bmo-mir-2850a-1 nscaf3031:2593625:2593722:- 98(nt) -20.30(kcal/mol)
GGCTGGATTACATCCATATCACTACAGGAAATCTCAAGAATTAACGCCCATGGACTTCTTTTTGTGGAGTGAAATTAAGAGACGTGTGTACAGAAGCG bmo-mir-2850a-1 10
.(((((((...)))).......((((.(...((((...((((..((((((..((......))..))).))).))))..))))..).))))....))).
*******************************************************************AGTGAAATTAAGAGACGTGTG********** bmo-mir-2850a-1-3p 10
-------------------------------------------------------------------AGTGAAATTAAGAGACGTGT----------- t0255981 1
-------------------------------------------------------------------AGTGAAATTAAGAGACGTGTG---------- t0064630 7
-------------------------------------------------------------------AGTGAAATTAAGAGACGTGTGT--------- t0143417 2
//
bmo-mir-2754 nscaf2826:32966:33062:- 97(nt) -28.63(kcal/mol)
TGGGTTTGGACATGTTGCTACGCAATGCCGGTCAAAAGCGCGTTGTTAAATCTGTGCGACATCTCACTCTGGTATTGACTGTAATAGTTTATCTCCA bmo-mir-2754 6
.(((..(((((.((((((....(((((((((.......((((..(......)..))))..........)))))))))...)))))))))))..))).
*******************************************************************TCTGGTATTGACTGTAATAG********** bmo-mir-2754-3p 6
-------------------------------------------------------------------TCTGGTATTGACTGTAATAG---------- t0068525 6
//
bmo-mir-2813-1 nscaf2888:4931203:4931281:+ 79(nt) -20.90(kcal/mol)
CCAAGCCAAATTCTAGATTAAGCCGTTGGAAAGACGTCACCAGTGACGAAATCCTACGGTTTTTAGCAGTTTTGATGTT bmo-mir-2813-1 6
.....(.((((((((((...((((((.(((....(((((....)))))...))).))))))))))).))))).).....
**********TTCTAGATTAAGCCGTTGGAA************************************************ bmo-mir-2813-1-5p 6
----------TTCTAGATTAAGCCGTTGGAA------------------------------------------------ t0085292 4
----------TTCTAGATTAAGCCGTTGGAAA----------------------------------------------- t0771108 1
----------TTCTAGATTAAGCCGTTGGAAAGA--------------------------------------------- t0283280 1
//
bmo-mir-2774a-1 nscaf2887:1227884:1227955:- 72(nt) -31.40(kcal/mol)
AAGACGATAAGGGATCGCCGGTCTACCGAGCAATATCACCCGCTCGGTGGAAGATCGTCCCTTAATCTTCAC bmo-mir-2774a-1 94
..((.(((((((((.((....((((((((((..........))))))))))....)))))))).))).))..
******************************************CTCGGTGGAAGATCGTCCCT********** bmo-mir-2774a-1-3p 94
------------------------------------------CTCGGTGGAAGATCGTCC------------ t0130204 3
------------------------------------------CTCGGTGGAAGATCGTCCC----------- t0077082 5
------------------------------------------CTCGGTGGAAGATCGTCCCT---------- t0020986 44
------------------------------------------CTCGGTGGAAGATCGTCCCTT--------- t0022160 41
------------------------------------------CTCGGTGGAAGATCGTCCCTTA-------- t0787964 1
//
bmo-mir-2774a-3 nscaf2829:4186621:4186693:+ 73(nt) -26.50(kcal/mol)
AAAAAAACATTCGGACCATCGGTCTACCGAGCAATATCACCCGCTCGGTGGAAGATCGTCCCTCCGTCGTTAA bmo-mir-2774a-3 52
............((((.(((..((((((((((..........)))))))))).))).))))............
*******************************************CTCGGTGGAAGATCGTCCCT********** bmo-mir-2774a-3-3p 52
-------------------------------------------CTCGGTGGAAGATCGTCC------------ t0130204 3
-------------------------------------------CTCGGTGGAAGATCGTCCC----------- t0077082 5
-------------------------------------------CTCGGTGGAAGATCGTCCCT---------- t0020986 44
//
bmo-mir-2818-1 nscaf2902:3934753:3934818:+ 66(nt) -19.80(kcal/mol)
CGAATCCCGCCAAGGGAAGATATCTGTATGATAAATATAAATGTCTTTTCCAGGGTTATGGATGTA bmo-mir-2818-1 5
...((((.(((..(..(((((((.(((((.....))))).)))))))..)...)))...))))...
**********CAAGGGAAGATATCTGTATG************************************ bmo-mir-2818-1-5p 5
----------CAAGGGAAGATATCTGTATG------------------------------------ t0074025 5
//
mireap
bmo-mir-2776 nscaf2734:2001414:2001488:+ 75(nt) -18.50(kcal/mol)
CTCCTATTAGAGAGTACGCAAAAAAACAATTTGGTTTTACCCGAAATTGCTTTTTTGCAAGCTCATTATCATCTA bmo-mir-2776 85
...........((((..((((((((.((((((((......)).)))))).))))))))..))))...........
**********AGAGTACGCAAAAAAACAATT******************************************** bmo-mir-2776-5p 85
----------AGAGTACGCAAAAAAACAA---------------------------------------------- t0551381 1
----------AGAGTACGCAAAAAAACAAT--------------------------------------------- t0093612 4
----------AGAGTACGCAAAAAAACAATT-------------------------------------------- t0014803 78
----------AGAGTACGCAAAAAAACAATTT------------------------------------------- t0778347 1
------------AGTACGCAAAAAAACAATT-------------------------------------------- t0677349 1
//
bmo-mir-2856-1 nscaf2136:3485928:3486015:+ 88(nt) -19.60(kcal/mol)
ACTGTACTATCTTGTCTGTGGTTCGAGGGTGAGATTGTCACAGCAGTATAGGGGGTACATTCGAGAACCGTAAGACAATTAATATAAA repeat-psg-m0009 12
..((((.((..((((((..(((((..(((((..(((.((...........)).))).)))))..)))))...)))))).)).))))..
********************************************************ACATTCGAGAACCGTAAGACAA********** repeat-psg-m0009-3p 11
-------------------------AGGGTGAGATTGTCACAGCA------------------------------------------- t0795818 1
--------------------------------------------------------ACATTCGAGAACCGTAAGACA----------- t0194958 2
--------------------------------------------------------ACATTCGAGAACCGTAAGACAA---------- t0080516 5
--------------------------------------------------------ACATTCGAGAACCGTAAGACAAT--------- t0588117 1
---------------------------------------------------------CATTCGAGAACCGTAAGACA----------- t0641780 1
---------------------------------------------------------CATTCGAGAACCGTAAGACAA---------- t0531990 1
----------------------------------------------------------ATTCGAGAACCGTAAGACAA---------- t0780157 1
//
bmo-mir-2856-2 nscaf2136:1876203:1876289:- 87(nt) -20.90(kcal/mol)
CTGTGCTATCTTGTCTGTGGTTCGAGGGTGAGATTGTCACAGCACTATAGGTGGTACATTCGAGAACCGTAAGACAATTAATATAAA repeat-psg-m0010 12
..........((((((..(((((..(((((..((..((...........))..)).)))))..)))))...))))))..........
*******************************************************ACATTCGAGAACCGTAAGACAA********** repeat-psg-m0010-3p 11
------------------------AGGGTGAGATTGTCACAGCA------------------------------------------- t0795818 1
-------------------------------------------------------ACATTCGAGAACCGTAAGACA----------- t0194958 2
-------------------------------------------------------ACATTCGAGAACCGTAAGACAA---------- t0080516 5
-------------------------------------------------------ACATTCGAGAACCGTAAGACAAT--------- t0588117 1
--------------------------------------------------------CATTCGAGAACCGTAAGACA----------- t0641780 1
--------------------------------------------------------CATTCGAGAACCGTAAGACAA---------- t0531990 1
---------------------------------------------------------ATTCGAGAACCGTAAGACAA---------- t0780157 1
//
bmo-mir-2818-2 nscaf3027:297407:297473:+ 67(nt) -20.30(kcal/mol)
CGAATCCCGCCAAGGGAAGATATCTGTATGATAAATATAAATGTCTTTTCCAGGGTTATGGATGTCT bmo-mir-2818-2 5
.((((((.(((..(..(((((((.(((((.....))))).)))))))..)...)))...)))).)).
**********CAAGGGAAGATATCTGTATG************************************* bmo-mir-2818-2-5p 5
----------CAAGGGAAGATATCTGTATG------------------------------------- t0074025 5
//
bmo-mir-2777 nscaf2962:512215:512290:- 76(nt) -38.90(kcal/mol)
CGAAACCCCTAGGGACCTTGCCTGGGTTATCTCGGTGTCGGACGAGAGCGCAGGGGAGGTGCTTAGTGGGGACGCT bmo-mir-2777 20
.....((((((((.(((((.((((.((..(((((........))))))).)))).))))).))))).)))......
**********AGGGACCTTGCCTGGGTTATCT******************************************** bmo-mir-2777-5p 19
**********************************************AGCGCAGGGGAGGTGCTTAG********** bmo-mir-2777-3p 1
----------AGGGACCTTGCCTGGGTTAT---------------------------------------------- t0089839 4
----------AGGGACCTTGCCTGGGTTATC--------------------------------------------- t0108271 3
----------AGGGACCTTGCCTGGGTTATCT-------------------------------------------- t0067011 6
[truncated: 813 more rows]
