# Supplementary material for: MicroRNAs of Bombyx mori identified by Solexa sequencing
Source: BMC Genomics. 2010 Mar 3;11:148. doi: 10.1186/1471-2164-11-148 (PMC2838851; doi:10.1186/1471-2164-11-148)
Supplement: Additional file 7 — Conservation analysis of silkworm miRNAs. All known miRNAs and their orthologs were downloaded from miRBase 14.0. Abbreviations: inv-ver, widely identified in invertebrates and vertebrates; inv, identified in invertebrates; ins, identified in insects; sw, reported only in the silkworm. The colors in 'conservation' only highlight the differences in their conservation for easier viewing. Three miRNAs, bmo-mir-9b, bmo-mir-1924 and bmo-mir-1926, had no sequencing reads corresponding to previously reported miRNA sequences across the three libraries but the star sequence of bmo-mir-9b, miR-9b*, was identified in the anterior-middle and posterior silk glands (highlighted in blue). Nucleotides in red in some mature sequences were confirmed by Solexa sequencing. [file 1471-2164-11-148-S7.XLS]

## Sheet: Additional file 7
Additional file 7 The known and conserved silkworm miRNAs
assigned name	miRNA sequence	Evidence	WB	AMSG	PSG	Gene family	Total member	Total species	conservation	known/new	homolog name	homolog sequence
bmo-mir-124	TAAGGCACGCGGTGAATGCCAAG	by similarity[32], Northern[28, 30], microarray[28, 30]	-	-	-	mir-124	82	49	inv-ver	known but no reads	dme-miR-124	TAAGGCACGCGGTGAATGCCAAG
bmo-mir-7	TGGAAGACTAGTGATTTTGTTGTT	cloned [26], RT-PCR [27], Northern[28,30], microarray[28, 30]	+	+	+	mir-7	81	48	inv-ver	known	bta-miR-7	TGGAAGACTAGTGATTTTGTTGTT
bmo-mir-92	AATTGCACCAATCCCGGCCTGC	cloned [26], Northern[28], microarray[28,30]	+	+	+	mir-25	123	45	inv-ver	known	dme-miR-92b	AATTGCACTAGTCCCGGCCTGC
bmo-mir-92a	TATTGCACCAGTCCCGGCCTAT	none	+	+	+	mir-25	123	45	inv-ver	new	dme-miR-92a	CATTGCACTTGTCCCGGCCTAT
bmo-mir-34	TGGCAGTGTGGTTAGCTGGTTG	RT-PCR [27], Northern[28,30], microarray[28,30]	+	+	+	mir-34	71	46	inv-ver	known	dps-miR-34	TGGCAGTGTGGTTAGCTGGTTG
bmo-mir-216	TAATCTCATTTGGTAACTGTG	none	+	-	+	mir-216	37	23	inv-ver	new	gga-miR-216	TAATCTCAGCTGGCAACTGTG
bmo-let-7a	TGAGGTAGTAGGTTGTATAG	Northern[25], Northern[28,30], microarray[28,30]	+	+	+	let-7	208	47	inv-ver	known	dme-let-7	TGAGGTAGTAGGTTGTATAGT
bmo-mir-100	AACCCGTAGATCCGAACTTGTG	Northern[28,30], microarray[28,30]	+	+	+	mir-99	71	43	inv-ver	known	hsa-miR-100	AACCCGTAGATCCGAACTTGTG
bmo-mir-10	TACCCTGTAGATCCGAATTTGT	cloned [26], RT-PCR [27], Northern[28,30], microarray[28,30]	+	+	+	mir-10	71	44	inv-ver	known	dre-miR-10b	TACCCTGTAGAACCGAATTTGTG
bmo-mir-8	TAATACTGTCAGGTAAAGATGTC	Northern [24, 28,30], cloned [26], RT-PCR [27], microarray[28,30]	+	+	+	mir-8	97	44	inv-ver	known	dme-miR-8	TAATACTGTCAGGTAAAGATGTC
bmo-mir-133	TTGGTCCCCTTCAACCAGCTGT	by similarity[24], Northern[28,30], microarray[28,30]	+	-	-	mir-133	74	48	inv-ver	known	dme-miR-133	TTGGTCCCCTTCAACCAGCTGT
bmo-mir-1	TGGAATGTAAAGAAGTATGGAG	Northern [24,28,30], cloned [26], microarray[28,30]	+	+	+	mir-1	73	46	inv-ver	known	dme-miR-1	TGGAATGTAAAGAAGTATGGAG
bmo-mir-31	AGGCAAGAAGTCGGCATAGCTGT	Northern [24,28,30], cloned [26], RT-PCR [27], microarray[28,30]	+	+	+	mir-31	55	42	inv-ver	known	ame-miR-31a	GGCAAGATGTCGGCATAGCTGA
bmo-mir-9b	GCTTTGGTAATCTAGCTTTATGA	by similarity[26], Northern[28], microarray[28]	-	+	+	mir-9	134	48	inv-ver	known but no reads	dme-miR-9b	TCTTTGGTGATTTTAGCTGTATG
bmo-mir-9	TCTTTGGTTATCTAGCTGTATGA	Northern [24], cloned [26], RT-PCR [27]	+	+	+	mir-9	134	48	inv-ver	known	dme-miR-9a	TCTTTGGTTATCTAGCTGTATGA
bmo-mir-9c	TAAAGTTATGGTACCGAAGTTA	cloned [29], RT-PCR [29], Northern[28], microarray[28]	+	+	+	mir-9	134	48	inv-ver	known	dme-miR-9c	TCTTTGGTATTCTAGCTGTAGA
bmo-mir-79	TTCATAAAGCTAGATTACCAAAGCAT	RT-PCR [27], Northern[28], microarray[28]	+	+	+	mir-9	134	48	inv-ver	known	ame-miR-79	TAAAGCTAGATTACCAAAGCA
bmo-mir-184	ACTGGACGGAGAACTGATAAGGGC	RT-PCR [27], Northern[28], microarray[28]	+	+	+	mir-184	42	40	inv-ver	known	aga-miR-184	TGGACGGAGAACTGATAAGGG
bmo-mir-285	TAGCACCATTCGAATTCAGTGC	cloned [26],Northern[28], microarray[28]	-	+	+	mir-29	101	42	inv-ver	known	dme-miR-285	TAGCACCATTCGAAATCAGTGC
bmo-mir-210	CTTGTGCGTGTGACAGCGGCTAT	by similarity[24]	-	+	-	mir-210	30	30	inv-ver	known	dme-miR-210	TTGTGCGTGTGACAGCGGCTA
bmo-mir-137	TTATTGCTTGAGAATACACGTA	by similarity[26], Northern[28,30], microarray[28,30]	+	-	-	mir-137	31	27	inv-ver	known	dme-miR-137	TATTGCTTGAGAATACACGTAG
bmo-mir-33	GTGCATTGTAGTTGCATTGCA	Northern[28,30], microarray[28,30]	+	+	+	mir-33	47	37	inv-ver	known	dme-miR-33	AGGTGCATTGTAGTCGCATTG
bmo-mir-190	AGATATGTTTGATATTCTTGGTTG	RT-PCR [27]	+	+	+	mir-190	36	25	inv-ver	known	dme-miR-190	AGATATGTTTGATATTCTTGGTTG
bmo-mir-13b	TATCACAGCCATTTTTGACGAGTT	Northern [24], cloned [26]	+	+	+	mir-2	122	21	inv	known	ame-miR-13b	TATCACAGCCATTTTTGACGATT
bmo-mir-13a	TATCACAGCCACTTTGATGTGG	Northern [24,28], microarray[28]	+	+	+	mir-2	122	21	inv	known	ame-miR-13a	TATCACAGCCATTTTGATGAG
bmo-mir-281	ACTGTCATGGAGTTGCTCTCTTTA	Northern [24,28,30], RT-PCR [27], microarray[28,30]	+	+	+	mir-46	36	23	inv	known	ame-miR-281	TGTCATGGAGTTGCTCTCTTTGT
bmo-mir-307	TCACAACCTCCTTGAGTGAGCGA	RT-PCR [27]	+	+	+	mir-67	22	22	inv	known	dme-miR-307	TCACAACCTCCTTGAGTGAG
bmo-mir-2a-1	TATCACAGCCAGCTTTGATGAGCA	Northern [24,28,30], RT-PCR [27], microarray[28,30]	+	+	+	mir-2	122	21	inv	known	dme-miR-2a	TATCACAGCCAGCTTTGATGAGC
bmo-mir-2a-2	TATCACAGCCAGCTTTGATGAGCG	Northern [24], RT-PCR [27], microarray[28,30]	+	+	+	mir-2	122	21	inv	known	dme-miR-2a	TATCACAGCCAGCTTTGATGAGC
bmo-mir-2b	TATCACAGCCAGCTTTGTTGAGT	Northern [24], RT-PCR [27], microarray[28,30]	+	+	+	mir-2	122	21	inv	known	dme-miR-2b	TATCACAGCCAGCTTTGAGGAGC
bmo-mir-87	GTGAGCAAACTTTCAGGTGTGT	RT-PCR [27], Northern[28], microarray[28]	+	+	+	mir-87	25	22	inv	known	cel-miR-87	GTGAGCAAAGTTTCAGGTGTGC
bmo-mir-71	TGAAAGACATGGGTAGTGAGAT	cloned [26], Northern[28], microarray[28,30]	+	+	+	mir-71	18	15	inv	known	sme-miR-71c	TGAAAGACATGGGTAGTGAGAT
bmo-mir-252	CTAAGTACTAGTGCCGCAGGAG	Northern[28,30], microarray[28,30]	+	+	+	mir-252	13	11	inv	known	dme-miR-252	CTAAGTACTAGTGCCGCAGGAG
bmo-mir-750	CCAGATCTATCTTTCCAGCT	none	+	+	-		2	2	inv	new	cap-miR-750	CCAGATCTAACTCTTCCAGCTCA
bmo-bantam	TGAGATCATTGTGAAAGCTAATT	Northern [24, 28], RT-PCR [27]	+	+	+	bantam	24	21	inv	known	ame-bantam	TGAGATCATTGTGAAAGCTGATT
bmo-mir-276	AGCGAGGTATAGAGTTCCTACG	Northern [24, 28], RT-PCR [27]	+	+	+	mir-276	30	18	ins	known	dme-miR-276a	TAGGAACTTCATACCGTGCTCT
bmo-mir-932	TCAATTCCGTAGTGCATTGCAGT	by similarity[26]	+	-	-	mir-932	3	3	ins	known	dme-miR-932	TCAATTCCGTAGTGCATTGCAG
bmo-mir-929	AATTGACTCTAGTAGGGAGTCC	by similarity[26]	-	+	+	mir-929	5	5	ins	known	dme-miR-929	CTCCCTAACGGAGTCAGATTG
bmo-mir-927	TTTAGAATTCCTACGCTTTACC	by similarity[26]	+	+	+	mir-927	6	5	ins	known	dme-miR-927	TTTAGAATTCCTACGCTTTACC
bmo-mir-263a	AATGGCACTGGAAGAATTCACGGG	Northern [24], cloned [26], RT-PCR [27], microarray[28,30]	+	+	+	mir-263	35	19	ins	known	dme-miR-263a	GTTAATGGCACTGGAAGAATTCAC
bmo-mir-263b	CTTGGCACTGGGAGAATTCACAG	cloned [26], Northern[28,30], microarray[28,30]	+	+	+	mir-263	35	19	ins	known	dme-miR-263b	CTTGGCACTGGGAGAATTCAC
bmo-mir-282	ACCTAGCCTCTCCTTGGCTTTGTCTGT	cloned [26], Northern[28], microarray[28,30]	+	+	+	mir-282	16	16	ins	known	ame-miR-282	GATTTAGCCTCTCCTAGGCTTTGTCTGT
bmo-mir-279a	TGACTAGATCCACACTCATCCA	Northern [24,28], RT-PCR [27], microarray[28,30]	+	+	+	mir-279	20	20	ins	known	dme-miR-279	TGACTAGATCCACACTCATTAA
bmo-mir-277	TAAATGCACTATCTGGTACGACA	Northern [24], RT-PCR [27]	+	+	+	mir-277	16	16	ins	known	dme-miR-277	TAAATGCACTATCTGGTACGACA
bmo-mir-317	AGTGAACACAGCTGGTGGTATCTCAGT	cloned [26],Northern[28], microarray[28,30]	+	+	+	mir-317	19	18	ins	known	ame-miR-317	TGAACACAGCTGGTGGTATCTCAGT
bmo-mir-278	TCGGTGGGATCTTCGTCCGTTT	cloned [26],Northern[28], microarray[28,30]	+	+	+	mir-278	15	15	ins	known	dme-miR-278	TCGGTGGGACTTTCGTCCGTTT
bmo-mir-iab-4-5p	ACGTATACTGAATGTATCCTGA	cloned [26],Northern[28], microarray[28,30]	+	+	+	mir-iab-4	16	16	ins	known	dme-miR-iab-4-5p	ACGTATACTGAATGTATCCTGA
bmo-mir-iab-4-3p	CGGTATACCTTCAGTATACGTAAC	cloned [26],Northern[28], microarray[28,30]	+	+	+	mir-iab-4	17	17	ins	known	dme-miR-iab-4-3p	CGGTATACCTTCAGTATACGTAAC
bmo-mir-305	ATTGTACTTCATCAGGTGCTCTGG	by similarity[24,32],Northern[28], microarray[28]	+	+	+	mir-305	16	16	ins	known	dme-miR-305	ATTGTACTTCATCAGGTGCTCTG
bmo-mir-14	TCAGTCTTTTTCTCTCTCCTAT	Northern [24,28], microarray[28]	+	+	+	mir-14	16	16	ins	known	dme-miR-14	TCAGTCTTTTTCTCTCTCCTA
bmo-mir-275	TCAGGTACCTGAAGTAGCGCGCG	cloned [26], RT-PCR [28],Northern[28,30], microarray[28,30]	+	+	+	mir-275	18	18	ins	known	dme-miR-275	TCAGGTACCTGAAGTAGCGCGCG
bmo-mir-283	TAAATATCAGCTGGTAATTCTGGG	by similarity[24,31],Northern[28], microarray[28,30]	+	+	+	mir-283	15	15	ins	known	dme-miR-283	TAAATATCAGCTGGTAATTCT
bmo-mir-12	TGAGTATTACTTCAGGTACTGGT	by similarity[26],Northern[28], microarray[28,30]	+	+	+	mir-12	15	15	ins	known	dme-miR-12	TGAGTATTACATCAGGTACTGGT
bmo-mir-274	GTTTGTGACCGTCACTAACGGGCAGT	Northern[28], microarray[28,30]	+	+	+	mir-274	11	11	ins	known	dme-miR-274	TTTTGTGACCGACACTAACGGGTAAT
bmo-mir-965	TAAGCGTATAGCTTTTCCCCTT	by similarity[Griffiths-Jones S Unpublished (2009)].	+	+	+	none	6	5	ins	known	dme-miR-965	TAAGCGTATAGCTTTTCCCCTT
bmo-mir-970	TCATAAGACACACGCGGCTCT	by similarity[Griffiths-Jones S Unpublished (2009)].	+	+	+	mir-970	4	4	ins	known	dme-miR-970	TCATAAGACACACGCGGCTAT
bmo-mir-306	TCAGGTACTAGGTGACTCTGA	cloned [29], RT-PCR [29]	+	+	+	mir-306	12	11	ins	known	dme-miR-306	TCAGGTACTTAGTGACTCTCAA
bmo-mir-989	GTGTGATGTGACGTAGTGGAA	cloned [29]	+	+	-	undefined	3	3	ins	known	dme-miR-989	TGTGATGTGACGTAGTGGAAC
bmo-mir-1175	TGAGATTCAACTCCTCCAACTTAA	none	+	+	-	mir-1175	4	4	inv	new	lgi-miR-1175	TGAGATTCAACTCCTCCAACTGC
bmo-mir-316	TGTCTTTTTCCGCTTTGCTGCTG	none	+	-	-	mir-316	13	12	ins	new	ame-miR-316	TGTCTTTTTCCGCTTTGCTGCCG
bmo-mir-308	AATCACAGGATAATACTGCGAG	none	+	+	+	mir-308	13	13	ins	new	dme-miR-308	AATCACAGGATTATACTGTGAG
bmo-mir-279c	TGACTAGATCCATACTCGTCTG	none	+	+	+	mir-279	20	19	ins	new	tca-miR-279b	TGACTAGATCCACACTCATCCA
bmo-mir-279b	TGACTAGATCTACACTCATTGA	none	+	+	+	mir-279	20	19	ins	new	tca-miR-279a	TGACTAGATCCACACTCATTAA
bmo-mir-11	CATCACAGTCAGAGTTCTAGCT	none	+	+	+	mir-11	13	13	ins	new	dme-miR-11	CATCACAGTCTGAGTTCTTGC
bmo-mir-998	TAGCACCATGGGATTCAGCT	none	+	+	+	undefined	1	1	ins	new	dme-miR-998	TAGCACCATGAGATTCAGCTC
bmo-mir-279d	GATGAGTGACCGTTTAGTTCAA	none	+	+	+	mir-279	20	19	ins	new	dme-mir-996	TGACTAGATTTCATGCTCGTCT
bmo-mir-993a	GAAGCTCGTCTCTACAGGTATCT	by similarity[Griffiths-Jones S Unpublished (2009)].	+	+	-	mir-993	8	7	ins	known	ame-miR-993	GAAGCTCGTCTCTACAGGTATCT
bmo-mir-993b	AAAGCTCGTCTCTACAGGTATAT	by similarity[Griffiths-Jones S Unpublished (2009)].	+	+	+	mir-993	8	7	ins	known	ame-miR-993	GAAGCTCGTCTCTACAGGTATCT
bmo-mir-1926	AGGAATTCTAAAGCAAAAAGG	cloned [26]	-	-	-	mir-927	6	5	sw	known but no reads	ame-miR-927	TTTTAGAATTCCTACGCTTTACC
bmo-mir-1920	GCGTGCGCGTAGCGAGTTC	cloned [26]	+	+	+	undefined	1	1	sw	known but no reads	none	none
bmo-mir-1921	TGAGATTCAGCCTTGCGCCAGGT	cloned [26]	+	+	+	undefined	1	1	sw	known but no reads	none	none
bmo-mir-1923	TGACTAATCGCGTACCGTTGCATAGCCGTGGC	cloned [26]	+	+	+	undefined	1	1	sw	known but no reads	none	none
bmo-miR-2723	CCAGCAGTGGACGTCTGTG	cloned [29], RT-PCR [29]	-	-	-	undefined	1	1	sw	known but no reads	none	none
bmo-miR-2724	TCCCCCGGTGTGATAGCTCC	cloned [29]	-	-	-	undefined	1	1	sw	known but no reads	none	none
bmo-miR-2725	TGGAATGAGGTTGCTGCGTCGACAATT	cloned [29], RT-PCR [29]	-	-	-	undefined	1	1	sw	known but no reads	none	none
bmo-miR-2726	TGATTTACAGTTATGGGACCTTTTATT	cloned [29]	-	-	-	undefined	1	1	sw	known but no reads	none	none
bmo-miR-2727	TAACGATGTCCTGGATACGTTTAATGCTC	cloned [29], RT-PCR [29]	-	-	-	undefined	1	1	sw	known but no reads	none	none
bmo-miR-2753	TCAAATGGAAGAAGCTGGTA	cloned [29]	-	-	-	undefined	1	1	sw	known but no reads	none	none
bmo-miR-2728	TTCAATTGGATAGTTGGTGGCTTCATC	cloned [29], RT-PCR [29]	-	-	-	undefined	1	1	sw	known but no reads	none	none
bmo-miR-2729	ATTTTATGAGGTCGGTCCAT	cloned [29], RT-PCR [29]	-	-	-	undefined	1	1	sw	known but no reads	none	none
bmo-miR-2730	GTGAGGGTACACACCTCGG	cloned [29], RT-PCR [29]	-	-	-	undefined	1	1	sw	known but no reads	none	none
bmo-miR-2731a	TGCGAGACCATGGTATGTGGA	cloned [29], RT-PCR [29]	-	-	-	undefined	2	1	sw	known but no reads	none	none
bmo-miR-2731b	AACAGATGCGAGACCATGGTATGTGGA	cloned [29], RT-PCR [29]	-	-	-	undefined	1	1	sw	known but no reads	none	none
bmo-miR-2732	TAGCTAATTGTTGTGGCTAGTCCGGATG	cloned [29], RT-PCR [29]	-	-	-	undefined	1	1	sw	known but no reads	none	none
bmo-miR-2733a	TCACTGGGTGCATGATGATTGT	cloned [29], RT-PCR [29]	-	-	-	mir-2733	2	1	sw	known but no reads	none	none
bmo-miR-2734	TTTGTCGTGTCTGGTAGTCGC	cloned [29], RT-PCR [29]	-	-	-	undefined	1	1	sw	known but no reads	none	none
bmo-miR-2735	TTGGGAACCAGCTTGGA	cloned [29], RT-PCR [29]	-	-	-	undefined	1	1	sw	known but no reads	none	none
bmo-miR-2736	TACCAAAACGTCGATGGTACCAGCAG	cloned [29], RT-PCR [29]	-	-	-	undefined	1	1	sw	known but no reads	none	none
bmo-miR-2737	TTTTATACTGTCCAGATTTGT	cloned [29], RT-PCR [29]	-	-	-	undefined	1	1	sw	known but no reads	none	none
bmo-miR-2738	ATCTTTTAGAACGGCCATCTGATG	cloned [29], RT-PCR [29]	-	-	-	undefined	1	1	sw	known but no reads	none	none
bmo-miR-2739	GAGATGTGGATATTATGGTGTGGAGG	cloned [29], RT-PCR [29]	-	-	-	undefined	1	1	sw	known but no reads	none	none
bmo-miR-2740	CTCAGTTATGAAACTGCCATGAC	cloned [29]	-	-	-	undefined	1	1	sw	known but no reads	none	none
bmo-miR-2733b	TCACTGGGTGCGTGATGATTGT	cloned [29], RT-PCR [29]	-	-	-	mir-2733	2	1	sw	known but no reads	none	none
bmo-miR-2741	TGCATTGGTGCGGAATGCCATCCATGG	cloned [29], RT-PCR [29]	-	-	-	undefined	1	1	sw	known but no reads	none	none
bmo-miR-2742	TTTTCATTGGATTAGTGTT	cloned [29], RT-PCR [29]	-	-	-	undefined	1	1	sw	known but no reads	none	none
bmo-miR-2743	CATGAGCGAGGATGGAAAA	cloned [29], RT-PCR [29]	-	-	-	undefined	1	1	sw	known but no reads	none	none
bmo-miR-2744	TTTGAGAGTCCTAGCTAG	cloned [29], RT-PCR [29]	-	-	-	undefined	1	1	sw	known but no reads	none	none
bmo-miR-2745	TAAATTCGGTCTTTCGGGC	cloned [29], RT-PCR [29]	-	-	-	undefined	1	1	sw	known but no reads	none	none
bmo-miR-2746	TACCGTGATCAATTAGGCGG	cloned [29], RT-PCR [29]	-	-	-	undefined	1	1	sw	known but no reads	none	none
bmo-miR-2747	TGTCATCGATGCATCCAGGGTAACGCCC	cloned [29], RT-PCR [29]	-	-	-	undefined	1	1	sw	known but no reads	none	none
bmo-miR-2748	TCCGGCGAGAAAACTCAGTGGG	cloned [29], RT-PCR [29]	-	-	-	undefined	1	1	sw	known but no reads	none	none
bmo-miR-2749	CCACGATCACTCCGACACCATCCCTGGA	cloned [29], RT-PCR [29]	-	-	-	undefined	1	1	sw	known but no reads	none	none
bmo-miR-2750	ATACAGGCCTTCAATCTGC	cloned [29]	-	-	-	undefined	1	1	sw	known but no reads	none	none
bmo-miR-2751	GTCTGGGCCGTGGAGCGTTT	cloned [29], RT-PCR [29]	-	-	-	undefined	1	1	sw	known but no reads	none	none
bmo-miR-2752	CTCAACACGATGGCCACGGA	cloned [29], RT-PCR [29]	-	-	-	undefined	1	1	sw	known but no reads	none	none
Reference:
[24] He PA, Nie Z, Chen J, Chen J, Lv Z, Sheng Q, Zhou S, Gao X, Kong L, Wu X et al: Identification and characteristics of microRNAs from Bombyx mori. BMC Genomics 2008, 9:248.
[25] Liu S, Xia Q, Zhao P, Cheng T, Hong K, Xiang Z: Characterization and expression patterns of let-7 microRNA in the silkworm (Bombyx mori). BMC Dev Biol 2007, 7(1):88.
[26] Yu X, Zhou Q, Li SC, Luo Q, Cai Y, Lin WC, Chen H, Yang Y, Hu S, Yu J: The silkworm (Bombyx mori) microRNAs and their expressions in multiple developmental stages. PLoS ONE 2008, 3(8):e2997.
[27] Cao J, Tong C, Wu X, Lv J, Yang Z, Jin Y: Identification of conserved microRNAs in Bombyx mori (silkworm) and regulation of fibroin L chain production by microRNAs in heterologous system. Insect Biochem Mol Biol 2008, 38(12):1066-1071.
[28] Liu S, Zhang L, Li Q, Zhao P, Duan J, Cheng D, Xiang Z, Xia Q: MicroRNA expression profiling during the life cycle of the silkworm (Bombyx mori). BMC Genomics 2009, 10:455.
[29] Yu X, Zhou Q, Cai Y, Luo Q, Lin H, Hu S, Yu J: A discovery of novel microRNAs in the silkworm (Bombyx mori) genome. Genomics 2009,94(6):438-444
[30] Liu S, Gao S, Zhang D, Yin J, Xiang Z, Xia Q: MicroRNAs show diverse and dynamic expression patterns in multiple tissues of Bombyx mori. BMC Genomics 2010, 11(1):85.
[32] Tong CZ, Jin YF, Zhang YZ: Computational prediction of microRNA genes in silkworm genome. J Zhejiang Univ Sci B 2006, 7(10):806-816.
