# Supplementary material for: MicroRNAs of Bombyx mori identified by Solexa sequencing
Source: BMC Genomics. 2010 Mar 3;11:148. doi: 10.1186/1471-2164-11-148 (PMC2838851; doi:10.1186/1471-2164-11-148)
Supplement: Additional file 8 — Insight into phylogenetic relationships among species from categorization of conserved silkworm miRNAs. To know about phylogenetic relationships among diverse species on the basis of conservation of miRNAs, we used all known and novel silkworm miRNAs to BLASTN against the localized mature sequence data downloaded from the latest miRBase database. Only those miRNAs and miRNA*s with high sequence similarity to the mature sequences of silkworm are left in this file. The first miRNA in each group (highlighted in blue) is the silkworm miRNAs identified in this study or previously reported. [file 1471-2164-11-148-S8.XLS]

## Sheet: Additional file 8
mature sequence ID	pre-miRNA	family	precursor	mature sequence	identity	E-value	species	phylogenetic classification
bmo-miR-993a	bmo-mir-993a		GGCACATTCGTGATCTACCCTGTAGATCCGGGCTTTTGTAGATTAATTACATCAGAAGCTCGTCTCTACAGGTATCTCACGGCTGGAA	GAAGCTCGTCTCTACAGGTATCT			Bombyx mori	Metazoa;Bilateria;Ecdysozoa;Arthropoda;Hexapoda;
dme-miR-993	dme-mir-993	mir-993	AACGCTCCCGTGACCTACCCTGTAGTTCCGGGCTTTTGTTTAAATGGCGTTCGGCACATTGTCGGACTGCTGGCTCGATTATCAGAAGCTCGTCTCTACAGGTATCTCACAGGGTAGAA	GAAGCTCGTCTCTACAGGTATCT	100	2e-08	Drosophila melanogaster	Metazoa;Bilateria;Ecdysozoa;Arthropoda;Hexapoda;
tca-miR-993	tca-mir-993	mir-993	GGCACATCCGTGATCTACCCTGTAGATCCGGGCTTTTGTAGAATTTTTAGATCAGAAGCTCGTCTCTACAGGTATCTTACGGATGGAA	GAAGCTCGTCTCTACAGGTATCT	100	2e-08	Tribolium castaneum	Metazoa;Bilateria;Ecdysozoa;Arthropoda;Hexapoda;
ame-miR-993	ame-mir-993	mir-993	GGCACATTCGTGATCTACCCTGTAGATCCGGGCTTTTGTAGAATTGTAAATATCAGAAGCTCGTCTCTACAGGTATCTTACGGATGACA	GAAGCTCGTCTCTACAGGTATCT	100	2e-08	Apis mellifera	Metazoa;Bilateria;Ecdysozoa;Arthropoda;Hexapoda;
bmo-miR-993a	bmo-mir-993a	mir-993	GGCACATTCGTGATCTACCCTGTAGATCCGGGCTTTTGTAGATTAATTACATCAGAAGCTCGTCTCTACAGGTATCTCACGGCTGGAA	GAAGCTCGTCTCTACAGGTATCT	100	2e-08	Bombyx mori	Metazoa;Bilateria;Ecdysozoa;Arthropoda;Hexapoda;
bmo-miR-993b	bmo-mir-993b	mir-993	GGCACATTCGTGATCTACCCTGTAGATCCGGGCTTTCGTAAAAAACAAATCGAAAGCTCGTCTCTACAGGTATATCACGGCTGGCCCACGCCACCTTTTCTACAATTAGTCAAGAACTG	AAAGCTCGTCTCTACAGGTATAT	100	1e-06	Bombyx mori	Metazoa;Bilateria;Ecdysozoa;Arthropoda;Hexapoda;
bmo-miR-13b	bmo-mir-13b		GTCCATGGCCCACTCGTAAAAATGGCTGTGTCGTGTAGCAACCCTCATATCACAGCCATTTTTGACGAGTTGGGCTGTGT	TATCACAGCCATTTTTGACGAGT			Bombyx mori	Metazoa;Bilateria;Ecdysozoa;Arthropoda;Hexapoda;
dmo-miR-13b	dmo-mir-13b-1	mir-2	CCATGTCGTTAAAATGTCTGTGACCGTATGTATTCACTATCATATCACAGCCATTTTGACGAGTTTGG	TATCACAGCCATTTTGACGAGT	100	0.001	Drosophila mojavensis	Metazoa;Bilateria;Ecdysozoa;Arthropoda;Hexapoda;
dpe-miR-13b	dpe-mir-13b-1	mir-2	CCATGTCGTTAAAATGTTTGTGACCTTATGTACTCTTGAATCATATCACAGCCATTTTGACGAGTTTGG	TATCACAGCCATTTTGACGAGT	100	0.001	Drosophila persimilis	Metazoa;Bilateria;Ecdysozoa;Arthropoda;Hexapoda;
dvi-miR-13b	dvi-mir-13b-2	mir-2	TTGGCGCGTCAAAATGACTGTGAGCTATGTTGTTGCATTTGCCATTCATATCACAGCCATTTTGACGAGTTTG	TATCACAGCCATTTTGACGAGT	100	0.001	Drosophila virilis	Metazoa;Bilateria;Ecdysozoa;Arthropoda;Hexapoda;
dme-miR-13b	dme-mir-13b-2	mir-2	TATTAACGCGTCAAAATGACTGTGAGCTATGTGGATTTGACTTCATATCACAGCCATTTTGACGAGTTTG	TATCACAGCCATTTTGACGAGT	100	0.001	Drosophila melanogaster	Metazoa;Bilateria;Ecdysozoa;Arthropoda;Hexapoda;
tca-miR-13b	tca-mir-13b	mir-2	TGCCCTATCAGTCAATTTGGTTGTGAAACCTAGTATTTATTCGGGTATCACAGCCATTTTGACGAGTTTGGTTG	TATCACAGCCATTTTGACGAGT	100	0.001	Tribolium castaneum	Metazoa;Bilateria;Ecdysozoa;Arthropoda;Hexapoda;
dps-miR-13b	dps-mir-13b-2	mir-2	ATTTACGCGTCAAAATGACTGTGAGCTATGTGTTTTTGATCTCATATCACAGCCATTTTGACGAGTTTG	TATCACAGCCATTTTGACGAGT	100	0.001	Drosophila pseudoobscura	Metazoa;Bilateria;Ecdysozoa;Arthropoda;Hexapoda;
dse-miR-13b	dse-mir-13b-1	mir-2	CCATGTCGTTAAAATGTTTGTGAACTTATGTATTCGCAATCATATCACAGCCATTTTGACGAGTTTGG	TATCACAGCCATTTTGACGAGT	100	0.001	Drosophila sechellia	Metazoa;Bilateria;Ecdysozoa;Arthropoda;Hexapoda;
dwi-miR-13b	dwi-mir-13b-2	mir-2	GCGTCAAAATGACTGTGAGCTATGTTAACCGGTCAGAAATTCATATCACAGCCATTTTGACGAGTTC	TATCACAGCCATTTTGACGAGT	100	0.001	Drosophila willistoni	Metazoa;Bilateria;Ecdysozoa;Arthropoda;Hexapoda;
ame-miR-13b	ame-mir-13b	mir-2	GCGATCCAATCGTCAAATTGGTTGTGGCGTGTTGCTTTTCTAGATTTCATATCACAGCCATTTTTGACGATTTGGATCG	TATCACAGCCATTTTTGACGATT	100	3e-07	Apis mellifera	Metazoa;Bilateria;Ecdysozoa;Arthropoda;Hexapoda;
dan-miR-13b	dan-mir-13b-2	mir-2	AGCGCGTCGAAATGACTGTGACTTATGCGTATTTGATGTCATATCACAGCCATTTTGACGAGTTTG	TATCACAGCCATTTTGACGAGT	100	0.001	Drosophila ananassae	Metazoa;Bilateria;Ecdysozoa;Arthropoda;Hexapoda;
bmo-miR-13b	bmo-mir-13b	mir-2	GTCCATGGCCCACTCGTAAAAATGGCTGTGTCGTGTAGCAACCCTCATATCACAGCCATTTTTGACGAGTTGGGCTGTGT	TATCACAGCCATTTTTGACGAGT	100	2e-08	Bombyx mori	Metazoa;Bilateria;Ecdysozoa;Arthropoda;Hexapoda;
aga-miR-13b	aga-mir-13b	mir-2	TGCTCGTGGTCAGGTCGTAAAAATGGTTGTGCCGTGTCGATTTAAGAAAAGTTCATATCACAGCCATTTTGACGAGTTTGACCACTCTTGAGCA	TATCACAGCCATTTTGACGAGT	100	0.001	Anopheles gambiae	Metazoa;Bilateria;Ecdysozoa;Arthropoda;Hexapoda;
dgr-miR-13b	dgr-mir-13b-2	mir-2	TTGGCGCGTCAAATTGACTGTGAGCTATGTTGTTGCAGTTGTAATTCATATCACAGCCATTTTGACGAGTTTG	TATCACAGCCATTTTGACGAGT	100	0.001	Drosophila grimshawi	Metazoa;Bilateria;Ecdysozoa;Arthropoda;Hexapoda;
der-miR-13b	der-mir-13b-1	mir-2	CCATGTCGTTAAAATGTTTGTGAACTTATGTATTCGCAATCATATCACAGCCATTTTGACGAGTTTGG	TATCACAGCCATTTTGACGAGT	100	0.001	Drosophila erecta	Metazoa;Bilateria;Ecdysozoa;Arthropoda;Hexapoda;
dya-miR-13b	dya-mir-13b-1	mir-2	CCATGTCGTTAAAATGTTTGTGAACTTATGTATTCGCAATCATATCACAGCCATTTTGACGAGTTTGG	TATCACAGCCATTTTGACGAGT	100	0.001	Drosophila yakuba	Metazoa;Bilateria;Ecdysozoa;Arthropoda;Hexapoda;
dsi-miR-13b	dsi-mir-13b-1	mir-2	CCATGTCGTTAAAATGTTTGTGAACTTATGTATTCGCAATCATATCACAGCCATTTTGACGAGTTTGG	TATCACAGCCATTTTGACGAGT	100	0.001	Drosophila simulans	Metazoa;Bilateria;Ecdysozoa;Arthropoda;Hexapoda;
bmo-miR-7	bmo-mir-7		CGCTTCGTGTTGTATGGAAGACTAGTGATTTTGTTGTTTTTGTTGACTAACAAGAAATCACTAATCTGCCTACAAAGCGACAGCA	TGGAAGACTAGTGATTTTGTTGT			Bombyx mori	Metazoa;Bilateria;Ecdysozoa;Arthropoda;Hexapoda;
rno-miR-7b	rno-mir-7b	mir-7	AGGCCAGAACACATGAGCCAATGCTATGTGGAAGACTTGTGATTTTGTTGTTCTGATATGATATGACAACAAGTCACAGCCAGCCTCATAGAGTGGACTCCCATCACCTT	TGGAAGACTTGTGATTTTGTTGT	95.65	4e-06	Rattus norvegicus	Metazoa;Bilateria;Deuterostoma;Chordata;Vertebrata;Mammalia;Rodentia;
dvi-miR-7	dvi-mir-7	mir-7	AATGCTTTCCGTATGGAAGACTAGTGATTTTGTTGTTTGGTCTCTGCTAATAACAATAAATCCCTTGTCTTCTTATGGCGCGCATT	TGGAAGACTAGTGATTTTGTTGT	100	2e-08	Drosophila virilis	Metazoa;Bilateria;Ecdysozoa;Arthropoda;Hexapoda;
mml-miR-7	mml-mir-7-3	mir-7	AGATTAGAGTGGCTATGGTCTAGTGCTGTGTGGAAGACTAGTGATTTTGTTGTTCTGATGTGCTACGACAACAAATCACAGCCGGCCTCATAGCGCAGACTCCCTTCGAC	TGGAAGACTAGTGATTTTGTTGT	100	2e-08	Macaca mulatta	Metazoa;Bilateria;Deuterostoma;Chordata;Vertebrata;Mammalia;Primates;Cercopithecidae;
mmu-miR-7a	mmu-mir-7a-2	mir-7	GGTCGGGCCAGCCCCGTTTGGAAGACTAGTGATTTTGTTGTTGTGTCTCTGTATCCAACAACAAGTCCCAGTCTGCCACATGGTGCTGGTCATTTCA	TGGAAGACTAGTGATTTTGTTGT	100	2e-08	Mus musculus	Metazoa;Bilateria;Deuterostoma;Chordata;Vertebrata;Mammalia;Rodentia;
aga-miR-7	aga-mir-7	mir-7	GGCAAAACATTGTATGGAAGACTAGTGATTTTGTTGTTTGGCTTATGATACTAACAATAAATCTCTCGTCTTTCTACAAAGTTTGCC	TGGAAGACTAGTGATTTTGTTGT	100	2e-08	Anopheles gambiae	Metazoa;Bilateria;Ecdysozoa;Arthropoda;Hexapoda;
mmu-miR-7b	mmu-mir-7b	mir-7	AGGAGCGGAGTACGTGAGCCAGTGCTATGTGGAAGACTTGTGATTTTGTTGTTCTGATATGATATGACAACAAGTCACAGCCAGCCTCATAGCGTGGACTCCTATCACCTT	TGGAAGACTTGTGATTTTGTTGT	95.65	4e-06	Mus musculus	Metazoa;Bilateria;Deuterostoma;Chordata;Vertebrata;Mammalia;Rodentia;
lla-miR-7	lla-mir-7	mir-7	TTGGATGTTGGCCTAGTTCTGTGTGGAAGACTAGTGATTTTGTTGTTTTTAGATAACTAAATCGACAACAAATCACAGTCTGCCATATGGCACAGGCCATGCCTCTACAG	TGGAAGACTAGTGATTTTGTT	100	3e-07	Lagothrix lagotricha	Metazoa;Bilateria;Deuterostoma;Chordata;Vertebrata;Mammalia;Primates;Atelidae;
dre-miR-7b	dre-mir-7b	mir-7	TGAACGCTGGCTTGCTTCTGTGTGGAAGACTTGTGATTTTGTTGTTGTTAGTTAGATGAAGTGACAACAAATCACGGTCTGCCCTACAGCACAGGCCCAGCATC	TGGAAGACTTGTGATTTTGTT	95.24	7e-05	Danio rerio	Metazoa;Bilateria;Deuterostoma;Chordata;Vertebrata;Pisces;
csa-miR-7	csa-mir-7	mir-7	CCGTCCTCTACCACGTGGAAGACTAGTGATTTTGTTGTTTCATCAACAACAATCTTTAGTCTACTGCACGGTTGATGGATGCTATCATCATTTCTTATTTTTG	TGGAAGACTAGTGATTTTGTTGT	100	2e-08	Ciona savignyi	Metazoa;Bilateria;Deuterostoma;Chordata;Urochordata;
dps-miR-7	dps-mir-7	mir-7	GAGTGTATTCCGTATGGAAGACTAGTGATTTTGTTGTTTGGTCTCTGCTAATAACAATAAATCCCTTGTCTTCTTACGGCGTGCATCT	TGGAAGACTAGTGATTTTGTTGT	100	2e-08	Drosophila pseudoobscura	Metazoa;Bilateria;Ecdysozoa;Arthropoda;Hexapoda;
ggo-miR-7	ggo-mir-7-3	mir-7	AGACTGGAGTGGCTGTGGTCTAGTGCTGTGTGGAAGACTAGTGATTTTGTTGTTCTGATGTACTACGACAACAAGTCACAGCCGGCCTCACAGCGCAGACTCCCTTCGAC	TGGAAGACTAGTGATTTTGTT	100	3e-07	Gorilla gorilla	Metazoa;Bilateria;Deuterostoma;Chordata;Vertebrata;Mammalia;Primates;Hominidae;
tni-miR-7	tni-mir-7	mir-7	TGGAAGACTAGTGATTTTGTTGTTTGGTGTCAAAATTGACAACAAATCATTGTCTTCCTCACTGC	TGGAAGACTAGTGATTTTGTTGT	100	2e-08	Tetraodon nigroviridis	Metazoa;Bilateria;Deuterostoma;Chordata;Vertebrata;Pisces;
mdo-miR-7	mdo-mir-7	mir-7	TTGGCCTAGTTCTGTGTGGAAGACTAGTGATTTTGTTGTTTTTAGATAACTAAAACGACAACAAATCACAGTCTGCC	TGGAAGACTAGTGATTTTGTTG	100	7e-08	Monodelphis domestica	Metazoa;Bilateria;Deuterostoma;Chordata;Vertebrata;Mammalia;Metatheria;
bfl-miR-7	bfl-mir-7	mir-7	GTGTTCTGTATGGAAGACTAGTGATTTTGTTGTTGTGTGTCTTGCAAACAACAGTAAATCACAGTCTTCCTTACGGTGCATC	TGGAAGACTAGTGATTTTGTTGT	100	2e-08	Branchiostoma floridae	Metazoa;Bilateria;Deuterostoma;Chordata;Cephalochordata;
ptr-miR-7	ptr-mir-7-2	mir-7	TGGATACAGAGCGGACCGGCTGGCCCCATCTGGAAGACTAGTGATTTTGTTGTTGTCTTACTGCGCTCAACAACAAATCCCAGTCTACCTAATGGTGCCAGCCATCGCA	TGGAAGACTAGTGATTTTGTTGT	100	2e-08	Pan troglodytes	Metazoa;Bilateria;Deuterostoma;Chordata;Vertebrata;Mammalia;Primates;Hominidae;
fru-miR-7	fru-mir-7	mir-7	CCCTGTCTGCTGCTGTGTGGAAGACTAGTGATTTTGTTGTTTTTAGTTAGATCAACTGACAACAAATCACAGTCTGCCAAACAGCACAGGC	TGGAAGACTAGTGATTTTGTT	100	3e-07	Fugu rubripes	Metazoa;Bilateria;Deuterostoma;Chordata;Vertebrata;Pisces;
dsi-miR-7	dsi-mir-7	mir-7	GAGTGCATTCCGTATGGAAGACTAGTGATTTTGTTGTTTGGTCTTTGGTAATAACAATAAATCCCTTGTCTTCTTACGGCGTGCATTT	TGGAAGACTAGTGATTTTGTTGT	100	2e-08	Drosophila simulans	Metazoa;Bilateria;Ecdysozoa;Arthropoda;Hexapoda;
dre-miR-7a	dre-mir-7a-3	mir-7	TGTGTGTGTGTTCTGCCCTCTGCGGAGTGGAAGACTAGTGATTTTGTTGTGAAAATGAACAAAAACCAACAACAAACCGCAGTCGTCCTCTCAGCACGGGGCCCACACCTGCAGAGCACA	TGGAAGACTAGTGATTTTGTTGT	100	2e-08	Danio rerio	Metazoa;Bilateria;Deuterostoma;Chordata;Vertebrata;Pisces;
gga-miR-7	gga-mir-7-1	mir-7	TGGATGTTGGTCTAGTTCTGTGTGGAAGACTAGTGATTTTGTTGTTTTTAGATAATTAAATTGACAACAAATCACAGTCTGCCATATGGCACAGATCATGCCTCTACAG	TGGAAGACTAGTGATTTTGTTG	100	7e-08	Gallus gallus	Metazoa;Bilateria;Deuterostoma;Chordata;Vertebrata;Aves;
dme-miR-7	dme-mir-7	mir-7	GAGTGCATTCCGTATGGAAGACTAGTGATTTTGTTGTTTGGTCTTTGGTAATAACAATAAATCCCTTGTCTTCTTACGGCGTGCATTT	TGGAAGACTAGTGATTTTGTTGT	100	2e-08	Drosophila melanogaster	Metazoa;Bilateria;Ecdysozoa;Arthropoda;Hexapoda;
ssc-miR-7	ssc-mir-7	mir-7	TGGATGTTGGTCTAGTTCTGTGTGGAAGACTAGTGATTTTGTTGTTTTTAGATAACTAAATCGACAACAAATCACAGTCTGCCATATGGCACAGGCCATGCCTCTACAG	TGGAAGACTAGTGATTTTGTT	100	3e-07	Sus scrofa	Metazoa;Bilateria;Deuterostoma;Chordata;Vertebrata;Mammalia;Suina;
ppa-miR-7	ppa-mir-7-3	mir-7	AGATTAGAGTGGCTGTGGTCTAGTGCTGTGTGGAAGACTAGTGATTTTGTTGTTCTGATGTACTACGACAACAAGTCACAGCCGGCCTCATAGCGCAGACTCCCTTCGAC	TGGAAGACTAGTGATTTTGTT	100	3e-07	Pan paniscus	Metazoa;Bilateria;Deuterostoma;Chordata;Vertebrata;Mammalia;Primates;Hominidae;
der-miR-7	der-mir-7	mir-7	GAGTGTATTCCGTATGGAAGACTAGTGATTTTGTTGTTTGGTCTTTGGTAATAACAATAAATCCCTTGTCTTCTTACGGCGTGCATTT	TGGAAGACTAGTGATTTTGTTGT	100	2e-08	Drosophila erecta	Metazoa;Bilateria;Ecdysozoa;Arthropoda;Hexapoda;
cap-miR-7	cap-mir-7	mir-7	TAACCCTCTGTTTCATGATGTGGAAGACTAGTGATTTTATTGTTTATGAAATCTGCCAACAATAAATCACACTCTTCTCACATCATGTACAGTACTTACAA	TGGAAGACTAGTGATTTTATTGTT	95.65	4e-06	Capitella sp. I	Metazoa;Bilateria;Lophotrochozoa;Annelida;
dgr-miR-7	dgr-mir-7	mir-7	AATGCATTCCGTATGGAAGACTAGTGATTTTGTTGTTTGGTCTTTGTTAATAACAATAAATCCCTTGTCTCCTAACGGCGCGCATT	TGGAAGACTAGTGATTTTGTTGT	100	2e-08	Drosophila grimshawi	Metazoa;Bilateria;Ecdysozoa;Arthropoda;Hexapoda;
odi-miR-7	odi-mir-7-2	mir-7	ATCTGGTTGACGGTTTGGAAGACTAGTGATTTTGTTGACTTGGACATAATTGTCGTTTCTTGTCAACTCACACTAGTTTCCCGTACTGCATCGGATTCAATC	TGGAAGACTAGTGATTTTGTTG	100	7e-08	Oikopleura dioica	Metazoa;Bilateria;Deuterostoma;Chordata;Urochordata;
dya-miR-7	dya-mir-7	mir-7	GAGTGCATTTCGTATGGAAGACTAGTGATTTTGTTGTTTGGTCTTTGGTAATAACAATAAATCCCTTGTCTTCTTACGGCGTGCATTT	TGGAAGACTAGTGATTTTGTTGT	100	2e-08	Drosophila yakuba	Metazoa;Bilateria;Ecdysozoa;Arthropoda;Hexapoda;
dwi-miR-7	dwi-mir-7	mir-7	GAATGCATTCCGTATGGAAGACTAGTGATTTTGTTGTTTGGTCTTTAATAAAATTAACAATAAATCCCTTGTCTTCTTATGGCGTGTATTT	TGGAAGACTAGTGATTTTGTTGT	100	2e-08	Drosophila willistoni	Metazoa;Bilateria;Ecdysozoa;Arthropoda;Hexapoda;
dpe-miR-7	dpe-mir-7	mir-7	GAGTGTATTCCGTATGGAAGACTAGTGATTTTGTTGTTTGGTCTCTGCTAATAACAATAAATCCCTTGTCTTCTTACGGCGTGCATCT	TGGAAGACTAGTGATTTTGTTGT	100	2e-08	Drosophila persimilis	Metazoa;Bilateria;Ecdysozoa;Arthropoda;Hexapoda;
cin-miR-7	cin-mir-7	mir-7	ATATCCGCACCCGGTTGGAAGACTAGTGATTTTGTTGTTATAGCAACAACAATCTATGGTCTCCTGCACGGAAGTGGA	TGGAAGACTAGTGATTTTGTTG	100	7e-08	Ciona intestinalis	Metazoa;Bilateria;Deuterostoma;Chordata;Urochordata;
ame-miR-7	ame-mir-7	mir-7	CGAGCGCCGTTGCATGGAAGACTAGTGATTTTGTTGTTCTACTTTCGATATAACAAGGAATCACTAATCATCCTACAAAGGCGCTCG	TGGAAGACTAGTGATTTTGTTGT	100	2e-08	Apis mellifera	Metazoa;Bilateria;Ecdysozoa;Arthropoda;Hexapoda;
ppy-miR-7	ppy-mir-7-2	mir-7	CTGGATACAGAGTGGACCGGCTGGCCCCGTCTGGAAGACTAGTGATTTTGTTGTTGTCTTACTGCGCTCAACAACAAATCCCAGTCTGCCTAATGGTGCCAGCCATCGCA	TGGAAGACTAGTGATTTTGTT	100	3e-07	Pongo pygmaeus	Metazoa;Bilateria;Deuterostoma;Chordata;Vertebrata;Mammalia;Primates;Hominidae;
dse-miR-7	dse-mir-7	mir-7	GAGTGCATTCCGTATGGAAGACTAGTGATTTTGTTGTTTGGTCTTTGGTAATAACAATAAATCCCTTGTCTTCTTACGGCGTGCATTT	TGGAAGACTAGTGATTTTGTTGT	100	2e-08	Drosophila sechellia	Metazoa;Bilateria;Ecdysozoa;Arthropoda;Hexapoda;
xtr-miR-7	xtr-mir-7-2	mir-7	GAGGTGCAGGCTGACTCTTTGTGGAAGACTAGTGATTTTGTTGTTGTAAGCCTTATTGCATGACAACAAGTCACAGTCTGCCTCACAGTGCCCAGCAATATCA	TGGAAGACTAGTGATTTTGTTG	100	7e-08	Xenopus tropicalis	Metazoa;Bilateria;Deuterostoma;Chordata;Vertebrata;Amphibia;
sla-miR-7	sla-mir-7	mir-7	TTGGATATTGGCCTAGTTCTGTGTGGAAGACTAGTGATTTTGTTGTTTTTAGATAATTAAATCGACAACAAATCACAGTCTGCCATATGGCACAGGCCATGCCTCTACAG	TGGAAGACTAGTGATTTTGTT	100	3e-07	Saguinus labiatus	Metazoa;Bilateria;Deuterostoma;Chordata;Vertebrata;Mammalia;Primates;Cebidae;
spu-miR-7	spu-mir-7	mir-7	CATACCTCTGGCCCTTTGGAAGACTAGTGATTTTGTTGTTGTGAATGTCAAAGAACTAACAAAAAATCACTGTCGGCCACTGGGGACAGAGGTCCA	TGGAAGACTAGTGATTTTGTTGT	100	2e-08	Strongylocentrotus purpuratus	Metazoa;Bilateria;Deuterostoma;Echinodermata;
rno-miR-7a	rno-mir-7a-2	mir-7	GGACAGACCAGCCCTGTCTGGAAGACTAGTGATTTTGTTGTTGTGTCTGTGTCCAACAACAAGTCCCAGTCTGCCACATGGTGTTGGTCACATCA	TGGAAGACTAGTGATTTTGTTGT	100	2e-08	Rattus norvegicus	Metazoa;Bilateria;Deuterostoma;Chordata;Vertebrata;Mammalia;Rodentia;
sko-miR-7	sko-mir-7	mir-7	GTGTCACATACCATATGGAAGACTAGTGATTTTGTTGTTGTCACTGTTCCAAACAAAAAATCACAGTCTGCCATTATGGTGTTTG	TGGAAGACTAGTGATTTTGTTGT	100	2e-08	Saccoglossus kowalevskii	Metazoa;Bilateria;Deuterostoma;Hemichordata;
hsa-miR-7	hsa-mir-7-3	mir-7	AGATTAGAGTGGCTGTGGTCTAGTGCTGTGTGGAAGACTAGTGATTTTGTTGTTCTGATGTACTACGACAACAAGTCACAGCCGGCCTCATAGCGCAGACTCCCTTCGAC	TGGAAGACTAGTGATTTTGTTGT	100	2e-08	Homo sapiens	Metazoa;Bilateria;Deuterostoma;Chordata;Vertebrata;Mammalia;Primates;Hominidae;
bta-miR-7	bta-mir-7-1	mir-7	GTGGAGCAGCCAGCCCCATCTGGAAGACTAGTGATTTTGTTGTTGTCTCCTGCGCTCAACAACAAGTCCCAGTCTGCCGCATGGTGCTGGCCACCGCA	TGGAAGACTAGTGATTTTGTTGTT	100	2e-08	Bos taurus	Metazoa;Bilateria;Deuterostoma;Chordata;Vertebrata;Mammalia;Ruminantia;
dmo-miR-7	dmo-mir-7	mir-7	GAGTGCTTGCCGTATGGAAGACTAGTGATTTTGTTGTTTGGTCTCTGCTAATAACAATAAATCCCTTGTCTTCTTATGGCTCGCATT	TGGAAGACTAGTGATTTTGTTGT	100	2e-08	Drosophila mojavensis	Metazoa;Bilateria;Ecdysozoa;Arthropoda;Hexapoda;
dan-miR-7	dan-mir-7	mir-7	AGTGCATTCCGTATGGAAGACTAGTGATTTTGTTGTTTGGTTTATGGTAATAACAATAAATCCCTTGTCTTCTTACGGCGTGCATT	TGGAAGACTAGTGATTTTGTTGT	100	2e-08	Drosophila ananassae	Metazoa;Bilateria;Ecdysozoa;Arthropoda;Hexapoda;
lgi-miR-7	lgi-mir-7	mir-7	ATAACCTATCTACCCTGGTCTGGAAGACTAGTGATTTTGTTGTTTTAATTTCAGTATTAACAATAAATCACATTCTTCCCAGATTGTGGTTGATCTTAACA	TGGAAGACTAGTGATTTTGTTGTT	100	2e-08	Lottia gigantea	Metazoa;Bilateria;Lophotrochozoa;Molusca;
cfa-miR-7	cfa-mir-7-3	mir-7	GAGTGGTTGTGGTCTAGTGCTGTGTGGAAGACTAGTGATTTTGTTGTTCTGATGTACTATGACAACAAGTCACAGCTTCCTCATAGCG	TGGAAGACTAGTGATTTTGTTGT	100	2e-08	Canis familiaris	Metazoa;Bilateria;Deuterostoma;Chordata;Vertebrata;Mammalia;Carnivora;
gga-miR-7b	gga-mir-7b	mir-7	TGGACATTGGTCTAGTTCTGTGTGGAAGACTAGTGATTTTTGTTGTTTTTAGATAACTAAATTGACAACAAATCACAGTCTACCATATGGCACAGACTATGCCTCTACAG	TGGAAGACTAGTGATTTTTGTT	100	2e-05	Gallus gallus	Metazoa;Bilateria;Deuterostoma;Chordata;Vertebrata;Aves;
mne-miR-7	mne-mir-7-2	mir-7	CTGGATACAGAGTGAAGTGGCTGGCCCCGTCTGGAAGACTAGTGATTTTGTTGTTGTCTTACTGCGCTCAACAACGAATCCCAGTCTGCCGAATGGTGCCAGCCATTGCA	TGGAAGACTAGTGATTTTGTT	100	3e-07	Macaca nemestrina	Metazoa;Bilateria;Deuterostoma;Chordata;Vertebrata;Mammalia;Primates;Cercopithecidae;
tca-miR-7	tca-mir-7	mir-7	TGGTGTTGTGTGGAAGACTAGTGATTTTGTTGTTCTAATTTTTACGTAACAAGGAATCACTAATCATCCCACAAAGCC	TGGAAGACTAGTGATTTTGTTGT	100	2e-08	Tribolium castaneum	Metazoa;Bilateria;Ecdysozoa;Arthropoda;Hexapoda;
oan-miR-7	oan-mir-7-3	mir-7	GCCGGGCCCCGTCTGGAAGACTAGTGATTTTGTTGTTCTCTAGCTGACCGCACGACAACAAATCCCAGTCTGCCTGACGGTGCCCGGT	TGGAAGACTAGTGATTTTGTTGT	100	2e-08	Ornithorhynchus anatinus	Metazoa;Bilateria;Deuterostoma;Chordata;Vertebrata;Mammalia;Prototheria;
bmo-miR-7	bmo-mir-7	mir-7	CGCTTCGTGTTGTATGGAAGACTAGTGATTTTGTTGTTTTTGTTGACTAACAAGAAATCACTAATCTGCCTACAAAGCGACAGCA	TGGAAGACTAGTGATTTTGTTGT	100	2e-08	Bombyx mori	Metazoa;Bilateria;Ecdysozoa;Arthropoda;Hexapoda;
bmo-miR-1			AGCCTTGCGCAAGTTCCGTGCTTCCTTACTTCCCATAGTCATTGTAATCATATGGAATGTAAAGAAGTATGGAGCTGCGCGGGCG	TGGAATGTAAAGAAGTATGGAG			Bombyx mori	Metazoa;Bilateria;Ecdysozoa;Arthropoda;Hexapoda;
ame-miR-1	ame-mir-1	mir-1	CCGGGCGATGCTGTTCCGTGCTTCCTTACTTCCCATAGTGGATGCGACGTATGGAATGTAAAGAAGTATGGAGCTGCGCCCGG	TGGAATGTAAAGAAGTATGGAG	100	7e-08	Apis mellifera	Metazoa;Bilateria;Ecdysozoa;Arthropoda;Hexapoda;
dsi-miR-1	dsi-mir-1	mir-1	CAGCCTTTGAGAGTTCCATGCTTCCTTGCATTCAATAGTTATACTCAAGCATATGGAATGTAAAGAAGTATGGAGCGAAATCTGGCGA	TGGAATGTAAAGAAGTATGGAG	100	7e-08	Drosophila simulans	Metazoa;Bilateria;Ecdysozoa;Arthropoda;Hexapoda;
dse-miR-1	dse-mir-1	mir-1	CAGCCTTTGAGAGTTCCATGCTTCCTTGCATTCAATAGTTATACTCAAGCATATGGAATGTAAAGAAGTATGGAGCGAAATCTGGCGA	TGGAATGTAAAGAAGTATGGAG	100	7e-08	Drosophila sechellia	Metazoa;Bilateria;Ecdysozoa;Arthropoda;Hexapoda;
bmo-miR-1	bmo-mir-1	mir-1	AGCCTTGCGCAAGTTCCGTGCTTCCTTACTTCCCATAGTCATTGTAATCATATGGAATGTAAAGAAGTATGGAGCTGCGCGGGCG	TGGAATGTAAAGAAGTATGGAG	100	7e-08	Bombyx mori	Metazoa;Bilateria;Ecdysozoa;Arthropoda;Hexapoda;
cfa-miR-1	cfa-mir-1-2	mir-1	CATACTTCTTTATGTACCCATATGAACATACAATGCTATGGAATGTAAAGAAGTATGTA	TGGAATGTAAAGAAGTATGTA	100	4e-06	Canis familiaris	Metazoa;Bilateria;Deuterostoma;Chordata;Vertebrata;Mammalia;Carnivora;
aga-miR-1	aga-mir-1	mir-1	GAAGCAAAGCTGCGAAAGTTCCATGCTTCCTTGCATTCAATAGTATGTTTGTAAAACCCTATGGAATGTAAAGAAGTATGGAGCGATTGGGCTAGTTC	TGGAATGTAAAGAAGTATGGAG	100	7e-08	Anopheles gambiae	Metazoa;Bilateria;Ecdysozoa;Arthropoda;Hexapoda;
cap-miR-1	cap-mir-1	mir-1	ACCGGCGTGCGATTGTGACATACTTCCTTACAACGCCATATTTCCCATATTATTGGTATGGAATGTAAAGAAGTATGTAGCATTCCCATGCACT	TGGAATGTAAAGAAGTATGTAG	100	4e-06	Capitella sp. I	Metazoa;Bilateria;Lophotrochozoa;Annelida;
spu-miR-1	spu-mir-1	mir-1	CCATATCCCATGCCATAACATACTTCTTTAGAATTCCATACTGAATCTCCTCAACTCTATGGAATGTAAAGAAGTATGTATTGAAACTGGGACCTC	TGGAATGTAAAGAAGTATGTAT	100	4e-06	Strongylocentrotus purpuratus	Metazoa;Bilateria;Deuterostoma;Echinodermata;
fru-miR-1	fru-mir-1	mir-1	CTTAGTGTACATACTTCTTTATGTACCCATATGGACATATGATAACTATGGAATGTAAAGAAGTATGTATTCTTGG	TGGAATGTAAAGAAGTATGTAT	100	4e-06	Fugu rubripes	Metazoa;Bilateria;Deuterostoma;Chordata;Vertebrata;Pisces;
dgr-miR-1	dgr-mir-1	mir-1	GCCTTTGAGAGTTCCATGCTTCCTTGCATTCAATAGTATATAAATAAGCATATGGAATGTAAAGAAGTATGGAGCGAAATCTGGCGA	TGGAATGTAAAGAAGTATGGAG	100	7e-08	Drosophila grimshawi	Metazoa;Bilateria;Ecdysozoa;Arthropoda;Hexapoda;
dps-miR-1	dps-mir-1	mir-1	GCCTTTGAGAGTTCCATGCTTCCTTGCATTCAATAGTATAACATAAAGCATATGGAATGTAAAGAAGTATGGAGCGAAATCTGGCAAG	TGGAATGTAAAGAAGTATGGAG	100	7e-08	Drosophila pseudoobscura	Metazoa;Bilateria;Ecdysozoa;Arthropoda;Hexapoda;
dmo-miR-1	dmo-mir-1	mir-1	TGCGCCTTTGAGAGTTCCATGCTTCCTTGCATTCAATAGTATTTATATAAGCATATGGAATGTAAAGAAGTATGGAGCGAAATCTGGCGA	TGGAATGTAAAGAAGTATGGAG	100	7e-08	Drosophila mojavensis	Metazoa;Bilateria;Ecdysozoa;Arthropoda;Hexapoda;
dpe-miR-1	dpe-mir-1	mir-1	GCCTTTGAGAGTTCCATGCTTCCTTGCATTCAATAGTATAACATAAAGCATATGGAATGTAAAGAAGTATGGAGCGAAATCTGGCAA	TGGAATGTAAAGAAGTATGGAG	100	7e-08	Drosophila persimilis	Metazoa;Bilateria;Ecdysozoa;Arthropoda;Hexapoda;
hsa-miR-1	hsa-mir-1-1	mir-1	TGGGAAACATACTTCTTTATATGCCCATATGGACCTGCTAAGCTATGGAATGTAAAGAAGTATGTATCTCA	TGGAATGTAAAGAAGTATGTAT	100	4e-06	Homo sapiens	Metazoa;Bilateria;Deuterostoma;Chordata;Vertebrata;Mammalia;Primates;Hominidae;
ppa-miR-1	ppa-mir-1	mir-1	ACCTACTCAGAGTACATACTTCTTTATGTACCCATATGAACATACAATGCTATGGAATGTAAAGAAGTATGTATTTTTGGTAGGC	TGGAATGTAAAGAAGTATGTA	100	4e-06	Pan paniscus	Metazoa;Bilateria;Deuterostoma;Chordata;Vertebrata;Mammalia;Primates;Hominidae;
ssc-miR-1a	ssc-mir-1a	mir-1	CCGGTTGACGTACCTGCTTGGGGGACATACTTCTTTATGTGCCCATATGGACCTGCTAAGCTATGGAATGTAAAGAAGTATGTATTTCAGGCTGGGAACTCTCACCGG	TGGAATGTAAAGAAGTATGTA	100	4e-06	Sus scrofa	Metazoa;Bilateria;Deuterostoma;Chordata;Vertebrata;Mammalia;Suina;
mmu-miR-1-2-as	mmu-mir-1-2-as	mir-1	TTCCTTTAGCTTCTTCTTGGCGGACATTACCTACCCAAAATACATACTTCTTTACATTCCATAGCACTGAATGTTCATATGGGTACATAAAGAAGTATGTGCTCTGAGTAGGCACTCCTGCG	TACATACTTCTTTACATTCCA	100	4e-06	Mus musculus	Metazoa;Bilateria;Deuterostoma;Chordata;Vertebrata;Mammalia;Rodentia;
ptr-miR-1	ptr-mir-1-2	mir-1	ACCTACTCAGAGTACATACTTCTTTATGTACCCATATGAACATACAATGCTATGGAATGTAAAGAAGTATGTATTTTTGGTAGG	TGGAATGTAAAGAAGTATGTAT	100	4e-06	Pan troglodytes	Metazoa;Bilateria;Deuterostoma;Chordata;Vertebrata;Mammalia;Primates;Hominidae;
dre-miR-1	dre-mir-1-1	mir-1	GCCCATATATCCCGCTTGGTAGACATACTTCTTTATATGCCCATATGAACAAGAGCAGCTATGGAATGTAAAGAAGTATGTATCCCAGGTGAGAGAAAAACGGGGC	TGGAATGTAAAGAAGTATGTAT	100	4e-06	Danio rerio	Metazoa;Bilateria;Deuterostoma;Chordata;Vertebrata;Pisces;
tni-miR-1	tni-mir-1	mir-1	ATTACCTCCTTAGTGTACATACTTCTTTATGTACCCATATGAACATATGATAACTATGGAATGTAAAGAAGTATGTATTCTTGGTGAGGTGA	TGGAATGTAAAGAAGTATGTAT	100	4e-06	Tetraodon nigroviridis	Metazoa;Bilateria;Deuterostoma;Chordata;Vertebrata;Pisces;
tca-miR-1	tca-mir-1	mir-1	TTCGCGAGTTCCGTGCTTCCTTACTTCCCATAGTGCTTTAAACGTATGGAATGTAAAGAAGTATGGAGCGAA	TGGAATGTAAAGAAGTATGGAG	100	7e-08	Tribolium castaneum	Metazoa;Bilateria;Ecdysozoa;Arthropoda;Hexapoda;
dwi-miR-1	dwi-mir-1	mir-1	GCCTCTTGAGAGTTCCATGCTTCCTTGCATTCAATAGTATATTAAATAAGCATATGGAATGTAAAGAAGTATGGAGCGAAATCTGG	TGGAATGTAAAGAAGTATGGAG	100	7e-08	Drosophila willistoni	Metazoa;Bilateria;Ecdysozoa;Arthropoda;Hexapoda;
odi-miR-1c	odi-mir-1c	mir-1	TGACATGGCAGCCACGGTTTACGTACTCATTTACATTCTTTAAGACGCTGGTTTTAATTTCCTTATGGAATGTAAAGAAGTATGTGAAAGTGGGATGCCCTT	TGGAATGTAAAGAAGTATGTGA	100	4e-06	Oikopleura dioica	Metazoa;Bilateria;Deuterostoma;Chordata;Urochordata;
gga-miR-1a	gga-mir-1a-1	mir-1	TGAGAGACATACTTCTTTATATGCCCATATGAACCTGGCAATCTATGGAATGTAAAGAAGTATGTATTTCA	TGGAATGTAAAGAAGTATGTA	100	4e-06	Gallus gallus	Metazoa;Bilateria;Deuterostoma;Chordata;Vertebrata;Aves;
xtr-miR-1a	xtr-mir-1a-1	mir-1	ACCTGTTTGGAGTACATACTTCTTTATGTACCCATATGAACATACAATGCTATGGAATGTAAAGAAGTATGTATTTTTATCAGG	TGGAATGTAAAGAAGTATGTA	100	4e-06	Xenopus tropicalis	Metazoa;Bilateria;Deuterostoma;Chordata;Vertebrata;Amphibia;
cbr-miR-1	cbr-mir-1	mir-1	TGCTGTGCCGAGCTGCATACTTCCTTACATGCCCATACTGTACTGTGAATGGATATGGAATGTAAAGAAGTATGTAGAACGGAATCTAACGGCG	TGGAATGTAAAGAAGTATGTA	100	4e-06	Caenorhabditis briggsae	Metazoa;Bilateria;Ecdysozoa;Nematoda;
bfl-miR-1	bfl-mir-1	mir-1	CCAGGCCTGTTAAGCATAAGTACTTCTTTACTATCCCATACTGAACTCAATTGTATGGAATGTAAAGAAGTATGTATGGTTAGCAGGCTACCACGT	TGGAATGTAAAGAAGTATGTAT	100	4e-06	Branchiostoma floridae	Metazoa;Bilateria;Deuterostoma;Chordata;Cephalochordata;
bta-miR-1	bta-mir-1-1	mir-1	GCTTGGGAAACATACTTCTTTATGTGCCCATATGGACCTGCTAAGCTATGGAATGTAAAGAAGTATGTATTTCAGG	TGGAATGTAAAGAAGTATGTAT	100	4e-06	Bos taurus	Metazoa;Bilateria;Deuterostoma;Chordata;Vertebrata;Mammalia;Ruminantia;
dan-miR-1	dan-mir-1	mir-1	AGCCTTTGAGAGTTCCATGCTTCCTTGCATTCAATAGTATAATATCAAGCATATGGAATGTAAAGAAGTATGGAGCGAAATCTGGCAA	TGGAATGTAAAGAAGTATGGAG	100	7e-08	Drosophila ananassae	Metazoa;Bilateria;Ecdysozoa;Arthropoda;Hexapoda;
dya-miR-1	dya-mir-1	mir-1	CAGCCTTTGAGAGTTCCATGCTTCCTTGCATTCAATAGTATATACTCAAGCATATGGAATGTAAAGAAGTATGGAGCGAAATCTGGCGA	TGGAATGTAAAGAAGTATGGAG	100	7e-08	Drosophila yakuba	Metazoa;Bilateria;Ecdysozoa;Arthropoda;Hexapoda;
mml-miR-1	mml-mir-1-2	mir-1	CAGAGTACATACTTCTTTATGTACCCATATGAACATACAAGGCTATGGAATGTAAAGAAGTATGTATTTTGG	TGGAATGTAAAGAAGTATGTAT	100	4e-06	Macaca mulatta	Metazoa;Bilateria;Deuterostoma;Chordata;Vertebrata;Mammalia;Primates;Cercopithecidae;
dme-miR-1	dme-mir-1	mir-1	TTCAGCCTTTGAGAGTTCCATGCTTCCTTGCATTCAATAGTTATATTCAAGCATATGGAATGTAAAGAAGTATGGAGCGAAATCTGGCGAG	TGGAATGTAAAGAAGTATGGAG	100	7e-08	Drosophila melanogaster	Metazoa;Bilateria;Ecdysozoa;Arthropoda;Hexapoda;
der-miR-1	der-mir-1	mir-1	CAGCCTGTGAGAGTTCCATGCTTCCTTGCATTCAATAGTTATACTCAAGCATATGGAATGTAAAGAAGTATGGAGCGAAATCTGGCGA	TGGAATGTAAAGAAGTATGGAG	100	7e-08	Drosophila erecta	Metazoa;Bilateria;Ecdysozoa;Arthropoda;Hexapoda;
oan-miR-1a	oan-mir-1a	mir-1	GGGATGTACACCTGCTCAGAGTACATACTTCTTTATGTACCCATATGAACATAAAAAGCTATGGAATGTAAAGAAGTATGTATTTTTGGCAGGCGCCGACCC	TGGAATGTAAAGAAGTATGTAT	100	4e-06	Ornithorhynchus anatinus	Metazoa;Bilateria;Deuterostoma;Chordata;Vertebrata;Mammalia;Prototheria;
cel-miR-1	cel-mir-1	mir-1	AAAGTGACCGTACCGAGCTGCATACTTCCTTACATGCCCATACTATATCATAAATGGATATGGAATGTAAAGAAGTATGTAGAACGGGGTGGTAGT	TGGAATGTAAAGAAGTATGTA	100	4e-06	Caenorhabditis elegans	Metazoa;Bilateria;Ecdysozoa;Nematoda;
mdo-miR-1	mdo-mir-1	mir-1	ACCTACTCAGAGTACATACTTCTTTATGTACCCATATGAACATACAATGCTATGGAATGTAAAGAAGTATGTATTTTTGGTAGGTG	TGGAATGTAAAGAAGTATGTA	100	4e-06	Monodelphis domestica	Metazoa;Bilateria;Deuterostoma;Chordata;Vertebrata;Mammalia;Metatheria;
dvi-miR-1	dvi-mir-1	mir-1	GCCTTTGAGAGTTCCATGCTTCCTTACATTCAATAGTATTCAAATAAGCATATGGAATGTAAAGAAGTATGGAGCGAAATCTGGCGA	TGGAATGTAAAGAAGTATGGAG	100	7e-08	Drosophila virilis	Metazoa;Bilateria;Ecdysozoa;Arthropoda;Hexapoda;
mmu-miR-1	mmu-mir-1-2	mir-1	TCAGAGCACATACTTCTTTATGTACCCATATGAACATTCAGTGCTATGGAATGTAAAGAAGTATGTATTTTG	TGGAATGTAAAGAAGTATGTAT	100	4e-06	Mus musculus	Metazoa;Bilateria;Deuterostoma;Chordata;Vertebrata;Mammalia;Rodentia;
lgi-miR-1	lgi-mir-1	mir-1	GTATCTGTATGCAGACAACATACTTCCTTGCTATCCCATATTTTATATAATGCTATGGAATGTAAAGAAGTATGTATTTTGTGTATGGTTTT	TGGAATGTAAAGAAGTATGTAT	100	4e-06	Lottia gigantea	Metazoa;Bilateria;Lophotrochozoa;Molusca;
bmo-miR-33			TAAAGCGAGAGTGCATTGTAGTTGCATTGCACCGGTTCCATTAACGTGCAATATGACTACAAGGCAAATCCCGAATTAGT	GTGCATTGTAGTTGCATTGCA			Bombyx mori	Metazoa;Bilateria;Ecdysozoa;Arthropoda;Hexapoda;
ppy-miR-33	ppy-mir-33	mir-33	CTGCGGTGCATTGTAGTTGCATTGCATGTTCTGGTGGTACCCATGCAATGTTTCCACAGTGCATCACAG	GTGCATTGTAGTTGCATTG	100	4e-06	Pongo pygmaeus	Metazoa;Bilateria;Deuterostoma;Chordata;Vertebrata;Mammalia;Primates;Hominidae;
dme-miR-33	dme-mir-33	mir-33	CTCTTCCTCTGGAGATGACACGAAGGTGCATTGTAGTCGCATTGTCTGTCCCAATTGCTTCAGGCAATACAACTTCAGTGCAAGCTCTGTGCATTTCAC	AGGTGCATTGTAGTCGCATTG	94.74	0.001	Drosophila melanogaster	Metazoa;Bilateria;Ecdysozoa;Arthropoda;Hexapoda;
mne-miR-33	mne-mir-33	mir-33	CTGCGGTGCATTGTAGTTGCATTGCATGTTCTGGTGGTACCCATGCAATGTTTCCACAGTGCATTACAG	GTGCATTGTAGTTGCATTG	100	4e-06	Macaca nemestrina	Metazoa;Bilateria;Deuterostoma;Chordata;Vertebrata;Mammalia;Primates;Cercopithecidae;
tca-miR-33	tca-mir-33	mir-33	AGAAGATGAATATTATGATCTTAGGTGCATTGTAGTTGCATTGCATGTTATTCAAAGTGCAGTGTCTCTCCAGTGCAACTTAGCGCATAATTTCACACCTCT	GTGCATTGTAGTTGCATTG	100	4e-06	Tribolium castaneum	Metazoa;Bilateria;Ecdysozoa;Arthropoda;Hexapoda;
bfl-miR-33	bfl-mir-33-1	mir-33	GCTGAGGTGCATTGTAGTTGCATTGCATGTGCACAAAGGAAGTGCAATGTAACAGCAGTGCAGCTCAGACATGGTTGCAATG	GTGCATTGTAGTTGCATTGCAT	100	2e-07	Branchiostoma floridae	Metazoa;Bilateria;Deuterostoma;Chordata;Cephalochordata;
dsi-miR-33	dsi-mir-33	mir-33	CGGAGATGACACGAAGGTGCATTGTAGTCGCATTGTCTGTCCCAATTGCTTCAGGCAATACAACTTCAGTGCAAGCTCTGTGCATTTCAC	AGGTGCATTGTAGTCGCATTG	94.74	0.001	Drosophila simulans	Metazoa;Bilateria;Ecdysozoa;Arthropoda;Hexapoda;
mml-miR-33a	mml-mir-33a	mir-33	CTGCGGTGCATTGTAGTTGCATTGCATGTTCTGGTGGTACCCATGCAATGTTTCCACAGTGCATTACAG	GTGCATTGTAGTTGCATTG	100	4e-06	Macaca mulatta	Metazoa;Bilateria;Deuterostoma;Chordata;Vertebrata;Mammalia;Primates;Cercopithecidae;
gga-miR-33	gga-mir-33-2	mir-33	CTGTCGCTCCTGGGTGGCAGCTGTAGTGCATTGTAGTTGCATTGCATGTGCTGGCAGTAACTGTGCAATGTTCCTGCAGTGCAGTACAGAGGCGCTTTCTATTCGACAG	GTGCATTGTAGTTGCATTGC	100	1e-06	Gallus gallus	Metazoa;Bilateria;Deuterostoma;Chordata;Vertebrata;Aves;
spu-miR-33	spu-mir-33	mir-33	ATCTCTTTCTTGTAGCCATGGTGCATTGTCGTTGCATTGCATCTTTCTCTATACCCCTATGTAGTGCAAGAACAGTGCAATATGGAGGCAAGATAAGCAGC	GTGCATTGTCGTTGCATTGCAT	95.24	6e-05	Strongylocentrotus purpuratus	Metazoa;Bilateria;Deuterostoma;Echinodermata;
ggo-miR-33	ggo-mir-33	mir-33	CTGTGGTGCATTGTAGTTGCATTGCATGTTCTGGTGGTACCCATGCAATGTTTCCACAGTGCATCACAG	GTGCATTGTAGTTGCATTG	100	4e-06	Gorilla gorilla	Metazoa;Bilateria;Deuterostoma;Chordata;Vertebrata;Mammalia;Primates;Hominidae;
ppa-miR-33	ppa-mir-33	mir-33	CTGTGGTGCATTGTAGTTGCATTGCATGTTCTGGTGGTACCCATGCAATGTTTCCACAGTGCATCACAG	GTGCATTGTAGTTGCATTG	100	4e-06	Pan paniscus	Metazoa;Bilateria;Deuterostoma;Chordata;Vertebrata;Mammalia;Primates;Hominidae;
dps-miR-33	dps-mir-33	mir-33	CCGGAGATGACACGCAGGTGCATTGTAGTCGCATTGTCTGTCCATCTTGATTTCAGGCAATACAACTGCAATGCAAGCTCTGTGCATTTCA	AGGTGCATTGTAGTCGCATTG	94.74	0.001	Drosophila pseudoobscura	Metazoa;Bilateria;Ecdysozoa;Arthropoda;Hexapoda;
dmo-miR-33	dmo-mir-33	mir-33	TGGAGCTGTGACGGAGGTGCATTGTAGTCGCATTGTCTGTATCCTTTATTCTCTGCGGCAATACAACTGCAGTGCAAGCTCCGTGCAGTTCAC	AGGTGCATTGTAGTCGCATTG	94.74	0.001	Drosophila mojavensis	Metazoa;Bilateria;Ecdysozoa;Arthropoda;Hexapoda;
bta-miR-33a	bta-mir-33a	mir-33	CTGCGGTGCATTGTAGTTGCATTGCATGTTCTGGCGGTACCCGTGCAATGTTTCCACAGTGCATCACAG	GTGCATTGTAGTTGCATTGCA	100	2e-07	Bos taurus	Metazoa;Bilateria;Deuterostoma;Chordata;Vertebrata;Mammalia;Ruminantia;
lgi-miR-33	lgi-mir-33	mir-33	CGAACTAAGCAGTTGTGATGGTGCATTGTAGTTGCATTGCATTTGTTATAAATTATGCAATGCATCTGCAGTGCAAACATTACGATTGAAACTATCACCTA	GTGCATTGTAGTTGCATTGCAT	100	2e-07	Lottia gigantea	Metazoa;Bilateria;Lophotrochozoa;Molusca;
rno-miR-33	rno-mir-33	mir-33	CCGTGGTGCATTGTAGTTGCATTGCATGTTCTGGCAGTACCTGTGCAATGTTTCCACAGTGCATCACGG	GTGCATTGTAGTTGCATTGCA	100	2e-07	Rattus norvegicus	Metazoa;Bilateria;Deuterostoma;Chordata;Vertebrata;Mammalia;Rodentia;
ame-miR-33	ame-mir-33	mir-33	TATTTATTTGATTGCTTACCTGTTACAACTGTGCATTGTAGTTGCATTGCATGAAATATAACTATGCAATACTTCTACAGTGCAACTCTTGTGGCAGATT	GTGCATTGTAGTTGCATTG	100	4e-06	Apis mellifera	Metazoa;Bilateria;Ecdysozoa;Arthropoda;Hexapoda;
dya-miR-33	dya-mir-33	mir-33	CAGAGATGTCACGAAGGTGCATTGTAGTCGCATTGTCTGTCCCAATTGCTTCAGGCAATACAACTTCAGTGCAAGCTCTGTGCATTTCAC	AGGTGCATTGTAGTCGCATTG	94.74	0.001	Drosophila yakuba	Metazoa;Bilateria;Ecdysozoa;Arthropoda;Hexapoda;
der-miR-33	der-mir-33	mir-33	CAGAGATGACACGAAGGTGCATTGTAGTCGCATTGTCTGTCCCAATTGCTTCAGGCAATACAACTTCAGTGCAAGCTCTGTGCATTTCAC	AGGTGCATTGTAGTCGCATTG	94.74	0.001	Drosophila erecta	Metazoa;Bilateria;Ecdysozoa;Arthropoda;Hexapoda;
dwi-miR-33	dwi-mir-33	mir-33	GAAGTTACACGAAGGTGCATTGTAGTCGCATTGTCTGTGCTCCAAAAAAAAAAAACCCCCAGTTTCTATTCAGGCAATACAACTGCAGTGCAAGCTTCGTGTGACT	AGGTGCATTGTAGTCGCATTG	94.74	0.001	Drosophila willistoni	Metazoa;Bilateria;Ecdysozoa;Arthropoda;Hexapoda;
dgr-miR-33	dgr-mir-33	mir-33	AGGAGCTGTCACGAAGGTGCATTGTAGTCGCATTGTCTGTCCAAAAATTGCATGCGGCAATACAACTGCAGTGCAAGCTCCGTGCAGTTCAC	AGGTGCATTGTAGTCGCATTG	94.74	0.001	Drosophila grimshawi	Metazoa;Bilateria;Ecdysozoa;Arthropoda;Hexapoda;
dvi-miR-33	dvi-mir-33	mir-33	TGGAGCTGTTACGGAGGTGCATTGTAGTCGCATTGTCTGTCTCAAATTTGCCCGCGGCAATACAACTGCAGTGCAAGCTCCGTGCAGTTCAC	AGGTGCATTGTAGTCGCATTG	94.74	0.001	Drosophila virilis	Metazoa;Bilateria;Ecdysozoa;Arthropoda;Hexapoda;
oan-miR-33-5p	oan-mir-33b	mir-33	GTTGGCCACTGTCGTGCATTGTAGTTGCATTGCACGTTCCGGCAGTACTGGTGCAATGTTCCCACAGTGCATTACAGAGACCCGC	GTGCATTGTAGTTGCATTG	100	4e-06	Ornithorhynchus anatinus	Metazoa;Bilateria;Deuterostoma;Chordata;Vertebrata;Mammalia;Prototheria;
xtr-miR-33a	xtr-mir-33a	mir-33	CTGTGGTGCATTGTAGTTGCATTGCATGTGATATCAGCGGTGTGCAATGTGCCTGCAGTGCAACACAG	GTGCATTGTAGTTGCATTG	100	4e-06	Xenopus tropicalis	Metazoa;Bilateria;Deuterostoma;Chordata;Vertebrata;Amphibia;
cfa-miR-33	cfa-mir-33	mir-33	GTGCATTGTAGTTGCATTGCATGTTCTGGCGGTACCCGTGCAATGTTTCCACAGTGCATCA	GTGCATTGTAGTTGCATTGC	100	1e-06	Canis familiaris	Metazoa;Bilateria;Deuterostoma;Chordata;Vertebrata;Mammalia;Carnivora;
hsa-miR-33a	hsa-mir-33a	mir-33	CTGTGGTGCATTGTAGTTGCATTGCATGTTCTGGTGGTACCCATGCAATGTTTCCACAGTGCATCACAG	GTGCATTGTAGTTGCATTGCA	100	2e-07	Homo sapiens	Metazoa;Bilateria;Deuterostoma;Chordata;Vertebrata;Mammalia;Primates;Hominidae;
dse-miR-33	dse-mir-33	mir-33	CGGAGATGACACGAAGGTGCATTGTAGTCGCATTGTCTGTCCCAATTGCTTCAGGCAATACAACTTCAGTGCAAGCTCTGTGCATTTCAC	AGGTGCATTGTAGTCGCATTG	94.74	0.001	Drosophila sechellia	Metazoa;Bilateria;Ecdysozoa;Arthropoda;Hexapoda;
dpe-miR-33	dpe-mir-33	mir-33	CGGAGATGACACGCAGGTGCATTGTAGTCGCATTGTCTGTCCATCTTGATTTCAGGCAATACAACTGCAGTGCAAGCTCTGTGCATTTCA	AGGTGCATTGTAGTCGCATTG	94.74	0.001	Drosophila persimilis	Metazoa;Bilateria;Ecdysozoa;Arthropoda;Hexapoda;
ptr-miR-33a	ptr-mir-33a	mir-33	CTGTGGTGCATTGTAGTTGCATTGCATGTTCTGGTGGTACCCATGCAATGTTTCCACAGTGCATCACAG	GTGCATTGTAGTTGCATTG	100	4e-06	Pan troglodytes	Metazoa;Bilateria;Deuterostoma;Chordata;Vertebrata;Mammalia;Primates;Hominidae;
cap-miR-33	cap-mir-33	mir-33	GGAATACGCTTTGCACATTGGTGCATTGTAGTTGCATTGCATGGAAGTTCAACCGGTGCAGTGCTCCTGCAGTGCAATCAATGTGAGGCGTCCTACTACCA	GTGCATTGTAGTTGCATTGCA	100	2e-07	Capitella sp. I	Metazoa;Bilateria;Lophotrochozoa;Annelida;
mmu-miR-33	mmu-mir-33	mir-33	CTGTGGTGCATTGTAGTTGCATTGCATGTTCTGGCAATACCTGTGCAATGTTTCCACAGTGCATCACGG	GTGCATTGTAGTTGCATTGCA	100	2e-07	Mus musculus	Metazoa;Bilateria;Deuterostoma;Chordata;Vertebrata;Mammalia;Rodentia;
dan-miR-33	dan-mir-33	mir-33	CGGAGATGTCACGCAGGTGCATTGTAGTCGCATTGTCTGTCCCACTTGCTCCAGGCAATACAACTGCAGTGCAAGCTCTGTGCATTTCAC	AGGTGCATTGTAGTCGCATTG	94.74	0.001	Drosophila ananassae	Metazoa;Bilateria;Ecdysozoa;Arthropoda;Hexapoda;
cin-miR-33	cin-mir-33	mir-33	TGGTAGTTTTCCCTTGTGCATTGTAGTTGCATTGCACTGTTGCATTGTGGGTAATGTGACAACAATACAACCGGGATTTCTGCACAGTCATCATAAATTTG	GTGCATTGTAGTTGCATTG	100	4e-06	Ciona intestinalis	Metazoa;Bilateria;Deuterostoma;Chordata;Urochordata;
bmo-miR-970			TGGAGGAATAGACAGAGCCTTGCGTGTGCTCTTATTGGTAGTGTGACTGATAATCTATCATAAGACACACGCGGCTCTGTCTGACTCCAGCG	TCATAAGACACACGCGGCTCT			Bombyx mori	Metazoa;Bilateria;Ecdysozoa;Arthropoda;Hexapoda;
dme-miR-970	dme-mir-970	mir-970	GAAAGGCATCTGTTGCAGCTAGCGGGTGTTTTATTTGGTAGCTGTAATGATTTGAATCTATCATAAGACACACGCGGCTATAACCGTTGTCTAAG	TCATAAGACACACGCGGCTAT	100	4e-06	Drosophila melanogaster	Metazoa;Bilateria;Ecdysozoa;Arthropoda;Hexapoda;
aga-miR-970	aga-mir-970	mir-970	ATGGCTGACGGAAGATAGCCAGCGTTTGTTTTATTTGGTATGTTACTACTGCTGCAAGCTATATCATAAGACACACGCGGCTATTTTCCGCAACCCGA	TCATAAGACACACGCGGCTAT	100	4e-06	Anopheles gambiae	Metazoa;Bilateria;Ecdysozoa;Arthropoda;Hexapoda;
tca-miR-970	tca-mir-970	mir-970	AAACGATGCCGGCGGCAGCTCAGCGTGTGTCGTACTGATAGTGTTATCACTAGCTATCATAAGACACACGCGGCTATCGCCGGTCTCTCCT	TCATAAGACACACGCGGCTAT	100	4e-06	Tribolium castaneum	Metazoa;Bilateria;Ecdysozoa;Arthropoda;Hexapoda;
bmo-miR-970	bmo-mir-970	mir-970	TGGAGGAATAGACAGAGCCTTGCGTGTGCTCTTATTGGTAGTGTGACTGATAATCTATCATAAGACACACGCGGCTCTGTCTGACTCCAGCG	TCATAAGACACACGCGGCTCT	100	2e-07	Bombyx mori	Metazoa;Bilateria;Ecdysozoa;Arthropoda;Hexapoda;
bmo-miR-316			TGCATAAATTTGTCTTTTTCCGCTTTGCTGCTGATTTTTTTCGTACGTCAACGGCAAAGTGAAAAGGTCTCCTTTATGAGAA	TGTCTTTTTCCGCTTTGCTGCTG			Bombyx mori	Metazoa;Bilateria;Ecdysozoa;Arthropoda;Hexapoda;
ame-miR-316	ame-mir-316	undef	GTGTGGCCGAGGGTGTGTCTTTTTCCGCTTTGCTGCCGCTGAAATGGAGTCCGCCAGCAAAGGGGAACAGGCCGACCCTCCCGCACCAA	TGTCTTTTTCCGCTTTGCTGCCG	100	3e-07	Apis mellifera	Metazoa;Bilateria;Ecdysozoa;Arthropoda;Hexapoda;
bmo-miR-282			CGGGACTTTGACCTAGCCTCTCCTTGGCTTTGTCTGTTTCGTTAGTAGCTCAGACATAGCCTGATAGAGGTTACGTTTTGTCCCT	ACCTAGCCTCTCCTTGGCTTTGTCTGT			Bombyx mori	Metazoa;Bilateria;Ecdysozoa;Arthropoda;Hexapoda;
tca-miR-282	tca-mir-282	mir-282	TGTAGAGGTAGCCTCTCCTAGGCTTTGTCTGTGAATTTGGCCGAGACATAGCCTGATTGAGGCTAACTTTAGC	TAGCCTCTCCTAGGCTTTGTCTGT	95.83	1e-06	Tribolium castaneum	Metazoa;Bilateria;Ecdysozoa;Arthropoda;Hexapoda;
dmo-miR-282	dmo-mir-282	mir-282	TTTCCTTATAAATCTAGCCTCTACTAGGCTTTGTCTGTGCATTTGATATAAGATCAGACATAGCCTATGAGAGGTTAGGTGTAGCAAGGGG	AATCTAGCCTCTACTAGGCTTTGTCTGT	92	9e-05	Drosophila mojavensis	Metazoa;Bilateria;Ecdysozoa;Arthropoda;Hexapoda;
ame-miR-282	ame-mir-282	mir-282	GGACAGAGTAACTTGATTTAGCCTCTCCTAGGCTTTGTCTGTATATAAAGAACGGAGACATAGCCTAGAATAGGTTAGGTCAGGGCTCGTTC	GATTTAGCCTCTCCTAGGCTTTGTCTGT	95.83	1e-06	Apis mellifera	Metazoa;Bilateria;Ecdysozoa;Arthropoda;Hexapoda;
dps-miR-282	dps-mir-282	mir-282	TGCCTTATAAATCTAGCCTCTACTAGGCTTTGTCTGTGCATTTGAAAACCCGATCAGACATAGCCTATAAGAGGTTAGGTGTACCAAGGAAGAA	AATCTAGCCTCTACTAGGCTTTGTCTGT	92	9e-05	Drosophila pseudoobscura	Metazoa;Bilateria;Ecdysozoa;Arthropoda;Hexapoda;
bmo-miR-282	bmo-mir-282	mir-282	CGGGACTTTGACCTAGCCTCTCCTTGGCTTTGTCTGTTTCGTTAGTAGCTCAGACATAGCCTGATAGAGGTTACGTTTTGTCCCT	ACCTAGCCTCTCCTTGGCTTTGTCTGT	100	1e-10	Bombyx mori	Metazoa;Bilateria;Ecdysozoa;Arthropoda;Hexapoda;
dgr-miR-282	dgr-mir-282	mir-282	TTCCTTATAAATCTAGCCTCTACTAGGCTTTGTCTGTGCACTTTTTCAATTCAATCAGACATAGCCTATGAGAGGTTAGGTGTACAAATGGATC	AATCTAGCCTCTACTAGGCTTTGTCTGT	92	9e-05	Drosophila grimshawi	Metazoa;Bilateria;Ecdysozoa;Arthropoda;Hexapoda;
dya-miR-282	dya-mir-282	mir-282	TTCCTTATAAATCTAGCCTCTACTAGGCTTTGTCTGTGCATACGAAAGCCGATCAGACATAGCCTATAAGAGGTTAGGTGTACCAAGGTG	AATCTAGCCTCTACTAGGCTTTGTCTGT	92	9e-05	Drosophila yakuba	Metazoa;Bilateria;Ecdysozoa;Arthropoda;Hexapoda;
aga-miR-282	aga-mir-282	mir-282	GTAACAGAGCTAATCTAGCCTCTTCTAGGCTTTGTCTGTACAGTTTCTGCAAACCAGACATAGCCTGTCAGAGGTTAGGTGAAATCTGCTAGC	AATCTAGCCTCTTCTAGGCTTTGTCTGT	92	9e-05	Anopheles gambiae	Metazoa;Bilateria;Ecdysozoa;Arthropoda;Hexapoda;
dme-miR-282	dme-mir-282	mir-282	AGTTTCCTTCTAAATCTAGCCTCTACTAGGCTTTGTCTGTGCATTCGAAAGCCGATCAGACATAGCCTATAAGAGGTTAGGTGTACCAAGGCGAACA	AATCTAGCCTCTACTAGGCTTTGTCTGT	92	9e-05	Drosophila melanogaster	Metazoa;Bilateria;Ecdysozoa;Arthropoda;Hexapoda;
dse-miR-282	dse-mir-282	mir-282	AGTTTCCTTTTAAATCTAGCCTCTACTAGGCTTTGTCTGTGCATTCGAAAGCCGATCAGACATAGCCTATAAGAGGTTAGGTGTACCAAGGTGAACA	AATCTAGCCTCTACTAGGCTTTGTCTGT	92	9e-05	Drosophila sechellia	Metazoa;Bilateria;Ecdysozoa;Arthropoda;Hexapoda;
dpe-miR-282	dpe-mir-282	mir-282	TGCCTTATAAATCTAGCCTCTACTAGGCTTTGTCTGTGCATTTGAAAACCCGATCAGACATAGCCTATAAGAGGTTAGGTGTACCAAGGAA	AATCTAGCCTCTACTAGGCTTTGTCTGT	92	9e-05	Drosophila persimilis	Metazoa;Bilateria;Ecdysozoa;Arthropoda;Hexapoda;
dsi-miR-282	dsi-mir-282	mir-282	AGTTTCCTTTTAAATCTAGCCTCTACTAGGCTTTGTCTGTGCATTCGAAAGCCGATCAGACATAGCCTATAAGAGGTTAGGTGTACCAAGGCGAACA	AATCTAGCCTCTACTAGGCTTTGTCTGT	92	9e-05	Drosophila simulans	Metazoa;Bilateria;Ecdysozoa;Arthropoda;Hexapoda;
dan-miR-282	dan-mir-282	mir-282	TTCCTTATAGATCTAGCCTCTACTAGGCTTTGTCTGTGCATTCGAAAGTCGATCAGACATAGCCTATAAGAGGTTAGGTGTACCAAGGCG	GATCTAGCCTCTACTAGGCTTTGTCTGT	92	9e-05	Drosophila ananassae	Metazoa;Bilateria;Ecdysozoa;Arthropoda;Hexapoda;
der-miR-282	der-mir-282	mir-282	AGTTTCCTTATAAATCTAGCCTCTACTAGGCTTTGTCTGTGCATTCAAAAGCCGATCAGACATAGCCTATAAGAGGTTAGGTGTACCAAGGCGAACA	AATCTAGCCTCTACTAGGCTTTGTCTGT	92	9e-05	Drosophila erecta	Metazoa;Bilateria;Ecdysozoa;Arthropoda;Hexapoda;
dvi-miR-282	dvi-mir-282	mir-282	AATTTCCTTATAAATCTAGCCTCTACTAGGCTTTGTCTGTGCATTCGATATACGGTCAGACATAGCCTATGAGAGGTTAGGTGTACCAAGGGGA	AATCTAGCCTCTACTAGGCTTTGTCTGT	92	9e-05	Drosophila virilis	Metazoa;Bilateria;Ecdysozoa;Arthropoda;Hexapoda;
dwi-miR-282	dwi-mir-282	mir-282	TATCCTTATAAATCTAGCCTCTACTAGGCTTTGTCTGTGCATTTGGATTCAGACATAGCCTATGAGAGGTTAGGTGTACCAAGGAGA	AATCTAGCCTCTACTAGGCTTTGTCTGT	92	9e-05	Drosophila willistoni	Metazoa;Bilateria;Ecdysozoa;Arthropoda;Hexapoda;
bmo-miR-989			AGGGTTGAAATGGCCATTACCTCACAGTCACGTGGTCATGATGGTACAACGTGTGATGTGACGTAGTGGAAGTCTCGACCT	GTGTGATGTGACGTAGTGGAA			Bombyx mori	Metazoa;Bilateria;Ecdysozoa;Arthropoda;Hexapoda;
dme-miR-989	dme-mir-989	undef	AAAGATTTTGGGAATCGGCCACTACCTTGCAGTCACGTGATGAAAAGACACAGGTGACACTGATCCGGATTTGGTAGTTGACAAATCCTCCATGCCGAGATTAGTTTCATTTTGCGTCTTTTGAATTCGAATAGTTCATGTGATGTGACGTAGTGGAACATACCTGAAATTACA	TGTGATGTGACGTAGTGGAAC	100	1e-06	Drosophila melanogaster	Metazoa;Bilateria;Ecdysozoa;Arthropoda;Hexapoda;
aga-miR-989	aga-mir-989	undef	GGACAGTACAGTGGCCACGGGGGTACGCCGCTACGTTGCTTTCACTTGGTACGCTCGTATAGTATAGAGCTAAAAGTAAACATAGATCCATGTGATGTGACGTAGTGGTACCCTCCCGTGTCTATCACAAC	TGTGATGTGACGTAGTGGTAC	100	2e-05	Anopheles gambiae	Metazoa;Bilateria;Ecdysozoa;Arthropoda;Hexapoda;
bmo-miR-79*	bmo-mir-79		CGCCGCCGGGCGCGCTGCGACGCTTTGGCGATTTAGCTCCGTGACATCATTCCGTTCATAAAGCTAGATTACCAAAGCATCGCGTCGCGCCGTCTCAACG	CGCTTTGGCGATTTAGCTCCGTGACA			Bombyx mori	Metazoa;Bilateria;Ecdysozoa;Arthropoda;Hexapoda;
bmo-miR-79	bmo-mir-79		CGCCGCCGGGCGCGCTGCGACGCTTTGGCGATTTAGCTCCGTGACATCATTCCGTTCATAAAGCTAGATTACCAAAGCATCGCGTCGCGCCGTCTCAACG	TTCATAAAGCTAGATTACCAAAGCAT			Bombyx mori	Metazoa;Bilateria;Ecdysozoa;Arthropoda;Hexapoda;
dvi-miR-79	dvi-mir-79	mir-9	ACGCCGCACTGCCGTTGCTTTGGCGCTTTAGCTGTATGATAGATTTGAATACTTCATAAAGCTAGATTACCAAAGCATTGGCTCTGTGGCCA	TAAAGCTAGATTACCAAAGCAT	100	9e-08	Drosophila virilis	Metazoa;Bilateria;Ecdysozoa;Arthropoda;Hexapoda;
dgr-miR-79	dgr-mir-79	mir-9	TTGCCGTCGCTTTGGCGCTTTAGCTGTATGATAGATTTGAATACTTCATAAAGCTAGATTACCAAAGCATCGGCGC	TAAAGCTAGATTACCAAAGCAT	100	9e-08	Drosophila grimshawi	Metazoa;Bilateria;Ecdysozoa;Arthropoda;Hexapoda;
bmo-miR-9b	bmo-mir-9b	mir-9	GACGGCGCGACGCGATGCTTTGGTAATCTAGCTTTATGAACGGAATGATGTCACGGAGCTAAATCGCCAAAGCGTCGCAGCGCGCCCGGC	GCTTTGGTAATCTAGCTTTATGA	100	2e-08	Bombyx mori	Metazoa;Bilateria;Ecdysozoa;Arthropoda;Hexapoda;
dwi-miR-79	dwi-mir-79-1	mir-9	TTGCCTATGCTTTGGCGCTTTAGCTGTATGATAGATTTGACTACTTCATAAAGCTAGATTACCAAAGCATGGGCTC	TAAAGCTAGATTACCAAAGCAT	100	9e-08	Drosophila willistoni	Metazoa;Bilateria;Ecdysozoa;Arthropoda;Hexapoda;
dan-miR-79	dan-mir-79	mir-9	AGCTGCTTAACCGATGCTTTGGCGCTTTAGCTGTATGATAGATTTAAATACTTCATAAAGCTAGATTACCAAAGCATTGGCTTCCGCAGGC	TAAAGCTAGATTACCAAAGCAT	100	9e-08	Drosophila ananassae	Metazoa;Bilateria;Ecdysozoa;Arthropoda;Hexapoda;
dmo-miR-79	dmo-mir-79	mir-9	TTGCCGTTGCTTTGGCGCTTTAGCTGTATGATAGATTTAAATACTTCATAAAGCTAGATTACCAAAGCATTGGCTC	TAAAGCTAGATTACCAAAGCAT	100	9e-08	Drosophila mojavensis	Metazoa;Bilateria;Ecdysozoa;Arthropoda;Hexapoda;
dya-miR-79	dya-mir-79	mir-9	AGCTGCCTTGCCATTGCTTTGGCGCTTTAGCTGTATGATAGATTTATACTACTTCATAAAGCTAGATTACCAAAGCATTGGCTTCTGCAGAT	TAAAGCTAGATTACCAAAGCAT	100	9e-08	Drosophila yakuba	Metazoa;Bilateria;Ecdysozoa;Arthropoda;Hexapoda;
ame-miR-9b	ame-mir-9b	mir-9	TAATGCTAGTGCTCTTTGCTTTGGTAATCTAGCTTTATGATCCTTAATTAAAATCATAGAGCTATATTACCAAAGTAAAGGCAAAAGCTTTG	GCTTTGGTAATCTAGCTTTATGA	100	2e-08	Apis mellifera	Metazoa;Bilateria;Ecdysozoa;Arthropoda;Hexapoda;
dps-miR-79	dps-mir-79	mir-9	CTGCTCTGCTTCTGCTTTGGCGCTTTAGCTGTATGATAGATTTAAAATACTTCATAAAGCTAGATTACCAAAGCATTGGCTCTG	TAAAGCTAGATTACCAAAGCAT	100	9e-08	Drosophila pseudoobscura	Metazoa;Bilateria;Ecdysozoa;Arthropoda;Hexapoda;
dse-miR-79	dse-mir-79	mir-9	AGCTGACTTGCCATTGCTTTGGCGCTTTAGCTGTATGATAGATTTAAACTACTTCATAAAGCTAGATTACCAAAGCATTGGCTTGTGCAGAT	TAAAGCTAGATTACCAAAGCAT	100	9e-08	Drosophila sechellia	Metazoa;Bilateria;Ecdysozoa;Arthropoda;Hexapoda;
bmo-miR-79	bmo-mir-79	mir-9	CGCCGCCGGGCGCGCTGCGACGCTTTGGCGATTTAGCTCCGTGACATCATTCCGTTCATAAAGCTAGATTACCAAAGCATCGCGTCGCGCCGTCTCAACG	TTCATAAAGCTAGATTACCAAAGCAT	100	4e-10	Bombyx mori	Metazoa;Bilateria;Ecdysozoa;Arthropoda;Hexapoda;
ame-miR-79	ame-mir-79	mir-9	TTCAAGACTGTCAAAGCTTTTGCCTTTACTTTGGTAATATAGCTCTATGATTTTAATTAAGGATCATAAAGCTAGATTACCAAAGCAAAGAGCACTAGCA	TAAAGCTAGATTACCAAAGCA	100	4e-07	Apis mellifera	Metazoa;Bilateria;Ecdysozoa;Arthropoda;Hexapoda;
aga-miR-79	aga-mir-79	mir-9	GTGCCCTTTTGTCCGCGCTTTGGCGCTTTAGCTGTATGATAGAATTTGAACTATTTCATAAAGCTAGATTACCAAAGCATAGACGAATTGGGAC	TAAAGCTAGATTACCAAAGCAT	100	9e-08	Anopheles gambiae	Metazoa;Bilateria;Ecdysozoa;Arthropoda;Hexapoda;
tca-miR-9b	tca-mir-9b	mir-9	CTCCAATCTCCACGACGCAATGCCAACCGCATTGCTTTGGTAATCTAGCTTTATGACTCAAATAAAATCACAAACGCTAAATTACCAAAGTAACAAAATCGGCCCCCACCTGTTGGAACCAAA	GCTTTGGTAATCTAGCTTTATGA	100	2e-08	Tribolium castaneum	Metazoa;Bilateria;Ecdysozoa;Arthropoda;Hexapoda;
der-miR-79	der-mir-79	mir-9	AGCTGCCTTGCCATTGCTTTGGCGCTTTAGCTGTATGATAGATTTAAACTACTTCATAAAGCTAGATTACCAAAGCATTGGCTTCTGCAGAT	TAAAGCTAGATTACCAAAGCAT	100	9e-08	Drosophila erecta	Metazoa;Bilateria;Ecdysozoa;Arthropoda;Hexapoda;
dme-miR-79	dme-mir-79	mir-9	TGAAGCTGACTTGCCATTGCTTTGGCGCTTTAGCTGTATGATAGATTTAAACTACTTCATAAAGCTAGATTACCAAAGCATTGGCTTCTGCAGGTCA	TAAAGCTAGATTACCAAAGCAT	100	9e-08	Drosophila melanogaster	Metazoa;Bilateria;Ecdysozoa;Arthropoda;Hexapoda;
dpe-miR-79	dpe-mir-79	mir-9	CTGCTTCTGCTTTGGCGCTTTAGCTGTATGATAGATTTAAAATACTTCATAAAGCTAGATTACCAAAGCATTGGCTC	TAAAGCTAGATTACCAAAGCAT	100	9e-08	Drosophila persimilis	Metazoa;Bilateria;Ecdysozoa;Arthropoda;Hexapoda;
bmo-miR-34	bmo-mir-34		AGAATCAGGGTAGACCGCGTTGGCAGTGTGGTTAGCTGGTTGTGTATGGAAATGACAACAGCCACTAACGACACTGCTCCTGCGTGCACCCTAAATCA	TGGCAGTGTGGTTAGCTGGTTG			Bombyx mori	Metazoa;Bilateria;Ecdysozoa;Arthropoda;Hexapoda;
cbr-miR-34	cbr-mir-34	mir-34	AAGCACTCATGGTCGTGAGGCAGTGTGGTTAGCTGGTTGCATACACAGGTTGACAACGGCTACCTTCACTGCCACCCCGAACATGTAGTCCTC	AGGCAGTGTGGTTAGCTGGTTG	100	3e-07	Caenorhabditis briggsae	Metazoa;Bilateria;Ecdysozoa;Nematoda;
dps-miR-34	dps-mir-34	mir-34	AATTGGCTATGCGCTTTGGCAGTGTGGTTAGCTGGTTGTGTAGCCAAAATATTGCCTTTGACCATTCACAGCCACTATCTTCACTGCCGCCGCGACAAGC	TGGCAGTGTGGTTAGCTGGTTG	100	7e-08	Drosophila pseudoobscura	Metazoa;Bilateria;Ecdysozoa;Arthropoda;Hexapoda;
cel-miR-34	cel-mir-34	mir-34	CGGACAATGCTCGAGAGGCAGTGTGGTTAGCTGGTTGCATATTTCCTTGACAACGGCTACCTTCACTGCCACCCCGAACATGTCGTCCATCTTTGAA	AGGCAGTGTGGTTAGCTGGTTG	100	3e-07	Caenorhabditis elegans	Metazoa;Bilateria;Ecdysozoa;Nematoda;
tca-miR-34	tca-mir-34	mir-34	ATGTACACGGTGGCAGTGTGGTTAGCTGGTTGTGTTTTTTTGATCACGACCACTATCCATACTCCCTCCATGAATATCG	TGGCAGTGTGGTTAGCTGGTTG	100	7e-08	Tribolium castaneum	Metazoa;Bilateria;Ecdysozoa;Arthropoda;Hexapoda;
bfl-miR-34	bfl-mir-34	mir-34	TGGTTACCTGTGTGTTGCTGTGGCAGTGTGGATAGCTGGCCGTTTCTAATATAACAGCCACTGTACACACTCCCGTAATAACACACGGACTTACAACACGG	TGGCAGTGTGGATAGCTGGCCGTTT	94.74	0.001	Branchiostoma floridae	Metazoa;Bilateria;Deuterostoma;Chordata;Cephalochordata;
dvi-miR-34	dvi-mir-34	mir-34	TGGCTATGCGCTTTGGCAGTGTGGTTAGCTGGTTGTGTGGCCAATTGACAAATCACAGCCACTATCTTCACTGCCGCCGCGACAAGC	TGGCAGTGTGGTTAGCTGGTTG	100	7e-08	Drosophila virilis	Metazoa;Bilateria;Ecdysozoa;Arthropoda;Hexapoda;
dsi-miR-34	dsi-mir-34	mir-34	TGGCTATGCGCTTTGGCAGTGTGGTTAGCTGGTTGTGTAGCCAATTATTGCCGTTGACAATTCACAGCCACTATCTTCACTGCCGCCGCGACAAGC	TGGCAGTGTGGTTAGCTGGTTG	100	7e-08	Drosophila simulans	Metazoa;Bilateria;Ecdysozoa;Arthropoda;Hexapoda;
dya-miR-34	dya-mir-34	mir-34	TGGCTATGCGCTTTGGCAGTGTGGTTAGCTGGTTGTGTAGCCAATTATTGCCGTTGACAATTCACAGCCACTATCTTCACTGCCGCCGCGACAAGC	TGGCAGTGTGGTTAGCTGGTTG	100	7e-08	Drosophila yakuba	Metazoa;Bilateria;Ecdysozoa;Arthropoda;Hexapoda;
dan-miR-34	dan-mir-34	mir-34	TGGCTATGCGCTTTGGCAGTGTGGTTAGCTGGTTGTGTAGCTGGTGCTCGTTGGCAATTAATTCACAGCCACTATCTTCACTGCCGCCGCGACAAGC	TGGCAGTGTGGTTAGCTGGTTG	100	7e-08	Drosophila ananassae	Metazoa;Bilateria;Ecdysozoa;Arthropoda;Hexapoda;
dme-miR-34	dme-mir-34	mir-34	AATTGGCTATGCGCTTTGGCAGTGTGGTTAGCTGGTTGTGTAGCCAATTATTGCCGTTGACAATTCACAGCCACTATCTTCACTGCCGCCGCGACAAGC	TGGCAGTGTGGTTAGCTGGTTGTG	100	7e-08	Drosophila melanogaster	Metazoa;Bilateria;Ecdysozoa;Arthropoda;Hexapoda;
der-miR-34	der-mir-34	mir-34	TGGCTATGCGCTTTGGCAGTGTGGTTAGCTGGTTGTGTAGCCAATCATTGCTTGTGACAACTCACAGCCACTATCTTCACTGCCGCCGCGACAAGC	TGGCAGTGTGGTTAGCTGGTTG	100	7e-08	Drosophila erecta	Metazoa;Bilateria;Ecdysozoa;Arthropoda;Hexapoda;
dpe-miR-34	dpe-mir-34	mir-34	TGGCTATGCGCTTTGGCAGTGTGGTTAGCTGGTTGTGTAGCCAAAATATTGCCTTTGACCATTCACAGCCACTATCTTCACTGCCGCCGCGACAAGC	TGGCAGTGTGGTTAGCTGGTTG	100	7e-08	Drosophila persimilis	Metazoa;Bilateria;Ecdysozoa;Arthropoda;Hexapoda;
lgi-miR-34	lgi-mir-34	mir-34	AACAGAGTGGGTGTGGTTCTGTGGCAGTGTGGTTAGCTGGTAGTTCATGATTTAAAACAACCACTATCTACATTGCCCCGAAAACGCACAAAATGAACGAC	TGGCAGTGTGGTTAGCTGGTAGT	100	1e-06	Lottia gigantea	Metazoa;Bilateria;Lophotrochozoa;Molusca;
dmo-miR-34	dmo-mir-34	mir-34	TGGCTATGCGCTTTGGCAGTGTGGTTAGCTGGTTGTGTGGCCACTTGAAAAATCACAGCCACTATCTTCACTGCCGCCGCGACAAGC	TGGCAGTGTGGTTAGCTGGTTG	100	7e-08	Drosophila mojavensis	Metazoa;Bilateria;Ecdysozoa;Arthropoda;Hexapoda;
ame-miR-34	ame-mir-34	mir-34	TTTTTTTGCGATTGGCATGTTGGCAGTGTTGTTAGCTGGTTGTGTGGCTACATTGTATATACGACCGCTATCGGCACTGCAATTATGACGATCGTAGGGT	TGGCAGTGTTGTTAGCTGGTTG	95.45	2e-05	Apis mellifera	Metazoa;Bilateria;Ecdysozoa;Arthropoda;Hexapoda;
dwi-miR-34	dwi-mir-34	mir-34	TGGCTATGCGCTTTGGCAGTGTGGTTAGCTGGTTGTGTAGCCAATTAAATTGCCAAAACAATAAACCACAGCCACTATCTTCACTGCCGCCGCGACAGGC	TGGCAGTGTGGTTAGCTGGTTG	100	7e-08	Drosophila willistoni	Metazoa;Bilateria;Ecdysozoa;Arthropoda;Hexapoda;
cap-miR-34	cap-mir-34	mir-34	CAGCCACTGCTTGTGTTTCGCTGGCAGTGTGGTTAGCTGGTTGTGAATTAATAGATACAACAACCACTAGCTCTACTGCCTGGGAAATACAAAATTATGTC	TGGCAGTGTGGTTAGCTGGTTGT	100	7e-08	Capitella sp. I	Metazoa;Bilateria;Lophotrochozoa;Annelida;
bmo-miR-34	bmo-mir-34	mir-34	AGAATCAGGGTAGACCGCGTTGGCAGTGTGGTTAGCTGGTTGTGTATGGAAATGACAACAGCCACTAACGACACTGCTCCTGCGTGCACCCTAAATCA	TGGCAGTGTGGTTAGCTGGTTG	100	7e-08	Bombyx mori	Metazoa;Bilateria;Ecdysozoa;Arthropoda;Hexapoda;
dse-miR-34	dse-mir-34	mir-34	TGGCTATGCGCTTTGGCAGTGTGGTTAGCTGGTTGTGTAGCCAATTATTGCCGTTGACAATTCACAGCCACTATCTTCACTGCCGCCGCGACAAGC	TGGCAGTGTGGTTAGCTGGTTG	100	7e-08	Drosophila sechellia	Metazoa;Bilateria;Ecdysozoa;Arthropoda;Hexapoda;
spu-miR-34	spu-mir-34	mir-34	CCTGATTGGCTGCCTTCCTTCGGCAGTGTAGTTAGCTGGTTGTTTTCGACCAATCACCAACCAGCTTGCTGCAGGGCCCCAGGAAGGAGTCTTGAAATCTT	CGGCAGTGTAGTTAGCTGGTTG	95.24	6e-05	Strongylocentrotus purpuratus	Metazoa;Bilateria;Deuterostoma;Echinodermata;
aga-miR-34	aga-mir-34	mir-34	GAGGCAATATACGCTCTGGCAGTGTGGTTAGCTGGTTGTGTGGTTTTCCCATCTTCACAGCCACTATCCGCCCTGCCGTCGCGCTAATGC	TGGCAGTGTGGTTAGCTGGT	100	1e-06	Anopheles gambiae	Metazoa;Bilateria;Ecdysozoa;Arthropoda;Hexapoda;
dgr-miR-34	dgr-mir-34	mir-34	TGGCTATGCGCTTTGGCAGTGTGGTTAGCTGGTTGTGTGGCCAACTGACAAATCACAGCCACTATCTTCACTGCCGCCGCGACAAGC	TGGCAGTGTGGTTAGCTGGTTG	100	7e-08	Drosophila grimshawi	Metazoa;Bilateria;Ecdysozoa;Arthropoda;Hexapoda;
sko-miR-34	sko-mir-34	undef	GACTTACTATATGCCACAGTGTGGCAGTGTGGTTAGCTGGTTGTTAATTATAATTTCAACCATCTGATCATCTGCCTATACAGTGACATAACCAATCATCC	TGGCAGTGTGGTTAGCTGGTTG	100	7e-08	Saccoglossus kowalevskii	Metazoa;Bilateria;Deuterostoma;Hemichordata;
bmo-miR-274	bmo-mir-274		GGCTGTTGTTAGGCGAAGTTGGTTTGTGACCGTCACTAACGGGCAGTGTTAATACGGTTGCTCGTTTTGGCGATCGCAAAATGAACTCGCTTGAC	GTTTGTGACCGTCACTAACGGGCAGT			Bombyx mori	Metazoa;Bilateria;Ecdysozoa;Arthropoda;Hexapoda;
bmo-miR-274	bmo-mir-274	undef	GGCTGTTGTTAGGCGAAGTTGGTTTGTGACCGTCACTAACGGGCAGTGTTAATACGGTTGCTCGTTTTGGCGATCGCAAAATGAACTCGCTTGAC	GTTTGTGACCGTCACTAACGGGCAGT	100	4e-10	Bombyx mori	Metazoa;Bilateria;Ecdysozoa;Arthropoda;Hexapoda;
dvi-miR-274	dvi-mir-274	mir-274	GTTTGTTGCAGTTTCGGTTTGTGACCGACACTAACGGGTAGTTGGGGCACCTCGAATACGCTGTTTTACTCGTTTTTGCGATCACAAATTCTGAAATTGCAACGA	GTTTGTGACCGACACTAACGGGTAGT	95.45	2e-05	Drosophila virilis	Metazoa;Bilateria;Ecdysozoa;Arthropoda;Hexapoda;
dgr-miR-274	dgr-mir-274	mir-274	TCGGTTTGTGACCGACACTAACGGGTAGTTAAAGGGCATCCTCGCATTCTGCTGGCTTACTCGTTTTTGCGATCACAAATTC	GTTTGTGACCGACACTAACGGGTAGT	95.45	2e-05	Drosophila grimshawi	Metazoa;Bilateria;Ecdysozoa;Arthropoda;Hexapoda;
dmo-miR-274	dmo-mir-274	mir-274	TTTCGGTTTGTGACCGACACTAACGGGTAGTTGAGGCATCTCGTATTCGCTGTTTTATACTCGTTTTTGCGATCACAAATTCTGAAA	GTTTGTGACCGACACTAACGGGTAGT	95.45	2e-05	Drosophila mojavensis	Metazoa;Bilateria;Ecdysozoa;Arthropoda;Hexapoda;
bmo-miR-2a-1	bmo-mir-2a-1		GGCGGAATGTAGTCGTGGCATCAAAGTCGGTTTGTCATAGGTCATAACGTAACTATCACAGCCAGCTTTGATGAGCACGACTTCATCTGT	TATCACAGCCAGCTTTGATGAGC			Bombyx mori	Metazoa;Bilateria;Ecdysozoa;Arthropoda;Hexapoda;
der-miR-2a	der-mir-2a-1	mir-2	GCTGGGCTCTCAAAGTGGTTGTGAAATGCATATCAGCTTTGCGCGGCATATCACAGCCAGCTTTGATGAGCTTAGC	TATCACAGCCAGCTTTGATGAGC	100	2e-08	Drosophila erecta	Metazoa;Bilateria;Ecdysozoa;Arthropoda;Hexapoda;
dsi-miR-2a	dsi-mir-2a-2	mir-2	ATCTAAGCCTCATCAAGTGGTTGTGATATGGATACCCAACGCATATCACAGCCAGCTTTGATGAGCTAGGAT	TATCACAGCCAGCTTTGATGAGC	100	2e-08	Drosophila simulans	Metazoa;Bilateria;Ecdysozoa;Arthropoda;Hexapoda;
dvi-miR-2a	dvi-mir-2a-1	mir-2	GCTGCGCTCTCAAAGTGGTTGTGAAATGCATTTGAAAGCTTTGCGCGCATATCACAGCCAGCTTTGATGAGCTTAGC	TATCACAGCCAGCTTTGATGAGC	100	2e-08	Drosophila virilis	Metazoa;Bilateria;Ecdysozoa;Arthropoda;Hexapoda;
dsi-miR-2b	dsi-mir-2b-2	mir-2	TTGTGTCATTCTTCAAAGTGGTTGTGAAATGTTTGCCTTTTTATGCCTATTCATATCACAGCCAGCTTTGAGGAGCGACGCGA	TATCACAGCCAGCTTTGAGGAGC	95.65	4e-06	Drosophila simulans	Metazoa;Bilateria;Ecdysozoa;Arthropoda;Hexapoda;
dvi-miR-2c	dvi-mir-2c	mir-2	CATGTCTTACTTTCAATGTCATCAAAAAGGGCTGAGAATGATATATCTGCAATTGAATCGTATCACAGCCAGCTTTGATGGGCATTGCAAAGGGCAAC	TATCACAGCCAGCTTTGATGGGC	100	1e-06	Drosophila virilis	Metazoa;Bilateria;Ecdysozoa;Arthropoda;Hexapoda;
aga-miR-2	aga-mir-2-2	mir-2	TATTGGGTGCCATGCATTGTCATCAAACTTGGTTGTTGTAGCTTGCTTTGATAGTTGCTATCACAGCCAGCTTTGATGAGCAATGCGTCACTTACCTA	TATCACAGCCAGCTTTGATGAGC	100	2e-08	Anopheles gambiae	Metazoa;Bilateria;Ecdysozoa;Arthropoda;Hexapoda;
tca-miR-2	tca-mir-2-2	mir-2	GGTGTAGGCTTTCGCTCATCATCTGGTTGTGAAATGTGAATTTATATCATATCACAGCCAGCTTTGATGAGCGCAAGAGTGCACT	TATCACAGCCAGCTTTGATGAGC	100	2e-08	Tribolium castaneum	Metazoa;Bilateria;Ecdysozoa;Arthropoda;Hexapoda;
dgr-miR-2a	dgr-mir-2a-2	mir-2	ATCTAAGCCTCATCAAGTGGTTGTGATATGGATACCCGACGCATATCACAGCCAGCTTTGATGAGCTAGGAT	TATCACAGCCAGCTTTGATGAGC	100	2e-08	Drosophila grimshawi	Metazoa;Bilateria;Ecdysozoa;Arthropoda;Hexapoda;
dsi-miR-2c	dsi-mir-2c	mir-2	TCGTATCTTACTTTCAATGTCATCAAAAAGGGCTGAAGAAAGATATTTCTGCATTTGAATCGTATCACAGCCAGCTTTGATGGGCATTGCAATGAGCAGCGA	TATCACAGCCAGCTTTGATGGGC	100	1e-06	Drosophila simulans	Metazoa;Bilateria;Ecdysozoa;Arthropoda;Hexapoda;
cap-miR-2c	cap-mir-2c	mir-2	TGTGTTTTTGGGTTTGATCGGCCTATCAAGGTGGCTGGGATTTGGGTTTTTATTGCCCCATATCACAGCCAGCTTTGATAAGTTGACTGACCTTCAGTGCG	TATCACAGCCAGCTTTGATAAG	100	4e-06	Capitella sp. I	Metazoa;Bilateria;Lophotrochozoa;Annelida;
dmo-miR-2b	dmo-mir-2b	mir-2	TTGTGTCATTCTTCAAAGTGGTTGTGAAATGTTTGCTTTTTCTGCCTACTCATATCACAGCCAGCTTTGAGGAGCGACACGA	TATCACAGCCAGCTTTGAGGAGC	95.65	4e-06	Drosophila mojavensis	Metazoa;Bilateria;Ecdysozoa;Arthropoda;Hexapoda;
dya-miR-2a	dya-mir-2a-1	mir-2	GCTGGGCTCTCAAAGTGGTTGTGAAATGCATTTCCGCTTTGCGCGGCATATCACAGCCAGCTTTGATGAGCTTAGC	TATCACAGCCAGCTTTGATGAGC	100	2e-08	Drosophila yakuba	Metazoa;Bilateria;Ecdysozoa;Arthropoda;Hexapoda;
dgr-miR-2b	dgr-mir-2b	mir-2	TTGTGTCCTTCTTCAAAGTGGTTGTGAAATGTTTGCCTTTTTATGCCTACTCATATCACAGCCAGCTTTGAGGAGCGACACGA	TATCACAGCCAGCTTTGAGGAGC	95.65	4e-06	Drosophila grimshawi	Metazoa;Bilateria;Ecdysozoa;Arthropoda;Hexapoda;
dpe-miR-2b	dpe-mir-2b	mir-2	TTGTGTCATTCTTCAAAGTGGTTGTGAAATGTTTGCCTTTTTATGCCTATTCATATCACAGCCAGCTTTGAGGAGCGACACGA	TATCACAGCCAGCTTTGAGGAGC	95.65	4e-06	Drosophila persimilis	Metazoa;Bilateria;Ecdysozoa;Arthropoda;Hexapoda;
dgr-miR-2c	dgr-mir-2c	mir-2	CATGTCTTACTTTCAATGTCATCAAAAAGGGCTGAGAATGATATATCTGCAATTGAATCGTATCACAGCCAGCTTTGATGGGCATTGCAAAGGGCA	TATCACAGCCAGCTTTGATGGGC	100	1e-06	Drosophila grimshawi	Metazoa;Bilateria;Ecdysozoa;Arthropoda;Hexapoda;
bmo-miR-13a	bmo-mir-13a	mir-2	GATAATCTCGATCCTGTCAAAGCGGCGGTGAAATGTCTCCTCCCTTTCATATCACAGCCACTTTGATGTGGTCGGTTTA	TATCACAGCCACTTTGATGTG	95	0.068	Bombyx mori	Metazoa;Bilateria;Ecdysozoa;Arthropoda;Hexapoda;
dvi-miR-2b	dvi-mir-2b	mir-2	TTGTGTCATTCTTCAAAGTGGTTGTGAAATGTTTGCCTTTTTATGCCTACTCATATCACAGCCAGCTTTGAGGAGCGACACGA	TATCACAGCCAGCTTTGAGGAGC	95.65	4e-06	Drosophila virilis	Metazoa;Bilateria;Ecdysozoa;Arthropoda;Hexapoda;
dmo-miR-2c	dmo-mir-2c	mir-2	TACTTTCAGTGTCATCAAAAAGGGCTGAGAATGATATTTCTGTAATTGAATTGTATCACAGCCAGCTTTGATGGGCACTGCGAAGGG	TATCACAGCCAGCTTTGATGGGC	100	1e-06	Drosophila mojavensis	Metazoa;Bilateria;Ecdysozoa;Arthropoda;Hexapoda;
der-miR-2b	der-mir-2b-2	mir-2	TTGTGTCATTCTTCAAAGTGGTTGTGAAATGTTTGCCTTTTTATGCCTATTCATATCACAGCCAGCTTTGAGGAGCGACGCGA	TATCACAGCCAGCTTTGAGGAGC	95.65	4e-06	Drosophila erecta	Metazoa;Bilateria;Ecdysozoa;Arthropoda;Hexapoda;
dan-miR-2b	dan-mir-2b	mir-2	TTGTGTCATTCTTCAAAGTGGTTGTGAAATGTTTGCCTTTTTATGCCTATTCATATCACAGCCAGCTTTGAGGAGCGACGCAA	TATCACAGCCAGCTTTGAGGAGC	95.65	4e-06	Drosophila ananassae	Metazoa;Bilateria;Ecdysozoa;Arthropoda;Hexapoda;
dya-miR-2c	dya-mir-2c	mir-2	TCGTATCTTACTTTCAATGTCATCAAAAAGGGCTGAAGAAAGATATTTCTGCATTTGAATCGTATCACAGCCAGCTTTGATGGGCATTGCAATGAGCATCGA	TATCACAGCCAGCTTTGATGGGC	100	1e-06	Drosophila yakuba	Metazoa;Bilateria;Ecdysozoa;Arthropoda;Hexapoda;
bmo-miR-2a	bmo-mir-2a-2	mir-2	AATGTTTCGTCGCTCACAAAGTGGTTGTCGTATGCGTTTTTACTTTGGCCATATCACAGCCAGCTTTGATGAGCGATGAA	TATCACAGCCAGCTTTGATGAGC	100	2e-08	Bombyx mori	Metazoa;Bilateria;Ecdysozoa;Arthropoda;Hexapoda;
dmo-miR-2a	dmo-mir-2a-1	mir-2	GCTGAGCTCTCAAAGAGGCTGTGAAATGCATTTTGAAAGCTTTGCGAGCATATCACAGCCAGCTTTGATGAGCTTAGC	TATCACAGCCAGCTTTGATGAGC	100	2e-08	Drosophila mojavensis	Metazoa;Bilateria;Ecdysozoa;Arthropoda;Hexapoda;
bmo-miR-2b	bmo-mir-2b	mir-2	CGCTAGAACTCGACAAGGTGGTTGTGACATGGGGGCTCAGGATCATATCACAGCCAGCTTTGTTGAGTTCTCGGCT	TATCACAGCCAGCTTTGTTGAGT	95.45	2e-05	Bombyx mori	Metazoa;Bilateria;Ecdysozoa;Arthropoda;Hexapoda;
dse-miR-2b	dse-mir-2b-2	mir-2	TTGTGTCATTCTTCAAAGTGGTTGTGAAATGTTTGCCTTTTTATGCCTATTCATATCACAGCCAGCTTTGAGGAGCGACGCGA	TATCACAGCCAGCTTTGAGGAGC	95.65	4e-06	Drosophila sechellia	Metazoa;Bilateria;Ecdysozoa;Arthropoda;Hexapoda;
der-miR-2c	der-mir-2c	mir-2	TCGTATCTTACTTTCAATGTCATCAAAAAGGGCTGAAGAAAGATATTTCTGCATTTGAATCGTATCACAGCCAGCTTTGATGGGCATTGCAATGAGCATCGA	TATCACAGCCAGCTTTGATGGGC	100	1e-06	Drosophila erecta	Metazoa;Bilateria;Ecdysozoa;Arthropoda;Hexapoda;
dwi-miR-2c	dwi-mir-2c	mir-2	TCTTACTTTCAATGTCATCAAAAAGGGCTGAAGAAAGATATTTTTGCATTTGAAGCGTATCACAGCCAGCTTTGATGGGCATTGCAATGAGCA	TATCACAGCCAGCTTTGATGGGC	100	1e-06	Drosophila willistoni	Metazoa;Bilateria;Ecdysozoa;Arthropoda;Hexapoda;
dse-miR-2a	dse-mir-2a-1	mir-2	GCTGGGCTCTCAAAGTGGTTGTGAAATGCATTTCCGCTTTGCGCGGCATATCACAGCCAGCTTTGATGAGCTTAGC	TATCACAGCCAGCTTTGATGAGC	100	2e-08	Drosophila sechellia	Metazoa;Bilateria;Ecdysozoa;Arthropoda;Hexapoda;
dpe-miR-2c	dpe-mir-2c	mir-2	TGGTATCCTTACTTTCAGTGTCATCAAAAATGGCTGAAGAAAGATATATTTGCATTTGAAGCGTATCACAGCCAGCTTTGATGGGCATTGCAATGAGCATCGA	TATCACAGCCAGCTTTGATGGGC	100	1e-06	Drosophila persimilis	Metazoa;Bilateria;Ecdysozoa;Arthropoda;Hexapoda;
dya-miR-2b	dya-mir-2b-1	mir-2	CTTCAACTGTCTTCAAAGTGGCGGTGACATGTTGTCAACAATATTCATATCACAGCCAGCTTTGAGGAGCGTTGCGG	TATCACAGCCAGCTTTGAGGAGC	95.65	4e-06	Drosophila yakuba	Metazoa;Bilateria;Ecdysozoa;Arthropoda;Hexapoda;
ame-miR-2	ame-mir-2-3	mir-2	AAATATCCCCGGACAAGGACATGCTTTTACCATCAAAGTTGGTTTGTCATAGAGATCGACTATCACAGCCAGCTTTGATGAGCAAAATTGTGTCCGTCTA	TATCACAGCCAGCTTTGATGAGC	100	2e-08	Apis mellifera	Metazoa;Bilateria;Ecdysozoa;Arthropoda;Hexapoda;
dpe-miR-2a	dpe-mir-2a-1	mir-2	GCTGGGCTCACAAAGTGGTTGTGAAATGCATTTTGCTTTGCCCGCATATCACAGCCAGCTTTGATGAGCTCGGC	TATCACAGCCAGCTTTGATGAGC	100	2e-08	Drosophila persimilis	Metazoa;Bilateria;Ecdysozoa;Arthropoda;Hexapoda;
dme-miR-2b	dme-mir-2b-2	mir-2	TTGTGTCATTCTTCAAAGTGGTTGTGAAATGTTTGCCTTTTTATGCCTATTCATATCACAGCCAGCTTTGAGGAGCGACGCGA	TATCACAGCCAGCTTTGAGGAGC	95.65	4e-06	Drosophila melanogaster	Metazoa;Bilateria;Ecdysozoa;Arthropoda;Hexapoda;
tca-miR-13a	tca-mir-13a	mir-2	GAGATGCCCAAGTCGTCAATTTGGTTGTGAACTCTTAATTTAAACGATATCACAGCCACTTTGATGAGCTTGGTTGTCTT	TATCACAGCCACTTTGATGAGC	95.65	0.001	Tribolium castaneum	Metazoa;Bilateria;Ecdysozoa;Arthropoda;Hexapoda;
dse-miR-2c	dse-mir-2c	mir-2	TCGTATCTTACTTTCAATGTCATCAAAAAGGGCTGAAGAAAGATATTTCTGCATTTGAATCGTATCACAGCCAGCTTTGATGGGCATTGCAATGAGCAGCGA	TATCACAGCCAGCTTTGATGGGC	100	1e-06	Drosophila sechellia	Metazoa;Bilateria;Ecdysozoa;Arthropoda;Hexapoda;
dme-miR-2a	dme-mir-2a-2	mir-2	ATCTAAGCCTCATCAAGTGGTTGTGATATGGATACCCAACGCATATCACAGCCAGCTTTGATGAGCTAGGAT	TATCACAGCCAGCTTTGATGAGC	100	2e-08	Drosophila melanogaster	Metazoa;Bilateria;Ecdysozoa;Arthropoda;Hexapoda;
dan-miR-2a	dan-mir-2a-1	mir-2	GCTGGGCTCACAAAGTGGTTGTGAAATGCATTTCCATTTTGCCCGCATATCACAGCCAGCTTTGATGAGCTTAGC	TATCACAGCCAGCTTTGATGAGC	100	2e-08	Drosophila ananassae	Metazoa;Bilateria;Ecdysozoa;Arthropoda;Hexapoda;
dwi-miR-2a	dwi-mir-2a-1	mir-2	GCTGAGCTCACAAAGTGGTTGTGAAATGCATTATTTGCTTTATCCAGCATATCACAGCCAGCTTTGATGAGCTCTGC	TATCACAGCCAGCTTTGATGAGC	100	2e-08	Drosophila willistoni	Metazoa;Bilateria;Ecdysozoa;Arthropoda;Hexapoda;
dps-miR-2a	dps-mir-2a-2	mir-2	ATCTAAGCCTCATCAAGTGGTTGTGATATGGATACCCAACGCATATCACAGCCAGCTTTGATGAGCTAGGAT	TATCACAGCCAGCTTTGATGAGC	100	2e-08	Drosophila pseudoobscura	Metazoa;Bilateria;Ecdysozoa;Arthropoda;Hexapoda;
dwi-miR-2b	dwi-mir-2b	mir-2	TTGTGTCATTCTTCAAAGTGGTTGTGAAATGTTTGCCTTTTTATGCCTATTCATATCACAGCCAGCTTTGAGGAGCGACGCAA	TATCACAGCCAGCTTTGAGGAGC	95.65	4e-06	Drosophila willistoni	Metazoa;Bilateria;Ecdysozoa;Arthropoda;Hexapoda;
lgi-miR-2c	lgi-mir-2c	mir-2	ACATTACCGGTATTTATGGAGATCCCATTAAAGTGGTTGTGATGTGTTAAATTCATCATATCACAGCCAGCTTTGATGAGTTCTTTATAAACAAAATCA	TATCACAGCCAGCTTTGATGAGT	100	7e-08	Lottia gigantea	Metazoa;Bilateria;Lophotrochozoa;Molusca;
dps-miR-2c	dps-mir-2c	mir-2	TGGTATCCTTACTTTCAGTGTCATCAAAAATGGCTGAAGAAAGATATATTTGCATTTGAAGCGTATCACAGCCAGCTTTGATGGGCATTGCAATGAGCATCGA	TATCACAGCCAGCTTTGATGGGC	100	1e-06	Drosophila pseudoobscura	Metazoa;Bilateria;Ecdysozoa;Arthropoda;Hexapoda;
cel-miR-2	cel-mir-2	mir-2	TAAACAGTATACAGAAAGCCATCAAAGCGGTGGTTGATGTGTTGCAAATTATGACTTTCATATCACAGCCAGCTTTGATGTGCTGCCTGTTGCACTGT	TATCACAGCCAGCTTTGATGTGC	100	1e-06	Caenorhabditis elegans	Metazoa;Bilateria;Ecdysozoa;Nematoda;
dps-miR-2b	dps-mir-2b-2	mir-2	TTGTGTCATTCTTCAAAGTGGTTGTGAAATGTTTGCCTTTTTATGCCTATTCATATCACAGCCAGCTTTGAGGAGCGACACGA	TATCACAGCCAGCTTTGAGGAGC	95.65	4e-06	Drosophila pseudoobscura	Metazoa;Bilateria;Ecdysozoa;Arthropoda;Hexapoda;
dme-miR-2c	dme-mir-2c	mir-2	TCGTATCTTACTTTCAATGTCATCAAAAAGGGCTGAAGAAAGATATTTCTGCATTTGAATCGTATCACAGCCAGCTTTGATGGGCATTGCAATGAGCAGCGA	TATCACAGCCAGCTTTGATGGGC	100	1e-06	Drosophila melanogaster	Metazoa;Bilateria;Ecdysozoa;Arthropoda;Hexapoda;
dan-miR-2c	dan-mir-2c	mir-2	ATCTTACTTTCAATGTCATCAAAAAGGGCTGAAGAGATATTTCTGCATTTGAAGTGTATCACAGCCAGCTTTGATGGGCATTGCAATAAGC	TATCACAGCCAGCTTTGATGGGC	100	1e-06	Drosophila ananassae	Metazoa;Bilateria;Ecdysozoa;Arthropoda;Hexapoda;
bmo-miR-285	bmo-mir-285		TGTCCATGTTTTGACAACTGTATTCGAGTGTGTGGAAGAGTTTTAAAAATCCTCTAGCACCATTCGAATTCAGTGCTCGAACGTGGTTA	TAGCACCATTCGAATTCAGTGC			Bombyx mori	Metazoa;Bilateria;Ecdysozoa;Arthropoda;Hexapoda;
dvi-miR-285	dvi-mir-285	mir-29	TCAAATTGAAGAACTGAGATCGATTGGTGCATAGATATCGCCCAAAAAGTAATTCATTTCAATTCTAGCACCATTCGAAATCAGTGCTTTTTATTCGAAC	TAGCACCATTCGAAATCAGTGC	95.45	2e-05	Drosophila virilis	Metazoa;Bilateria;Ecdysozoa;Arthropoda;Hexapoda;
dme-miR-285	dme-mir-285	mir-29	TCGAATCGAAGAACTGAGATCGATTGGTGCATAGATATCAGGAGAACCCACTCAATTTAACTCTAGCACCATTCGAAATCAGTGCTTTTGATAAGAAAC	TAGCACCATTCGAAATCAGTGC	95.45	2e-05	Drosophila melanogaster	Metazoa;Bilateria;Ecdysozoa;Arthropoda;Hexapoda;
dmo-miR-285	dmo-mir-285	mir-29	TCAAATTGAAGAACTGAGATCGATTGGTGCATAGATAACGCCCAAAAAGTCATTTTATTTCAATTCTAGCACCATTCGAAATCAGTGCTTTTTATTGGAA	TAGCACCATTCGAAATCAGTGC	95.45	2e-05	Drosophila mojavensis	Metazoa;Bilateria;Ecdysozoa;Arthropoda;Hexapoda;
dsi-miR-285	dsi-mir-285	mir-29	TCGAATCGAAGAACTGAGATCGATTGGTGCATAGATATCAGGAAAACCCACTCAATTCAACTCTAGCACCATTCGAAATCAGTGCTTTTGATAAGAAA	TAGCACCATTCGAAATCAGTGC	95.45	2e-05	Drosophila simulans	Metazoa;Bilateria;Ecdysozoa;Arthropoda;Hexapoda;
bmo-miR-285	bmo-mir-285	undef	TGTCCATGTTTTGACAACTGTATTCGAGTGTGTGGAAGAGTTTTAAAAATCCTCTAGCACCATTCGAATTCAGTGCTCGAACGTGGTTA	TAGCACCATTCGAATTCAGTGC	100	7e-08	Bombyx mori	Metazoa;Bilateria;Ecdysozoa;Arthropoda;Hexapoda;
dan-miR-285	dan-mir-285	mir-29	TCGAATCAAAGAACTGAGATCGATTGGTGCATAGATATCAAGGAGATCCGATCATTTCAATTCTAGCACCATTCGAAATCAGTGCTTTTGATAAGAAC	TAGCACCATTCGAAATCAGTGC	95.45	2e-05	Drosophila ananassae	Metazoa;Bilateria;Ecdysozoa;Arthropoda;Hexapoda;
dse-miR-285	dse-mir-285	mir-29	TCAAATCGAAGAACTGAGATCGATTGGTGCATAGATATCAGGAAAACCCACTCAATTCAACTCTAGCACCATTCGAAATCAGTGCTTTTGATAAGAAA	TAGCACCATTCGAAATCAGTGC	95.45	2e-05	Drosophila sechellia	Metazoa;Bilateria;Ecdysozoa;Arthropoda;Hexapoda;
dya-miR-285	dya-mir-285	mir-29	TCGAATCGAAGAACTGAGATCGATTGGTGCATAGATATCAAGACAACCCACTCAATTCAACTCTAGCACCATTCGAAATCAGTGCTTTTGATAAGAAA	TAGCACCATTCGAAATCAGTGC	95.45	2e-05	Drosophila yakuba	Metazoa;Bilateria;Ecdysozoa;Arthropoda;Hexapoda;
der-miR-285	der-mir-285	mir-29	TCGAGTCGAAGAACTGAGATCGATTGGTGCATAGATATCAAGAAGCCCCACTCAATTCAACTCTAGCACCATTCGAAATCAGTGCTTTTGATAAGAAA	TAGCACCATTCGAAATCAGTGC	95.45	2e-05	Drosophila erecta	Metazoa;Bilateria;Ecdysozoa;Arthropoda;Hexapoda;
dgr-miR-285	dgr-mir-285	mir-29	TCAAATTGAAGAACTGAGATCGATTGGTGCATAGATATCGTCCAAGAATAATTTAATTTCAATTCTAGCACCATTCGAAATCAGTGCTTTGTATTGGAA	TAGCACCATTCGAAATCAGTGC	95.45	2e-05	Drosophila grimshawi	Metazoa;Bilateria;Ecdysozoa;Arthropoda;Hexapoda;
dwi-miR-285	dwi-mir-285	mir-29	ACTGAGATCGATTGGTGCATAGATAATATGCGAATTCTATCATTTGATTTCATTCAATTCTAGCACCATTCGAAATCAGTGCTT	TAGCACCATTCGAAATCAGTGC	95.45	2e-05	Drosophila willistoni	Metazoa;Bilateria;Ecdysozoa;Arthropoda;Hexapoda;
dps-miR-285	dps-mir-285	mir-29	TCGAATCGAAGAACTGAGATCGATTGGTGCATAGATATCAAGAGGACTCGCTAATTTTCAACTCTAGCACCATTCGAAATCAGTGCTTTTGATGAGAACC	TAGCACCATTCGAAATCAGTGC	95.45	2e-05	Drosophila pseudoobscura	Metazoa;Bilateria;Ecdysozoa;Arthropoda;Hexapoda;
bmo-miR-1923	bmo-mir-1923		TCGAAACTTGCCATTTAAAATGGTGCCTTCGATAACTTTTTTCATTAATTTTTAATGACTAATCGCGTACCGTTGCATAGCCGTGGCGG	TAATCGCGTACCGTTGCATAGCCGTGGC		58158339	Bombyx mori	Metazoa;Bilateria;Ecdysozoa;Arthropoda;Hexapoda;
bmo-miR-1923	bmo-mir-1923	undef	TCGAAACTTGCCATTTAAAATGGTGCCTTCGATAACTTTTTTCATTAATTTTTAATGACTAATCGCGTACCGTTGCATAGCCGTGGCGG	TAATCGCGTACCGTTGCATAGCCGTGGC	100	3e-11	Bombyx mori	Metazoa;Bilateria;Ecdysozoa;Arthropoda;Hexapoda;
bmo-mir-12			TTCTGAGTATTACTTCAGGTACTGGTTGTATTAAATAAAAAACGGAATAAGTTATTAACACAGCCTAATAGAGATATTACGGATTTACGA	TGAGTATTACTTCAGGTACTGGT			Bombyx mori	Metazoa;Bilateria;Ecdysozoa;Arthropoda;Hexapoda;
dps-miR-12	dps-mir-12	mir-12	TACGGCTGAGTATTACATCAGGTACTGGTGTGCTTTAAATCCAACAACCAGTACTTATGTTATACTACGCCGTG	TGAGTATTACATCAGGTACTGGT	95.65	4e-06	Drosophila pseudoobscura	Metazoa;Bilateria;Ecdysozoa;Arthropoda;Hexapoda;
dvi-miR-12	dvi-mir-12	mir-12	TACGGTTGAGTATTACATCAGGTACTGGTGTGCCATTTAACTAACAACCAGTACTTATGTCATACTACGCCGTG	TGAGTATTACATCAGGTACTGGT	95.65	4e-06	Drosophila virilis	Metazoa;Bilateria;Ecdysozoa;Arthropoda;Hexapoda;
ame-miR-12	ame-mir-12	mir-12	AAGACATGGGTGTGAGTATTACATCAGGTACTGGTGTGATATTCAGACAACCAGTACTTGTGTTATACTTACGCTCATGTCTT	TGAGTATTACATCAGGTACTGGT	95.65	4e-06	Apis mellifera	Metazoa;Bilateria;Ecdysozoa;Arthropoda;Hexapoda;
der-miR-12	der-mir-12	mir-12	TACGGTTGAGTATTACATCAGGTACTGGTGTGCCTTAAAACCAACAACCAGTACTTATGTCATACTACGCCGTG	TGAGTATTACATCAGGTACTGGT	95.65	4e-06	Drosophila erecta	Metazoa;Bilateria;Ecdysozoa;Arthropoda;Hexapoda;
dmo-miR-12	dmo-mir-12	mir-12	TACGGTTGAGTATTACATCAGGTACTGGTGTGCCAATTAACTAACAACCAGTACTTATGTCATACTACGCCGTG	TGAGTATTACATCAGGTACTGGT	95.65	4e-06	Drosophila mojavensis	Metazoa;Bilateria;Ecdysozoa;Arthropoda;Hexapoda;
dse-miR-12	dse-mir-12	mir-12	TACGGTTGAGTATTACATCAGGTACTGGTGTGCCTGAAATCCAACAACCAGTACTTGTGTCATACTACGCCGTG	TGAGTATTACATCAGGTACTGGT	95.65	4e-06	Drosophila sechellia	Metazoa;Bilateria;Ecdysozoa;Arthropoda;Hexapoda;
dwi-miR-12	dwi-mir-12	mir-12	TACGGTTGAGTATTACATCAGGTACTGGTGTGCCTTTAATCCAACAACCAGTACTTATGTCATACTACGCCGTG	TGAGTATTACATCAGGTACTGGT	95.65	4e-06	Drosophila willistoni	Metazoa;Bilateria;Ecdysozoa;Arthropoda;Hexapoda;
dpe-miR-12	dpe-mir-12	mir-12	TACGGCTGAGTATTACATCAGGTACTGGTGTGCTTTAAATCCAACAACCAGTACTTATGTTATACTACGCCGTG	TGAGTATTACATCAGGTACTGGT	95.65	4e-06	Drosophila persimilis	Metazoa;Bilateria;Ecdysozoa;Arthropoda;Hexapoda;
bmo-miR-12	bmo-mir-12	undef	TTCTGAGTATTACTTCAGGTACTGGTTGTATTAAATAAAAAACGGAATAAGTTATTAACACAGCCTAATAGAGATATTACGGATTTACGA	TGAGTATTACTTCAGGTACTGGT	100	2e-08	Bombyx mori	Metazoa;Bilateria;Ecdysozoa;Arthropoda;Hexapoda;
dan-miR-12	dan-mir-12	mir-12	TACGGCTGAGTATTACATCAGGTACTGGTGTGCCTTTAATCCAACAACCAGTACTTATGTCATACTACGCCGTG	TGAGTATTACATCAGGTACTGGT	95.65	4e-06	Drosophila ananassae	Metazoa;Bilateria;Ecdysozoa;Arthropoda;Hexapoda;
tca-miR-12	tca-mir-12	mir-12	TAAAAGTTCAGGGTTTGAGTATTACATCAGGTACTGGTTCGGTTTTGAAAAACCGGTCCCTGAGTAACACTTACATTCTGGCTTTTA	TGAGTATTACATCAGGTACTGGT	95.65	4e-06	Tribolium castaneum	Metazoa;Bilateria;Ecdysozoa;Arthropoda;Hexapoda;
dme-miR-12	dme-mir-12	mir-12	TACGGTTGAGTATTACATCAGGTACTGGTGTGCCTTAAATCCAACAACCAGTACTTATGTCATACTACGCCGTG	TGAGTATTACATCAGGTACTGGT	95.65	4e-06	Drosophila melanogaster	Metazoa;Bilateria;Ecdysozoa;Arthropoda;Hexapoda;
aga-miR-12	aga-mir-12	mir-12	CCGGGGTGAGTATTACATCAGGTACTGGTGTGTAATTTAAACGACCATCGGACATGGGGGCTGCCCAACTCCTCTTCTGTCCCCGGTCAAGCTATCAGTACTTGTGTTATACTCTCC	TGAGTATTACATCAGGTACTGGT	95.65	4e-06	Anopheles gambiae	Metazoa;Bilateria;Ecdysozoa;Arthropoda;Hexapoda;
dgr-miR-12	dgr-mir-12	mir-12	TACGGTTGAGTATTACATCAGGTACTGGTGTGCCATTTAACCAACAACCAGTACTTATGTCATACTACGCCGTG	TGAGTATTACATCAGGTACTGGT	95.65	4e-06	Drosophila grimshawi	Metazoa;Bilateria;Ecdysozoa;Arthropoda;Hexapoda;
dsi-miR-12	dsi-mir-12	mir-12	TACGGTTGAGTATTACATCAGGTACTGGTGTGCCTGAAATCCAACAACCAGTACTTGTGTCATACTACGCCGTG	TGAGTATTACATCAGGTACTGGT	95.65	4e-06	Drosophila simulans	Metazoa;Bilateria;Ecdysozoa;Arthropoda;Hexapoda;
bmo-miR-1175			GTGACAGATTAAGTGGAGGTGTGATCTCTTCACTTTTTATGTTTAAAGTGAGATTCAACTCCTCCAACTTAACCCTGGATCG	TGAGATTCAACTCCTCCAACTTAA			Bombyx mori	Metazoa;Bilateria;Ecdysozoa;Arthropoda;Hexapoda;
lgi-miR-1175	lgi-mir-1175	mir-1175	TGTTCAATGTAGTGGAGAGAGTTTTATCTCATCTCTCAAACAAAACAGATGAGATTCAACTCCTCCAACTGCAAGTTTCACCTGTTT	TGAGATTCAACTCCTCCAACTGC	100	3e-07	Lottia gigantea	Metazoa;Bilateria;Lophotrochozoa;Molusca;
cap-miR-1175	cap-mir-1175	mir-1175	TGCTTGAGATTAGTGGAGAGAGTTTTATCTCATCGAGCTTGATTTGGGTGAGATTCAACTCCTCCAACTGCTCTCACACTGAATTTG	TGAGATTCAACTCCTCCAACTGC	100	3e-07	Capitella sp. I	Metazoa;Bilateria;Lophotrochozoa;Annelida;
bmo-miR-9b			GACGGCGCGACGCGATGCTTTGGTAATCTAGCTTTATGAACGGAATGATGTCACGGAGCTAAATCGCCAAAGCGTCGCAGCGCGCCCGGC	GCTTTGGTAATCTAGCTTTATGA			Bombyx mori	Metazoa;Bilateria;Ecdysozoa;Arthropoda;Hexapoda;
dvi-miR-79	dvi-mir-79	mir-9	ACGCCGCACTGCCGTTGCTTTGGCGCTTTAGCTGTATGATAGATTTGAATACTTCATAAAGCTAGATTACCAAAGCATTGGCTCTGTGGCCA	TAAAGCTAGATTACCAAAGCAT	100	1e-06	Drosophila virilis	Metazoa;Bilateria;Ecdysozoa;Arthropoda;Hexapoda;
dgr-miR-79	dgr-mir-79	mir-9	TTGCCGTCGCTTTGGCGCTTTAGCTGTATGATAGATTTGAATACTTCATAAAGCTAGATTACCAAAGCATCGGCGC	TAAAGCTAGATTACCAAAGCAT	100	1e-06	Drosophila grimshawi	Metazoa;Bilateria;Ecdysozoa;Arthropoda;Hexapoda;
bmo-miR-9b	bmo-mir-9b	mir-9	GACGGCGCGACGCGATGCTTTGGTAATCTAGCTTTATGAACGGAATGATGTCACGGAGCTAAATCGCCAAAGCGTCGCAGCGCGCCCGGC	GCTTTGGTAATCTAGCTTTATGA	100	2e-08	Bombyx mori	Metazoa;Bilateria;Ecdysozoa;Arthropoda;Hexapoda;
dwi-miR-79	dwi-mir-79-1	mir-9	TTGCCTATGCTTTGGCGCTTTAGCTGTATGATAGATTTGACTACTTCATAAAGCTAGATTACCAAAGCATGGGCTC	TAAAGCTAGATTACCAAAGCAT	100	1e-06	Drosophila willistoni	Metazoa;Bilateria;Ecdysozoa;Arthropoda;Hexapoda;
dan-miR-79	dan-mir-79	mir-9	AGCTGCTTAACCGATGCTTTGGCGCTTTAGCTGTATGATAGATTTAAATACTTCATAAAGCTAGATTACCAAAGCATTGGCTTCCGCAGGC	TAAAGCTAGATTACCAAAGCAT	100	1e-06	Drosophila ananassae	Metazoa;Bilateria;Ecdysozoa;Arthropoda;Hexapoda;
dmo-miR-79	dmo-mir-79	mir-9	TTGCCGTTGCTTTGGCGCTTTAGCTGTATGATAGATTTAAATACTTCATAAAGCTAGATTACCAAAGCATTGGCTC	TAAAGCTAGATTACCAAAGCAT	100	1e-06	Drosophila mojavensis	Metazoa;Bilateria;Ecdysozoa;Arthropoda;Hexapoda;
cap-miR-79	cap-mir-79	mir-9	CTGCATGATAACCCCATTTTTCTCTTTGGTTATCTAGCTGTATGATTTATATTTTACTTCATAAAGCTAGGTTACCAAAGCTAAAACAGGGGACAAAATCT	TAAAGCTAGGTTACCAAAGCTA	95	0.0003	Capitella sp. I	Metazoa;Bilateria;Lophotrochozoa;Annelida;
cbr-miR-79	cbr-mir-79	mir-9	AGAACATTCTCCGATCTTTGGTGATTCAGCTTAAATGATAGAATTCAGACGTCTTCATAAAGCTAGGTTACCAAAGCTCGGCGTTCCAGTTCG	ATAAAGCTAGGTTACCAAAGCT	95.24	7e-05	Caenorhabditis briggsae	Metazoa;Bilateria;Ecdysozoa;Nematoda;
dya-miR-79	dya-mir-79	mir-9	AGCTGCCTTGCCATTGCTTTGGCGCTTTAGCTGTATGATAGATTTATACTACTTCATAAAGCTAGATTACCAAAGCATTGGCTTCTGCAGAT	TAAAGCTAGATTACCAAAGCAT	100	1e-06	Drosophila yakuba	Metazoa;Bilateria;Ecdysozoa;Arthropoda;Hexapoda;
ame-miR-9b	ame-mir-9b	mir-9	TAATGCTAGTGCTCTTTGCTTTGGTAATCTAGCTTTATGATCCTTAATTAAAATCATAGAGCTATATTACCAAAGTAAAGGCAAAAGCTTTG	GCTTTGGTAATCTAGCTTTATGA	100	2e-08	Apis mellifera	Metazoa;Bilateria;Ecdysozoa;Arthropoda;Hexapoda;
dps-miR-79	dps-mir-79	mir-9	CTGCTCTGCTTCTGCTTTGGCGCTTTAGCTGTATGATAGATTTAAAATACTTCATAAAGCTAGATTACCAAAGCATTGGCTCTG	TAAAGCTAGATTACCAAAGCAT	100	1e-06	Drosophila pseudoobscura	Metazoa;Bilateria;Ecdysozoa;Arthropoda;Hexapoda;
dse-miR-79	dse-mir-79	mir-9	AGCTGACTTGCCATTGCTTTGGCGCTTTAGCTGTATGATAGATTTAAACTACTTCATAAAGCTAGATTACCAAAGCATTGGCTTGTGCAGAT	TAAAGCTAGATTACCAAAGCAT	100	1e-06	Drosophila sechellia	Metazoa;Bilateria;Ecdysozoa;Arthropoda;Hexapoda;
bmo-miR-79	bmo-mir-79	mir-9	CGCCGCCGGGCGCGCTGCGACGCTTTGGCGATTTAGCTCCGTGACATCATTCCGTTCATAAAGCTAGATTACCAAAGCATCGCGTCGCGCCGTCTCAACG	TTCATAAAGCTAGATTACCAAAGCAT	100	2e-08	Bombyx mori	Metazoa;Bilateria;Ecdysozoa;Arthropoda;Hexapoda;
ame-miR-79	ame-mir-79	mir-9	TTCAAGACTGTCAAAGCTTTTGCCTTTACTTTGGTAATATAGCTCTATGATTTTAATTAAGGATCATAAAGCTAGATTACCAAAGCAAAGAGCACTAGCA	TAAAGCTAGATTACCAAAGCA	100	1e-06	Apis mellifera	Metazoa;Bilateria;Ecdysozoa;Arthropoda;Hexapoda;
cel-miR-79	cel-mir-79	mir-9	TAGTAGACATTCTCCGATCTTTGGTGATTCAGCTTCAATGATTGGCTACAGGTTTCTTTCATAAAGCTAGGTTACCAAAGCTCGGCGTCTTGATCTAC	ATAAAGCTAGGTTACCAAAGCT	95.24	7e-05	Caenorhabditis elegans	Metazoa;Bilateria;Ecdysozoa;Nematoda;
aga-miR-79	aga-mir-79	mir-9	GTGCCCTTTTGTCCGCGCTTTGGCGCTTTAGCTGTATGATAGAATTTGAACTATTTCATAAAGCTAGATTACCAAAGCATAGACGAATTGGGAC	TAAAGCTAGATTACCAAAGCAT	100	1e-06	Anopheles gambiae	Metazoa;Bilateria;Ecdysozoa;Arthropoda;Hexapoda;
tca-miR-9b	tca-mir-9b	mir-9	CTCCAATCTCCACGACGCAATGCCAACCGCATTGCTTTGGTAATCTAGCTTTATGACTCAAATAAAATCACAAACGCTAAATTACCAAAGTAACAAAATCGGCCCCCACCTGTTGGAACCAAA	GCTTTGGTAATCTAGCTTTATGA	100	2e-08	Tribolium castaneum	Metazoa;Bilateria;Ecdysozoa;Arthropoda;Hexapoda;
der-miR-79	der-mir-79	mir-9	AGCTGCCTTGCCATTGCTTTGGCGCTTTAGCTGTATGATAGATTTAAACTACTTCATAAAGCTAGATTACCAAAGCATTGGCTTCTGCAGAT	TAAAGCTAGATTACCAAAGCAT	100	1e-06	Drosophila erecta	Metazoa;Bilateria;Ecdysozoa;Arthropoda;Hexapoda;
dme-miR-79	dme-mir-79	mir-9	TGAAGCTGACTTGCCATTGCTTTGGCGCTTTAGCTGTATGATAGATTTAAACTACTTCATAAAGCTAGATTACCAAAGCATTGGCTTCTGCAGGTCA	TAAAGCTAGATTACCAAAGCAT	100	1e-06	Drosophila melanogaster	Metazoa;Bilateria;Ecdysozoa;Arthropoda;Hexapoda;
dpe-miR-79	dpe-mir-79	mir-9	CTGCTTCTGCTTTGGCGCTTTAGCTGTATGATAGATTTAAAATACTTCATAAAGCTAGATTACCAAAGCATTGGCTC	TAAAGCTAGATTACCAAAGCAT	100	1e-06	Drosophila persimilis	Metazoa;Bilateria;Ecdysozoa;Arthropoda;Hexapoda;
bmo-miR-989	bmo-mir-989		AGGGTTGAAATGGCCATTACCTCACAGTCACGTGGTCATGATGGTACAACGTGTGATGTGACGTAGTGGAAGTCTCGACCT	GTGTGATGTGACGTAGTGGAA			Bombyx mori	Metazoa;Bilateria;Ecdysozoa;Arthropoda;Hexapoda;
dme-miR-989	dme-mir-989	undef	AAAGATTTTGGGAATCGGCCACTACCTTGCAGTCACGTGATGAAAAGACACAGGTGACACTGATCCGGATTTGGTAGTTGACAAATCCTCCATGCCGAGATTAGTTTCATTTTGCGTCTTTTGAATTCGAATAGTTCATGTGATGTGACGTAGTGGAACATACCTGAAATTACA	TGTGATGTGACGTAGTGGAAC	100	1e-06	Drosophila melanogaster	Metazoa;Bilateria;Ecdysozoa;Arthropoda;Hexapoda;
aga-miR-989	aga-mir-989	undef	GGACAGTACAGTGGCCACGGGGGTACGCCGCTACGTTGCTTTCACTTGGTACGCTCGTATAGTATAGAGCTAAAAGTAAACATAGATCCATGTGATGTGACGTAGTGGTACCCTCCCGTGTCTATCACAAC	TGTGATGTGACGTAGTGGTAC	100	2e-05	Anopheles gambiae	Metazoa;Bilateria;Ecdysozoa;Arthropoda;Hexapoda;
bmo-miR-281*			TCTGTTAATGAAGAGAGCTATCCGTCGACAGTATTGCTGATAAACACTGTCATGGAGTTGCTCTCTTTATGAACGGA	AAGAGAGCTATCCGTCGACAGT			Bombyx mori	Metazoa;Bilateria;Ecdysozoa;Arthropoda;Hexapoda;
bmo-miR-281			TCTGTTAATGAAGAGAGCTATCCGTCGACAGTATTGCTGATAAACACTGTCATGGAGTTGCTCTCTTTATGAACGGA	ACTGTCATGGAGTTGCTCTCTT			Bombyx mori	Metazoa;Bilateria;Ecdysozoa;Arthropoda;Hexapoda;
cin-miR-281	cin-mir-281	mir-281	TTGGAAAATATATAACTGTCCAGTGCGTGTCGGAGAGTAATTTCATGTTAGTGACATCATACTACTGTCATGGAGTTGCTCTCTTATTAGCGCTGAGGCCA	TGTCATGGAGTTGCTCTCTTATT	100	1e-06	Ciona intestinalis	Metazoa;Bilateria;Deuterostoma;Chordata;Urochordata;
bfl-miR-281	bfl-mir-281	undef	CTATTTCCCTCTGTGCGGAGGGGAGAGCCGTTCCGTGACTGTGGAACCTCGGGAACACTGTCATGGAGTTGCTCTCTTTTCCGCG	TGTCATGGAGTTGCTCTCTTTT	100	1e-06	Branchiostoma floridae	Metazoa;Bilateria;Deuterostoma;Chordata;Cephalochordata;
dgr-miR-281-2*	dgr-mir-281-2	mir-46	CGAATAGCGAAATGAAGAGAGCTATCCGTCGACAGTCAAGTTATATACCGATTGTAATACTGTCATGGAATTGCTCTCTTTGTATAATATTCG	AAGAGAGCTATCCGTCGACAGT	100	7e-08	Drosophila grimshawi	Metazoa;Bilateria;Ecdysozoa;Arthropoda;Hexapoda;
dvi-miR-281-2*	dvi-mir-281-2	mir-46	CGAATAGCGAAATGAAGAGAGCTATCCGTCGACAGTCAAGCTATACAGATTGTAATACTGTCATGGAATTGCTCTCTTTGTATAATATTCG	AAGAGAGCTATCCGTCGACAGT	100	7e-08	Drosophila virilis	Metazoa;Bilateria;Ecdysozoa;Arthropoda;Hexapoda;
dmo-miR-281-1*	dmo-mir-281-1	mir-46	CGAATAAGTGAATAAAGAGAGCTGTCCGTCGACAGTCCAGTAAAGATTGTAAAACTGTCATGGAATTGCTCTCTTTGTATGATATTCG	AAGAGAGCTGTCCGTCGACAGT	95.45	2e-05	Drosophila mojavensis	Metazoa;Bilateria;Ecdysozoa;Arthropoda;Hexapoda;
dwi-miR-281-1*	dwi-mir-281-1	mir-46	CGAATAAGTGAATAAAGAGAGCTGTCCGTCGACAGTCCAGTTAAACGATTTTAAAACTGTCATGGAATTGCTCTCTTTGTATGATATTCG	AAGAGAGCTGTCCGTCGACAGT	95.45	2e-05	Drosophila willistoni	Metazoa;Bilateria;Ecdysozoa;Arthropoda;Hexapoda;
dvi-miR-281-1*	dvi-mir-281-1	mir-46	CGAATAAGTGAATAAAGAGAGCTGTCCGTCGACAGTCCAGTAACAAATGTAATACTGTCATGGAATTGCTCTCTTTGTATGATATTCG	AAGAGAGCTGTCCGTCGACAGT	95.45	2e-05	Drosophila virilis	Metazoa;Bilateria;Ecdysozoa;Arthropoda;Hexapoda;
bmo-miR-281*	bmo-mir-281	mir-46	TCTGTTAATGAAGAGAGCTATCCGTCGACAGTATTGCTGATAAACACTGTCATGGAGTTGCTCTCTTTATGAACGGA	AAGAGAGCTATCCGTCGACAGT	100	7e-08	Bombyx mori	Metazoa;Bilateria;Ecdysozoa;Arthropoda;Hexapoda;
cel-miR-46	cel-mir-46	mir-46	CTGAGGTGAAGCTGAAGAGAGCCGTCTATTGACAGTTCAAGACCACGAGTCGTTGTGTGCTGTCATGGAGTCGCTCTCTTCAGATGATCCGGTCAAT	TGTCATGGAGTCGCTCTCTTCA	95	0.0003	Caenorhabditis elegans	Metazoa;Bilateria;Ecdysozoa;Nematoda;
sko-miR-281	sko-mir-281	undef	AGGTGGAGTGCTCCTTGTTGGCGAGGGGAGCATCGCCAGCGACGGTATGGCACAATACGCTGTCATGGAGTTGCTCTCTTAATCGCAAGGTAGCCATTACA	TGTCATGGAGTTGCTCTCTTAA	100	1e-06	Saccoglossus kowalevskii	Metazoa;Bilateria;Deuterostoma;Hemichordata;
dme-miR-281-2*	dme-mir-281-2	mir-46	CGAATTGTGAAATGAAGAGAGCTATCCGTCGACAGTCAAGTTAAGACCGATTGTAATACTGTCATGGAATTGCTCTCTTTGTATAACATTCG	AAGAGAGCTATCCGTCGACAGT	100	7e-08	Drosophila melanogaster	Metazoa;Bilateria;Ecdysozoa;Arthropoda;Hexapoda;
dya-miR-281-1*	dya-mir-281-1	mir-46	CGAATAAGTGAATAAAGAGAGCTGTCCGTCGACAGTCCAGAATTCATTTAATATCACTGTCATGGAATTGCTCTCTTTGTATAATATTCG	AAGAGAGCTGTCCGTCGACAGT	95.45	2e-05	Drosophila yakuba	Metazoa;Bilateria;Ecdysozoa;Arthropoda;Hexapoda;
der-miR-281-1*	der-mir-281-1	mir-46	CGAATAAGTGAATAAAGAGAGCTGTCCGTCGACAGTCCAGAAACCATTTAATATCACTGTCATGGAATTGCTCTCTTTGTATAATATTCG	AAGAGAGCTGTCCGTCGACAGT	95.45	2e-05	Drosophila erecta	Metazoa;Bilateria;Ecdysozoa;Arthropoda;Hexapoda;
dgr-miR-281-1*	dgr-mir-281-1	mir-46	CGAATAAGTGAATAAAGAGAGCTGTCCGTCGACAGTCCAGTATAAATTTTAATACTGTCATGGAATTGCTCTCTTTGTATGATATTCG	AAGAGAGCTGTCCGTCGACAGT	95.45	2e-05	Drosophila grimshawi	Metazoa;Bilateria;Ecdysozoa;Arthropoda;Hexapoda;
cbr-miR-46	cbr-mir-46	mir-46	GAGATACAAGTGAAGCTGAAGAGAGCCGTCTATTGACAGTTCGCTTGTTTCATGTGCTGTCATGGAGTCGCTCTCTTCAGATGATCTGAATCTA	TGTCATGGAGTCGCTCTCTTCA	95	0.0003	Caenorhabditis briggsae	Metazoa;Bilateria;Ecdysozoa;Nematoda;
dan-miR-281-1*	dan-mir-281-1	mir-46	CGAATACGTGAATAAAGAGAGCTGTCCGTCGACAGTCCAGATACCTATAACACTGTCATGGAATTGCTCTCTTTGTATAATATTCG	AAGAGAGCTGTCCGTCGACAGT	95.45	2e-05	Drosophila ananassae	Metazoa;Bilateria;Ecdysozoa;Arthropoda;Hexapoda;
dan-miR-281-2*	dan-mir-281-2	mir-46	CGAATAGTGAAATGAAGAGAGCTATCCGTCGACAGTCAAGTTAAAACACGGATTGTAATACTGTCATGGAATTGCTCTCTTTGTATAACATTCG	AAGAGAGCTATCCGTCGACAGT	100	7e-08	Drosophila ananassae	Metazoa;Bilateria;Ecdysozoa;Arthropoda;Hexapoda;
dan-miR-281	dan-mir-281-1	mir-46	CGAATACGTGAATAAAGAGAGCTGTCCGTCGACAGTCCAGATACCTATAACACTGTCATGGAATTGCTCTCTTTGTATAATATTCG	TGTCATGGAATTGCTCTCTTTGT	95	0.0003	Drosophila ananassae	Metazoa;Bilateria;Ecdysozoa;Arthropoda;Hexapoda;
dsi-miR-281*	dsi-mir-281	mir-46	CGAATAAGTGAATAAAGAGAGCTGTCCGTCGACAGTCCAGAAAGCATTTAATATCACTGTCATGGAATTGCTCTCTTTGTATAATATTCG	AAGAGAGCTGTCCGTCGACAGT	95.45	2e-05	Drosophila simulans	Metazoa;Bilateria;Ecdysozoa;Arthropoda;Hexapoda;
dya-miR-281	dya-mir-281-1	mir-46	CGAATAAGTGAATAAAGAGAGCTGTCCGTCGACAGTCCAGAATTCATTTAATATCACTGTCATGGAATTGCTCTCTTTGTATAATATTCG	TGTCATGGAATTGCTCTCTTTGT	95	0.0003	Drosophila yakuba	Metazoa;Bilateria;Ecdysozoa;Arthropoda;Hexapoda;
dme-miR-281	dme-mir-281-2	mir-46	CGAATTGTGAAATGAAGAGAGCTATCCGTCGACAGTCAAGTTAAGACCGATTGTAATACTGTCATGGAATTGCTCTCTTTGTATAACATTCG	TGTCATGGAATTGCTCTCTTTGT	95	0.0003	Drosophila melanogaster	Metazoa;Bilateria;Ecdysozoa;Arthropoda;Hexapoda;
dvi-miR-281	dvi-mir-281-1	mir-46	CGAATAAGTGAATAAAGAGAGCTGTCCGTCGACAGTCCAGTAACAAATGTAATACTGTCATGGAATTGCTCTCTTTGTATGATATTCG	TGTCATGGAATTGCTCTCTTTGT	95	0.0003	Drosophila virilis	Metazoa;Bilateria;Ecdysozoa;Arthropoda;Hexapoda;
der-miR-281-2*	der-mir-281-2	mir-46	CGAATTGTGAAATGAAGAGAGCTATCCGTCGACAGTCAAGTTAATACCGATTGTAATACTGTCATGGAATTGCTCTCTTTGTATAACATTCG	AAGAGAGCTATCCGTCGACAGT	100	7e-08	Drosophila erecta	Metazoa;Bilateria;Ecdysozoa;Arthropoda;Hexapoda;
dme-miR-281-1*	dme-mir-281-1	mir-46	CGAATAAGTGAATAAAGAGAGCTGTCCGTCGACAGTCCAGAAACTATTTAATATCACTGTCATGGAATTGCTCTCTTTGTATAATATTCG	AAGAGAGCTGTCCGTCGACAGT	95.45	2e-05	Drosophila melanogaster	Metazoa;Bilateria;Ecdysozoa;Arthropoda;Hexapoda;
dps-miR-281	dps-mir-281-2	mir-46	CGAATAGTGAAATAAAGAGAGCTATCCGTCGACAGTCAAGTTAATCAGATTGTAATACTGTCATGGAATTGCTCTCTTTGTATAATATTCG	TGTCATGGAATTGCTCTCTTTGT	95	0.0003	Drosophila pseudoobscura	Metazoa;Bilateria;Ecdysozoa;Arthropoda;Hexapoda;
dmo-miR-281	dmo-mir-281-2	mir-46	CGAATAGCGAAATGAAGAGAGCTATCCGTCGACAGTCAAGTTATATACATATTTTAATACTGTCATGGAATTGCTCTCTTTGTATAATATTCG	TGTCATGGAATTGCTCTCTTTGT	95	0.0003	Drosophila mojavensis	Metazoa;Bilateria;Ecdysozoa;Arthropoda;Hexapoda;
dse-miR-281-1*	dse-mir-281-1	mir-46	CGAATAAGTGAATAAAGAGAGCTGTCCGTCGACAGTCCAGAAACCATTTAATATCACTGTCATGGAATTGCTCTCTTTGTATAATATTCG	AAGAGAGCTGTCCGTCGACAGT	95.45	2e-05	Drosophila sechellia	Metazoa;Bilateria;Ecdysozoa;Arthropoda;Hexapoda;
dse-miR-281-2*	dse-mir-281-2	mir-46	CGAATTGTGAAATGAAGAGAGCTATCCGTCGACAGTCAAGTTAAGACCGATTGTAATACTGTCATGGAATTGCTCTCTTTGTATAACATTCG	AAGAGAGCTATCCGTCGACAGT	100	7e-08	Drosophila sechellia	Metazoa;Bilateria;Ecdysozoa;Arthropoda;Hexapoda;
lgi-miR-281	lgi-mir-281	mir-46	TTTCAAGATTCAAGATCAAACGATGAAGGGAGCATCTGTCGACAGTTTGAATTTAAATACTGTCATGGAGTTGCTCTCTTTACCGGGTTGGTCAAATTCAC	TGTCATGGAGTTGCTCTCTTTA	100	1e-06	Lottia gigantea	Metazoa;Bilateria;Lophotrochozoa;Molusca;
dgr-miR-281	dgr-mir-281-2	mir-46	CGAATAGCGAAATGAAGAGAGCTATCCGTCGACAGTCAAGTTATATACCGATTGTAATACTGTCATGGAATTGCTCTCTTTGTATAATATTCG	TGTCATGGAATTGCTCTCTTTGT	95	0.0003	Drosophila grimshawi	Metazoa;Bilateria;Ecdysozoa;Arthropoda;Hexapoda;
dmo-miR-281-2*	dmo-mir-281-2	mir-46	CGAATAGCGAAATGAAGAGAGCTATCCGTCGACAGTCAAGTTATATACATATTTTAATACTGTCATGGAATTGCTCTCTTTGTATAATATTCG	AAGAGAGCTATCCGTCGACAGT	100	7e-08	Drosophila mojavensis	Metazoa;Bilateria;Ecdysozoa;Arthropoda;Hexapoda;
dwi-miR-281-2*	dwi-mir-281-2	mir-46	CGAATAGCGAAATGAAGAGAGCTATCCGTCGACAGTCCAGTTTAATACATCCGAATTGTAATACTGTCATGGAATTGCTCTCTTTGTATAATATTCG	AAGAGAGCTATCCGTCGACAGT	100	7e-08	Drosophila willistoni	Metazoa;Bilateria;Ecdysozoa;Arthropoda;Hexapoda;
dwi-miR-281	dwi-mir-281-1	mir-46	CGAATAAGTGAATAAAGAGAGCTGTCCGTCGACAGTCCAGTTAAACGATTTTAAAACTGTCATGGAATTGCTCTCTTTGTATGATATTCG	TGTCATGGAATTGCTCTCTTTGT	95	0.0003	Drosophila willistoni	Metazoa;Bilateria;Ecdysozoa;Arthropoda;Hexapoda;
csa-miR-281	csa-mir-281	mir-281	AATTCGTTTATTTTACATGTCAAGTGCGTGTCGGAGGGTTATTTCATGCCGGTCTAGCATTGCGCTGTCATGGAGTTGCTCTCTCATTGGCGCTATGGCTTA	TGTCATGGAGTTGCTCTCTCATT	100	4e-06	Ciona savignyi	Metazoa;Bilateria;Deuterostoma;Chordata;Urochordata;
bmo-miR-281	bmo-mir-281	mir-46	TCTGTTAATGAAGAGAGCTATCCGTCGACAGTATTGCTGATAAACACTGTCATGGAGTTGCTCTCTTTATGAACGGA	ACTGTCATGGAGTTGCTCTCTT	100	7e-08	Bombyx mori	Metazoa;Bilateria;Ecdysozoa;Arthropoda;Hexapoda;
dpe-miR-281-2*	dpe-mir-281-2	mir-46	CGAATAGTGAAATAAAGAGAGCTATCCGTCGACAGTCAAGTTAATCAGATTGTAATACTGTCATGGAATTGCTCTCTTTGTATAATATTCG	AAGAGAGCTATCCGTCGACAGT	100	7e-08	Drosophila persimilis	Metazoa;Bilateria;Ecdysozoa;Arthropoda;Hexapoda;
dpe-miR-281-1*	dpe-mir-281-1	mir-46	CGAATAGGTGAATAAAGAGAGCTGTCCGTCGACAGTCAACGTACCAATTTAATACTGTCATGGAATTGCTCTCTTTGTATAATATTCG	AAGAGAGCTGTCCGTCGACAGT	95.45	2e-05	Drosophila persimilis	Metazoa;Bilateria;Ecdysozoa;Arthropoda;Hexapoda;
aga-miR-281	aga-mir-281	mir-46	GCAATCGAATATGAAAATAAAGAGAGCTATCCGTCGACAGTAGGGATATAATTCACTGTCATGGAATTGCTCTCTTTATGTACAATTCGATATTCAACGTGC	TGTCATGGAATTGCTCTCTTTAT	95	0.0003	Anopheles gambiae	Metazoa;Bilateria;Ecdysozoa;Arthropoda;Hexapoda;
tca-miR-281*	tca-mir-281	mir-46	TCGAAAATGAAGAGAGCTATCCGTCGACAGTATATAATTTACACTGTCATGGAGTTGCTCTCTTTAT	AAGAGAGCTATCCGTCGACAGT	100	7e-08	Tribolium castaneum	Metazoa;Bilateria;Ecdysozoa;Arthropoda;Hexapoda;
dpe-miR-281	dpe-mir-281-2	mir-46	CGAATAGTGAAATAAAGAGAGCTATCCGTCGACAGTCAAGTTAATCAGATTGTAATACTGTCATGGAATTGCTCTCTTTGTATAATATTCG	TGTCATGGAATTGCTCTCTTTGT	95	0.0003	Drosophila persimilis	Metazoa;Bilateria;Ecdysozoa;Arthropoda;Hexapoda;
tca-miR-281	tca-mir-281	mir-46	TCGAAAATGAAGAGAGCTATCCGTCGACAGTATATAATTTACACTGTCATGGAGTTGCTCTCTTTAT	TGTCATGGAGTTGCTCTCTTT	100	1e-06	Tribolium castaneum	Metazoa;Bilateria;Ecdysozoa;Arthropoda;Hexapoda;
dse-miR-281	dse-mir-281-1	mir-46	CGAATAAGTGAATAAAGAGAGCTGTCCGTCGACAGTCCAGAAACCATTTAATATCACTGTCATGGAATTGCTCTCTTTGTATAATATTCG	TGTCATGGAATTGCTCTCTTTGT	95	0.0003	Drosophila sechellia	Metazoa;Bilateria;Ecdysozoa;Arthropoda;Hexapoda;
ame-miR-281	ame-mir-281	mir-46	CGACGAAAGGCGCGCGCTATAAAGAGAGCTATCCATCGACAGTATGGTTATAATAGACACTGTCATGGAGTTGCTCTCTTTGTAGACACTGCTATGTTCAACG	TGTCATGGAGTTGCTCTCTTTGT	100	1e-06	Apis mellifera	Metazoa;Bilateria;Ecdysozoa;Arthropoda;Hexapoda;
cap-miR-281	cap-mir-281	undef	ACTGCAGGATTCAATCGGCTGGTCGTTCAGGGGGGCACTGCATGGAAACGCTATCCGTAGTTGTCATGGAGTTGCTCTCTTTAACGACCTGACCTAATTGCG	TGTCATGGAGTTGCTCTCTTTA	100	1e-06	Capitella sp. I	Metazoa;Bilateria;Lophotrochozoa;Annelida;
dya-miR-281-2*	dya-mir-281-2	mir-46	CGAATAGTGAAATGAAGAGAGCTATCCGTCGACAGTCAAGTTAATACCAATTGTAATACTGTCATGGAATTGCTCTCTTTGTATAATATTCG	AAGAGAGCTATCCGTCGACAGT	100	7e-08	Drosophila yakuba	Metazoa;Bilateria;Ecdysozoa;Arthropoda;Hexapoda;
dsi-miR-281	dsi-mir-281	mir-46	CGAATAAGTGAATAAAGAGAGCTGTCCGTCGACAGTCCAGAAAGCATTTAATATCACTGTCATGGAATTGCTCTCTTTGTATAATATTCG	TGTCATGGAATTGCTCTCTTTGT	95	0.0003	Drosophila simulans	Metazoa;Bilateria;Ecdysozoa;Arthropoda;Hexapoda;
der-miR-281	der-mir-281-1	mir-46	CGAATAAGTGAATAAAGAGAGCTGTCCGTCGACAGTCCAGAAACCATTTAATATCACTGTCATGGAATTGCTCTCTTTGTATAATATTCG	TGTCATGGAATTGCTCTCTTTGT	95	0.0003	Drosophila erecta	Metazoa;Bilateria;Ecdysozoa;Arthropoda;Hexapoda;
lmi-miR-281	lmi-mir-281	mir-46	AAGAGAGCTATCCGTCGACAGTACAGTGAGTAAACTGTCATGGAGTTGCTCTCTTTAA	TGTCATGGAGTTGCTCTCTTTAA	100	1e-06	Locusta migratoria	Metazoa;Bilateria;Ecdysozoa;Arthropoda;Hexapoda;
lmi-miR-281*	lmi-mir-281	mir-46	AAGAGAGCTATCCGTCGACAGTACAGTGAGTAAACTGTCATGGAGTTGCTCTCTTTAA	AAGAGAGCTATCCGTCGACAGT	100	7e-08	Locusta migratoria	Metazoa;Bilateria;Ecdysozoa;Arthropoda;Hexapoda;
bmo-miR-124			CAGTCCACCTCCTCGCGTTCACTGCCGGAGCCGTTATGTATATTTAAAATTCATAAGGCACGCGGTGAATGCCAAGAGCGGACTC	TAAGGCACGCGGTGAATGCCAAG			Bombyx mori	Metazoa;Bilateria;Ecdysozoa;Arthropoda;Hexapoda;
fru-miR-124	fru-mir-124-2	mir-124	CTGGTCTCTCCTCGTGTTCACAGCGGACCTTGATTTAAATGTCCATACAATTAAGGCACGCGGTGAATGCCAAGAGAG	TAAGGCACGCGGTGAATGCCAA	100	7e-08	Fugu rubripes	Metazoa;Bilateria;Deuterostoma;Chordata;Vertebrata;Pisces;
cin-miR-124	cin-mir-124-2	mir-124	CGTAATATTTAAAGGGCGCTTATGAGTCGTGTTTACTGTGGACCTTGCTGTGTGACGTCACAATAAGGCACGCGGTGAATGCCAATCAAAAGTCGCCGC	TAAGGCACGCGGTGAATGCCAA	100	7e-08	Ciona intestinalis	Metazoa;Bilateria;Deuterostoma;Chordata;Urochordata;
aga-miR-124	aga-mir-124	mir-124	CGTTTTTCTCCTGGTGTTCACTGTAGGCCTGTATGTTCTATTGCGGATTTCATAAGGCACGCGGTGAATGCCAAGAGCGAACG	TAAGGCACGCGGTGAATGCCAAG	100	2e-08	Anopheles gambiae	Metazoa;Bilateria;Ecdysozoa;Arthropoda;Hexapoda;
dsi-miR-124	dsi-mir-124	mir-124	TACGTTTTTCTCCTGGTATCCACTGTAGGCCTATATGTATTTCCACCATAAGGCACGCGGTGAATGCCAAGAGCGAACGCA	TAAGGCACGCGGTGAATGCCAAG	100	2e-08	Drosophila simulans	Metazoa;Bilateria;Ecdysozoa;Arthropoda;Hexapoda;
mdo-miR-124a	mdo-mir-124a-3	mir-124	CTCTGCGTGTTCACAGCGGACCTTGATTTAATGTCTATACAATTAAGGCACGCGGTGAATGCCAAGAG	TTAAGGCACGCGGTGAATGCCA	100	3e-07	Monodelphis domestica	Metazoa;Bilateria;Deuterostoma;Chordata;Vertebrata;Mammalia;Metatheria;
dvi-miR-124	dvi-mir-124	mir-124	TCGTTTGGTACGTTTTTCTCCTGGTATCCACTGTAGGCCTCTATGAATTTTGACCATAAGGCACGCGGTGAATGCCAAGAGCGAACGAAACTCTACAA	TAAGGCACGCGGTGAATGCCAAG	100	2e-08	Drosophila virilis	Metazoa;Bilateria;Ecdysozoa;Arthropoda;Hexapoda;
lgi-miR-124	lgi-mir-124	mir-124	AATCCAAAATGGCGGATCTGTTAGTGTTCACTGTGAAAGCCTTGGTGTAATTAAAACTATTAAGGCACGCGGTGAATGCCAATAGGTCGTCAATATCTTCT	TAAGGCACGCGGTGAATGCCA	100	3e-07	Lottia gigantea	Metazoa;Bilateria;Lophotrochozoa;Molusca;
tni-miR-124	tni-mir-124-2	mir-124	GCCTCTCCTCGTGTTCACAGCGGACCTTGATTTAAATGTCCATACAATTAAGGCACGCGGTGAATGCCAAGAGAG	TAAGGCACGCGGTGAATGCCAA	100	7e-08	Tetraodon nigroviridis	Metazoa;Bilateria;Deuterostoma;Chordata;Vertebrata;Pisces;
csa-miR-124	csa-mir-124-2	mir-124	GTGACGTAAAATCAATAATGCGCTTCATCCGCGTTTGCTGCGGACCTTCTTGTGTGACATCACAATAAGGCACGCGGTGAATGCCAATGAAACGTCATCACT	TAAGGCACGCGGTGAATGCCAA	100	7e-08	Ciona savignyi	Metazoa;Bilateria;Deuterostoma;Chordata;Urochordata;
hsa-miR-124	hsa-mir-124-3	mir-124	TGAGGGCCCCTCTGCGTGTTCACAGCGGACCTTGATTTAATGTCTATACAATTAAGGCACGCGGTGAATGCCAAGAGAGGCGCCTCC	TAAGGCACGCGGTGAATGCC	100	1e-06	Homo sapiens	Metazoa;Bilateria;Deuterostoma;Chordata;Vertebrata;Mammalia;Primates;Hominidae;
bmo-miR-124	bmo-mir-124	mir-124	CAGTCCACCTCCTCGCGTTCACTGCCGGAGCCGTTATGTATATTTAAAATTCATAAGGCACGCGGTGAATGCCAAGAGCGGACTC	TAAGGCACGCGGTGAATGCCAAG	100	2e-08	Bombyx mori	Metazoa;Bilateria;Ecdysozoa;Arthropoda;Hexapoda;
ggo-miR-124a	ggo-mir-124a	mir-124	ATCAAGATTAGAGGCTCTGCTCTCCGTGTTCACAGCGGACCTTGATTTAATGTCATACAATTAAGGCACGCGGTGAATGCCAAGAGCGGAGCCTACGGCTGCACTTGAA	TTAAGGCACGCGGTGAATGCCA	100	3e-07	Gorilla gorilla	Metazoa;Bilateria;Deuterostoma;Chordata;Vertebrata;Mammalia;Primates;Hominidae;
spu-miR-124	spu-mir-124	mir-124	CTTCTTATCCATCCCGTTCTTAGTGTTCACTGTGATCCTTGATTTATATTCTAAAACAATTAAGGCACGCGGTGAATGCCAAGGCTCGAGGGTGAAATTTC	TAAGGCACGCGGTGAATGCCA	100	3e-07	Strongylocentrotus purpuratus	Metazoa;Bilateria;Deuterostoma;Echinodermata;
bta-miR-124a	bta-mir-124a	mir-124	AGGCCTCTCTCTCCGTGTTCACAGCGGACCTTGATTTAAATGTCCATACAATTAAGGCACGCGGTGAATGCCAAGAATGGGGCTG	TTAAGGCACGCGGTGAATGCCAA	100	7e-08	Bos taurus	Metazoa;Bilateria;Deuterostoma;Chordata;Vertebrata;Mammalia;Ruminantia;
sme-miR-124b	sme-mir-124b	undef	GTATCCATGAAAATTTGCATTTACAACGTGTCTTTAGTTCATGTGACACTAAGGCACGCGGTGAATGCTGAATTAAATGGTTTA	TAAGGCACGCGGTGAATGCTGA	100	4e-06	Schmidtea mediterranea	Metazoa;Bilateria;Ecdysozoa;Platyhelminthes;
dmo-miR-124	dmo-mir-124	mir-124	TCGTTTGGTACGTTTTTCTCCTGGTATCCACTGTAGGCCTCTATGAATTTTGACCATAAGGCACGCGGTGAATGCCAAGAGCGAACGAAACTCTACAA	TAAGGCACGCGGTGAATGCCAAG	100	2e-08	Drosophila mojavensis	Metazoa;Bilateria;Ecdysozoa;Arthropoda;Hexapoda;
dwi-miR-124	dwi-mir-124	mir-124	TCGTTTGGTACGTTTTTCTCCTGGTATCCACTGCAGGCCTATATGTTATTTGACCATAAGGCACGCGGTGAATGCCAAGAGCGAACGAAA	TAAGGCACGCGGTGAATGCCAAG	100	2e-08	Drosophila willistoni	Metazoa;Bilateria;Ecdysozoa;Arthropoda;Hexapoda;
bta-miR-104	bta-mir-104-3	mir-124	TGAGGGCCCCTCTGCGTGTTCACAGCGGACCTTGATTTAATGTCTATACAATTAAGGCACGCGGTGAATGCCAAGAGAGGCGCCTCC	TAAGGCACGCGGTGAATGCCAAG	100	2e-08	Bos taurus	Metazoa;Bilateria;Deuterostoma;Chordata;Vertebrata;Mammalia;Ruminantia;
dse-miR-124	dse-mir-124	mir-124	TACGTTTTTCTCCTGGTATCCACTGTAGGCCTATATGTATTTCCACCATAAGGCACGCGGTGAATGCCAAGAGCGAACGCA	TAAGGCACGCGGTGAATGCCAAG	100	2e-08	Drosophila sechellia	Metazoa;Bilateria;Ecdysozoa;Arthropoda;Hexapoda;
ppa-miR-124a	ppa-mir-124a	mir-124	ATCAAGATTAGAGGCTCTGCTCTCCGTGTTCACAGCGGACCTTGATTTAATGTCATACAATTAAGGCACGCGGTGAATGCCAAGAGCGGAGCCTACGGCTGCACTTGAA	TTAAGGCACGCGGTGAATGCCA	100	3e-07	Pan paniscus	Metazoa;Bilateria;Deuterostoma;Chordata;Vertebrata;Mammalia;Primates;Hominidae;
gga-miR-124a	gga-mir-124a-2	mir-124	CCGAGCCTCTCTCTGCGTGTTCACAGCGGACCTTGATTTAATGTCCATACAATTAAGGCACGCGGTGAATGCCAAGAGAGGAGCCTCACAGCTTCATT	TTAAGGCACGCGGTGAATGCCA	100	3e-07	Gallus gallus	Metazoa;Bilateria;Deuterostoma;Chordata;Vertebrata;Aves;
ppy-miR-124a	ppy-mir-124a	mir-124	ATCAAGATTAGAGGCTCTGCCCTCCGTGTTCACAGCGGACCTTGATTTAATGTCATACAATTAAGGCACGCGGTGAATGCCAAGAGCGGAGCCTACGGCTGCACTTGAA	TTAAGGCACGCGGTGAATGCCA	100	3e-07	Pongo pygmaeus	Metazoa;Bilateria;Deuterostoma;Chordata;Vertebrata;Mammalia;Primates;Hominidae;
xtr-miR-124	xtr-mir-124	mir-124	TAAGTCTCTGACTCTCCGTGTTCACAGCGGACCTTGATTTAATGTCATACAATTAAGGCACGCGGTGAATGCCAAGAGTGGAGCCTAC	TTAAGGCACGCGGTGAATGCCA	100	3e-07	Xenopus tropicalis	Metazoa;Bilateria;Deuterostoma;Chordata;Vertebrata;Amphibia;
oan-miR-124	oan-mir-124	mir-124	CACTAGGCCTGTCTCTCCGTGTTCACAGCGGACCTTGATTTAAATTTGTACACAATTAAGGCACGCGGTGAATGCCAAGAGCCCAGCCAAAG	TAAGGCACGCGGTGAATGCCA	100	3e-07	Ornithorhynchus anatinus	Metazoa;Bilateria;Deuterostoma;Chordata;Vertebrata;Mammalia;Prototheria;
mml-miR-124a	mml-mir-124a-2	mir-124	AGGCCTCTCTCTCCGTGTTCACAGCGGACCTTGATTTAAATGTCCATACAATTAAGGCACGCGGTGAATGCCAAGAATGGGGCTG	TTAAGGCACGCGGTGAATGCCA	100	3e-07	Macaca mulatta	Metazoa;Bilateria;Deuterostoma;Chordata;Vertebrata;Mammalia;Primates;Cercopithecidae;
dps-miR-124	dps-mir-124	mir-124	TCGTTTGGTACGTTTTTCTCCTGGTATCCACTGTAGGCCTATATGTATTTCGACCATAAGGCACGCGGTGAATGCCAAGAGCGGACGAAACTCTACTA	TAAGGCACGCGGTGAATGCCAAG	100	2e-08	Drosophila pseudoobscura	Metazoa;Bilateria;Ecdysozoa;Arthropoda;Hexapoda;
cap-miR-124	cap-mir-124	mir-124	GACGTTGTTCTGGCGACTTCTTGGCGTTCACGGCGTGGTCCTTGGTGTGACTACAACAATTAAGGCACGCGGTGAATGCCAAGACGACCGCCGCTGCCTCC	TAAGGCACGCGGTGAATGCCA	100	3e-07	Capitella sp. I	Metazoa;Bilateria;Lophotrochozoa;Annelida;
sme-miR-124c	sme-mir-124c	undef	TGATCCTATTCTTTACTAGCGCTCACCTCGTGACCTTTGTCAGTGTTGGACTAAGGCACGCGGTGAATGCCAGATGAAAGGATGA	TAAGGCACGCGGTGAATGCCA	100	3e-07	Schmidtea mediterranea	Metazoa;Bilateria;Ecdysozoa;Platyhelminthes;
cel-miR-124	cel-mir-124	mir-124	GTCCCACTTGTCATCTGGCATGCACCCTAGTGACTTTAGTGGACATCTAAGTCTTCCAACTAAGGCACGCGGTGAATGCCACGTGGCCATGATGGG	TAAGGCACGCGGTGAATGCCA	100	3e-07	Caenorhabditis elegans	Metazoa;Bilateria;Ecdysozoa;Nematoda;
lla-miR-124a	lla-mir-124a	mir-124	ATCAAGATCAGAGGCTCTGCCCTCCGTGTTCACAGCGGACCTTGATTTAATGTCATACAATTAAGGCACGCGGTGAATGCCAAGAGCGGAGCCTACGACTGCACTTG	TTAAGGCACGCGGTGAATGCCA	100	3e-07	Lagothrix lagotricha	Metazoa;Bilateria;Deuterostoma;Chordata;Vertebrata;Mammalia;Primates;Atelidae;
sme-miR-124a	sme-mir-124a	undef	TTCAATCAGATGTGCTTTTAACGCGGAGCTTTAGTAATTTAACATGTATACTAAGGCACGCGGTGAATGCTTACTTGATTGAG	TAAGGCACGCGGTGAATGCTT	100	4e-06	Schmidtea mediterranea	Metazoa;Bilateria;Ecdysozoa;Platyhelminthes;
dme-miR-124	dme-mir-124	mir-124	TCATTTGGTACGTTTTTCTCCTGGTATCCACTGTAGGCCTATATGTATTTCCACCATAAGGCACGCGGTGAATGCCAAGAGCGAACGCAGTTCTACAAAT	TAAGGCACGCGGTGAATGCCAAG	100	2e-08	Drosophila melanogaster	Metazoa;Bilateria;Ecdysozoa;Arthropoda;Hexapoda;
der-miR-124	der-mir-124	mir-124	TACGTTTTTCTCCTGGTATCCACTGTAGGCCTATATGTATTTCCACCATAAGGCACGCGGTGAATGCCAAGAGCGAACGCA	TAAGGCACGCGGTGAATGCCAAG	100	2e-08	Drosophila erecta	Metazoa;Bilateria;Ecdysozoa;Arthropoda;Hexapoda;
dya-miR-124	dya-mir-124	mir-124	TACGTTTTTCTCCTGGTATCCACTGTAGGCCTATATGTATTTCCACCATAAGGCACGCGGTGAATGCCAAGAGCGAACGCA	TAAGGCACGCGGTGAATGCCAAG	100	2e-08	Drosophila yakuba	Metazoa;Bilateria;Ecdysozoa;Arthropoda;Hexapoda;
ame-miR-124	ame-mir-124	mir-124	TGCTCCTTGCGTTCACTGCGGGCTTCCATGTGCCAACTTTTCAAAATTCATAAGGCACGCGGTGAATGCCAAGAGCG	TAAGGCACGCGGTGAATGCCAAG	100	2e-08	Apis mellifera	Metazoa;Bilateria;Ecdysozoa;Arthropoda;Hexapoda;
rno-miR-124	rno-mir-124-2	mir-124	ATCAAGATCAGAGACTCTGCTCTCCGTGTTCACAGCGGACCTTGATTTAATGTCATACAATTAAGGCACGCGGTGAATGCCAAGAGCGGAGCCTACGGCTGCACTTGAA	TAAGGCACGCGGTGAATGCC	100	1e-06	Rattus norvegicus	Metazoa;Bilateria;Deuterostoma;Chordata;Vertebrata;Mammalia;Rodentia;
bfl-miR-124	bfl-mir-124	mir-124	CGGCAAATCTCGGCTTGGCTCTTAGTGTTCACGGCGGTCCTTAATTTAACATTGTGCAATTAAGGCACGCGGTGAATGCCAAGAACAGGGCCAAATCCTCA	TAAGGCACGCGGTGAATGCCAA	100	7e-08	Branchiostoma floridae	Metazoa;Bilateria;Deuterostoma;Chordata;Cephalochordata;
dan-miR-124	dan-mir-124	mir-124	TCGTTTGGTACGTTTTTCTCCTGGTATCCACTGTAGGCCTATATGTATTTCGACCATAAGGCACGCGGTGAATGCCAAGAGCGAACGAAACTCTACAA	TAAGGCACGCGGTGAATGCCAAG	100	2e-08	Drosophila ananassae	Metazoa;Bilateria;Ecdysozoa;Arthropoda;Hexapoda;
mmu-miR-124	mmu-mir-124-2	mir-124	ATCAAGATCAGAGACTCTGCTCTCCGTGTTCACAGCGGACCTTGATTTAATGTCATACAATTAAGGCACGCGGTGAATGCCAAGAGCGGAGCCTACGGCTGCACTTGAA	TAAGGCACGCGGTGAATGCC	100	1e-06	Mus musculus	Metazoa;Bilateria;Deuterostoma;Chordata;Vertebrata;Mammalia;Rodentia;
cfa-miR-124	cfa-mir-124-2	mir-124	GTGTTCACAGCGGACCTTGATTTAATGTCATACAATTAAGGCACGCGGTGAATGCCA	TAAGGCACGCGGTGAATGCCA	100	3e-07	Canis familiaris	Metazoa;Bilateria;Deuterostoma;Chordata;Vertebrata;Mammalia;Carnivora;
cbr-miR-124	cbr-mir-124	mir-124	TTTCCAGTCGTCATATGGCGTCCACCTGAGTGACTTTAGTGGACATGTATAGTTTCCAACTAAGGCACGCGGTGAATGCCACGTGGCAATTCTGGGAT	TAAGGCACGCGGTGAATGCCA	100	3e-07	Caenorhabditis briggsae	Metazoa;Bilateria;Ecdysozoa;Nematoda;
odi-miR-124a	odi-mir-124a	mir-124	TTTTGAACTAAGCTTACTGGGCAGTATTCCGCTTGTGTGCTTGACAATTTAAGTGTAGCACTTTGTAAGGCACGCGGTGAATGCTAAGCAGTGAGCTATTAC	TAAGGCACGCGGTGAATGCTAA	100	4e-06	Oikopleura dioica	Metazoa;Bilateria;Deuterostoma;Chordata;Urochordata;
ptr-miR-124a	ptr-mir-124a	mir-124	ATCAAGATTAGAGGCTCTGCTCTCCGTGTTCACAGCGGACCTTGATTTAATGTCATACAATTAAGGCACGCGGTGAATGCCAAGAGCGGAGCCTACGGCTGCACTTGAA	TTAAGGCACGCGGTGAATGCCA	100	3e-07	Pan troglodytes	Metazoa;Bilateria;Deuterostoma;Chordata;Vertebrata;Mammalia;Primates;Hominidae;
age-miR-124a	age-mir-124a	mir-124	ATCAAGATCAGAGGCTCTGCCCTCCGTGTTCACAGCGGACCTTGATTTAATGTCATACAATTAAGGCACGCGGTGAATGCCAAGAGCGGAGCCTACGGCTGCACTTG	TTAAGGCACGCGGTGAATGCCA	100	3e-07	Ateles geoffroyi	Metazoa;Bilateria;Deuterostoma;Chordata;Vertebrata;Mammalia;Primates;Atelidae;
dgr-miR-124	dgr-mir-124	mir-124	TCGTTTGGTACGTTTTTCTCCTGGTATCCACTGTAGGCCTCTATGTTTTTTGACCATAAGGCACGCGGTGAATGCCAAGAGCGAACGAAACTCTACA	TAAGGCACGCGGTGAATGCCAAG	100	2e-08	Drosophila grimshawi	Metazoa;Bilateria;Ecdysozoa;Arthropoda;Hexapoda;
ssc-miR-124a	ssc-mir-124a-1	mir-124	TCAAGACCAGACTCTGCCCTCCGTGTTCACAGCGGACCTTGATTTAATGTCATACAATTAAGGCACGCGGTGAATGCCAAGAGCGGAGCCTACGGCTGCACTTGA	TAAGGCACGCGGTGAATGCCA	100	3e-07	Sus scrofa	Metazoa;Bilateria;Deuterostoma;Chordata;Vertebrata;Mammalia;Suina;
sko-miR-124	sko-mir-124	mir-124	GGATGGTTATGTCCTGTTCTAAGTGTTCACAGCGGTCCTTGATGTTCCACACAACGCAATTAAGGCACGCGGTGAATGCCAAGAACAAAGATATATAAAAT	TAAGGCACGCGGTGAATGCCAA	100	7e-08	Saccoglossus kowalevskii	Metazoa;Bilateria;Deuterostoma;Hemichordata;
dpe-miR-124	dpe-mir-124	mir-124	TCGTTTGGTACGTTTTTCTCCTGGTATCCACTGTAGGCCTATATGTATTTCGACCATAAGGCACGCGGTGAATGCCAAGAGCGGACGAAACTC	TAAGGCACGCGGTGAATGCCAAG	100	2e-08	Drosophila persimilis	Metazoa;Bilateria;Ecdysozoa;Arthropoda;Hexapoda;
tca-miR-124	tca-mir-124	mir-124	GTCATTCTCCTAGTGTTCACTGTTGGCCTGTATGTTTTTGTAACGCATAAGGCACGCGGTGAATGCCAAGAGCAGACTT	TAAGGCACGCGGTGAATGCCAAG	100	2e-08	Tribolium castaneum	Metazoa;Bilateria;Ecdysozoa;Arthropoda;Hexapoda;
dre-miR-124	dre-mir-124-6	mir-124	GGGTGGTGACACAGGCCCGCCACTCTGCGTGTTCACGGCGGACCTTGATTTAATATCCATACAATTAAGGCACGCGGTGAATGCCAAGAGAGGGGTCTTAAAACGACAAACCC	TAAGGCACGCGGTGAATGCCAA	100	7e-08	Danio rerio	Metazoa;Bilateria;Deuterostoma;Chordata;Vertebrata;Pisces;
bmo-miR-277	bmo-mir-277		TTGATTACGCCTCGGGGTTCGTGCCAGGAGTGCGTTTGCAAAGAGGCCGACATGTTTGCGTTATTGCAATGTTAACACTGTAAATGCACTATCTGGTACGACATCCCGGGGCGTGTAGCAAC	TAAATGCACTATCTGGTACGACA			Bombyx mori	Metazoa;Bilateria;Ecdysozoa;Arthropoda;Hexapoda;
dwi-miR-277	dwi-mir-277	mir-277	TTGAAGGTTTTGGGCTGCGTGTCAGGAGTGCATTTGCACTGAAAATTTCTAAAAGCTTGTAAATGCACTATCTGGTACGACATTCCAGAACGTACAATC	TAAATGCACTATCTGGTACGACA	100	2e-08	Drosophila willistoni	Metazoa;Bilateria;Ecdysozoa;Arthropoda;Hexapoda;
dme-miR-277	dme-mir-277	mir-277	TTGAAGGTTTTGGGCTGCGTGTCAGGAGTGCATTTGCACTGAAACTATCTGAAGCATGTAAATGCACTATCTGGTACGACATTCCAGAACGTACAATCTT	TAAATGCACTATCTGGTACGACA	100	2e-08	Drosophila melanogaster	Metazoa;Bilateria;Ecdysozoa;Arthropoda;Hexapoda;
aga-miR-277	aga-mir-277	mir-277	GTTTTGGGGTACGTGTCAGAGGTGCATTTACATCGAACTATTCCAGTTGAGGTATTTGTAAATGCACTATCTGGTACGACATTCCAGAAT	TAAATGCACTATCTGGTACGACA	100	2e-08	Anopheles gambiae	Metazoa;Bilateria;Ecdysozoa;Arthropoda;Hexapoda;
dps-miR-277	dps-mir-277	mir-277	TTGAAGGTTTTGGGTTGCGTGTCAGGAGTGCATTTGCACTGAAACATTCTGAAGCTTGTAAATGCACTATCTGGTACGACATTCCAGAACGTACAATCTT	TAAATGCACTATCTGGTACGACA	100	2e-08	Drosophila pseudoobscura	Metazoa;Bilateria;Ecdysozoa;Arthropoda;Hexapoda;
tca-miR-277	tca-mir-277	mir-277	GTGGGCTCCGTGCCAGATGCGCGTTTACACTGCACCGTTCTAAAGAATTCTGTAAATGCACTATCTGGTACGACAGCCCAC	TAAATGCACTATCTGGTACGACA	100	2e-08	Tribolium castaneum	Metazoa;Bilateria;Ecdysozoa;Arthropoda;Hexapoda;
dmo-miR-277	dmo-mir-277	mir-277	CAGTTTTGGGCTGCGTGTCAGGAGTGCATTTGCACTGAAACATTCTGAAGCTTGTAAATGCACTATCTGGTACGACATTCCAGAACGT	TAAATGCACTATCTGGTACGACA	100	2e-08	Drosophila mojavensis	Metazoa;Bilateria;Ecdysozoa;Arthropoda;Hexapoda;
dgr-miR-277	dgr-mir-277	mir-277	CAGTTTTGGGCTGCGTGTCAGGAGTGCATTTGCACTGAAACATTCTGAAAGCTTGTAAATGCACTATCTGGTACGACATTCCAGAACGT	TAAATGCACTATCTGGTACGACA	100	2e-08	Drosophila grimshawi	Metazoa;Bilateria;Ecdysozoa;Arthropoda;Hexapoda;
dse-miR-277	dse-mir-277	mir-277	TTGAAGGTTTTGGGCTGCGTGTCAGGAGTGCATTTGCACTGAAACTATCTGAAGCATGTAAATGCACTATCTGGTACGACATTCCAGAACGTACAATC	TAAATGCACTATCTGGTACGACA	100	2e-08	Drosophila sechellia	Metazoa;Bilateria;Ecdysozoa;Arthropoda;Hexapoda;
bmo-miR-277	bmo-mir-277	mir-277	TTGATTACGCCTCGGGGTTCGTGCCAGGAGTGCGTTTGCAAAGAGGCCGACATGTTTGCGTTATTGCAATGTTAACACTGTAAATGCACTATCTGGTACGACATCCCGGGGCGTGTAGCAAC	TAAATGCACTATCTGGTACGACA	100	2e-08	Bombyx mori	Metazoa;Bilateria;Ecdysozoa;Arthropoda;Hexapoda;
dan-miR-277	dan-mir-277	mir-277	TTGAAGGTTTTGGGCTGCGTGTCAGGAGTGCATTTGCACTGAAACATTCTGAAGCTTGTAAATGCACTATCTGGTACGACATTCCAGAACGTACAATC	TAAATGCACTATCTGGTACGACA	100	2e-08	Drosophila ananassae	Metazoa;Bilateria;Ecdysozoa;Arthropoda;Hexapoda;
dya-miR-277	dya-mir-277	mir-277	TTGAAGGTTTTGGGCTGCGTGTCAGGAGTGCATTTGCACTGAAACTATCTGAAGCATGTAAATGCACTATCTGGTACGACATTCCAGAACGTACAATC	TAAATGCACTATCTGGTACGACA	100	2e-08	Drosophila yakuba	Metazoa;Bilateria;Ecdysozoa;Arthropoda;Hexapoda;
ame-miR-277	ame-mir-277	mir-277	GGCAGTTGGGGCTCGTGCCAGATGCGCGTTTACACGGGCCCTGAATACTGTAAATGCACTATCTGGTACGACATCTCTCCTGTC	TAAATGCACTATCTGGTACGACA	100	2e-08	Apis mellifera	Metazoa;Bilateria;Ecdysozoa;Arthropoda;Hexapoda;
der-miR-277	der-mir-277	mir-277	TTGAAGGTTTTGGGCTGCGTGTCAGGAGTGCATTTGCACTGAAACTATCTGAAGCATGTAAATGCACTATCTGGTACGACATTCCAGAACGTACAATC	TAAATGCACTATCTGGTACGACA	100	2e-08	Drosophila erecta	Metazoa;Bilateria;Ecdysozoa;Arthropoda;Hexapoda;
dvi-miR-277	dvi-mir-277	mir-277	CAGTTTTGGGCTGCGTGTCAGGAGTGCATTTGCACTGAAACATTCTGAAAGCTTGTAAATGCACTATCTGGTACGACATTCCAGAACGT	TAAATGCACTATCTGGTACGACA	100	2e-08	Drosophila virilis	Metazoa;Bilateria;Ecdysozoa;Arthropoda;Hexapoda;
dpe-miR-277	dpe-mir-277	mir-277	TTGAAGGTTTTGGGTTGCGTGTCAGGAGTGCATTTGCACTGAAACATTCTGAAGCTTGTAAATGCACTATCTGGTACGACATTCCAGAACGTACAATC	TAAATGCACTATCTGGTACGACA	100	2e-08	Drosophila persimilis	Metazoa;Bilateria;Ecdysozoa;Arthropoda;Hexapoda;
bmo-miR-iab-4-5p			GCGTCGCCTTCTGTACGTATACTGAATGTATCCTGAGTGCGCGATTCTTGTCCGGTATACCTTCAGTATACGTAACAGAAGATGACAC	TACGTATACTGAATGTATCCTGA			Bombyx mori	Metazoa;Bilateria;Ecdysozoa;Arthropoda;Hexapoda;
bmo-miR-iab-4-3p			GCGTCGCCTTCTGTACGTATACTGAATGTATCCTGAGTGCGCGATTCTTGTCCGGTATACCTTCAGTATACGTAACAGAAGATGACAC	CGGTATACCTTCAGTATACGTAAC			Bombyx mori	Metazoa;Bilateria;Ecdysozoa;Arthropoda;Hexapoda;
bmo-miR-iab-4-5p	bmo-mir-iab-4	mir-iab-4	GCGTCGCCTTCTGTACGTATACTGAATGTATCCTGAGTGCGCGATTCTTGTCCGGTATACCTTCAGTATACGTAACAGAAGATGACAC	ACGTATACTGAATGTATCCTGA	94.12	0.018	Bombyx mori	Metazoa;Bilateria;Ecdysozoa;Arthropoda;Hexapoda;
dgr-miR-iab-4-3p	dgr-mir-iab-4	mir-iab-4	TCGTATACGTATACTGAATGTATCCTGAGTGTATCCTATCCGGTATACCTTCAGTATACGTAACACGA	CGGTATACCTTCAGTATACGTAAC	100	5e-09	Drosophila grimshawi	Metazoa;Bilateria;Ecdysozoa;Arthropoda;Hexapoda;
dan-miR-iab-4-5p	dan-mir-iab-4	mir-iab-4	TCGTATACGTATACTGAATGTATCCTGAGTGTATCCTATCCGGTATACCTTCAGTATACGTAACACGA	ACGTATACTGAATGTATCCTGA	94.12	0.018	Drosophila ananassae	Metazoa;Bilateria;Ecdysozoa;Arthropoda;Hexapoda;
der-miR-iab-4-5p	der-mir-iab-4	mir-iab-4	TCGTAAACGTATACTGAATGTATCCTGAGTGTATCCTATCCGGTATACCTTCAGTATACGTAACACGA	ACGTATACTGAATGTATCCTGA	94.12	0.018	Drosophila erecta	Metazoa;Bilateria;Ecdysozoa;Arthropoda;Hexapoda;
dpe-miR-iab-4-5p	dpe-mir-iab-4	mir-iab-4	TCGTATACGTATACTGAATGTATCCTGAGTGTATCCTATCCGGTATACCTTCAGTATACGTAACACGA	ACGTATACTGAATGTATCCTGA	94.12	0.018	Drosophila persimilis	Metazoa;Bilateria;Ecdysozoa;Arthropoda;Hexapoda;
tca-miR-iab-4-3p	tca-mir-iab-4	mir-iab-4	TTAAACCCCCTGTACGTATACTGAATGTATCCTGAGTGTTTTCTGTCCGGTATACCTTCAGTATACGTAACAGGAGGCCAC	CGGTATACCTTCAGTATACGTAAC	100	5e-09	Tribolium castaneum	Metazoa;Bilateria;Ecdysozoa;Arthropoda;Hexapoda;
ame-miR-iab-4	ame-mir-iab-4	mir-iab-4	GTGAAACCCCCTGTACGTATACTGAATGTATCCTGAGTGTATTTCTGTCCGGTATACCTTCAGTATACGTAACAGGAGGCTACAC	ACGTATACTGAATGTATCCTGA	94.12	0.018	Apis mellifera	Metazoa;Bilateria;Ecdysozoa;Arthropoda;Hexapoda;
dsi-miR-iab-4-3p	dsi-mir-iab-4	mir-iab-4	TCGTAAACGTATACTGAATGTATCCTGAGTGTATCCTATCCGGTATACCTTCAGTATACGTAACACGA	CGGTATACCTTCAGTATACGTAAC	100	5e-09	Drosophila simulans	Metazoa;Bilateria;Ecdysozoa;Arthropoda;Hexapoda;
dya-miR-iab-4-3p	dya-mir-iab-4	mir-iab-4	TCGTAAACGTATACTGAATGTATCCTGAGTGTATCCTATCCGGTATACCTTCAGTATACGTAACACGA	CGGTATACCTTCAGTATACGTAAC	100	5e-09	Drosophila yakuba	Metazoa;Bilateria;Ecdysozoa;Arthropoda;Hexapoda;
bmo-miR-iab-4-3p	bmo-mir-iab-4	mir-iab-4	GCGTCGCCTTCTGTACGTATACTGAATGTATCCTGAGTGCGCGATTCTTGTCCGGTATACCTTCAGTATACGTAACAGAAGATGACAC	CGGTATACCTTCAGTATACGTAAC	100	5e-09	Bombyx mori	Metazoa;Bilateria;Ecdysozoa;Arthropoda;Hexapoda;
dgr-miR-iab-4-5p	dgr-mir-iab-4	mir-iab-4	TCGTATACGTATACTGAATGTATCCTGAGTGTATCCTATCCGGTATACCTTCAGTATACGTAACACGA	ACGTATACTGAATGTATCCTGA	94.12	0.018	Drosophila grimshawi	Metazoa;Bilateria;Ecdysozoa;Arthropoda;Hexapoda;
dme-miR-iab-4-3p	dme-mir-iab-4	mir-iab-4	TCGTAAACGTATACTGAATGTATCCTGAGTGTATCCTATCCGGTATACCTTCAGTATACGTAACACGA	CGGTATACCTTCAGTATACGTAAC	100	5e-09	Drosophila melanogaster	Metazoa;Bilateria;Ecdysozoa;Arthropoda;Hexapoda;
dvi-miR-iab-4-5p	dvi-mir-iab-4	mir-iab-4	TCGTATACGTATACTGAATGTATCCTGAGTGTATCCTATCCGGTATACCTTCAGTATACGTAACACGA	ACGTATACTGAATGTATCCTGA	94.12	0.018	Drosophila virilis	Metazoa;Bilateria;Ecdysozoa;Arthropoda;Hexapoda;
dps-miR-iab-4-3p	dps-mir-iab-4	mir-iab-4	TCGTATACGTATACTGAATGTATCCTGAGTGTATCCTATCCGGTATACCTTCAGTATACGTAACACGA	CGGTATACCTTCAGTATACGTAAC	100	5e-09	Drosophila pseudoobscura	Metazoa;Bilateria;Ecdysozoa;Arthropoda;Hexapoda;
dse-miR-iab-4-3p	dse-mir-iab-4	mir-iab-4	TCGTAAACGTATACTGAATGTATCCTGAGTGTATCCTATCCGGTATACCTTCAGTATACGTAACACGA	CGGTATACCTTCAGTATACGTAAC	100	5e-09	Drosophila sechellia	Metazoa;Bilateria;Ecdysozoa;Arthropoda;Hexapoda;
dps-miR-iab-4-5p	dps-mir-iab-4	mir-iab-4	TCGTATACGTATACTGAATGTATCCTGAGTGTATCCTATCCGGTATACCTTCAGTATACGTAACACGA	ACGTATACTGAATGTATCCTGA	94.12	0.018	Drosophila pseudoobscura	Metazoa;Bilateria;Ecdysozoa;Arthropoda;Hexapoda;
dwi-miR-iab-4-5p	dwi-mir-iab-4	mir-iab-4	TCGTATACGTATACTGAATGTATCCTGAGTGTATGCTATCCGGTATACCTTCAGTATACGTAACACGA	ACGTATACTGAATGTATCCTGA	94.12	0.018	Drosophila willistoni	Metazoa;Bilateria;Ecdysozoa;Arthropoda;Hexapoda;
dme-miR-iab-4as-5p	dme-mir-iab-4as	undef	TCGTGTTACGTATACTGAAGGTATACCGGATAGGATACACTCAGGATACATTCAGTATACGTTTACGA	TTACGTATACTGAAGGTATACCG	100	2e-08	Drosophila melanogaster	Metazoa;Bilateria;Ecdysozoa;Arthropoda;Hexapoda;
dwi-miR-iab-4-3p	dwi-mir-iab-4	mir-iab-4	TCGTATACGTATACTGAATGTATCCTGAGTGTATGCTATCCGGTATACCTTCAGTATACGTAACACGA	CGGTATACCTTCAGTATACGTAAC	100	5e-09	Drosophila willistoni	Metazoa;Bilateria;Ecdysozoa;Arthropoda;Hexapoda;
aga-miR-iab-4	aga-mir-iab-4	mir-iab-4	GTGCCGCTTCATGAACGTATACTGAATGTATCCTGAGTGCTACTTATCCGGTATACCTTCAGTATACGTAACAAGAGGCGACAC	ACGTATACTGAATGTATCCTGA	94.12	0.018	Anopheles gambiae	Metazoa;Bilateria;Ecdysozoa;Arthropoda;Hexapoda;
der-miR-iab-4-3p	der-mir-iab-4	mir-iab-4	TCGTAAACGTATACTGAATGTATCCTGAGTGTATCCTATCCGGTATACCTTCAGTATACGTAACACGA	CGGTATACCTTCAGTATACGTAAC	100	5e-09	Drosophila erecta	Metazoa;Bilateria;Ecdysozoa;Arthropoda;Hexapoda;
tca-miR-iab-4-5p	tca-mir-iab-4	mir-iab-4	TTAAACCCCCTGTACGTATACTGAATGTATCCTGAGTGTTTTCTGTCCGGTATACCTTCAGTATACGTAACAGGAGGCCAC	ACGTATACTGAATGTATCCTGA	94.12	0.018	Tribolium castaneum	Metazoa;Bilateria;Ecdysozoa;Arthropoda;Hexapoda;
dvi-miR-iab-4-3p	dvi-mir-iab-4	mir-iab-4	TCGTATACGTATACTGAATGTATCCTGAGTGTATCCTATCCGGTATACCTTCAGTATACGTAACACGA	CGGTATACCTTCAGTATACGTAAC	100	5e-09	Drosophila virilis	Metazoa;Bilateria;Ecdysozoa;Arthropoda;Hexapoda;
dme-miR-iab-4as-3p	dme-mir-iab-4as	undef	TCGTGTTACGTATACTGAAGGTATACCGGATAGGATACACTCAGGATACATTCAGTATACGTTTACGA	GGATACATTCAGTATACGTTTA	94.12	0.018	Drosophila melanogaster	Metazoa;Bilateria;Ecdysozoa;Arthropoda;Hexapoda;
dsi-miR-iab-4-5p	dsi-mir-iab-4	mir-iab-4	TCGTAAACGTATACTGAATGTATCCTGAGTGTATCCTATCCGGTATACCTTCAGTATACGTAACACGA	ACGTATACTGAATGTATCCTGA	94.12	0.018	Drosophila simulans	Metazoa;Bilateria;Ecdysozoa;Arthropoda;Hexapoda;
dya-miR-iab-4-5p	dya-mir-iab-4	mir-iab-4	TCGTAAACGTATACTGAATGTATCCTGAGTGTATCCTATCCGGTATACCTTCAGTATACGTAACACGA	ACGTATACTGAATGTATCCTGA	94.12	0.018	Drosophila yakuba	Metazoa;Bilateria;Ecdysozoa;Arthropoda;Hexapoda;
dmo-miR-iab-4-5p	dmo-mir-iab-4	mir-iab-4	TCGTATACGTATACTGAATGTATCCTGAGTGTATCCTATCCGGTATACCTTCAGTATACGTAACACGA	ACGTATACTGAATGTATCCTGA	94.12	0.018	Drosophila mojavensis	Metazoa;Bilateria;Ecdysozoa;Arthropoda;Hexapoda;
dse-miR-iab-4-5p	dse-mir-iab-4	mir-iab-4	TCGTAAACGTATACTGAATGTATCCTGAGTGTATCCTATCCGGTATACCTTCAGTATACGTAACACGA	ACGTATACTGAATGTATCCTGA	94.12	0.018	Drosophila sechellia	Metazoa;Bilateria;Ecdysozoa;Arthropoda;Hexapoda;
dmo-miR-iab-4-3p	dmo-mir-iab-4	mir-iab-4	TCGTATACGTATACTGAATGTATCCTGAGTGTATCCTATCCGGTATACCTTCAGTATACGTAACACGA	CGGTATACCTTCAGTATACGTAAC	100	5e-09	Drosophila mojavensis	Metazoa;Bilateria;Ecdysozoa;Arthropoda;Hexapoda;
dan-miR-iab-4-3p	dan-mir-iab-4	mir-iab-4	TCGTATACGTATACTGAATGTATCCTGAGTGTATCCTATCCGGTATACCTTCAGTATACGTAACACGA	CGGTATACCTTCAGTATACGTAAC	100	5e-09	Drosophila ananassae	Metazoa;Bilateria;Ecdysozoa;Arthropoda;Hexapoda;
dpe-miR-iab-4-3p	dpe-mir-iab-4	mir-iab-4	TCGTATACGTATACTGAATGTATCCTGAGTGTATCCTATCCGGTATACCTTCAGTATACGTAACACGA	CGGTATACCTTCAGTATACGTAAC	100	5e-09	Drosophila persimilis	Metazoa;Bilateria;Ecdysozoa;Arthropoda;Hexapoda;
dme-miR-iab-4-5p	dme-mir-iab-4	mir-iab-4	TCGTAAACGTATACTGAATGTATCCTGAGTGTATCCTATCCGGTATACCTTCAGTATACGTAACACGA	ACGTATACTGAATGTATCCTGA	94.12	0.018	Drosophila melanogaster	Metazoa;Bilateria;Ecdysozoa;Arthropoda;Hexapoda;
bmo-miR-31	bmo-mir-31		GTCGAGCCGGTGGCTGGGAAGGCAAGAAGTCGGCATAGCTGTTTGAATAAGATACACGGCTGTGTCACTTCGAGCCAGCTCAATCCGCCGGCTTTCTTCAATTTCAAGATTTGCGGATGCT	GGCAAGAAGTCGGCATAGCTG			Bombyx mori	Metazoa;Bilateria;Ecdysozoa;Arthropoda;Hexapoda;
dme-miR-31a	dme-mir-31a	mir-31	TCCGTTGGTAAATTGGCAAGATGTCGGCATAGCTGACGTTGAAAAGCGATTTTGAAGAGCGCTATGCTGCATCTAGTCAGTTGTTCAATGGA	TGGCAAGATGTCGGCATAGCTGA	95.24	6e-05	Drosophila melanogaster	Metazoa;Bilateria;Ecdysozoa;Arthropoda;Hexapoda;
dpe-miR-31a	dpe-mir-31a	mir-31	TCTGTTGGTAAATTGGCAAGATGTCGGCATAGCTGAAGTTGAAAAGCGATCTTTGAGAACGCTATGCTGCATCTAGTCAGTTATTCAATGGA	TGGCAAGATGTCGGCATAGCTGA	95.24	6e-05	Drosophila persimilis	Metazoa;Bilateria;Ecdysozoa;Arthropoda;Hexapoda;
dse-miR-31a	dse-mir-31a	mir-31	TCCGTTGGTAAATTGGCAAGATGTCGGCATAGCTGACGTTGAAAAGCGATTTTGAAGAGCGCTATGCTGCATCTAGTCAGTTGTTCAATGGA	TGGCAAGATGTCGGCATAGCTGA	95.24	6e-05	Drosophila sechellia	Metazoa;Bilateria;Ecdysozoa;Arthropoda;Hexapoda;
oan-miR-31	oan-mir-31	mir-31	CTCAGAGCTGGAGAGAAGGCAAGATGTTGGCATAGCTGTTGAGTTAAGAACCTGCTATGCCGACATGTTGTCATCTTTCTTGTCTATCAGCAGCCATGGCCAGCTTTAATTCTCCCTATCTCTTCTGTTTACTGAG	AGGCAAGATGTTGGCATAGCTGT	90.48	0.014	Ornithorhynchus anatinus	Metazoa;Bilateria;Deuterostoma;Chordata;Vertebrata;Mammalia;Prototheria;
dvi-miR-31a	dvi-mir-31a	mir-31	TCTGTTGTTCAATTGGCAAGATGTCGGCATAGCTGACGTTTGAAAGCGCATTTTTATAGCGCTATGCTGCATCTAGTCAGTTATTCAATGGA	TGGCAAGATGTCGGCATAGCTGA	95.24	6e-05	Drosophila virilis	Metazoa;Bilateria;Ecdysozoa;Arthropoda;Hexapoda;
dan-miR-31a	dan-mir-31a	mir-31	TCTGTTGTTAAATTGGCAAGATGTCGGCATAGCTGACGTTGGAAAACGAATTTTGAGAGCGCTATGCTGCATCTAGTCAGTTGTTCAATGGA	TGGCAAGATGTCGGCATAGCTGA	95.24	6e-05	Drosophila ananassae	Metazoa;Bilateria;Ecdysozoa;Arthropoda;Hexapoda;
dwi-miR-31a	dwi-mir-31a	mir-31	TCTGTTTTTCGAATTGGCAAGATGTCGGCATAGCTGATAATATTTTTAGAAAAGCGCTATGCTGCATCTAGTCAGTTTATTCAATAGA	TGGCAAGATGTCGGCATAGCTGA	95.24	6e-05	Drosophila willistoni	Metazoa;Bilateria;Ecdysozoa;Arthropoda;Hexapoda;
dmo-miR-31a	dmo-mir-31a	mir-31	TCTATTGTTGAATTGGCAAGATGTCGGCATAGCTGACGTTTCAAAGCGCATTGCATAGCGCTATGCTGCATCTAGTCAGTTATTCAATGGA	TGGCAAGATGTCGGCATAGCTGA	95.24	6e-05	Drosophila mojavensis	Metazoa;Bilateria;Ecdysozoa;Arthropoda;Hexapoda;
bfl-miR-31	bfl-mir-31	mir-31	TGACGGAGGGCGAGGAAATGGCAAGATGTTGGCATAGCTGTTTGGAGTTCTGGGTCGGCTGTGCTGACAAACTGCCATTTCCCGTTCACTCCTATTACAAC	TGGCAAGATGTTGGCATAGCTGT	90.48	0.014	Branchiostoma floridae	Metazoa;Bilateria;Deuterostoma;Chordata;Cephalochordata;
dps-miR-31a	dps-mir-31a	mir-31	TCTGTTGGTAAATTGGCAAGATGTCGGCATAGCTGAAGTTGAAAAGCGATCTTTGAGAACGCTATGCTGCATCTAGTCAGTTATTCAATGGA	TGGCAAGATGTCGGCATAGCTGA	95.24	6e-05	Drosophila pseudoobscura	Metazoa;Bilateria;Ecdysozoa;Arthropoda;Hexapoda;
ame-miR-31a	ame-mir-31a	mir-31	ATCACGATTCTAACTGGGCGCCTCGAAGGCAAGATGTCGGCATAGCTGATGCGATTTTAAAATTCGGCTGTGTCACATCCAGCCAACCGAACGCTCAGAC	GGCAAGATGTCGGCATAGCTGA	95.24	6e-05	Apis mellifera	Metazoa;Bilateria;Ecdysozoa;Arthropoda;Hexapoda;
dya-miR-31a	dya-mir-31a	mir-31	TCTGTTGGTAAATTGGCAAGATGTCGGCATAGCTGACGTTGAAAAGCGATTTTGAAGATCGCTATGCTGCATCTAGTCAGTTGTTCAATGGA	TGGCAAGATGTCGGCATAGCTGA	95.24	6e-05	Drosophila yakuba	Metazoa;Bilateria;Ecdysozoa;Arthropoda;Hexapoda;
bmo-miR-31	bmo-mir-31	mir-31	GTCGAGCCGGTGGCTGGGAAGGCAAGAAGTCGGCATAGCTGTTTGAATAAGATACACGGCTGTGTCACTTCGAGCCAGCTCAATCCGCCGGCTTTCTTCAATTTCAAGATTTGCGGATGCT	GGCAAGAAGTCGGCATAGCTG	100	2e-07	Bombyx mori	Metazoa;Bilateria;Ecdysozoa;Arthropoda;Hexapoda;
dgr-miR-31a	dgr-mir-31a	mir-31	TCTGTTGGTGAATTGGCAAGATGTCGGCATAGCTGACGTTTGAAAGCGCATCTTATAGCGCTATGCTGCATCTAGTCAGTTATTCAATGGA	TGGCAAGATGTCGGCATAGCTGA	95.24	6e-05	Drosophila grimshawi	Metazoa;Bilateria;Ecdysozoa;Arthropoda;Hexapoda;
dsi-miR-31a	dsi-mir-31a	mir-31	TCCGTTGGTAAATTGGCAAGATGTCGGCATAGCTGACGTTGAAAAGCGATTTTGAAGAGCGCTATGCTGCATCTAGTCAGTTGTTCAATGGA	TGGCAAGATGTCGGCATAGCTGA	95.24	6e-05	Drosophila simulans	Metazoa;Bilateria;Ecdysozoa;Arthropoda;Hexapoda;
der-miR-31a	der-mir-31a	mir-31	TCCGTTGGTAAATTGGCAAGATGTCGGCATAGCTGACGTTGAAAAGCGCTTTTAAAGAGCGCTATGCTGCATCTAGTCAGTTGTTCAATGGA	TGGCAAGATGTCGGCATAGCTGA	95.24	6e-05	Drosophila erecta	Metazoa;Bilateria;Ecdysozoa;Arthropoda;Hexapoda;
tca-miR-31a	tca-mir-31a	mir-31	GAGGCAGAGCAGGCAAGATGTCGGCATAGCTGAAGGTGTTTGAAACGGCTATGTCTCATCCGGCCAACTTAAGCCTT	GGCAAGATGTCGGCATAGCTGA	95.24	6e-05	Tribolium castaneum	Metazoa;Bilateria;Ecdysozoa;Arthropoda;Hexapoda;
bmo-miR-87	bmo-mir-87		TGAAGAAGTTCGGTACACTAATGGGCCTGAATCGTTGCTCAGACCTGTATTTTCGACCAGGTGAGCAAACTTTCAGGTGTGTTAGTGCCGGCTGGTCTACA	TGAGCAAACTTTCAGGTGTGT			Bombyx mori	Metazoa;Bilateria;Ecdysozoa;Arthropoda;Hexapoda;
dgr-miR-87	dgr-mir-87	mir-87	CATATTTCATTCGCGCCTGTATCTTGCTGAACCGTTACCATTGTGACATCCAAATCCGGTTGAGCAAAATTTCAGGTGTGTGAGAAATTTGT	TTGAGCAAAATTTCAGGTGTG	95	0.0002	Drosophila grimshawi	Metazoa;Bilateria;Ecdysozoa;Arthropoda;Hexapoda;
cap-miR-87a	cap-mir-87a	mir-87	CCTGAATTTTTGTCTCAGCCAAACGATTAAAGAAAATAGTTCCCTCCGCGGAGGGATCTGGTGAGCAAAGTTTCAGGTGTGCTTGCGGACTGCACTGCCTT	GTGAGCAAAGTTTCAGGTGTGC	95	0.0002	Capitella sp. I	Metazoa;Bilateria;Lophotrochozoa;Annelida;
dme-miR-87	dme-mir-87	mir-87	AACACATTTCATTCGCGCCTGTATCTTGCTGAACCGCTGCCATTATGGCCAACGATCCGGTTGAGCAAAATTTCAGGTGTGTGAGAAATGTGTTTAGCA	TTGAGCAAAATTTCAGGTGTG	95	0.0002	Drosophila melanogaster	Metazoa;Bilateria;Ecdysozoa;Arthropoda;Hexapoda;
dps-miR-87	dps-mir-87	mir-87	CATATTTCATTCGCGCCTGTATCTTGCTGAACCGTAGCCATAATGGTCTTTCATCCCGGTTGAGCAAAATTTCAGGTGTGTGAGAAATTTGTTAAGCA	TTGAGCAAAATTTCAGGTGTG	95	0.0002	Drosophila pseudoobscura	Metazoa;Bilateria;Ecdysozoa;Arthropoda;Hexapoda;
der-miR-87	der-mir-87	mir-87	CATATTTCATTCGCGCCTGTATCTTGCTGAACCGTTGCCATTATGGCCTACGATCCGGTTGAGCAAAATTTCAGGTGTGTGAGAAATTTGTT	TTGAGCAAAATTTCAGGTGTG	95	0.0002	Drosophila erecta	Metazoa;Bilateria;Ecdysozoa;Arthropoda;Hexapoda;
dan-miR-87	dan-mir-87	mir-87	CATATTTCATTCGCGCCTGTATCTTGCTGAACCGTTACCGATATGGCACAGAATCCGGTTGAGCAAAATTTCAGGTGTGTGAGAAATTTGTT	TTGAGCAAAATTTCAGGTGTG	95	0.0002	Drosophila ananassae	Metazoa;Bilateria;Ecdysozoa;Arthropoda;Hexapoda;
dsi-miR-87	dsi-mir-87	mir-87	CACATTTCATTCGCGCCTGTATCTTGCTGAACCGCTGCCATCATGGCCAACGATCCGGTTGAGCAAAATTTCAGGTGTGTGAGAAATGTGTT	TTGAGCAAAATTTCAGGTGTG	95	0.0002	Drosophila simulans	Metazoa;Bilateria;Ecdysozoa;Arthropoda;Hexapoda;
bmo-miR-87	bmo-mir-87	mir-87	TGAAGAAGTTCGGTACACTAATGGGCCTGAATCGTTGCTCAGACCTGTATTTTCGACCAGGTGAGCAAACTTTCAGGTGTGTTAGTGCCGGCTGGTCTACA	TGAGCAAACTTTCAGGTGTGT	100	2e-07	Bombyx mori	Metazoa;Bilateria;Ecdysozoa;Arthropoda;Hexapoda;
dwi-miR-87	dwi-mir-87-1	mir-87	CATATTTCATTCGCGCCTGTATCTTGCTGAACCGTTACCAATTGTGATCATCATTTCCGGTTGAGCAAAATTTCAGGTGTGTGAGAAATTTGT	TTGAGCAAAATTTCAGGTGTG	95	0.0002	Drosophila willistoni	Metazoa;Bilateria;Ecdysozoa;Arthropoda;Hexapoda;
dmo-miR-87	dmo-mir-87	mir-87	CATCTTTCATTCGCGCCTGTATCTTGCTGAACCGTTACAATTGTCACATCCAAATCCGGTTGAGCAAAATTTCAGGTGTGTGAGAAATTTGT	TTGAGCAAAATTTCAGGTGTG	95	0.0002	Drosophila mojavensis	Metazoa;Bilateria;Ecdysozoa;Arthropoda;Hexapoda;
dpe-miR-87	dpe-mir-87	mir-87	CATATTTCATTCGCGCCTGTATCTTGCTGAACCGTAGCCATAATGGTCTTTCATCCCGGTTGAGCAAAATTTCAGGTGTGTGAGAAATTTGTT	TTGAGCAAAATTTCAGGTGTG	95	0.0002	Drosophila persimilis	Metazoa;Bilateria;Ecdysozoa;Arthropoda;Hexapoda;
dse-miR-87	dse-mir-87	mir-87	CACATTTCATTCGCGCCTGTATCTTGCTGAACCGCTGCCATCATGGCCAACGATCCGGTTGAGCAAAATTTCAGGTGTGTGAGAAATGTGTT	TTGAGCAAAATTTCAGGTGTG	95	0.0002	Drosophila sechellia	Metazoa;Bilateria;Ecdysozoa;Arthropoda;Hexapoda;
dvi-miR-87	dvi-mir-87	mir-87	CATATTTCATTCGCGCCTGTATCTTGCTGAACCGTTACAATTGAGACATCTAAATCCGGTTGAGCAAAATTTCAGGTGTGTGAGAAATTTGT	TTGAGCAAAATTTCAGGTGTG	95	0.0002	Drosophila virilis	Metazoa;Bilateria;Ecdysozoa;Arthropoda;Hexapoda;
tca-miR-87	tca-mir-87	mir-87	CAGTCGTTGACGGGCTTGAAATCTTGCTCTCCCGTGATTATTTCGTAAAGGGTGAGCAAAGTTTCAGGTGTGTCAAAGGCTT	GTGAGCAAAGTTTCAGGTGTG	95	0.0002	Tribolium castaneum	Metazoa;Bilateria;Ecdysozoa;Arthropoda;Hexapoda;
cel-miR-87	cel-mir-87	mir-87	GGTTGTGCCATCCGGCCGCCTGATACTTTCGTCTCAACCTCGCTGTCAGATTGGTCGTAGGTGAGCAAAGTTTCAGGTGTGCCGGAACACACCC	GTGAGCAAAGTTTCAGGTGTGC	95	0.0002	Caenorhabditis elegans	Metazoa;Bilateria;Ecdysozoa;Nematoda;
dya-miR-87	dya-mir-87	mir-87	CATATTTCATTCGCGCCTGTATCTTGCTGAACCGTTACAATTATGGTCTTCGATCCGGTTGAGCAAAATTTCAGGTGTGTGAGAAATTTGTT	TTGAGCAAAATTTCAGGTGTG	95	0.0002	Drosophila yakuba	Metazoa;Bilateria;Ecdysozoa;Arthropoda;Hexapoda;
bmo-miR-2a-2	bmo-mir-2a-2		AATGTTTCGTCGCTCACAAAGTGGTTGTCGTATGCGTTTTTACTTTGGCCATATCACAGCCAGCTTTGATGAGCGATGAA	TATCACAGCCAGCTTTGATGAGC			Bombyx mori	Metazoa;Bilateria;Ecdysozoa;Arthropoda;Hexapoda;
der-miR-2a	der-mir-2a-1	mir-2	GCTGGGCTCTCAAAGTGGTTGTGAAATGCATATCAGCTTTGCGCGGCATATCACAGCCAGCTTTGATGAGCTTAGC	TATCACAGCCAGCTTTGATGAGC	100	2e-08	Drosophila erecta	Metazoa;Bilateria;Ecdysozoa;Arthropoda;Hexapoda;
dsi-miR-2a	dsi-mir-2a-2	mir-2	ATCTAAGCCTCATCAAGTGGTTGTGATATGGATACCCAACGCATATCACAGCCAGCTTTGATGAGCTAGGAT	TATCACAGCCAGCTTTGATGAGC	100	2e-08	Drosophila simulans	Metazoa;Bilateria;Ecdysozoa;Arthropoda;Hexapoda;
dvi-miR-2a	dvi-mir-2a-1	mir-2	GCTGCGCTCTCAAAGTGGTTGTGAAATGCATTTGAAAGCTTTGCGCGCATATCACAGCCAGCTTTGATGAGCTTAGC	TATCACAGCCAGCTTTGATGAGC	100	2e-08	Drosophila virilis	Metazoa;Bilateria;Ecdysozoa;Arthropoda;Hexapoda;
dsi-miR-2b	dsi-mir-2b-2	mir-2	TTGTGTCATTCTTCAAAGTGGTTGTGAAATGTTTGCCTTTTTATGCCTATTCATATCACAGCCAGCTTTGAGGAGCGACGCGA	TATCACAGCCAGCTTTGAGGAGC	95.65	4e-06	Drosophila simulans	Metazoa;Bilateria;Ecdysozoa;Arthropoda;Hexapoda;
dvi-miR-2c	dvi-mir-2c	mir-2	CATGTCTTACTTTCAATGTCATCAAAAAGGGCTGAGAATGATATATCTGCAATTGAATCGTATCACAGCCAGCTTTGATGGGCATTGCAAAGGGCAAC	TATCACAGCCAGCTTTGATGGGC	100	1e-06	Drosophila virilis	Metazoa;Bilateria;Ecdysozoa;Arthropoda;Hexapoda;
aga-miR-2	aga-mir-2-2	mir-2	TATTGGGTGCCATGCATTGTCATCAAACTTGGTTGTTGTAGCTTGCTTTGATAGTTGCTATCACAGCCAGCTTTGATGAGCAATGCGTCACTTACCTA	TATCACAGCCAGCTTTGATGAGC	100	2e-08	Anopheles gambiae	Metazoa;Bilateria;Ecdysozoa;Arthropoda;Hexapoda;
tca-miR-2	tca-mir-2-2	mir-2	GGTGTAGGCTTTCGCTCATCATCTGGTTGTGAAATGTGAATTTATATCATATCACAGCCAGCTTTGATGAGCGCAAGAGTGCACT	TATCACAGCCAGCTTTGATGAGC	100	2e-08	Tribolium castaneum	Metazoa;Bilateria;Ecdysozoa;Arthropoda;Hexapoda;
dgr-miR-2a	dgr-mir-2a-2	mir-2	ATCTAAGCCTCATCAAGTGGTTGTGATATGGATACCCGACGCATATCACAGCCAGCTTTGATGAGCTAGGAT	TATCACAGCCAGCTTTGATGAGC	100	2e-08	Drosophila grimshawi	Metazoa;Bilateria;Ecdysozoa;Arthropoda;Hexapoda;
dsi-miR-2c	dsi-mir-2c	mir-2	TCGTATCTTACTTTCAATGTCATCAAAAAGGGCTGAAGAAAGATATTTCTGCATTTGAATCGTATCACAGCCAGCTTTGATGGGCATTGCAATGAGCAGCGA	TATCACAGCCAGCTTTGATGGGC	100	1e-06	Drosophila simulans	Metazoa;Bilateria;Ecdysozoa;Arthropoda;Hexapoda;
cap-miR-2c	cap-mir-2c	mir-2	TGTGTTTTTGGGTTTGATCGGCCTATCAAGGTGGCTGGGATTTGGGTTTTTATTGCCCCATATCACAGCCAGCTTTGATAAGTTGACTGACCTTCAGTGCG	TATCACAGCCAGCTTTGATAAG	100	4e-06	Capitella sp. I	Metazoa;Bilateria;Lophotrochozoa;Annelida;
dmo-miR-2b	dmo-mir-2b	mir-2	TTGTGTCATTCTTCAAAGTGGTTGTGAAATGTTTGCTTTTTCTGCCTACTCATATCACAGCCAGCTTTGAGGAGCGACACGA	TATCACAGCCAGCTTTGAGGAGC	95.65	4e-06	Drosophila mojavensis	Metazoa;Bilateria;Ecdysozoa;Arthropoda;Hexapoda;
dya-miR-2a	dya-mir-2a-1	mir-2	GCTGGGCTCTCAAAGTGGTTGTGAAATGCATTTCCGCTTTGCGCGGCATATCACAGCCAGCTTTGATGAGCTTAGC	TATCACAGCCAGCTTTGATGAGC	100	2e-08	Drosophila yakuba	Metazoa;Bilateria;Ecdysozoa;Arthropoda;Hexapoda;
dgr-miR-2b	dgr-mir-2b	mir-2	TTGTGTCCTTCTTCAAAGTGGTTGTGAAATGTTTGCCTTTTTATGCCTACTCATATCACAGCCAGCTTTGAGGAGCGACACGA	TATCACAGCCAGCTTTGAGGAGC	95.65	4e-06	Drosophila grimshawi	Metazoa;Bilateria;Ecdysozoa;Arthropoda;Hexapoda;
dpe-miR-2b	dpe-mir-2b	mir-2	TTGTGTCATTCTTCAAAGTGGTTGTGAAATGTTTGCCTTTTTATGCCTATTCATATCACAGCCAGCTTTGAGGAGCGACACGA	TATCACAGCCAGCTTTGAGGAGC	95.65	4e-06	Drosophila persimilis	Metazoa;Bilateria;Ecdysozoa;Arthropoda;Hexapoda;
dgr-miR-2c	dgr-mir-2c	mir-2	CATGTCTTACTTTCAATGTCATCAAAAAGGGCTGAGAATGATATATCTGCAATTGAATCGTATCACAGCCAGCTTTGATGGGCATTGCAAAGGGCA	TATCACAGCCAGCTTTGATGGGC	100	1e-06	Drosophila grimshawi	Metazoa;Bilateria;Ecdysozoa;Arthropoda;Hexapoda;
bmo-miR-13a	bmo-mir-13a	mir-2	GATAATCTCGATCCTGTCAAAGCGGCGGTGAAATGTCTCCTCCCTTTCATATCACAGCCACTTTGATGTGGTCGGTTTA	TATCACAGCCACTTTGATGTG	95	0.068	Bombyx mori	Metazoa;Bilateria;Ecdysozoa;Arthropoda;Hexapoda;
dvi-miR-2b	dvi-mir-2b	mir-2	TTGTGTCATTCTTCAAAGTGGTTGTGAAATGTTTGCCTTTTTATGCCTACTCATATCACAGCCAGCTTTGAGGAGCGACACGA	TATCACAGCCAGCTTTGAGGAGC	95.65	4e-06	Drosophila virilis	Metazoa;Bilateria;Ecdysozoa;Arthropoda;Hexapoda;
dmo-miR-2c	dmo-mir-2c	mir-2	TACTTTCAGTGTCATCAAAAAGGGCTGAGAATGATATTTCTGTAATTGAATTGTATCACAGCCAGCTTTGATGGGCACTGCGAAGGG	TATCACAGCCAGCTTTGATGGGC	100	1e-06	Drosophila mojavensis	Metazoa;Bilateria;Ecdysozoa;Arthropoda;Hexapoda;
der-miR-2b	der-mir-2b-2	mir-2	TTGTGTCATTCTTCAAAGTGGTTGTGAAATGTTTGCCTTTTTATGCCTATTCATATCACAGCCAGCTTTGAGGAGCGACGCGA	TATCACAGCCAGCTTTGAGGAGC	95.65	4e-06	Drosophila erecta	Metazoa;Bilateria;Ecdysozoa;Arthropoda;Hexapoda;
dan-miR-2b	dan-mir-2b	mir-2	TTGTGTCATTCTTCAAAGTGGTTGTGAAATGTTTGCCTTTTTATGCCTATTCATATCACAGCCAGCTTTGAGGAGCGACGCAA	TATCACAGCCAGCTTTGAGGAGC	95.65	4e-06	Drosophila ananassae	Metazoa;Bilateria;Ecdysozoa;Arthropoda;Hexapoda;
dya-miR-2c	dya-mir-2c	mir-2	TCGTATCTTACTTTCAATGTCATCAAAAAGGGCTGAAGAAAGATATTTCTGCATTTGAATCGTATCACAGCCAGCTTTGATGGGCATTGCAATGAGCATCGA	TATCACAGCCAGCTTTGATGGGC	100	1e-06	Drosophila yakuba	Metazoa;Bilateria;Ecdysozoa;Arthropoda;Hexapoda;
bmo-miR-2a	bmo-mir-2a-2	mir-2	AATGTTTCGTCGCTCACAAAGTGGTTGTCGTATGCGTTTTTACTTTGGCCATATCACAGCCAGCTTTGATGAGCGATGAA	TATCACAGCCAGCTTTGATGAGC	100	2e-08	Bombyx mori	Metazoa;Bilateria;Ecdysozoa;Arthropoda;Hexapoda;
dmo-miR-2a	dmo-mir-2a-1	mir-2	GCTGAGCTCTCAAAGAGGCTGTGAAATGCATTTTGAAAGCTTTGCGAGCATATCACAGCCAGCTTTGATGAGCTTAGC	TATCACAGCCAGCTTTGATGAGC	100	2e-08	Drosophila mojavensis	Metazoa;Bilateria;Ecdysozoa;Arthropoda;Hexapoda;
bmo-miR-2b	bmo-mir-2b	mir-2	CGCTAGAACTCGACAAGGTGGTTGTGACATGGGGGCTCAGGATCATATCACAGCCAGCTTTGTTGAGTTCTCGGCT	TATCACAGCCAGCTTTGTTGAGT	95.45	2e-05	Bombyx mori	Metazoa;Bilateria;Ecdysozoa;Arthropoda;Hexapoda;
dse-miR-2b	dse-mir-2b-2	mir-2	TTGTGTCATTCTTCAAAGTGGTTGTGAAATGTTTGCCTTTTTATGCCTATTCATATCACAGCCAGCTTTGAGGAGCGACGCGA	TATCACAGCCAGCTTTGAGGAGC	95.65	4e-06	Drosophila sechellia	Metazoa;Bilateria;Ecdysozoa;Arthropoda;Hexapoda;
der-miR-2c	der-mir-2c	mir-2	TCGTATCTTACTTTCAATGTCATCAAAAAGGGCTGAAGAAAGATATTTCTGCATTTGAATCGTATCACAGCCAGCTTTGATGGGCATTGCAATGAGCATCGA	TATCACAGCCAGCTTTGATGGGC	100	1e-06	Drosophila erecta	Metazoa;Bilateria;Ecdysozoa;Arthropoda;Hexapoda;
dwi-miR-2c	dwi-mir-2c	mir-2	TCTTACTTTCAATGTCATCAAAAAGGGCTGAAGAAAGATATTTTTGCATTTGAAGCGTATCACAGCCAGCTTTGATGGGCATTGCAATGAGCA	TATCACAGCCAGCTTTGATGGGC	100	1e-06	Drosophila willistoni	Metazoa;Bilateria;Ecdysozoa;Arthropoda;Hexapoda;
dse-miR-2a	dse-mir-2a-1	mir-2	GCTGGGCTCTCAAAGTGGTTGTGAAATGCATTTCCGCTTTGCGCGGCATATCACAGCCAGCTTTGATGAGCTTAGC	TATCACAGCCAGCTTTGATGAGC	100	2e-08	Drosophila sechellia	Metazoa;Bilateria;Ecdysozoa;Arthropoda;Hexapoda;
dpe-miR-2c	dpe-mir-2c	mir-2	TGGTATCCTTACTTTCAGTGTCATCAAAAATGGCTGAAGAAAGATATATTTGCATTTGAAGCGTATCACAGCCAGCTTTGATGGGCATTGCAATGAGCATCGA	TATCACAGCCAGCTTTGATGGGC	100	1e-06	Drosophila persimilis	Metazoa;Bilateria;Ecdysozoa;Arthropoda;Hexapoda;
dya-miR-2b	dya-mir-2b-1	mir-2	CTTCAACTGTCTTCAAAGTGGCGGTGACATGTTGTCAACAATATTCATATCACAGCCAGCTTTGAGGAGCGTTGCGG	TATCACAGCCAGCTTTGAGGAGC	95.65	4e-06	Drosophila yakuba	Metazoa;Bilateria;Ecdysozoa;Arthropoda;Hexapoda;
ame-miR-2	ame-mir-2-3	mir-2	AAATATCCCCGGACAAGGACATGCTTTTACCATCAAAGTTGGTTTGTCATAGAGATCGACTATCACAGCCAGCTTTGATGAGCAAAATTGTGTCCGTCTA	TATCACAGCCAGCTTTGATGAGC	100	2e-08	Apis mellifera	Metazoa;Bilateria;Ecdysozoa;Arthropoda;Hexapoda;
dpe-miR-2a	dpe-mir-2a-1	mir-2	GCTGGGCTCACAAAGTGGTTGTGAAATGCATTTTGCTTTGCCCGCATATCACAGCCAGCTTTGATGAGCTCGGC	TATCACAGCCAGCTTTGATGAGC	100	2e-08	Drosophila persimilis	Metazoa;Bilateria;Ecdysozoa;Arthropoda;Hexapoda;
dme-miR-2b	dme-mir-2b-2	mir-2	TTGTGTCATTCTTCAAAGTGGTTGTGAAATGTTTGCCTTTTTATGCCTATTCATATCACAGCCAGCTTTGAGGAGCGACGCGA	TATCACAGCCAGCTTTGAGGAGC	95.65	4e-06	Drosophila melanogaster	Metazoa;Bilateria;Ecdysozoa;Arthropoda;Hexapoda;
tca-miR-13a	tca-mir-13a	mir-2	GAGATGCCCAAGTCGTCAATTTGGTTGTGAACTCTTAATTTAAACGATATCACAGCCACTTTGATGAGCTTGGTTGTCTT	TATCACAGCCACTTTGATGAGC	95.65	0.001	Tribolium castaneum	Metazoa;Bilateria;Ecdysozoa;Arthropoda;Hexapoda;
dse-miR-2c	dse-mir-2c	mir-2	TCGTATCTTACTTTCAATGTCATCAAAAAGGGCTGAAGAAAGATATTTCTGCATTTGAATCGTATCACAGCCAGCTTTGATGGGCATTGCAATGAGCAGCGA	TATCACAGCCAGCTTTGATGGGC	100	1e-06	Drosophila sechellia	Metazoa;Bilateria;Ecdysozoa;Arthropoda;Hexapoda;
dme-miR-2a	dme-mir-2a-2	mir-2	ATCTAAGCCTCATCAAGTGGTTGTGATATGGATACCCAACGCATATCACAGCCAGCTTTGATGAGCTAGGAT	TATCACAGCCAGCTTTGATGAGC	100	2e-08	Drosophila melanogaster	Metazoa;Bilateria;Ecdysozoa;Arthropoda;Hexapoda;
dan-miR-2a	dan-mir-2a-1	mir-2	GCTGGGCTCACAAAGTGGTTGTGAAATGCATTTCCATTTTGCCCGCATATCACAGCCAGCTTTGATGAGCTTAGC	TATCACAGCCAGCTTTGATGAGC	100	2e-08	Drosophila ananassae	Metazoa;Bilateria;Ecdysozoa;Arthropoda;Hexapoda;
dwi-miR-2a	dwi-mir-2a-1	mir-2	GCTGAGCTCACAAAGTGGTTGTGAAATGCATTATTTGCTTTATCCAGCATATCACAGCCAGCTTTGATGAGCTCTGC	TATCACAGCCAGCTTTGATGAGC	100	2e-08	Drosophila willistoni	Metazoa;Bilateria;Ecdysozoa;Arthropoda;Hexapoda;
dps-miR-2a	dps-mir-2a-2	mir-2	ATCTAAGCCTCATCAAGTGGTTGTGATATGGATACCCAACGCATATCACAGCCAGCTTTGATGAGCTAGGAT	TATCACAGCCAGCTTTGATGAGC	100	2e-08	Drosophila pseudoobscura	Metazoa;Bilateria;Ecdysozoa;Arthropoda;Hexapoda;
dwi-miR-2b	dwi-mir-2b	mir-2	TTGTGTCATTCTTCAAAGTGGTTGTGAAATGTTTGCCTTTTTATGCCTATTCATATCACAGCCAGCTTTGAGGAGCGACGCAA	TATCACAGCCAGCTTTGAGGAGC	95.65	4e-06	Drosophila willistoni	Metazoa;Bilateria;Ecdysozoa;Arthropoda;Hexapoda;
lgi-miR-2c	lgi-mir-2c	mir-2	ACATTACCGGTATTTATGGAGATCCCATTAAAGTGGTTGTGATGTGTTAAATTCATCATATCACAGCCAGCTTTGATGAGTTCTTTATAAACAAAATCA	TATCACAGCCAGCTTTGATGAGT	100	7e-08	Lottia gigantea	Metazoa;Bilateria;Lophotrochozoa;Molusca;
dps-miR-2c	dps-mir-2c	mir-2	TGGTATCCTTACTTTCAGTGTCATCAAAAATGGCTGAAGAAAGATATATTTGCATTTGAAGCGTATCACAGCCAGCTTTGATGGGCATTGCAATGAGCATCGA	TATCACAGCCAGCTTTGATGGGC	100	1e-06	Drosophila pseudoobscura	Metazoa;Bilateria;Ecdysozoa;Arthropoda;Hexapoda;
cel-miR-2	cel-mir-2	mir-2	TAAACAGTATACAGAAAGCCATCAAAGCGGTGGTTGATGTGTTGCAAATTATGACTTTCATATCACAGCCAGCTTTGATGTGCTGCCTGTTGCACTGT	TATCACAGCCAGCTTTGATGTGC	100	1e-06	Caenorhabditis elegans	Metazoa;Bilateria;Ecdysozoa;Nematoda;
dps-miR-2b	dps-mir-2b-2	mir-2	TTGTGTCATTCTTCAAAGTGGTTGTGAAATGTTTGCCTTTTTATGCCTATTCATATCACAGCCAGCTTTGAGGAGCGACACGA	TATCACAGCCAGCTTTGAGGAGC	95.65	4e-06	Drosophila pseudoobscura	Metazoa;Bilateria;Ecdysozoa;Arthropoda;Hexapoda;
dme-miR-2c	dme-mir-2c	mir-2	TCGTATCTTACTTTCAATGTCATCAAAAAGGGCTGAAGAAAGATATTTCTGCATTTGAATCGTATCACAGCCAGCTTTGATGGGCATTGCAATGAGCAGCGA	TATCACAGCCAGCTTTGATGGGC	100	1e-06	Drosophila melanogaster	Metazoa;Bilateria;Ecdysozoa;Arthropoda;Hexapoda;
dan-miR-2c	dan-mir-2c	mir-2	ATCTTACTTTCAATGTCATCAAAAAGGGCTGAAGAGATATTTCTGCATTTGAAGTGTATCACAGCCAGCTTTGATGGGCATTGCAATAAGC	TATCACAGCCAGCTTTGATGGGC	100	1e-06	Drosophila ananassae	Metazoa;Bilateria;Ecdysozoa;Arthropoda;Hexapoda;
bmo-miR-190	bmo-mir-190		GAGCCGCGCGTCGTCGAGATATGTTTGATATTCTTGGTTGTTTGTTTTGGATCACCCGGGAATCAAACATATTACTCTACGACCGCGGCC	AGATATGTTTGATATTCTTGGTT			Bombyx mori	Metazoa;Bilateria;Ecdysozoa;Arthropoda;Hexapoda;
bmo-miR-190	bmo-mir-190	mir-190	GAGCCGCGCGTCGTCGAGATATGTTTGATATTCTTGGTTGTTTGTTTTGGATCACCCGGGAATCAAACATATTACTCTACGACCGCGGCC	AGATATGTTTGATATTCTTGGTT	100	0.29	Bombyx mori	Metazoa;Bilateria;Ecdysozoa;Arthropoda;Hexapoda;
cbr-miR-50	cbr-mir-50	mir-50	TTCCACCCACCGGCCGCTGATATGTCTGATATTCTTGGGTTATCTGATAATGATTGTTGTAACTCAAGTATTAGACGTATCGACGGCCGGCTGGGTTGGAA	TGATATGTCTGATATTCTTGGGTT	95	0.0003	Caenorhabditis briggsae	Metazoa;Bilateria;Ecdysozoa;Nematoda;
aga-miR-190	aga-mir-190	mir-190	TGTTTGGTGGGACAGTTTCGGTGAGATATGTTTGATATTCTTGGTTGTTAAGATTTCAATTATCACCCAGGAATCAAACATATTATTACCGTGACTGTCGT	AGATATGTTTGATATTCTTGGTTG	100	0.29	Anopheles gambiae	Metazoa;Bilateria;Ecdysozoa;Arthropoda;Hexapoda;
dme-miR-190	dme-mir-190	mir-190	CGAACTAATTGATGGTTCCAGTGAGATATGTTTGATATTCTTGGTTGTTTCATTCAAAAGTTCACCCAGGAATCAAACATATTATTACTGTGACCCTCGC	AGATATGTTTGATATTCTTGGTTG	100	0.29	Drosophila melanogaster	Metazoa;Bilateria;Ecdysozoa;Arthropoda;Hexapoda;
tca-miR-190	tca-mir-190	mir-190	GTGAGTTGCTATAAGATATGTTTGATATTCTTGGTTGTATTTTTAATTCACCCAGGAGTCAAACATATTATTATAGAAGCGTCACG	AGATATGTTTGATATTCTTGGTTGT	100	0.29	Tribolium castaneum	Metazoa;Bilateria;Ecdysozoa;Arthropoda;Hexapoda;
lgi-miR-190	lgi-mir-190	mir-190	AAGAGTTTGCTGATCTCTGTTAGATATGTTTGATATACTTGGTGGTTAATGGTTAAAAGTCCACCAAGTATCAAACATGTCACTACAGAGGTCTGTCTTTT	AGATATGTTTGATATACTTGGT	100	0.29	Lottia gigantea	Metazoa;Bilateria;Lophotrochozoa;Molusca;
ame-miR-190	ame-mir-190	mir-190	CAAACAAGTCGTCTGGTTTCCGTAAGATATGTTTGATATTCTTGGTTGTTTTTTAAAGAATCGACCAGGAATCAAACATATTATTATGGTGGTCAGAAAA	AGATATGTTTGATATTCTTGGTTGTT	100	0.29	Apis mellifera	Metazoa;Bilateria;Ecdysozoa;Arthropoda;Hexapoda;
bmo-miR-307	bmo-mir-307		AGCTCGTTCCCGGTTACTCACTCAACCTGGGTGTGATGTGTGCACTCGTTGCTCGGCCCATCACAACCTCCTTGAGTGAGCGATCGTCTATGAGCC	TCACAACCTCCTTGAGTGAG			Bombyx mori	Metazoa;Bilateria;Ecdysozoa;Arthropoda;Hexapoda;
dsi-miR-307	dsi-mir-307	mir-67	TGTCTTGCTTTGACTCACTCAACCTGGGTGTGATGTTATTTCGATATGGTATCCATCACAACCTCCTTGAGTGAGCGATAGCAGGACA	TCACAACCTCCTTGAGTGAG	100	9e-07	Drosophila simulans	Metazoa;Bilateria;Ecdysozoa;Arthropoda;Hexapoda;
dya-miR-307	dya-mir-307	mir-67	TGTCTTGCTTTGACTCACTCAACCTGGGTGTGATGTTATTTCGATATGGTATCCATCACAACCTCCTTGAGTGAGCGATAGCAGGACA	TCACAACCTCCTTGAGTGAG	100	9e-07	Drosophila yakuba	Metazoa;Bilateria;Ecdysozoa;Arthropoda;Hexapoda;
dpe-miR-307	dpe-mir-307	mir-67	TGTCTTGCTTTGACTCACTCAACCTGGGTGTGATGTTATTTCGATATGGTATCCATCACAACCTCCTTGAGTGAGCGATAGCAGGATA	TCACAACCTCCTTGAGTGAG	100	9e-07	Drosophila persimilis	Metazoa;Bilateria;Ecdysozoa;Arthropoda;Hexapoda;
tca-miR-307	tca-mir-307	mir-67	GGTGACTCACTCAACCTGGGTGTGATGTGTTTGCTGTACCATCACAACCTCCTTGAGTGAGCGACCGG	TCACAACCTCCTTGAGTGAG	100	9e-07	Tribolium castaneum	Metazoa;Bilateria;Ecdysozoa;Arthropoda;Hexapoda;
lmi-miR-307*	lmi-mir-307	mir-67	ACTCACTCAACCTGGGTGTGATGTCCGTTGAGAGCCCGTCACAACCTCCTTGAGTGAGCGA	ACTCACTCAACCTGGGTGTGATG	100	9e-07	Locusta migratoria	Metazoa;Bilateria;Ecdysozoa;Arthropoda;Hexapoda;
lmi-miR-307	lmi-mir-307	mir-67	ACTCACTCAACCTGGGTGTGATGTCCGTTGAGAGCCCGTCACAACCTCCTTGAGTGAGCGA	TCACAACCTCCTTGAGTGAGCGA	100	9e-07	Locusta migratoria	Metazoa;Bilateria;Ecdysozoa;Arthropoda;Hexapoda;
aga-miR-307	aga-mir-307	mir-67	TGGACTCATTCTCTCGATCACTCACTCAACCTGGGTGTGATGCTTTTTTGAATCATCACAACCTCCTTGAGTGAGCGACCGCGGATTGACTAAAACCA	TCACAACCTCCTTGAGTGAG	100	9e-07	Anopheles gambiae	Metazoa;Bilateria;Ecdysozoa;Arthropoda;Hexapoda;
der-miR-307	der-mir-307	mir-67	TGTCTTGCTTTGACTCACTCAACCTGGGTGTGATGTTATTTCGATATGGTATCCATCACAACCTCCTTGAGTGAGCGATAGCAGGACA	TCACAACCTCCTTGAGTGAG	100	9e-07	Drosophila erecta	Metazoa;Bilateria;Ecdysozoa;Arthropoda;Hexapoda;
dvi-miR-307	dvi-mir-307	mir-67	TGTCTTGCTTTGACTCACTCAACCTGGGTGTGATGTTAGTTCGATTTGGTATCCATCACAACCTCCTTGAGTGAGCGATAGCAGGATA	TCACAACCTCCTTGAGTGAG	100	9e-07	Drosophila virilis	Metazoa;Bilateria;Ecdysozoa;Arthropoda;Hexapoda;
dse-miR-307	dse-mir-307	mir-67	TGTCTTGCTTTGACTCACTCAACCTGGGTGTGATGTTATTTCGATATGGTATCCATCACAACCTCCTTGAGTGAGCGATAGCAGGACA	TCACAACCTCCTTGAGTGAG	100	9e-07	Drosophila sechellia	Metazoa;Bilateria;Ecdysozoa;Arthropoda;Hexapoda;
dwi-miR-307	dwi-mir-307	mir-67	GCCTTGCTTTGACTCACTCAACCTGGGTGTGATGTTATTTATAATATGGTATCCATCACAACCTCCTTGAGTGAGCGATAGCAGGAT	TCACAACCTCCTTGAGTGAG	100	9e-07	Drosophila willistoni	Metazoa;Bilateria;Ecdysozoa;Arthropoda;Hexapoda;
dps-miR-307	dps-mir-307	mir-67	TGTCTTGCTTTGACTCACTCAACCTGGGTGTGATGTTATTTCGATATGGTATCCATCACAACCTCCTTGAGTGAGCGATAGCAGGATA	TCACAACCTCCTTGAGTGAG	100	9e-07	Drosophila pseudoobscura	Metazoa;Bilateria;Ecdysozoa;Arthropoda;Hexapoda;
dan-miR-307	dan-mir-307	mir-67	TGTCTTGCTTTGACTCACTCAACCTGGGTGTGATGTTATTTCGATATGGTATCCATCACAACCTCCTTGAGTGAGCGATAGCAGGACA	TCACAACCTCCTTGAGTGAG	100	9e-07	Drosophila ananassae	Metazoa;Bilateria;Ecdysozoa;Arthropoda;Hexapoda;
dmo-miR-307	dmo-mir-307	mir-67	TGTCTTGCTTTGACTCACTCAACCTGGGTGTGATGTTATTTCGATTCGGTATCCATCACAACCTCCTTGAGTGAGCGATAGCAGGATA	TCACAACCTCCTTGAGTGAG	100	9e-07	Drosophila mojavensis	Metazoa;Bilateria;Ecdysozoa;Arthropoda;Hexapoda;
dgr-miR-307	dgr-mir-307	mir-67	TGTCTTGCTTTGACTCACTCAACCTGGGTGTGATGTTATTTCGATTTGGTATCCATCACAACCTCCTTGAGTGAGCGATAGCAGGATA	TCACAACCTCCTTGAGTGAG	100	9e-07	Drosophila grimshawi	Metazoa;Bilateria;Ecdysozoa;Arthropoda;Hexapoda;
bmo-miR-307	bmo-mir-307	mir-67	AGCTCGTTCCCGGTTACTCACTCAACCTGGGTGTGATGTGTGCACTCGTTGCTCGGCCCATCACAACCTCCTTGAGTGAGCGATCGTCTATGAGCC	TCACAACCTCCTTGAGTGAG	100	9e-07	Bombyx mori	Metazoa;Bilateria;Ecdysozoa;Arthropoda;Hexapoda;
dme-miR-307	dme-mir-307	mir-67	TGTCTTGCTTTGACTCACTCAACCTGGGTGTGATGTTATTTCGATATGGTATCCATCACAACCTCCTTGAGTGAGCGATAGCAGGACA	TCACAACCTCCTTGAGTGAG	100	9e-07	Drosophila melanogaster	Metazoa;Bilateria;Ecdysozoa;Arthropoda;Hexapoda;
bmo-miR-927	bmo-mir-927		TGCAGCCTTTTTGCTTTAGAATTCCTACGCTTTACCGTTGCCAAGTAGTTGGGCAAAGCGTTTGGATTCTAAAACGAAATAACTGCCA	TTTAGAATTCCTACGCTTTACC			Bombyx mori	Metazoa;Bilateria;Ecdysozoa;Arthropoda;Hexapoda;
dme-miR-927	dme-mir-927	mir-927	TGGTTGCTGTAGAGTTTTAGAATTCCTACGCTTTACCGTGGCATACGAAATTCGGCAAAGCGTTTGGATTCTGAAACCCTACCGATCCATTA	TTTAGAATTCCTACGCTTTACC	100	7e-08	Drosophila melanogaster	Metazoa;Bilateria;Ecdysozoa;Arthropoda;Hexapoda;
ame-miR-927	ame-mir-927	mir-927	AGATAAAAGCGTGGTATTTGTTTTAGAATTCCTACGCTTTACCGATGTTCGAAGTGGCAAAGCGTTTGAAATCTGAAACGAATGCGCATAAACCTTCATC	TTTTAGAATTCCTACGCTTTACC	100	7e-08	Apis mellifera	Metazoa;Bilateria;Ecdysozoa;Arthropoda;Hexapoda;
bmo-miR-927	bmo-mir-927	mir-927	TGCAGCCTTTTTGCTTTAGAATTCCTACGCTTTACCGTTGCCAAGTAGTTGGGCAAAGCGTTTGGATTCTAAAACGAAATAACTGCCA	TTTAGAATTCCTACGCTTTACC	100	7e-08	Bombyx mori	Metazoa;Bilateria;Ecdysozoa;Arthropoda;Hexapoda;
aga-miR-927	aga-mir-927	mir-927	TAGTTAATGGTTTGTTTTAGAATTCCTACGCTTTACCCGTGATTAAAGTAGTGCGGCAAAGCGTTTGGATTCTGAAACGAAACGTTAACAACG	TTTAGAATTCCTACGCTTTACC	100	7e-08	Anopheles gambiae	Metazoa;Bilateria;Ecdysozoa;Arthropoda;Hexapoda;
tca-miR-927	tca-mir-927	mir-927	TTTCGGTTTAGAATTCCTACGCTTTACCGTGTGAAAGGCTGGCAAAGCGTTTGGATTCTGAATCGAAC	TTTAGAATTCCTACGCTTTACC	100	7e-08	Tribolium castaneum	Metazoa;Bilateria;Ecdysozoa;Arthropoda;Hexapoda;
bmo-miR-210	bmo-mir-210		AATGAAGTCCAAAGCAGCTGCTGGCCACTGCACAAGATTAGTCAAGTTTATACTCTTGTGCGTGTGACAGCGGCTATTGCGGGCATTTCATT	TTGTGCGTGTGACAGCGGCT			Bombyx mori	Metazoa;Bilateria;Ecdysozoa;Arthropoda;Hexapoda;
tca-miR-210	tca-mir-210	mir-210	CTCACTGCAGCTGCTGGACGCTGCACAAGATTAGATATTTTAGAACTCTTGTGCGTGTGACAGCGGCTATTGTGGG	TTGTGCGTGTGACAGCGGCTA	100	9e-07	Tribolium castaneum	Metazoa;Bilateria;Ecdysozoa;Arthropoda;Hexapoda;
ptr-miR-210	ptr-mir-210	mir-210	ACCCGGCAGTCCCTCCAGGCGCAGGGCAGCCCCTGCCCACCGCACACTGCGCTGCCCCAGACCCACTGTGCGTGTGACAGCGGCTGATCTGTGCCTGGGCAGCGCGACC	CTGTGCGTGTGACAGCGGCTGA	100	3e-06	Pan troglodytes	Metazoa;Bilateria;Deuterostoma;Chordata;Vertebrata;Mammalia;Primates;Hominidae;
dpe-miR-210	dpe-mir-210	mir-210	GGTACTTATTGCAGCTGCTGGCCACTGCACAAGATTAGATTTAAGACTCTTGTGCGTGTGACAGCGGCTATTGTAAGAGGCCAT	TTGTGCGTGTGACAGCGGCTA	100	9e-07	Drosophila persimilis	Metazoa;Bilateria;Ecdysozoa;Arthropoda;Hexapoda;
tni-miR-210	tni-mir-210	mir-210	CAGGTGAGCCACTGACTAACGCACATTGTGCCAGTTGACAGTTCCACTGTGCGTGTGACAGCGGCTAACCTGGTTTTGGGGA	CTGTGCGTGTGACAGCGGCTAA	100	3e-06	Tetraodon nigroviridis	Metazoa;Bilateria;Deuterostoma;Chordata;Vertebrata;Pisces;
cap-miR-210	cap-mir-210	undef	ACGGCGTGTGCGTTGGTCATTGCGCTACGCACAAAGAAGATGCGCTGCTTGATTTCACTTTGTGCGTGTGACAGTGACAATGCACGCACGTCACTGCTTC	TTTGTGCGTGTGACAGTGACAAT	100	0.0008	Capitella sp. I	Metazoa;Bilateria;Lophotrochozoa;Annelida;
lmi-miR-210	lmi-mir-210	mir-210	AGCTGCTGGACACTGCACAAGATTAGCGATTAAAAGACTCTTGTGCGTGTGACAGCGGCTAT	CTTGTGCGTGTGACAGCGGCTAT	100	9e-07	Locusta migratoria	Metazoa;Bilateria;Ecdysozoa;Arthropoda;Hexapoda;
aga-miR-210	aga-mir-210	mir-210	GAAATTCATTGCAGCTGCTGACCACTGCACAAGATTAGAATGCGACTCTTGTGCGTGTGACAACGGCTATTATGGGTTTT	TTGTGCGTGTGACAACGGCTA	95	0.0002	Anopheles gambiae	Metazoa;Bilateria;Ecdysozoa;Arthropoda;Hexapoda;
dgr-miR-210	dgr-mir-210	mir-210	GGAGCTTATTGGAGCTGCTGGCCACTGCACAAGATTAGATTCAAAAGACTCTTGTGCGTGTGACAGCGGCTATTGTAAGAGACCAG	TTGTGCGTGTGACAGCGGCTA	100	9e-07	Drosophila grimshawi	Metazoa;Bilateria;Ecdysozoa;Arthropoda;Hexapoda;
hsa-miR-210	hsa-mir-210	mir-210	ACCCGGCAGTGCCTCCAGGCGCAGGGCAGCCCCTGCCCACCGCACACTGCGCTGCCCCAGACCCACTGTGCGTGTGACAGCGGCTGATCTGTGCCTGGGCAGCGCGACCC	CTGTGCGTGTGACAGCGGCTGA	100	3e-06	Homo sapiens	Metazoa;Bilateria;Deuterostoma;Chordata;Vertebrata;Mammalia;Primates;Hominidae;
dps-miR-210	dps-mir-210	mir-210	GGTACTTATTGCAGCTGCTGGCCACTGCACAAGATTAGATTTAAGACTCTTGTGCGTGTGACAGCGGCTATTGTAAGAGGCCATATTAGCATCA	TTGTGCGTGTGACAGCGGCTA	100	9e-07	Drosophila pseudoobscura	Metazoa;Bilateria;Ecdysozoa;Arthropoda;Hexapoda;
rno-miR-210	rno-mir-210	mir-210	CCGGGGCAGTCCCTCCAGGCTCAGGACAGCCACTGCCCACAGCACACTGCGTTGCTCCGGACCCACTGTGCGTGTGACAGCGGCTGATCTGTCCCTGGGCAGCGCGAACC	CTGTGCGTGTGACAGCGGCTGA	100	3e-06	Rattus norvegicus	Metazoa;Bilateria;Deuterostoma;Chordata;Vertebrata;Mammalia;Rodentia;
dre-miR-210	dre-mir-210	mir-210	GCAGGTAAGCCACTGACTAACGCACATTGCGCCTATTCTCCACTCCACTGTGCGTGTGACAGCGGCTAACCAG	CTGTGCGTGTGACAGCGGCTAA	100	3e-06	Danio rerio	Metazoa;Bilateria;Deuterostoma;Chordata;Vertebrata;Pisces;
dwi-miR-210	dwi-mir-210	mir-210	ACGGTACTTATTGCAGCTGCTGGCCACTGCACAAGATTAGACTTAAGACTCTTGTGCGTGTGACAGCGGCTATTGTAAGAGGCCAG	TTGTGCGTGTGACAGCGGCTA	100	9e-07	Drosophila willistoni	Metazoa;Bilateria;Ecdysozoa;Arthropoda;Hexapoda;
dan-miR-210	dan-mir-210	mir-210	ACGGTGCTTATTGCAGCTGCTGGCCACTGCACAAGATTAGACTTAAGACTCTTGTGCGTGTGACAGCGGCTATTGTAAGAGGCCAT	TTGTGCGTGTGACAGCGGCTA	100	9e-07	Drosophila ananassae	Metazoa;Bilateria;Ecdysozoa;Arthropoda;Hexapoda;
dmo-miR-210	dmo-mir-210	mir-210	ACGGTGCTTATTGCAGCTGCTGGCCACTGCACAAGATTAGACTCAAGACTCTTGTGCGTGTGACAGCGGCTATTGTAAGATGCCAG	TTGTGCGTGTGACAGCGGCTA	100	9e-07	Drosophila mojavensis	Metazoa;Bilateria;Ecdysozoa;Arthropoda;Hexapoda;
xtr-miR-210	xtr-mir-210	mir-210	TCCAGATGCAGGTCAGCCACTGACTAACGCACATTGCGCTGCTCCTAAAATGCCACTGTGCGTGTGACAGCGGCTAACCAGCATCTAGGAA	CTGTGCGTGTGACAGCGGCTAA	100	3e-06	Xenopus tropicalis	Metazoa;Bilateria;Deuterostoma;Chordata;Vertebrata;Amphibia;
dme-miR-210	dme-mir-210	mir-210	AAAGGTGCTTATTGCAGCTGCTGGCCACTGCACAAGATTAGACTTAAGACTCTTGTGCGTGTGACAGCGGCTATTGTAAGAGGCCATAGAAGCAACAGCC	TTGTGCGTGTGACAGCGGCTA	100	9e-07	Drosophila melanogaster	Metazoa;Bilateria;Ecdysozoa;Arthropoda;Hexapoda;
mml-miR-210	mml-mir-210	mir-210	ACCCGGCAGTCCCTCCAGGCGCAGGGCAGCCCCTGCCCACCGCACACTGCGCTGCCCCAGACCCACTGTGCGTGTGACAGCGGCTGATCTGTGCCTGGGCAGCGCGACCC	CTGTGCGTGTGACAGCGGCTGA	100	3e-06	Macaca mulatta	Metazoa;Bilateria;Deuterostoma;Chordata;Vertebrata;Mammalia;Primates;Cercopithecidae;
dya-miR-210	dya-mir-210	mir-210	AAGGTACTTATTGCAGCTGCTGGCCACTGCACAAGATTAGACTTAAGACTCTTGTGCGTGTGACAGCGGCTATTGTAAGAGGCCAT	TTGTGCGTGTGACAGCGGCTA	100	9e-07	Drosophila yakuba	Metazoa;Bilateria;Ecdysozoa;Arthropoda;Hexapoda;
ssc-miR-210	ssc-mir-210	mir-210	GCGCAGGGCAGCCACTGCCCACCGCACACTGCGCTGCTCCGGACCCACTGTGCGTGTGACAGCGGCTGATCTGTCC	CTGTGCGTGTGACAGCGGCTGA	100	3e-06	Sus scrofa	Metazoa;Bilateria;Deuterostoma;Chordata;Vertebrata;Mammalia;Suina;
cfa-miR-210	cfa-mir-210	mir-210	CCTCCAGGCGCAGGGCAGCCACTGCCCATCGCACACTGCGCTGCTCCGGACCCACTGTGCGTGTGACAGCGGCTGATCTGTCCCTGGGCAGCGCGACC	ACTGTGCGTGTGACAGCGGCTGA	100	3e-06	Canis familiaris	Metazoa;Bilateria;Deuterostoma;Chordata;Vertebrata;Mammalia;Carnivora;
mmu-miR-210	mmu-mir-210	mir-210	CCGGGGCAGTCCCTCCAGGCTCAGGACAGCCACTGCCCACCGCACACTGCGTTGCTCCGGACCCACTGTGCGTGTGACAGCGGCTGATCTGTCCCTGGGCAGCGCGAACC	CTGTGCGTGTGACAGCGGCTGA	100	3e-06	Mus musculus	Metazoa;Bilateria;Deuterostoma;Chordata;Vertebrata;Mammalia;Rodentia;
bfl-miR-210	bfl-mir-210	undef	ACAGTTGGTCGGTGGCATTCGCCTCTGTTTCGCGCGCAAGATGTGATGTTAGTCCTGCTCCTGTGCGTGTGACAGCGGCTGATGCACCGGCCAAAACGTCG	CTGTGCGTGTGACAGCGGCTGA	100	3e-06	Branchiostoma floridae	Metazoa;Bilateria;Deuterostoma;Chordata;Cephalochordata;
der-miR-210	der-mir-210	mir-210	AAGGTGCTTATTGCAGCTGCTGGCCACTGCACAAGATTAGACTTAAGACTCTTGTGCGTGTGACAGCGGCTATTGTAAGAGGCCAT	TTGTGCGTGTGACAGCGGCTA	100	9e-07	Drosophila erecta	Metazoa;Bilateria;Ecdysozoa;Arthropoda;Hexapoda;
dvi-miR-210	dvi-mir-210	mir-210	GGTACTTATTGCAGCTGCTGGCCACTGCACAAGATTAGACTCAAGACTCTTGTGCGTGTGACAGCGGCTATTGTAAGAGACCAG	TTGTGCGTGTGACAGCGGCTA	100	9e-07	Drosophila virilis	Metazoa;Bilateria;Ecdysozoa;Arthropoda;Hexapoda;
ame-miR-210	ame-mir-210	mir-210	TGGACCCTAATGCAGCTGCTGGCCACTGCACAAGATTAGACATAAGACTCTTGTGCGTGTGACAGCGGCTATGATGGGGTTTCCA	TTGTGCGTGTGACAGCGGCTA	100	9e-07	Apis mellifera	Metazoa;Bilateria;Ecdysozoa;Arthropoda;Hexapoda;
dse-miR-210	dse-mir-210	mir-210	AAGGTGCTTATTGCAGCTGCTGGCCACTGCACAAGATTAGACTTAAGACTCTTGTGCGTGTGACAGCGGCTATTGTAAGAGGCCAT	TTGTGCGTGTGACAGCGGCTA	100	9e-07	Drosophila sechellia	Metazoa;Bilateria;Ecdysozoa;Arthropoda;Hexapoda;
dsi-miR-210	dsi-mir-210	mir-210	AAGGTGCTTATTGCAGCTGCTGGCCACTGCACAAGATTAGACTTAAGACTCTTGTGCGTGTGACAGCGGCTATTGTAAGAGGCCAT	TTGTGCGTGTGACAGCGGCTA	100	9e-07	Drosophila simulans	Metazoa;Bilateria;Ecdysozoa;Arthropoda;Hexapoda;
bmo-miR-210	bmo-mir-210	mir-210	AATGAAGTCCAAAGCAGCTGCTGGCCACTGCACAAGATTAGTCAAGTTTATACTCTTGTGCGTGTGACAGCGGCTATTGCGGGCATTTCATT	TTGTGCGTGTGACAGCGGCT	100	9e-07	Bombyx mori	Metazoa;Bilateria;Ecdysozoa;Arthropoda;Hexapoda;
lmi-miR-210*	lmi-mir-210	mir-210	AGCTGCTGGACACTGCACAAGATTAGCGATTAAAAGACTCTTGTGCGTGTGACAGCGGCTAT	AGCTGCTGGACACTGCACAAGA	95	0.0002	Locusta migratoria	Metazoa;Bilateria;Ecdysozoa;Arthropoda;Hexapoda;
fru-miR-210	fru-mir-210	mir-210	TCTAAAAGCAGGTGAGCCACTGACTAACGCACATTGCGCCAGTTGACAGTTCCACTGTGCGTGTGACAGCGGCTAACCTGGTTTTGGGAACGCTTCTG	CTGTGCGTGTGACAGCGGCTAA	100	3e-06	Fugu rubripes	Metazoa;Bilateria;Deuterostoma;Chordata;Vertebrata;Pisces;
bta-miR-210	bta-mir-210	mir-210	CCTCCAGGCGCAGGGCAGCCACTGCCCACCGCACACTGCGCTGCTCCGGACCCACTGTGCGTGTGACAGCGGCTGATCTGTCCCTGGGCAGCGCGACC	ACTGTGCGTGTGACAGCGGCTGA	100	3e-06	Bos taurus	Metazoa;Bilateria;Deuterostoma;Chordata;Vertebrata;Mammalia;Ruminantia;
bmo-miR-263b	bmo-mir-263b		AGCCGACGCTGTTCCTTGGCACTGGGAGAATTCACAGGAGTTGTAATTCATACCCGTGAATTTCCCGATGCCTTAGCTCAGTGTGGTCA	CTTGGCACTGGGAGAATTCAC			Bombyx mori	Metazoa;Bilateria;Ecdysozoa;Arthropoda;Hexapoda;
ssc-miR-183	ssc-mir-183	mir-183	CTGTGTATGGCACTGGTAGAATTCACTGTGAACAGTCTCGGTCAGTGAATTACCGAAGGGCCATAAACAG	TATGGCACTGGTAGAATTCACTG	94.74	0.001	Sus scrofa	Metazoa;Bilateria;Deuterostoma;Chordata;Vertebrata;Mammalia;Suina;
xtr-miR-183	xtr-mir-183	mir-183	CATCCCTCCTGTTCTGTGTATGGCACTGGTAGAATTCACTGTGAAAACACAAAATCAGTGAATTACCATAGGGCCATAAACAGAGCAGAGAAAGAAC	TATGGCACTGGTAGAATTCACTG	94.74	0.001	Xenopus tropicalis	Metazoa;Bilateria;Deuterostoma;Chordata;Vertebrata;Amphibia;
cap-miR-182	cap-mir-182	undef	TAAAGGCGCTCCCAACCCTTCTTGGCACTGGTAGAATTCACTGAATTCTTTTAAGTTCAGTGAATTACCAGTCTCAAAAATTGTGAGTGAACCATTGCGGC	CTTGGCACTGGTAGAATTCACT	95.24	6e-05	Capitella sp. I	Metazoa;Bilateria;Lophotrochozoa;Annelida;
dvi-miR-263b	dvi-mir-263b	mir-263	TTCATCTTGGCACTGGGAGAATTCACAGTCGATTACATAATATTCTGTGGTTCTGCGGGTGCCAAAATGTA	CTTGGCACTGGGAGAATTCAC	100	2e-07	Drosophila virilis	Metazoa;Bilateria;Ecdysozoa;Arthropoda;Hexapoda;
ptr-miR-183	ptr-mir-183	mir-183	CCGCAGAGTGTGACTCCTGTTCTGTGTATGGCACTGGTAGAATTCACTGTGAACAGTCTCAGTCAGTGAATTACCGAAGGGCCATAAACAGAGCAGAGACAGATCCACGA	TATGGCACTGGTAGAATTCACTG	94.74	0.001	Pan troglodytes	Metazoa;Bilateria;Deuterostoma;Chordata;Vertebrata;Mammalia;Primates;Hominidae;
der-miR-263b	der-mir-263b	mir-263	TAGCTGACTTTGAGTCTTGGCACTGGGAGAATTCACAGTTGATTTTATTATTCTGTGGTTCTGCGGGTGCCAAAATTTAATCAACAGCT	CTTGGCACTGGGAGAATTCAC	100	2e-07	Drosophila erecta	Metazoa;Bilateria;Ecdysozoa;Arthropoda;Hexapoda;
dpe-miR-263b	dpe-mir-263b	mir-263	TTGCTGGCATTGGCTCTTGGCACTGGGAGAATTCACAGTTGGTTTTCATATATTCTGTGGTTCTGCGGGTGCCCAAAATCGAATGTTCGGCT	CTTGGCACTGGGAGAATTCAC	100	2e-07	Drosophila persimilis	Metazoa;Bilateria;Ecdysozoa;Arthropoda;Hexapoda;
dsi-miR-263b	dsi-mir-263b	mir-263	TTGCTGACTTTGAGTCTTGGCACTGGGAGAATTCACAGTTGACTTGATTATTCTGTGGTTCTGCGGGTGCCAAAACTTAAAAACCGGCTT	CTTGGCACTGGGAGAATTCAC	100	2e-07	Drosophila simulans	Metazoa;Bilateria;Ecdysozoa;Arthropoda;Hexapoda;
lgi-miR-182	lgi-mir-182	mir-183	ATTGAATTGCTGAAACTGCTCTTGGCACTGGTAGAATTCACTGCTAAAAAATACTCCAGTGATTCACCGGTTCCAAACTCGGTTAGCACAATACATCAAAG	CTTGGCACTGGTAGAATTCACTG	95.24	6e-05	Lottia gigantea	Metazoa;Bilateria;Lophotrochozoa;Molusca;
dse-miR-263b	dse-mir-263b	mir-263	TTGCTGACTTTGAGTCTTGGCACTGGGAGAATTCACAGTTGACTTGATTATTCTGTGGTTCTGCGGGTGCCAAAACTTAAAAACCGGCTT	CTTGGCACTGGGAGAATTCAC	100	2e-07	Drosophila sechellia	Metazoa;Bilateria;Ecdysozoa;Arthropoda;Hexapoda;
sla-miR-183	sla-mir-183	mir-183	CCGCAGAACGTGACTCCTGTTCTGTGTATGGCACTGGTAGAATTCACTGTGAACAGTCTCGGTCAGTGAATTACCGAAGGGCCATAAACAGAGCAGAGACAGATCCTCGA	TATGGCACTGGTAGAATTCACTG	94.74	0.001	Saguinus labiatus	Metazoa;Bilateria;Deuterostoma;Chordata;Vertebrata;Mammalia;Primates;Cebidae;
mne-miR-183	mne-mir-183	mir-183	CCGCAGAACGTGACTCCTGTTCTGTGTATGGCACTGGTAGAATTCACTGTGAACAGTCTCGGTCAGTGAATTACCGAAGGGCCATAAACAGAGCAGAGACAGATCCACGA	TATGGCACTGGTAGAATTCACTG	94.74	0.001	Macaca nemestrina	Metazoa;Bilateria;Deuterostoma;Chordata;Vertebrata;Mammalia;Primates;Cercopithecidae;
fru-miR-183	fru-mir-183	mir-183	CTGTGTATGGCACTGGTAGAATTCACTGTGAGAGCTCACTATCAGTGAATTACCATAGGGCCATAAACAG	TATGGCACTGGTAGAATTCACTG	94.74	0.001	Fugu rubripes	Metazoa;Bilateria;Deuterostoma;Chordata;Vertebrata;Pisces;
dgr-miR-263b	dgr-mir-263b	mir-263	CATTACATCTTGGCACTGGGAGAATTCACAGTTGGTTATATAATATTCTGTGGTTCTGCGGGTGCCAAACTGTAA	CTTGGCACTGGGAGAATTCAC	100	2e-07	Drosophila grimshawi	Metazoa;Bilateria;Ecdysozoa;Arthropoda;Hexapoda;
dya-miR-263b	dya-mir-263b-2	mir-263	TGCTGACTTTGAGTCTTGGCACTGGGAGAATTCACAGTTGACTTTATTATTCTGTGGTTCTGCGGGTGCCAAAATTTAATCAACGGCT	CTTGGCACTGGGAGAATTCAC	100	2e-07	Drosophila yakuba	Metazoa;Bilateria;Ecdysozoa;Arthropoda;Hexapoda;
dwi-miR-263b	dwi-mir-263b	mir-263	ATCTTGGCACTGGGAGAATTCACAGTTGATTCTTATTCGATATTCTGTGGTTCTGCGGGTGCCAAAATCT	CTTGGCACTGGGAGAATTCAC	100	2e-07	Drosophila willistoni	Metazoa;Bilateria;Ecdysozoa;Arthropoda;Hexapoda;
bta-miR-183	bta-mir-183	mir-183	CTGTGTATGGCACTGGTAGAATTCACTGTGAACAGTCTCGGTCAGTGAATTACCGAAGGGCCATAAACAG	TATGGCACTGGTAGAATTCACTG	94.74	0.001	Bos taurus	Metazoa;Bilateria;Deuterostoma;Chordata;Vertebrata;Mammalia;Ruminantia;
gga-miR-183	gga-mir-183	mir-183	ACTCCTGTTCTGTGTATGGCACTGGTAGAATTCACTGTGCAACCCCGCGGTCAGTGAATTACCATAGGGCCATAAACAAAGCAGAGAAAGACCCGCGA	TATGGCACTGGTAGAATTCACTG	94.74	0.001	Gallus gallus	Metazoa;Bilateria;Deuterostoma;Chordata;Vertebrata;Aves;
aga-miR-263b	aga-mir-263b	mir-263	TGACCAATTATGGACCTTGGCACTGGGAGAATTCACAGTGGATCGTACCATATCGTTTCTGTGGATCTTTTCGTGCCATCGTTCAGATTTGGTGCC	CTTGGCACTGGGAGAATTCAC	100	2e-07	Anopheles gambiae	Metazoa;Bilateria;Ecdysozoa;Arthropoda;Hexapoda;
ggo-miR-183	ggo-mir-183	mir-183	CCGCAGAGTGTGACTCCTGTTCTGTGTATGGCACTGGTAGAATTCACTGTGAACAGTCTCAGTCAGTGAATTACCGAAGGGCCATAAACAGAGCAGAGACAGATCCACGA	TATGGCACTGGTAGAATTCACTG	94.74	0.001	Gorilla gorilla	Metazoa;Bilateria;Deuterostoma;Chordata;Vertebrata;Mammalia;Primates;Hominidae;
bmo-miR-263b	bmo-mir-263b	mir-263	AGCCGACGCTGTTCCTTGGCACTGGGAGAATTCACAGGAGTTGTAATTCATACCCGTGAATTTCCCGATGCCTTAGCTCAGTGTGGTCA	CTTGGCACTGGGAGAATTCAC	100	2e-07	Bombyx mori	Metazoa;Bilateria;Ecdysozoa;Arthropoda;Hexapoda;
ppa-miR-183	ppa-mir-183	mir-183	CCGCAGAGTGTGACTCCTGTTCTGTGTATGGCACTGGTAGAATTCACTGTGAACAGTCTCAGTCAGTGAATTACCGAAGGGCCATAAACAGAGCAGAGACAGATCCACGA	TATGGCACTGGTAGAATTCACTG	94.74	0.001	Pan paniscus	Metazoa;Bilateria;Deuterostoma;Chordata;Vertebrata;Mammalia;Primates;Hominidae;
ame-miR-263b	ame-mir-263b	mir-263	AAGGTTCTGGCGGGTCTTGGCACTGGAAGAATTCACAGATGTGCAGTGTATAATCGTGGATCTTGCAATGCCATCACTTGCTGGATACCGA	CTTGGCACTGGAAGAATTCAC	95.24	6e-05	Apis mellifera	Metazoa;Bilateria;Ecdysozoa;Arthropoda;Hexapoda;
tni-miR-183	tni-mir-183	mir-183	CTGTGTATGGCACTGGTAGAATTCACTGTGAGAGCTCACTATCAGTGAATTACCATAGGGCCATAAACAG	TATGGCACTGGTAGAATTCACTG	94.74	0.001	Tetraodon nigroviridis	Metazoa;Bilateria;Deuterostoma;Chordata;Vertebrata;Pisces;
dme-miR-263b	dme-mir-263b	mir-263	TTGCTGACTTTGAGTCTTGGCACTGGGAGAATTCACAGTTGACTTTATTATTCTGTGGTTCTGCGGGTGCCAAAACTTAAAAACCGGCTT	CTTGGCACTGGGAGAATTCAC	100	2e-07	Drosophila melanogaster	Metazoa;Bilateria;Ecdysozoa;Arthropoda;Hexapoda;
dan-miR-263b	dan-mir-263b	mir-263	TGCTGTCTTTGAATCTTGGCACTGGGAGAATTCACAGTTGATTTTATTATTCTGTGGTTCTGCGGGTGCCAAAATTGAAATAATGGCCT	CTTGGCACTGGGAGAATTCAC	100	2e-07	Drosophila ananassae	Metazoa;Bilateria;Ecdysozoa;Arthropoda;Hexapoda;
mml-miR-183	mml-mir-183	mir-183	CCGCAGAACGTGACTCCTGTTCTGTGTATGGCACTGGTAGAATTCACTGTGAACAGTCTCGGTCAGTGAATTACCGAAGGGCCATAAACAGAGCAGAGACAGATCCACGA	TATGGCACTGGTAGAATTCACTG	94.74	0.001	Macaca mulatta	Metazoa;Bilateria;Deuterostoma;Chordata;Vertebrata;Mammalia;Primates;Cercopithecidae;
cin-miR-183	cin-mir-183	mir-183	CTGGTGTTTTCGGTGTATGGCACTGGTAGAATTCACTGCCAAGCCAGTGGTTCAACAAGCGCCGTAAGCTGGAAACACTA	TATGGCACTGGTAGAATTCACTG	94.74	0.001	Ciona intestinalis	Metazoa;Bilateria;Deuterostoma;Chordata;Urochordata;
mdo-miR-183	mdo-mir-183	mir-183	ACTCCTGTTCTGTGTATGGCACTGGTAGAATTCACTGTGAAAACACACTATCAGTGAATTACCAAAGGGCCATAAACAGAGCAGAGAA	TATGGCACTGGTAGAATTCACTG	94.74	0.001	Monodelphis domestica	Metazoa;Bilateria;Deuterostoma;Chordata;Vertebrata;Mammalia;Metatheria;
dps-miR-263b	dps-mir-263b	mir-263	TTGCTGGCATTGGCTCTTGGCACTGGGAGAATTCACAGTTGGTTTCCATATATTCTGTGGTTCTGCGGGTGCCAAAATCGAATGTTCGGCT	CTTGGCACTGGGAGAATTCAC	100	2e-07	Drosophila pseudoobscura	Metazoa;Bilateria;Ecdysozoa;Arthropoda;Hexapoda;
dre-miR-183	dre-mir-183	mir-183	GACTCCTGTTCTGTGTATGGCACTGGTAGAATTCACTGTGAAAGCACACTATCAGTGAATTACCAAAGGGCCATAAACAGAGCAGAGAAAGAACCACG	TATGGCACTGGTAGAATTCACTG	94.74	0.001	Danio rerio	Metazoa;Bilateria;Deuterostoma;Chordata;Vertebrata;Pisces;
bmo-bantam	bmo-bantam		TAAAAGGAACTACGAAACTGGTTTTCATAATGATTTGACAGATTGTTTTGTATTCTGAGATCATTGTGAAAGCTAATTTTGTTCCTGGTA	TGAGATCATTGTGAAAGCTAATT			Bombyx mori	Metazoa;Bilateria;Ecdysozoa;Arthropoda;Hexapoda;
tca-bantam	tca-bantam	bantam	TCAGCGAGACGAAACTGGTTTTCACAGTGATTTGACAGATATATTTGATTCTGAGATCATTGTGAAAGCTGATTTTGTTCA	TGAGATCATTGTGAAAGCTGATT	100	4e-06	Tribolium castaneum	Metazoa;Bilateria;Ecdysozoa;Arthropoda;Hexapoda;
ame-bantam	ame-bantam	bantam	TCGAAAACGAAACTGGTTTTCACAATGATTTGACAGATAGATTCGATTCTGAGATCATTGTGAAAGCTGATTTTGTTGAAAAGTCGA	TGAGATCATTGTGAAAGCTGATT	100	4e-06	Apis mellifera	Metazoa;Bilateria;Ecdysozoa;Arthropoda;Hexapoda;
cap-bantam	cap-bantam	bantam	TCAGAGCAAGACTTGCGAGACTGGTTTTCTCTTTGGTCTTCCAGATTTTTATTGGAATTCTGAGATCATTGTGAAAACTAATCTCGCTGACATTACGCCAG	TGAGATCATTGTGAAAACTAATC	95.45	2e-05	Capitella sp. I	Metazoa;Bilateria;Lophotrochozoa;Annelida;
bmo-let-7a	bmo-let-7a		GGTACTGCCGTCGGCTTGTTGAGGTAGTAGGTTGTATAGTACGGAAATACAACACATAGGTGCGACTGTATAGCCTGCTAACTTTCCGAGCTGACGGAATGACA	TGAGGTAGTAGGTTGTATAGT			Bombyx mori	Metazoa;Bilateria;Ecdysozoa;Arthropoda;Hexapoda;
bta-let-7b	bta-let-7b	let-7	CGGGGTGAGGTAGTAGGTTGTGTGGTTTCAGGGTAGTGATGTTGCCCCCTCGGAAGATAACTATACAACCTACTGCCTTCC	TGAGGTAGTAGGTTGTGTGGTT	100	0.0002	Bos taurus	Metazoa;Bilateria;Deuterostoma;Chordata;Vertebrata;Mammalia;Ruminantia;
mml-let-7g	mml-let-7g	let-7	AGGCTGAGGTAGTAGTTTGTACAGTTTGAGGGTCTATGATACCACCCGGTACAGGAGATAACTGTACAGGCCACTGCCTTGCCA	TGAGGTAGTAGTTTGTACAGTT	94.12	0.014	Macaca mulatta	Metazoa;Bilateria;Deuterostoma;Chordata;Vertebrata;Mammalia;Primates;Cercopithecidae;
tni-let-7a	tni-let-7a-1	let-7	CAGGGTGAGGTAGTAGGTTGTATAGTTGAGAGTGACACCACAGGAGATAACTGTACAGCCTCCTAGCTTTCCCT	TGAGGTAGTAGGTTGTATAGTT	100	2e-07	Tetraodon nigroviridis	Metazoa;Bilateria;Deuterostoma;Chordata;Vertebrata;Pisces;
mmu-let-7b	mmu-let-7b	let-7	GCAGGGTGAGGTAGTAGGTTGTGTGGTTTCAGGGCAGTGATGTTGCCCCTCCGAAGATAACTATACAACCTACTGCCTTCCCTGA	TGAGGTAGTAGGTTGTGTGGTT	100	0.0002	Mus musculus	Metazoa;Bilateria;Deuterostoma;Chordata;Vertebrata;Mammalia;Rodentia;
fru-let-7i	fru-let-7i	let-7	CTGGCTGAGGTAGTAGTTTGTGCTGTTGGTTGGGTTGTGACACTGCCCGCTATGGAGATGACTGCGCAAGCTACTGCCTTGCTA	TGAGGTAGTAGTTTGTGCTGTT	93.75	0.057	Fugu rubripes	Metazoa;Bilateria;Deuterostoma;Chordata;Vertebrata;Pisces;
ptr-let-7i	ptr-let-7i	let-7	CTGGCTGAGGTAGTAGTTTGTGCTGTTGGTCGGGTTGTGACATTGCCCGCTGTGGAGATAACTGCGCAAGCTACTGCCTTGCT	TGAGGTAGTAGTTTGTGCTGTT	93.75	0.057	Pan troglodytes	Metazoa;Bilateria;Deuterostoma;Chordata;Vertebrata;Mammalia;Primates;Hominidae;
oan-let-7d	oan-let-7d	let-7	GAAGAAACTATGGGCTCCTAGGAAGAGGTAGTAGGTTGCATAGTTTTAGGGCAGTGATTTTGCTCATAAGGTGTTAACTATACAACCTGCTGCCTTTCTTAGGGCTTTATTATTAC	AGAGGTAGTAGGTTGCATAGTT	95	0.0002	Ornithorhynchus anatinus	Metazoa;Bilateria;Deuterostoma;Chordata;Vertebrata;Mammalia;Prototheria;
mdo-let-7i	mdo-let-7i	let-7	CTGGCTGAGGTAGTAGTTTGTGCTGTTGGTCGGGTTGTGACATTGCCCGCTGTGGAGATAACTGCGCAAGCTACTGCCTTGCTA	TGAGGTAGTAGTTTGTGCTGT	93.75	0.057	Monodelphis domestica	Metazoa;Bilateria;Deuterostoma;Chordata;Vertebrata;Mammalia;Metatheria;
mmu-let-7f	mmu-let-7f-2	let-7	TGTGGGATGAGGTAGTAGATTGTATAGTTTTAGGGTCATACCCCATCTTGGAGATAACTATACAGTCTACTGTCTTTCCCACG	TGAGGTAGTAGATTGTATAGTT	95.24	6e-05	Mus musculus	Metazoa;Bilateria;Deuterostoma;Chordata;Vertebrata;Mammalia;Rodentia;
gga-let-7a	gga-let-7a-2	let-7	AGGTTGAGGTAGTAGGTTGTATAGTTTAGAATTACACCAAGGGAGATAACTGTACAACCTCCTAGCTTTCCT	TGAGGTAGTAGGTTGTATAGTT	100	2e-07	Gallus gallus	Metazoa;Bilateria;Deuterostoma;Chordata;Vertebrata;Aves;
dpe-let-7	dpe-let-7-2	let-7	TCTGGCAAATTGAGGTAGTAGGTTGTATAGTAGTACTTCAGATCGTACTATACAATGTGCTAGCTTTCTTTGCTTGA	TGAGGTAGTAGGTTGTATAGT	100	2e-07	Drosophila persimilis	Metazoa;Bilateria;Ecdysozoa;Arthropoda;Hexapoda;
ptr-let-7b	ptr-let-7b	let-7	GGGGTGAGGTAGTAGGTTGTGTGGTTTCAGGGCAGTGATGTTGCCCCTCAGAAGATAACTATACAACCTACTGCCTTCCCTG	TGAGGTAGTAGGTTGTGTGGTT	100	0.0002	Pan troglodytes	Metazoa;Bilateria;Deuterostoma;Chordata;Vertebrata;Mammalia;Primates;Hominidae;
dre-let-7g	dre-let-7g-2	let-7	GTGGACTGTGGGATGAGGTAGTAGTTTGTATAGTTTTAGGATCACACCAGATCTGGGAGATAACTATACAGTCTACTGTCTTTCCCACGGTTACCGC	TGAGGTAGTAGTTTGTATAGTT	95.24	6e-05	Danio rerio	Metazoa;Bilateria;Deuterostoma;Chordata;Vertebrata;Pisces;
der-let-7	der-let-7	let-7	TCTGGCAAATTGAGGTAGTAGGTTGTATAGTAGTAATTACACATCATACTATACAATGTGCTAGCTTTCTTTGCTTGA	TGAGGTAGTAGGTTGTATAGT	100	2e-07	Drosophila erecta	Metazoa;Bilateria;Ecdysozoa;Arthropoda;Hexapoda;
mmu-let-7i	mmu-let-7i	let-7	CTGGCTGAGGTAGTAGTTTGTGCTGTTGGTCGGGTTGTGACATTGCCCGCTGTGGAGATAACTGCGCAAGCTACTGCCTTGCTAG	TGAGGTAGTAGTTTGTGCTGTT	93.75	0.057	Mus musculus	Metazoa;Bilateria;Deuterostoma;Chordata;Vertebrata;Mammalia;Rodentia;
mml-let-7f	mml-let-7f-2	let-7	TGTGGGATGAGGTAGTAGATTGTATAGTTTTAGGGTCATACCCCATCTTGGAGATAACTATACAGTCTACTGTCTTTCCCACG	TGAGGTAGTAGATTGTATAGTT	95.24	6e-05	Macaca mulatta	Metazoa;Bilateria;Deuterostoma;Chordata;Vertebrata;Mammalia;Primates;Cercopithecidae;
tni-let-7g	tni-let-7g	let-7	TGGGATGAGGTAGTAGTTTGTATAGTTTTAGGATCACACCAGATCTGGGAGATAACTATACAGTCTACTGTCTTTCCCA	TGAGGTAGTAGTTTGTATAGTT	95.24	6e-05	Tetraodon nigroviridis	Metazoa;Bilateria;Deuterostoma;Chordata;Vertebrata;Pisces;
mml-let-7c	mml-let-7c	let-7	GCATCCGGGTTGAGGTAGTAGGTTGTATGGTTTAGAGTTACACCCTGGGAGTTAACTGTACAACCTTCTAGCTTTCCTTGGAGC	TGAGGTAGTAGGTTGTATGGTT	100	2e-05	Macaca mulatta	Metazoa;Bilateria;Deuterostoma;Chordata;Vertebrata;Mammalia;Primates;Cercopithecidae;
dwi-let-7	dwi-let-7	let-7	TCTGGCAAATTGAGGTAGTAGGTTGTATAGTAGTAATTATTCAATCATACTATACAATGTGCTAGCTTTCTTTGCTTGA	TGAGGTAGTAGGTTGTATAGT	100	2e-07	Drosophila willistoni	Metazoa;Bilateria;Ecdysozoa;Arthropoda;Hexapoda;
xtr-let-7a	xtr-let-7a	let-7	GTGGGCTCCAGGCTGAGGTAGTAGGTTGTATAGTTGAGGATAACACCAAAGGAGATAACTGTACAGCCTCCTATCTTTCCCTGGGGCTT	TGAGGTAGTAGGTTGTATAGTT	100	2e-07	Xenopus tropicalis	Metazoa;Bilateria;Deuterostoma;Chordata;Vertebrata;Amphibia;
mmu-let-7a	mmu-let-7a-2	let-7	CTGCATGTTCCCAGGTTGAGGTAGTAGGTTGTATAGTTTAGAGTTACATCAAGGGAGATAACTGTACAGCCTCCTAGCTTTCCTTGGGACTTGCAC	TGAGGTAGTAGGTTGTATAGTT	100	2e-07	Mus musculus	Metazoa;Bilateria;Deuterostoma;Chordata;Vertebrata;Mammalia;Rodentia;
hsa-let-7i	hsa-let-7i	let-7	CTGGCTGAGGTAGTAGTTTGTGCTGTTGGTCGGGTTGTGACATTGCCCGCTGTGGAGATAACTGCGCAAGCTACTGCCTTGCTA	TGAGGTAGTAGTTTGTGCTGTT	93.75	0.057	Homo sapiens	Metazoa;Bilateria;Deuterostoma;Chordata;Vertebrata;Mammalia;Primates;Hominidae;
xtr-let-7b	xtr-let-7b	let-7	CTGGCTGAGGTAGTAGTTTGTGTAGTTAGGGGGCAGTGGTGTTTGCCCATGGAGATAACTAGACAAACTACTGCCTTGCCAG	TGAGGTAGTAGTTTGTGTAGTT	90.48	0.014	Xenopus tropicalis	Metazoa;Bilateria;Deuterostoma;Chordata;Vertebrata;Amphibia;
ssc-let-7i	ssc-let-7i	let-7	CTGGCTGAGGTAGTAGTTTGTGCTGTTGGTCGGGTTGTGACATTGCCCGCTGTGGAGATAACTGCGCAAGCTACTGCCTTGCTAG	TGAGGTAGTAGTTTGTGCT	93.75	0.057	Sus scrofa	Metazoa;Bilateria;Deuterostoma;Chordata;Vertebrata;Mammalia;Suina;
bta-let-7i	bta-let-7i	let-7	CTGGCTGAGGTAGTAGTTTGTGCTGTTGGTCGGGTTGTGACATTGCCCGCTGTGGAGATAACTGCGCAAGCTACTGCCTTGCTA	TGAGGTAGTAGTTTGTGCTGTT	93.75	0.057	Bos taurus	Metazoa;Bilateria;Deuterostoma;Chordata;Vertebrata;Mammalia;Ruminantia;
oan-let-7e	oan-let-7e	let-7	GGCTCCCACCACAGTCCTGTCCTTGAGGCTGAGGTAGTAGATTGAATAGTTGTGGGGTCACGGCCTCCCTGTGTGCTAACTATACAATCTACTGTCTTTCCTGAGGCGACAGTCAGTTCGCC	TGAGGTAGTAGATTGAATAGTT	90.48	0.014	Ornithorhynchus anatinus	Metazoa;Bilateria;Deuterostoma;Chordata;Vertebrata;Mammalia;Prototheria;
mml-let-7b	mml-let-7b	let-7	CGGGGTGAGGTAGTAGGTTGTGTGGTTTCAGGGCAGTGATGTTGCCCCTCAGAAGATAACTATACAACCTACTGCCTTCCCTG	TGAGGTAGTAGGTTGTGTGGTT	100	0.0002	Macaca mulatta	Metazoa;Bilateria;Deuterostoma;Chordata;Vertebrata;Mammalia;Primates;Cercopithecidae;
hsa-let-7e	hsa-let-7e	let-7	CCCGGGCTGAGGTAGGAGGTTGTATAGTTGAGGAGGACACCCAAGGAGATCACTATACGGCCTCCTAGCTTTCCCCAGG	TGAGGTAGGAGGTTGTATAGTT	95.24	6e-05	Homo sapiens	Metazoa;Bilateria;Deuterostoma;Chordata;Vertebrata;Mammalia;Primates;Hominidae;
ptr-let-7e	ptr-let-7e	let-7	CCGGGCTGAGGTAGGAGGTTGTATAGTTGAGGAGGACACCCAAGGAGATCACTATACGGCCTCCTAGCTTTCCCCAGG	TGAGGTAGGAGGTTGTATAGTT	95.24	6e-05	Pan troglodytes	Metazoa;Bilateria;Deuterostoma;Chordata;Vertebrata;Mammalia;Primates;Hominidae;
cfa-let-7e	cfa-let-7e	let-7	TGAGGTAGGAGGTTGTATAGTTGAGGAGGACACCCACGGAGATCACTATACGGCCTCCTAGCTTTCC	TGAGGTAGGAGGTTGTATAGTT	95.24	6e-05	Canis familiaris	Metazoa;Bilateria;Deuterostoma;Chordata;Vertebrata;Mammalia;Carnivora;
bfl-let-7	bfl-let-7-1	let-7	CTGAGGTGAGGTAGTAGGTTGTATAGTTCAGAAGTACAACATTGGAGATGACTGTACAACCCGTTACCTTTTTTTGGGTCAT	TGAGGTAGTAGGTTGTATAGTT	100	2e-07	Branchiostoma floridae	Metazoa;Bilateria;Deuterostoma;Chordata;Cephalochordata;
rno-let-7i	rno-let-7i	let-7	CTGGCTGAGGTAGTAGTTTGTGCTGTTGGTCGGGTTGTGACATTGCCCGCTGTGGAGATAACTGCGCAAGCTACTGCCTTGCTAG	TGAGGTAGTAGTTTGTGCTGTT	93.75	0.057	Rattus norvegicus	Metazoa;Bilateria;Deuterostoma;Chordata;Vertebrata;Mammalia;Rodentia;
dre-let-7c	dre-let-7c-2	let-7	GTGTGCATCCAGGCTGAGGTAGTAGGTTGTATGGTTTCGAATGACACCATGGGAGTTAACTGTACAACCTTCTAGCTTTCCTTGGAGTACAC	TGAGGTAGTAGGTTGTATGGTT	100	2e-05	Danio rerio	Metazoa;Bilateria;Deuterostoma;Chordata;Vertebrata;Pisces;
mmu-let-7g	mmu-let-7g	let-7	CCAGGCTGAGGTAGTAGTTTGTACAGTTTGAGGGTCTATGATACCACCCGGTACAGGAGATAACTGTACAGGCCACTGCCTTGCCAGG	TGAGGTAGTAGTTTGTACAGTT	94.12	0.014	Mus musculus	Metazoa;Bilateria;Deuterostoma;Chordata;Vertebrata;Mammalia;Rodentia;
fru-let-7g	fru-let-7g	let-7	TGGGATGAGGTAGTAGTTTGTATAGTTTTAGGATCACACCAGATCTGGGAGATAACTATACAGTCTACTGTCTTTCCCA	TGAGGTAGTAGTTTGTATAGTT	95.24	6e-05	Fugu rubripes	Metazoa;Bilateria;Deuterostoma;Chordata;Vertebrata;Pisces;
mdo-let-7a	mdo-let-7a-1	let-7	TCTCCACTGTGGGATGAGGTAGTAGGTTGTATAGTTTTAGGGTCACACCCACCACTGGGAGATAACTATACAATCTACTGTCTTTCTTAAAG	TGAGGTAGTAGGTTGTATAGTT	100	2e-07	Monodelphis domestica	Metazoa;Bilateria;Deuterostoma;Chordata;Vertebrata;Mammalia;Metatheria;
rno-let-7c	rno-let-7c-2	let-7	ACGGCCTTTGGGGTGAGGTAGTAGGTTGTATGGTTTTGGGCTCTGCCCCGCTCTGCGGTAACTATACAATCTACTGTCTTTCCTGAAGTGGCCGC	TGAGGTAGTAGGTTGTATGGTT	100	2e-05	Rattus norvegicus	Metazoa;Bilateria;Deuterostoma;Chordata;Vertebrata;Mammalia;Rodentia;
cfa-let-7b	cfa-let-7b	let-7	GGGACAGCGGACCCTCCCGCACCCCGGGCACCGGCGGGGTGAGGTAGTAGGTTGTGTGGTTTCAGGGCA	TGAGGTAGTAGGTTGTGTGGTT	100	0.0002	Canis familiaris	Metazoa;Bilateria;Deuterostoma;Chordata;Vertebrata;Mammalia;Carnivora;
hsa-let-7c	hsa-let-7c	let-7	GCATCCGGGTTGAGGTAGTAGGTTGTATGGTTTAGAGTTACACCCTGGGAGTTAACTGTACAACCTTCTAGCTTTCCTTGGAGC	TGAGGTAGTAGGTTGTATGGTT	100	2e-05	Homo sapiens	Metazoa;Bilateria;Deuterostoma;Chordata;Vertebrata;Mammalia;Primates;Hominidae;
rno-let-7d	rno-let-7d	let-7	TGGGCTCCTAGGAAGAGGTAGTAGGTTGCATAGTTTTAGGGCAGAGATTTTGCCCACAAGGAGTTAACTATACGACCTGCTGCCTTTCTTAGGGCCTT	AGAGGTAGTAGGTTGCATAGTT	95	0.0002	Rattus norvegicus	Metazoa;Bilateria;Deuterostoma;Chordata;Vertebrata;Mammalia;Rodentia;
gga-let-7g	gga-let-7g	let-7	AGGCTGAGGTAGTAGTTTGTACAGTTTGAGGGTCTATGATACCACCCGGTACAGGAGATAACTGTACAGGCCACTGCCTTGCC	TGAGGTAGTAGTTTGTACAGT	94.12	0.014	Gallus gallus	Metazoa;Bilateria;Deuterostoma;Chordata;Vertebrata;Aves;
cfa-let-7g	cfa-let-7g	let-7	TGAGGTAGTAGTTTGTACAGTTTGAGGGTCTATGATACCACCCGGTACAGGAGATAACTGTACAGGCCACTGCCTTGCC	TGAGGTAGTAGTTTGTACAGTT	94.12	0.014	Canis familiaris	Metazoa;Bilateria;Deuterostoma;Chordata;Vertebrata;Mammalia;Carnivora;
dre-let-7e	dre-let-7e	let-7	GCTGTTCTTGGGGCTGAGGTAGTAGATTGAATAGTTGTGGAGCCCTGCGCTCTCTCTCTGAGATAACTATACAATCTACTGTCTTTCCTAAGGCGACAGC	TGAGGTAGTAGATTGAATAGTT	90.48	0.014	Danio rerio	Metazoa;Bilateria;Deuterostoma;Chordata;Vertebrata;Pisces;
bta-let-7e	bta-let-7e	let-7	CCCGGGCTGAGGTAGGAGGTTGTATAGTTGAGGAGGACACCCAAGGAGATCACTATACGGCCTCCTAGCTTTCCCCAGG	TGAGGTAGGAGGTTGTATAGT	95.24	6e-05	Bos taurus	Metazoa;Bilateria;Deuterostoma;Chordata;Vertebrata;Mammalia;Ruminantia;
ptr-let-7g	ptr-let-7g	let-7	AGGCTGAGGTAGTAGTTTGTACAGTTTGAGGGTCTATGATACCACCCGGTACAGGAGATAACTGTACAGGCCACTGCCTTGCC	TGAGGTAGTAGTTTGTACAGTT	94.12	0.014	Pan troglodytes	Metazoa;Bilateria;Deuterostoma;Chordata;Vertebrata;Mammalia;Primates;Hominidae;
mmu-let-7d	mmu-let-7d	let-7	AATGGGTTCCTAGGAAGAGGTAGTAGGTTGCATAGTTTTAGGGCAGAGATTTTGCCCACAAGGAGTTAACTATACGACCTGCTGCCTTTCTTAGGGCCTTATT	AGAGGTAGTAGGTTGCATAGTT	95	0.0002	Mus musculus	Metazoa;Bilateria;Deuterostoma;Chordata;Vertebrata;Mammalia;Rodentia;
fru-let-7a	fru-let-7a-1	let-7	CAGGTTGAGGTAGTAGGTTGTATAGTTGAGAGTGACACCACAGGAGATGACTGTACAGCCTCCTAGCTTTCCCT	TGAGGTAGTAGGTTGTATAGTT	100	2e-07	Fugu rubripes	Metazoa;Bilateria;Deuterostoma;Chordata;Vertebrata;Pisces;
ssc-let-7f	ssc-let-7f	let-7	TGTGGGATGAGGTAGTAGATTGTATAGTTTTAGGGTCATACCCCATCTTGGAGATAACTATACAGTCTACTGTCTTTCCCACG	TGAGGTAGTAGATTGTATAGTT	95.24	6e-05	Sus scrofa	Metazoa;Bilateria;Deuterostoma;Chordata;Vertebrata;Mammalia;Suina;
fru-let-7b	fru-let-7b	let-7	CAGGGTGAGGTAGTAGGTTGTGTGGTTTCAGGGTTGTGATTTTGCCCCATCAGGAGCTAACTATACAACCTACTGCCTTCCCTG	TGAGGTAGTAGGTTGTGTGGTT	100	0.0002	Fugu rubripes	Metazoa;Bilateria;Deuterostoma;Chordata;Vertebrata;Pisces;
mdo-let-7b	mdo-let-7b	let-7	GGCGGGGTGAGGTAGTAGGTTGTGTGGTTTCAGGGTAGTGATTTTGCCCCAATCAGAAGATAACTATACAACCTACTGCCTTCCCTGA	TGAGGTAGTAGGTTGTGTGGTT	100	0.0002	Monodelphis domestica	Metazoa;Bilateria;Deuterostoma;Chordata;Vertebrata;Mammalia;Metatheria;
gga-let-7f	gga-let-7f	let-7	TCAGAGTGAGGTAGTAGATTGTATAGTTGTAGGGTAGTTATTTTACCCTGTTCAGGAGATAACTATACAATCTATTGCCTTCCCTGA	TGAGGTAGTAGATTGTATAGTT	95.24	6e-05	Gallus gallus	Metazoa;Bilateria;Deuterostoma;Chordata;Vertebrata;Aves;
rno-let-7a	rno-let-7a-2	let-7	CGGCATGCTCCCAGGCTGAGGTAGTAGGTTGTATAGTTTAGAGTTACAACAAGGGAGATAACTGTACAGCCTCCTAGCTTTCCTTGGGACTTGCAC	TGAGGTAGTAGGTTGTATAGTT	100	2e-07	Rattus norvegicus	Metazoa;Bilateria;Deuterostoma;Chordata;Vertebrata;Mammalia;Rodentia;
cfa-let-7f	cfa-let-7f	let-7	TGAGGTAGTAGATTGTATAGTTGTGGGGTAGTGATTTTACCCTGTTCAGGAGATAACTATACAATCTATTGCCTTCCC	TGAGGTAGTAGATTGTATAGTT	95.24	6e-05	Canis familiaris	Metazoa;Bilateria;Deuterostoma;Chordata;Vertebrata;Mammalia;Carnivora;
dgr-let-7	dgr-let-7-2	let-7	TCTGGCAAATTGAGGTAGTAGGTTGTATAGTAGTATCTATCTACCATACTATACAGCTTGCTAGCTTTCTTTGCTTGA	TGAGGTAGTAGGTTGTATAGT	100	2e-07	Drosophila grimshawi	Metazoa;Bilateria;Ecdysozoa;Arthropoda;Hexapoda;
hsa-let-7b	hsa-let-7b	let-7	CGGGGTGAGGTAGTAGGTTGTGTGGTTTCAGGGCAGTGATGTTGCCCCTCGGAAGATAACTATACAACCTACTGCCTTCCCTG	TGAGGTAGTAGGTTGTGTGGTT	100	0.0002	Homo sapiens	Metazoa;Bilateria;Deuterostoma;Chordata;Vertebrata;Mammalia;Primates;Hominidae;
mmu-let-7e	mmu-let-7e	let-7	CGCGCCCCCCGGGCTGAGGTAGGAGGTTGTATAGTTGAGGAAGACACCCGAGGAGATCACTATACGGCCTCCTAGCTTTCCCCAGGCTGCGCC	TGAGGTAGGAGGTTGTATAGTT	95.24	6e-05	Mus musculus	Metazoa;Bilateria;Deuterostoma;Chordata;Vertebrata;Mammalia;Rodentia;
hsa-let-7f	hsa-let-7f-2	let-7	TGTGGGATGAGGTAGTAGATTGTATAGTTTTAGGGTCATACCCCATCTTGGAGATAACTATACAGTCTACTGTCTTTCCCACG	TGAGGTAGTAGATTGTATAGTT	95.24	6e-05	Homo sapiens	Metazoa;Bilateria;Deuterostoma;Chordata;Vertebrata;Mammalia;Primates;Hominidae;
dsi-let-7	dsi-let-7	let-7	TCTGGCAAATTGAGGTAGTAGGTTGTATAGTAGTAATTACACATCATACTATACAATGTGCTAGCTTTCTTTGCTTGA	TGAGGTAGTAGGTTGTATAGT	100	2e-07	Drosophila simulans	Metazoa;Bilateria;Ecdysozoa;Arthropoda;Hexapoda;
mml-let-7e	mml-let-7e	let-7	CCCGGGCTGAGGTAGGAGGTTGTATAGTTGAGGAGGACACCCAAGGAGATCACTATACGGCCTCCTAGCTTTCCCCAGG	TGAGGTAGGAGGTTGTATAGTT	95.24	6e-05	Macaca mulatta	Metazoa;Bilateria;Deuterostoma;Chordata;Vertebrata;Mammalia;Primates;Cercopithecidae;
bta-let-7a	bta-let-7a-3	let-7	GGGTGAGGTAGTAGGTTGTATAGTTTGGGGCTCTGCCCTGCTATGGGATAACTATACAATCTACTGTCTTTCCT	TGAGGTAGTAGGTTGTATAGTT	100	2e-07	Bos taurus	Metazoa;Bilateria;Deuterostoma;Chordata;Vertebrata;Mammalia;Ruminantia;
rno-let-7b	rno-let-7b	let-7	GCGGGGTGAGGTAGTAGGTTGTGTGGTTTCAGGGCAGTGATGTCGCCCCTCCGAAGATAACTATACAACCTACTGCCTTCCCTGA	TGAGGTAGTAGGTTGTGTGGTT	100	0.0002	Rattus norvegicus	Metazoa;Bilateria;Deuterostoma;Chordata;Vertebrata;Mammalia;Rodentia;
mdo-let-7d	mdo-let-7d	let-7	AATGGGCTCCTAGGAAGAGGTAGTAGGTTGCATAGTTTTAGGGCAGGGATTTTGCCCACAAGGAGTTAACTATACAACCTGCTGCCTTTCTTAGGGCTCTATTATT	AGAGGTAGTAGGTTGCATAGT	95	0.0002	Monodelphis domestica	Metazoa;Bilateria;Deuterostoma;Chordata;Vertebrata;Mammalia;Metatheria;
cbr-let-7	cbr-let-7	let-7	ACTGGGGTACGGTGAGGTAGTAGGTTGTATAGTTTAGAATATTACTCTCGGTGAACTATGCAAGTTTCTACCTCACCGAATACCAGG	TGAGGTAGTAGGTTGTATAGTT	100	2e-07	Caenorhabditis briggsae	Metazoa;Bilateria;Ecdysozoa;Nematoda;
dme-let-7	dme-let-7	let-7	TCTGGCAAATTGAGGTAGTAGGTTGTATAGTAGTAATTACACATCATACTATACAATGTGCTAGCTTTCTTTGCTTGA	TGAGGTAGTAGGTTGTATAGT	100	2e-07	Drosophila melanogaster	Metazoa;Bilateria;Ecdysozoa;Arthropoda;Hexapoda;
hsa-let-7d	hsa-let-7d	let-7	CCTAGGAAGAGGTAGTAGGTTGCATAGTTTTAGGGCAGGGATTTTGCCCACAAGGAGGTAACTATACGACCTGCTGCCTTTCTTAGG	AGAGGTAGTAGGTTGCATAGTT	95	0.0002	Homo sapiens	Metazoa;Bilateria;Deuterostoma;Chordata;Vertebrata;Mammalia;Primates;Hominidae;
tni-let-7b	tni-let-7b	let-7	CAGGGTGAGGTAGTAGGTTGTGTGGTTTCAGGGTTGTGATTTTGCCCCATCAGGAGCTAACTATACAACCTACTGCCTTCCCTG	TGAGGTAGTAGGTTGTGTGGTT	100	0.0002	Tetraodon nigroviridis	Metazoa;Bilateria;Deuterostoma;Chordata;Vertebrata;Pisces;
gga-let-7k	gga-let-7k	let-7	GGCTGAGGTAGTAGATTGAATAGTTGTGGAGTCCTATCCTCCCTTTGAGCTAACTATACAATCTACTGTCTTTCCTAAGGAGA	TGAGGTAGTAGATTGAATAGTT	90.48	0.014	Gallus gallus	Metazoa;Bilateria;Deuterostoma;Chordata;Vertebrata;Aves;
bta-let-7d	bta-let-7d	let-7	CCTAGGAAGAGGTAGTAGGTTGCATAGTTTTCGGGCAGGGATTTTGCCCACAAGGAGGTAACTATACGACCTGCTGCCTTTCTTAGG	AGAGGTAGTAGGTTGCATAGTT	95	0.0002	Bos taurus	Metazoa;Bilateria;Deuterostoma;Chordata;Vertebrata;Mammalia;Ruminantia;
rno-let-7e	rno-let-7e	let-7	CGCGCCCCCCGGGCTGAGGTAGGAGGTTGTATAGTTGAGGAAGACACCCGAGGAGATCACTATACGGCCTCCTAGCTTTCCCCAGGCTGCGCC	TGAGGTAGGAGGTTGTATAGTT	95.24	6e-05	Rattus norvegicus	Metazoa;Bilateria;Deuterostoma;Chordata;Vertebrata;Mammalia;Rodentia;
ptr-let-7f	ptr-let-7f-2	let-7	TGTGGGATGAGGTAGTAGATTGTATAGTTTTAGGGTCATACCCCATCTTGGAGATAACTATACAGTCTACTGTCTTTCCCAC	TGAGGTAGTAGATTGTATAGTT	95.24	6e-05	Pan troglodytes	Metazoa;Bilateria;Deuterostoma;Chordata;Vertebrata;Mammalia;Primates;Hominidae;
hsa-let-7g	hsa-let-7g	let-7	AGGCTGAGGTAGTAGTTTGTACAGTTTGAGGGTCTATGATACCACCCGGTACAGGAGATAACTGTACAGGCCACTGCCTTGCCA	TGAGGTAGTAGTTTGTACAGTT	94.12	0.014	Homo sapiens	Metazoa;Bilateria;Deuterostoma;Chordata;Vertebrata;Mammalia;Primates;Hominidae;
rno-let-7f	rno-let-7f-2	let-7	TGTGGGATGAGGTAGTAGATTGTATAGTTTTAGGGTCATACCCCATCTTGGAGATAACTATACAGTCTACTGTCTTTCCCACG	TGAGGTAGTAGATTGTATAGTT	95.24	6e-05	Rattus norvegicus	Metazoa;Bilateria;Deuterostoma;Chordata;Vertebrata;Mammalia;Rodentia;
cfa-let-7a	cfa-let-7a-2	let-7	CTGCATGTTCCCAGGTTGAGGTAGTAGGTTGTATAGTTTAGAATTACATCAAGGGAGATAACTGTACAGCCTCCTAGCTTTCCTTGGGTCTTGCAC	TGAGGTAGTAGGTTGTATAGTT	100	2e-07	Canis familiaris	Metazoa;Bilateria;Deuterostoma;Chordata;Vertebrata;Mammalia;Carnivora;
hsa-let-7a	hsa-let-7a-3	let-7	GGGTGAGGTAGTAGGTTGTATAGTTTGGGGCTCTGCCCTGCTATGGGATAACTATACAATCTACTGTCTTTCCT	TGAGGTAGTAGGTTGTATAGTT	100	2e-07	Homo sapiens	Metazoa;Bilateria;Deuterostoma;Chordata;Vertebrata;Mammalia;Primates;Hominidae;
oan-let-7g	oan-let-7g	let-7	TCCAGGCTGAGGTAGTAGTTTGTACAGTTTCAGGGTCTACAATACCACCCGGTATAGGAGATAACTGTACAGGCCACTGCCTTGCCAGGGA	TGAGGTAGTAGTTTGTACAGTT	94.12	0.014	Ornithorhynchus anatinus	Metazoa;Bilateria;Deuterostoma;Chordata;Vertebrata;Mammalia;Prototheria;
dya-let-7	dya-let-7	let-7	TCTGGCAAATTGAGGTAGTAGGTTGTATAGTAGTAATTACACATCATACTATACAATGTGCTAGCTTTCTTTGCTTGA	TGAGGTAGTAGGTTGTATAGT	100	2e-07	Drosophila yakuba	Metazoa;Bilateria;Ecdysozoa;Arthropoda;Hexapoda;
dre-let-7f	dre-let-7f	let-7	TGGTAATGCTTGTGCAGTGTGAGGTAGTAGATTGTATAGTTGTAGGGTAGTGATTTTATCCTGTGTAGAAGATAACTATACAATCTATTGCCTTCCCTGAGGGGCAGAAATACACA	TGAGGTAGTAGATTGTATAGTT	95.24	6e-05	Danio rerio	Metazoa;Bilateria;Deuterostoma;Chordata;Vertebrata;Pisces;
mml-let-7a	mml-let-7a-3	let-7	GGGTGAGGTAGTAGGTTGTATAGTTTGGGGCTCTGCCCTGCTATGGGATAACTATACAATCTACTGTCTTTCCT	TGAGGTAGTAGGTTGTATAGTT	100	2e-07	Macaca mulatta	Metazoa;Bilateria;Deuterostoma;Chordata;Vertebrata;Mammalia;Primates;Cercopithecidae;
dps-let-7	dps-let-7	let-7	TCTGGCAAATTGAGGTAGTAGGTTGTATAGTAGTACTTCAGATCGTACTATACAATGTGCTAGCTTTCTTTGCTTGA	TGAGGTAGTAGGTTGTATAGT	100	2e-07	Drosophila pseudoobscura	Metazoa;Bilateria;Ecdysozoa;Arthropoda;Hexapoda;
tni-let-7e	tni-let-7e	let-7	GCTGTCCTTGGGGCTGAGGTAGTAGATTGAATAGTTGTGGGGTTGTGTGACCTCTATGTGAGATAACTATACAATCTACTGTCTTTCCCAAGGAGACAGC	TGAGGTAGTAGATTGAATAGTT	90.48	0.014	Tetraodon nigroviridis	Metazoa;Bilateria;Deuterostoma;Chordata;Vertebrata;Pisces;
bta-let-7g	bta-let-7g	let-7	AGGCTGAGGTAGTAGTTTGTACAGTTTGAGGGTCTATGATACCACCCGGTACAGGAGATAACTGTACAGGCCACTGCCTTGCC	TGAGGTAGTAGTTTGTACAGTT	94.12	0.014	Bos taurus	Metazoa;Bilateria;Deuterostoma;Chordata;Vertebrata;Mammalia;Ruminantia;
mdo-let-7f	mdo-let-7f-1	let-7	TCAGAGTGAGGTAGTAGATTGTATAGTTGTGGGGTAGTGATTTTACCCTGTTCAGGAGATAACTATACAATCTATTGCCTTCCCTGA	TGAGGTAGTAGATTGTATAGTT	95.24	6e-05	Monodelphis domestica	Metazoa;Bilateria;Deuterostoma;Chordata;Vertebrata;Mammalia;Metatheria;
bfl-let-7-1-as	bfl-let-7-1-as	undef	GTATGACCCAAAAAAAGGTAACGGGTTGTACAGTCATCTCCAATGTTGTACTTCTGAACTATACAACCTACTACCTCACCTC	AACTATACAACCTACTACCTCA	100	2e-07	Branchiostoma floridae	Metazoa;Bilateria;Deuterostoma;Chordata;Cephalochordata;
xtr-let-7e	xtr-let-7e-2	let-7	GCCCTTTGGGGTGAGGTAGTAGGTTGTTTAGTTGTGGGTTGCACCCTGACGTTTGGATAACTATACAATCTACTGTCTTTCCTGAAGTGGCTG	TGAGGTAGTAGGTTGTTTAGTT	95.24	6e-05	Xenopus tropicalis	Metazoa;Bilateria;Deuterostoma;Chordata;Vertebrata;Amphibia;
aga-let-7	aga-let-7	let-7	GCCTACTCCCGTGTTGAGGTAGTTGGTTGTATAGTACCGTGGTTCCAATACTCGACTATACAATCCGCTAACTTACCTCGTGGGTAGAGT	TGAGGTAGTTGGTTGTATAGT	95.24	6e-05	Anopheles gambiae	Metazoa;Bilateria;Ecdysozoa;Arthropoda;Hexapoda;
lgi-let-7	lgi-let-7	let-7	AATCTTTTGTGAATTCGGATTGAGGTAGTAGGTTGTATAGTTGAGAATTACACCTAGACTGGCGAACTGTACAACCTTCTAGCTTTCCCTGAGTCACAAAC	TGAGGTAGTAGGTTGTATAGTT	100	2e-07	Lottia gigantea	Metazoa;Bilateria;Lophotrochozoa;Molusca;
mdo-let-7g	mdo-let-7g	let-7	AGGCTGAGGTAGTAGTTTGTACAGTTTGAGGGTCTATGATACCACCCGGTACAGGAGATAACTGTACAGGCCACTGCCTTGCC	TGAGGTAGTAGTTTGTACAGT	94.12	0.014	Monodelphis domestica	Metazoa;Bilateria;Deuterostoma;Chordata;Vertebrata;Mammalia;Metatheria;
cap-let-7	cap-let-7	let-7	CCCCCTGGCTTACCTCCAGTTGAGGTAGTAGGTTGTATAGTAGAGTTACATCACTAAACAGACGAACTGTACAGCCTTCTAGCTTTCCTGGGGTACAGCACTG	TGAGGTAGTAGGTTGTATAGT	100	2e-07	Capitella sp. I	Metazoa;Bilateria;Lophotrochozoa;Annelida;
ptr-let-7a	ptr-let-7a-3	let-7	GGTGAGGTAGTAGGTTGTATAGTTTGGGGCTCTGCCCTGCTATGGGATAACTATACAATCTACTGTCTTTCCT	TGAGGTAGTAGGTTGTATAGTT	100	2e-07	Pan troglodytes	Metazoa;Bilateria;Deuterostoma;Chordata;Vertebrata;Mammalia;Primates;Hominidae;
ptr-let-7c	ptr-let-7c	let-7	CATCCGGGTTGAGGTAGTAGGTTGTATGGTTTAGAGTTACACCCTGGGAGTTAACTGTACAACCTTCTAGCTTTCCTTGGAGC	TGAGGTAGTAGGTTGTATGGTT	100	2e-05	Pan troglodytes	Metazoa;Bilateria;Deuterostoma;Chordata;Vertebrata;Mammalia;Primates;Hominidae;
ame-let-7	ame-let-7	let-7	ACGATGCCTGGGTGAGGTAGTAGGTTGTATAGTAGGGAATGGAAATTCGCGATATACGAAGTCCACTGTACAACTTGCTAACTTTCCCGGTCGTCGACGC	TGAGGTAGTAGGTTGTATAGT	100	2e-07	Apis mellifera	Metazoa;Bilateria;Ecdysozoa;Arthropoda;Hexapoda;
dre-let-7b	dre-let-7b	let-7	TCGGACAGGGTGAGGTAGTAGGTTGTGTGGTTTCAGGGTTGTGTTTTTGCCCCATCAGGAGTTAACTATACAACCTACTGCCTTCCCTGAAGGG	TGAGGTAGTAGGTTGTGTGGTT	100	0.0002	Danio rerio	Metazoa;Bilateria;Deuterostoma;Chordata;Vertebrata;Pisces;
gga-let-7i	gga-let-7i	let-7	CTGGCTGAGGTAGTAGTTTGTGCTGTTGGTCGGGTTGTGACATTGCCCGCTGTGGAGATAACTGCGCAAGCTACTGCCTTGCTA	TGAGGTAGTAGTTTGTGCTGT	93.75	0.057	Gallus gallus	Metazoa;Bilateria;Deuterostoma;Chordata;Vertebrata;Aves;
gga-let-7b	gga-let-7b	let-7	CAGGATGAGGTAGTAGGTTGTGTGGTTTCAGGGTAGTGATTTTGCCCCAATCAGGAGATAACTATACAACCTACTGCCTTCCCTG	TGAGGTAGTAGGTTGTGTGGTT	100	0.0002	Gallus gallus	Metazoa;Bilateria;Deuterostoma;Chordata;Vertebrata;Aves;
rno-miR-352	rno-mir-352	undef	GTACATATGTTGAAGATTATTAATATATAGAGTGGGTGTTGTGGTGGTAGTATGATATGTAGAGTAGTAGGTTGCATAGTACGATGTAGTGTATGA	AGAGTAGTAGGTTGCATAGTA	94.12	0.014	Rattus norvegicus	Metazoa;Bilateria;Deuterostoma;Chordata;Vertebrata;Mammalia;Rodentia;
tca-let-7	tca-let-7	let-7	GTCTGTTTGAGGTAGTAGGTTGTATAGTAAGTATTACACCTATTGGGAGTGCTGTACAGCCTGCTAACTTTCCCAGAC	TGAGGTAGTAGGTTGTATAGT	100	2e-07	Tribolium castaneum	Metazoa;Bilateria;Ecdysozoa;Arthropoda;Hexapoda;
gga-let-7c	gga-let-7c	let-7	GCATCCGGGTTGAGGTAGTAGGTTGTATGGTTTAGAGTTACACCCTGGGAGTTAACTGTACAACCTTCTAGCTTTCCTTGGAGC	TGAGGTAGTAGGTTGTATGGTT	100	2e-05	Gallus gallus	Metazoa;Bilateria;Deuterostoma;Chordata;Vertebrata;Aves;
xtr-let-7i	xtr-let-7i	let-7	CTGGCTGAGGTAGTAGTTTGTGCTGTTGGTCGGGTTGTGACACTGCCCGCTGTGGAGATAACTGCGCAAGCTACTGCCTTGCTAG	TGAGGTAGTAGTTTGTGCTGT	93.75	0.057	Xenopus tropicalis	Metazoa;Bilateria;Deuterostoma;Chordata;Vertebrata;Amphibia;
ssc-let-7c	ssc-let-7c	let-7	TGTGTGCATCCGGGTTGAGGTAGTAGGTTGTATGGTTTAGAGTTACACCGTGGGAGTTAACTGTACAACCTTCTAGCTTTCCTTGGAGCACACT	TGAGGTAGTAGGTTGTATGGTT	100	2e-05	Sus scrofa	Metazoa;Bilateria;Deuterostoma;Chordata;Vertebrata;Mammalia;Suina;
dre-let-7i	dre-let-7i	let-7	GTGTACTGGCTGAGGTAGTAGTTTGTGCTGTTGGTTGGGATGTGACATTGCCCGTTATGGAGATGACTGCGCAAGCTACTCCCTTGCCAGTGCTG	TGAGGTAGTAGTTTGTGCTGTT	93.75	0.057	Danio rerio	Metazoa;Bilateria;Deuterostoma;Chordata;Vertebrata;Pisces;
oan-let-7b	oan-let-7b	let-7	GGGATGAGGTAGTAGGTTGTGTGGTTTCAGGGGAGTGATTTTGCCCCAATCAGAAGATAACTATACAGCCTACTGCCTTCCC	TGAGGTAGTAGGTTGTGTGGTT	100	0.0002	Ornithorhynchus anatinus	Metazoa;Bilateria;Deuterostoma;Chordata;Vertebrata;Mammalia;Prototheria;
dan-let-7	dan-let-7	let-7	TCTGGCAAATTGAGGTAGTAGGTTGTATAGTAGCAACTAAGAATCGTACTATACAATGTGCTAGCTTTCTTTGCTTGA	TGAGGTAGTAGGTTGTATAGT	100	2e-07	Drosophila ananassae	Metazoa;Bilateria;Ecdysozoa;Arthropoda;Hexapoda;
ptr-let-7d	ptr-let-7d	let-7	CTAGGAAGAGGTAGTAGGTTGCATAGTTTTAGGGCAGGGATTTTGCCCACAAGGAGGTAACTATACGACCTGCTGCCTTTCTTAGG	AGAGGTAGTAGGTTGCATAGTT	95	0.0002	Pan troglodytes	Metazoa;Bilateria;Deuterostoma;Chordata;Vertebrata;Mammalia;Primates;Hominidae;
mmu-let-7c	mmu-let-7c-2	let-7	ACGGCCTTTGGGGTGAGGTAGTAGGTTGTATGGTTTTGGGCTCTGCCCCGCTCTGCGGTAACTATACAATCTACTGTCTTTCCTGAAGTGGCCGC	TGAGGTAGTAGGTTGTATGGTT	100	2e-05	Mus musculus	Metazoa;Bilateria;Deuterostoma;Chordata;Vertebrata;Mammalia;Rodentia;
mml-let-7i	mml-let-7i	let-7	CTGGCTGAGGTAGTAGTTTGTGCTGTTGGTCGGGTTGTGACATTGCCCGCTGTGGAGATAACTGCGCAAGCTACTGCCTTGCTAG	TGAGGTAGTAGTTTGTGCTGTT	93.75	0.057	Macaca mulatta	Metazoa;Bilateria;Deuterostoma;Chordata;Vertebrata;Mammalia;Primates;Cercopithecidae;
sko-let-7	sko-let-7	let-7	GTTGTTGCCTACTCTCTGGGTGAGGTAGTAGGTTGTATAGTTGAGAGCTATACCATTGGGAGATAACTGTACAACTTGCTAACTTTCCCAGGGGTGGGGAA	TGAGGTAGTAGGTTGTATAGTT	100	2e-07	Saccoglossus kowalevskii	Metazoa;Bilateria;Deuterostoma;Hemichordata;
spu-let-7	spu-let-7	let-7	GTACATGAATGGTCCTTACGTGAGGTAGTAGGTTATATAGTTTGGAGATACACTCAATGGCGATAGCTATACAGCCTGCTAGCTTTCCTTGGGCCATTCAC	TGAGGTAGTAGGTTATATAGTT	95.24	6e-05	Strongylocentrotus purpuratus	Metazoa;Bilateria;Deuterostoma;Echinodermata;
gga-let-7j	gga-let-7j	let-7	GTGAGGTAGTAGGTTGTATAGTTTGGTGGGAGGGATTCTGTCCCATTTCAGGTGATAACTATACAGTCTATTGCCTTCCTTAA	TGAGGTAGTAGGTTGTATAGTT	100	2e-07	Gallus gallus	Metazoa;Bilateria;Deuterostoma;Chordata;Vertebrata;Aves;
cfa-let-7c	cfa-let-7c	let-7	TGAGGTAGTAGGTTGTATGGTTTAGAGTTACACCCTGGGAGTTAACTGTACAACCTTCTAGCTTTCC	TGAGGTAGTAGGTTGTATGGTT	100	2e-05	Canis familiaris	Metazoa;Bilateria;Deuterostoma;Chordata;Vertebrata;Mammalia;Carnivora;
tni-let-7i	tni-let-7i	let-7	CTGGCTGAGGTAGTAGTTTGTGCTGTTGGTTGGGTTGTGACACTGCCCGCTATGGAGATGACTGCGCAAGCTACTGCCTTGCTA	TGAGGTAGTAGTTTGTGCTGTT	93.75	0.057	Tetraodon nigroviridis	Metazoa;Bilateria;Deuterostoma;Chordata;Vertebrata;Pisces;
dmo-let-7	dmo-let-7	let-7	TCTGGCAAATTGAGGTAGTAGGTTGTATAGTAGTACTTATAGACCATACTATACAGCGTGCTAGCTTTCTTTGCTTGA	TGAGGTAGTAGGTTGTATAGT	100	2e-07	Drosophila mojavensis	Metazoa;Bilateria;Ecdysozoa;Arthropoda;Hexapoda;
cel-let-7	cel-let-7	let-7	TACACTGTGGATCCGGTGAGGTAGTAGGTTGTATAGTTTGGAATATTACCACCGGTGAACTATGCAATTTTCTACCTTACCGGAGACAGAACTCTTCGA	TGAGGTAGTAGGTTGTATAGTT	100	2e-07	Caenorhabditis elegans	Metazoa;Bilateria;Ecdysozoa;Nematoda;
xtr-let-7c	xtr-let-7c	let-7	TGTGTGCATCCAGGTTGAGGTAGTAGGTTGTATGGTTTAGAATGACACCCTGGGAGTTAACTGTACAACCTTCTAGCTTTCCTTGGAGCTCACT	TGAGGTAGTAGGTTGTATGGTT	100	2e-05	Xenopus tropicalis	Metazoa;Bilateria;Deuterostoma;Chordata;Vertebrata;Amphibia;
mml-let-7d	mml-let-7d	let-7	CCTAGGAAGAGGTAGTAGGTTGCATAGTTTTAGGGCAGGGATTTTGCCCACAAGGAGGTAACTATACGACCTGCTGCCTTTCTTAGG	AGAGGTAGTAGGTTGCATAGTT	95	0.0002	Macaca mulatta	Metazoa;Bilateria;Deuterostoma;Chordata;Vertebrata;Mammalia;Primates;Cercopithecidae;
dse-let-7	dse-let-7	let-7	TCTGGCAAATTGAGGTAGTAGGTTGTATAGTAGTAATTACACATCATACTATACAATGTGCTAGCTTTCTTTGCTTGA	TGAGGTAGTAGGTTGTATAGT	100	2e-07	Drosophila sechellia	Metazoa;Bilateria;Ecdysozoa;Arthropoda;Hexapoda;
oan-let-7f	oan-let-7f-1	let-7	TTTGCTAAGGATGGATTGCTCTGGCAGAGTGAGGTAGTAGATTGTATAGTTTTTAGGGTAGTAATTTTATCCTTTTCCGGAGATAACTATACAATCTATTGCCTTCCCTGAGGAGCAGAATTTCTACGGTGGTTTCTATCCGGGTTTGA	TGAGGTAGTAGATTGTATAGTT	95.24	6e-05	Ornithorhynchus anatinus	Metazoa;Bilateria;Deuterostoma;Chordata;Vertebrata;Mammalia;Prototheria;
bta-let-7f	bta-let-7f-1	let-7	TCAGAGTGAGGTAGTAGATTGTATAGTTGTGGGGTAGTGATTTTACCCTGTTCAGGAGATAACTATACAATCTATTGCCTTCCCTGA	TGAGGTAGTAGATTGTATAGTT	95.24	6e-05	Bos taurus	Metazoa;Bilateria;Deuterostoma;Chordata;Vertebrata;Mammalia;Ruminantia;
xtr-let-7f	xtr-let-7f	let-7	TGCAGGATGAGGTAGTAGATTGTATAGTTTTGGGGTCACACCCGATCTGGGAGATAACTATACAGTTTACTGTCTTTCCTGCG	TGAGGTAGTAGATTGTATAGTT	95.24	6e-05	Xenopus tropicalis	Metazoa;Bilateria;Deuterostoma;Chordata;Vertebrata;Amphibia;
dvi-let-7	dvi-let-7	let-7	TCTGGCAAATTGAGGTAGTAGGTTGTATAGTAGTATTTATAGAGCATACTATACAGCGTGCTAGCTTTCTTTGCTTGA	TGAGGTAGTAGGTTGTATAGT	100	2e-07	Drosophila virilis	Metazoa;Bilateria;Ecdysozoa;Arthropoda;Hexapoda;
fru-let-7e	fru-let-7e	let-7	GCTGTCCTTGGGGTTGAGGTAGTAGATTGAATAGTTGTGGGGTTGTGTGACCTCTTAGTGAGATAACTATACAATCTACTGTCTTTCCTAAGGAGACAGC	TGAGGTAGTAGATTGAATAGTT	90.48	0.014	Fugu rubripes	Metazoa;Bilateria;Deuterostoma;Chordata;Vertebrata;Pisces;
dre-let-7a	dre-let-7a-6	let-7	CACAGTGAACCTGTGTGTTTCTTCAAGGTGAGGTAGTAGGTTGTATAGTTTGTGGGAAGGATCACATCCTATTCAGGTGATAACTATACAGTCTATTGCCTTCCCTGAGAGACACAATGACCACGAGTG	TGAGGTAGTAGGTTGTATAGTT	100	2e-07	Danio rerio	Metazoa;Bilateria;Deuterostoma;Chordata;Vertebrata;Pisces;
bta-let-7c	bta-let-7c	let-7	GCATCCGGGTTGAGGTAGTAGGTTGTATGGTTTAGAGTTACACCCTGGGAGTTAACTGTACAACCTTCTAGCTTTCCTTGGAGC	TGAGGTAGTAGGTTGTATGGTT	100	2e-05	Bos taurus	Metazoa;Bilateria;Deuterostoma;Chordata;Vertebrata;Mammalia;Ruminantia;
bmo-miR-275	bmo-mir-275		CAGGCGGCAGCGCCGCGCGCTACTCCGGCGCCAGGACTGTCCTCACCGAGTCAGGTACCTGAAGTAGCGCGCGGTGTCTCCTCCTA	TCAGGTACCTGAAGTAGCGCGCG			Bombyx mori	Metazoa;Bilateria;Ecdysozoa;Arthropoda;Hexapoda;
dme-miR-275	dme-mir-275	mir-275	TGTAAAGTCTCCTACCTTGCGCGCTAATCAGTGACCGGGGCTGGTTTTTTATATACAGTCAGGTACCTGAAGTAGCGCGCGTGGTGGCAGACATATAT	TCAGGTACCTGAAGTAGCGCGCG	100	0.068	Drosophila melanogaster	Metazoa;Bilateria;Ecdysozoa;Arthropoda;Hexapoda;
dvi-miR-275	dvi-mir-275	mir-275	GTCTTTTACCGTGCGCGCTAATCAGTGACCGGGGCTGGTTTTGGTTATCCCACAGTCAGGTACCTGAAGTAGCGCGCGTGGTGGCCAGACGT	TCAGGTACCTGAAGTAGCGCGCG	100	0.068	Drosophila virilis	Metazoa;Bilateria;Ecdysozoa;Arthropoda;Hexapoda;
dsi-miR-275	dsi-mir-275	mir-275	AAGTCTCCTACCTTGCGCGCTAATCAGTGACCGGGGCTGGTTTTTTATATACAGTCAGGTACCTGAAGTAGCGCGCGTGGTGGCAGACAT	TCAGGTACCTGAAGTAGCGCGCG	100	0.068	Drosophila simulans	Metazoa;Bilateria;Ecdysozoa;Arthropoda;Hexapoda;
tca-miR-275	tca-mir-275	mir-275	GCTACGCGTGTTACCTCAGTACCTAGGCTGGGGTTTTTCGAAAGTCAGGTACCTGAAGTAGCGCGCGCAGC	TCAGGTACCTGAAGTAGCGCGCG	100	0.068	Tribolium castaneum	Metazoa;Bilateria;Ecdysozoa;Arthropoda;Hexapoda;
ame-miR-275	ame-mir-275	mir-275	AAACGTTACTTGTCGTGCGCAACGCGCGTTACTCGGGTACTTTAGGCTGTGCCAATTTCGAATCAGTCAGGTACCTGAAGTAGCGCGCGCTGCGGCGAAA	TCAGGTACCTGAAGTAGCGCGCG	100	0.068	Apis mellifera	Metazoa;Bilateria;Ecdysozoa;Arthropoda;Hexapoda;
dan-miR-275	dan-mir-275	mir-275	AGTCTCCTACCTTGCGCGCTAATCAGTGACCGGGGCTGGTTTTTGCAACAGTCAGGTACCTGAAGTAGCGCGCGTGGTGGCAGACAT	TCAGGTACCTGAAGTAGCGCGCG	100	0.068	Drosophila ananassae	Metazoa;Bilateria;Ecdysozoa;Arthropoda;Hexapoda;
dmo-miR-275	dmo-mir-275	mir-275	GTCTTTTACCGTGCGCGCTAATCAGTGACCGGGGCTGGTTTCGATTATCTCACAGTCAGGTACCTGAAGTAGCGCGCGTGGTGGCTAGACGC	TCAGGTACCTGAAGTAGCGCGCG	100	0.068	Drosophila mojavensis	Metazoa;Bilateria;Ecdysozoa;Arthropoda;Hexapoda;
dpe-miR-275	dpe-mir-275	mir-275	AAGTCTCCTACCATGCGCGCTAATCAGAGACCGGGGCTGGTTTTTTCACTGCAGTCAGGTACCTGAAGTAGCGCGCGTGGTGCTAGACA	TCAGGTACCTGAAGTAGCGCGCG	100	0.068	Drosophila persimilis	Metazoa;Bilateria;Ecdysozoa;Arthropoda;Hexapoda;
dps-miR-275	dps-mir-275	mir-275	AAAGTCTCCTACCATGCGCGCTAATCAGAGACCGGGGCTGGTTTTTTCACTGCAGTCAGGTACCTGAAGTAGCGCGCGTGGTGCTAGACA	TCAGGTACCTGAAGTAGCGCGCG	100	0.068	Drosophila pseudoobscura	Metazoa;Bilateria;Ecdysozoa;Arthropoda;Hexapoda;
dwi-miR-275	dwi-mir-275	mir-275	GTCTCTTACCTTGCGCGCTAATCAGTGACCAGGGCTGAGTAATTTTATTCAATACAGTCAGGTACCTGAAGTAGCGCGCGTGGTTTTAGACCA	TCAGGTACCTGAAGTAGCGCGCG	100	0.068	Drosophila willistoni	Metazoa;Bilateria;Ecdysozoa;Arthropoda;Hexapoda;
dya-miR-275	dya-mir-275	mir-275	GAGTCTCCTACCTTGCGCGCTAATCAGTGACCGGGGCTGGTTTTTTATATACAGTCAGGTACCTGAAGTAGCGCGCGTGGTGCCAGACAT	TCAGGTACCTGAAGTAGCGCGCG	100	0.068	Drosophila yakuba	Metazoa;Bilateria;Ecdysozoa;Arthropoda;Hexapoda;
aga-miR-275	aga-mir-275	mir-275	TGAGCCGTCTAATGACACGCGCTAAGCAGGAACCGGGACTTGGTACACATTCGCTAGCAGTCAGGTACCTGAAGTAGCGCGCGTTATTCGGCTCA	TCAGGTACCTGAAGTAGCGCGCG	100	0.068	Anopheles gambiae	Metazoa;Bilateria;Ecdysozoa;Arthropoda;Hexapoda;
bmo-miR-275	bmo-mir-275	mir-275	CAGGCGGCAGCGCCGCGCGCTACTCCGGCGCCAGGACTGTCCTCACCGAGTCAGGTACCTGAAGTAGCGCGCGGTGTCTCCTCCTA	TCAGGTACCTGAAGTAGCGCGCG	100	0.068	Bombyx mori	Metazoa;Bilateria;Ecdysozoa;Arthropoda;Hexapoda;
dse-miR-275	dse-mir-275	mir-275	AAGTCTCCTACCTTGCGCGCTAATCAGTGACCGGGGCTTGTTTTTTATATACAGTCAGGTACCTGAAGTAGCGCGCGTGGTGGCAGACAT	TCAGGTACCTGAAGTAGCGCGCG	100	0.068	Drosophila sechellia	Metazoa;Bilateria;Ecdysozoa;Arthropoda;Hexapoda;
der-miR-275	der-mir-275	mir-275	AAGTCTCCTACCTTGCGCGCTAATCAGTGACCGGGGCTGGTTTTTTATATACAGTCAGGTACCTGAAGTAGCGCGCGTGGTGCCAGACAT	TCAGGTACCTGAAGTAGCGCGCG	100	0.068	Drosophila erecta	Metazoa;Bilateria;Ecdysozoa;Arthropoda;Hexapoda;
dgr-miR-275	dgr-mir-275	mir-275	GTCGTTTACCGCGCGCGCTAATCAGTGACCGGGGCTGGTTTTGATTATCCCACAGTCAGGTACCTGAAGTAGCGCGCGTGGTGGCCAGACGC	TCAGGTACCTGAAGTAGCGCGCG	100	0.068	Drosophila grimshawi	Metazoa;Bilateria;Ecdysozoa;Arthropoda;Hexapoda;
bmo-miR-283	bmo-mir-283		AACGTTTCCCGACTAAATATCAGCTGGTAATTCTGGGCTTTATTAATCCCAGGCTATCAGCTGGTATACAGTTATGATACGTA	TAAATATCAGCTGGTAATTCT			Bombyx mori	Metazoa;Bilateria;Ecdysozoa;Arthropoda;Hexapoda;
dsi-miR-283	dsi-mir-283	mir-283	ACGATTCTCAAAGGTAAATATCAGCTGGTAATTCTGGGAGCTAAGCCTAAATATGAAACACTCGGAATTTCAGTTGGTATCGACTTTTTTGAATT	TAAATATCAGCTGGTAATTCT	100	0.052	Drosophila simulans	Metazoa;Bilateria;Ecdysozoa;Arthropoda;Hexapoda;
dwi-miR-283	dwi-mir-283	mir-283	CGAATTCTCAAAGGTAAATATCAGCTGGTAATTCTGGGAGCTATGCCTAGATATTTGAAACACTCGGAATTTCAGTTGGTATCGACTTTTTTGAATT	TAAATATCAGCTGGTAATTCT	100	0.052	Drosophila willistoni	Metazoa;Bilateria;Ecdysozoa;Arthropoda;Hexapoda;
bmo-miR-283	bmo-mir-283	mir-283	AACGTTTCCCGACTAAATATCAGCTGGTAATTCTGGGCTTTATTAATCCCAGGCTATCAGCTGGTATACAGTTATGATACGTA	TAAATATCAGCTGGTAATTCT	100	0.052	Bombyx mori	Metazoa;Bilateria;Ecdysozoa;Arthropoda;Hexapoda;
dse-miR-283	dse-mir-283	mir-283	ACGATTCTCAAAGGTAAATATCAGCTGGTAATTCTGGGAGCTAAGCCTAAATATGAAACACTCGGAATTTCAGTTGGTATCGACTTTTTTGAATT	TAAATATCAGCTGGTAATTCT	100	0.052	Drosophila sechellia	Metazoa;Bilateria;Ecdysozoa;Arthropoda;Hexapoda;
dmo-miR-283	dmo-mir-283	mir-283	CCGATTCTCAAAGGTAAATATCAGCTGGTAATTCTGGGAGCAATGCCCAATATGAAACACTCGGAATTTCAGTTGGTATATACTTTTTTGAATT	TAAATATCAGCTGGTAATTCT	100	0.052	Drosophila mojavensis	Metazoa;Bilateria;Ecdysozoa;Arthropoda;Hexapoda;
dvi-miR-283	dvi-mir-283	mir-283	CCGATTCTCAAAGGTAAATATCAGCTGGTAATTCTGGGAGCAATGCCTAAATATGAAACACTCGGAATTTCAGTTGGTATCGACTTTTTTGAATT	TAAATATCAGCTGGTAATTCT	100	0.052	Drosophila virilis	Metazoa;Bilateria;Ecdysozoa;Arthropoda;Hexapoda;
dps-miR-283	dps-mir-283	mir-283	CTCACGATTCTCAAAGGTAAATATCAGCTGGTAATTCTGGGAGCTAAGCAAGATATGAAACACTCGGAATTTCAGTTGGTATCGACTTTTTTGAATT	TAAATATCAGCTGGTAATTCT	100	0.052	Drosophila pseudoobscura	Metazoa;Bilateria;Ecdysozoa;Arthropoda;Hexapoda;
der-miR-283	der-mir-283	mir-283	ACGATTCTCAAAGGTAAATATCAGCTGGTAATTCTGGGAGCTAAGCCTAAATATGAAACACTCGGAATTTCAGTTGGTATCGACTTTTTTGAATT	TAAATATCAGCTGGTAATTCT	100	0.052	Drosophila erecta	Metazoa;Bilateria;Ecdysozoa;Arthropoda;Hexapoda;
dan-miR-283	dan-mir-283	mir-283	CTGATTCTTAAAGGTAAATATCAGCTGGTAATTCTGGGAGCTATGCCTGATTATGAAACACTCGGAATTTCAGTTGGTATCGACTTTTTCGAATT	TAAATATCAGCTGGTAATTCT	100	0.052	Drosophila ananassae	Metazoa;Bilateria;Ecdysozoa;Arthropoda;Hexapoda;
dgr-miR-283	dgr-mir-283	mir-283	CCGATTCTCAAAGGTAAATATCAGCTGGTAATTCTGGGAGCAATGCCAAATATGAAACACTCGGAATTTCAGTTGGTATCGACTTTTTTGAATT	TAAATATCAGCTGGTAATTCT	100	0.052	Drosophila grimshawi	Metazoa;Bilateria;Ecdysozoa;Arthropoda;Hexapoda;
tca-miR-283	tca-mir-283	undef	GTTGTCTGTGAAATATCAGCTGGTAATTCTGGGTTGATGAGATCCCAGAATATCGACTGATATTATCATAAACAAC	AAATATCAGCTGGTAATTCT	100	0.052	Tribolium castaneum	Metazoa;Bilateria;Ecdysozoa;Arthropoda;Hexapoda;
lgi-miR-216b	lgi-mir-216b	undef	TCTGTAATATCAGCTGGTAATCCTGAGTTACTGATTATCTCAGGATTTTGGTTGATATTAAACA	TAATATCAGCTGGTAATCCTGAG	100	0.052	Lottia gigantea	Metazoa;Bilateria;Lophotrochozoa;Molusca;
ame-miR-283	ame-mir-283	mir-283	AATAATCTGGTGATGTAGTCAAATATCAGCTGGTAATTCTGGGATTTTGACAATAACCCAGGATTCTTGCTGGTATCCGGCTACGAACTGGACGATCGCC	AAATATCAGCTGGTAATTCT	100	0.052	Apis mellifera	Metazoa;Bilateria;Ecdysozoa;Arthropoda;Hexapoda;
cap-miR-216b	cap-mir-216b	undef	GCTTGGCTAATATCAGCTGGTAATTCTGAGATAACCCCGTGGCCATAACATGCTCAGGATGCCGGCCGATATTGACCAAT	TAATATCAGCTGGTAATTCTGA	100	0.052	Capitella sp. I	Metazoa;Bilateria;Lophotrochozoa;Annelida;
dme-miR-283	dme-mir-283	mir-283	CTCACACGATTCTCAAAGGTAAATATCAGCTGGTAATTCTGGGAGCTAAGCCTAAATATGAAACACTCGGAATTTCAGTTGGTATCGACTTTTTTGAATT	TAAATATCAGCTGGTAATTCT	100	0.052	Drosophila melanogaster	Metazoa;Bilateria;Ecdysozoa;Arthropoda;Hexapoda;
dya-miR-283	dya-mir-283	mir-283	ACGATTCTCAAAGGTAAATATCAGCTGGTAATTCTGGGAGCTAAGCCTAAATATGAAACACTCGGAATTTCAGTTGGTATCGACTTTTTTGAATT	TAAATATCAGCTGGTAATTCT	100	0.052	Drosophila yakuba	Metazoa;Bilateria;Ecdysozoa;Arthropoda;Hexapoda;
aga-miR-283	aga-mir-283	mir-283	TTCGACCGAAAGGTAAATATCAGCTGGTAATTCTAGGCTATCAATCCATCGTGCATCCCGGGATTTCAGCTGATATCCACTTTTCCGTCGAG	TAAATATCAGCTGGTAATTCT	100	0.052	Anopheles gambiae	Metazoa;Bilateria;Ecdysozoa;Arthropoda;Hexapoda;
dpe-miR-283	dpe-mir-283	mir-283	ACGATTCTCAAAGGTAAATATCAGCTGGTAATTCTGGGAGCTAAGCAAGATATGAAACACTCGGAATTTCAGTTGGTATCGACTTTTTTGAATT	TAAATATCAGCTGGTAATTCT	100	0.052	Drosophila persimilis	Metazoa;Bilateria;Ecdysozoa;Arthropoda;Hexapoda;
bmo-miR-929	bmo-mir-929		TGTTAAATTGACTCTAGTAGGGAGTCCGTTCCGCGCGACTCCCTAATCGAGTCAGGTTGACTTCTTTGATGCTAAATCGACG	ATTGACTCTAGTAGGGAGTCC			Bombyx mori	Metazoa;Bilateria;Ecdysozoa;Arthropoda;Hexapoda;
ame-miR-929	ame-mir-929	mir-929	ACTTAACTGGGGTCAAATTGACTCTAGTAGGGAGTCCCTGCATTCAATATGGCGACTTCCTAATAGAGTCAGGCTGACTCCTTTTAAGACGTTCAACGGA	ATTGACTCTAGTAGGGAGTCC	100	2e-07	Apis mellifera	Metazoa;Bilateria;Ecdysozoa;Arthropoda;Hexapoda;
tca-miR-929	tca-mir-929	mir-929	AGACGGCCATCTTAATCGGGGTCAAATTGACTCTAGTAGGGAGTCCGTTACTTTATAGCGACTCCCTAACGGAGTCAGGTTGACTCCCTTTGAGGGAAATCTA	ATTGACTCTAGTAGGGAGTCC	100	2e-07	Tribolium castaneum	Metazoa;Bilateria;Ecdysozoa;Arthropoda;Hexapoda;
bmo-miR-929	bmo-mir-929	mir-929	TGTTAAATTGACTCTAGTAGGGAGTCCGTTCCGCGCGACTCCCTAATCGAGTCAGGTTGACTTCTTTGATGCTAAATCGACG	ATTGACTCTAGTAGGGAGTCC	100	2e-07	Bombyx mori	Metazoa;Bilateria;Ecdysozoa;Arthropoda;Hexapoda;
bmo-miR-137	bmo-mir-137		TAACACGCTTGGAGGTCACGCGTATTCTTGGGGAATTAACACATATGTGAGATGTTATTGCTTGAGAATACACGTAGCTGACAAGGAGTA	TTATTGCTTGAGAATACACGTA			Bombyx mori	Metazoa;Bilateria;Ecdysozoa;Arthropoda;Hexapoda;
lgi-miR-137	lgi-mir-137	mir-137	TTTGACTAGAGCCTGGCCGACTACGAGTATTCTTGGGTGAATAATACTATATAAGCGTGTTATTGCTTGAGAATACACGTAATTGCCTTGGTTTCCACGGC	TATTGCTTGAGAATACACGTAA	100	3e-07	Lottia gigantea	Metazoa;Bilateria;Lophotrochozoa;Molusca;
tca-miR-137	tca-mir-137	mir-137	TGGTTGGTCACGTGTATTCTTGGGTAATTAACACATATTCAGGGATGTTATTGCTTGAGAATACACGTAGCTGACAA	TTATTGCTTGAGAATACACGTA	100	7e-08	Tribolium castaneum	Metazoa;Bilateria;Ecdysozoa;Arthropoda;Hexapoda;
sko-miR-137	sko-mir-137	mir-137	AAGGGAATCATGCACGTGCCGGTGACGCGTATTCTCGGGTTGATAATACATACCTGATGTTATTGCTTGAGAATACACGTAGCTGGTGCCTAGCAACAGCA	TATTGCTTGAGAATACACGTAG	100	3e-07	Saccoglossus kowalevskii	Metazoa;Bilateria;Deuterostoma;Hemichordata;
cap-miR-137	cap-mir-137	mir-137	AAGAAGAACGCTAGGTTGAGTACGGGTATTCTTGGGTAAATAATATACCAAGAAGGATGTTATTGCTTGAGAATACACGTAGCAAACCTAAGCTTTATCGA	TATTGCTTGAGAATACACGTAG	100	3e-07	Capitella sp. I	Metazoa;Bilateria;Lophotrochozoa;Annelida;
tni-miR-137	tni-mir-137	mir-137	TCGACCACGGGTATTCTTGGGTTGATAATACAGATGTGGATGTTATTGCTTGAGAATACGCGTAGTCGAG	TTATTGCTTGAGAATACGCGTA	95.45	2e-05	Tetraodon nigroviridis	Metazoa;Bilateria;Deuterostoma;Chordata;Vertebrata;Pisces;
aga-miR-137	aga-mir-137	mir-137	AAAACTTGGTTGGCCACGCGTATTCTTGGGTTACTAACACACTGTTTATGTTGTTATTGCTTGAGAATACACGTAGTTGACTAGTGTTGTA	TATTGCTTGAGAATACACGTAG	100	3e-07	Anopheles gambiae	Metazoa;Bilateria;Ecdysozoa;Arthropoda;Hexapoda;
spu-miR-137	spu-mir-137	mir-137	ATGATTACAGGTATTCTCGAGTGAATAATACAGAAAAGCCTGATGTTATTGCTTGAGAATACACGTAGTATA	TATTGCTTGAGAATACACGTAG	100	3e-07	Strongylocentrotus purpuratus	Metazoa;Bilateria;Deuterostoma;Echinodermata;
bfl-miR-137	bfl-mir-137	mir-137	GATAAATACGCACTGCTCGGTCACGGGTATTCTTGGGTTAATAATATACTATTTCTATATTATTGCTTGAGAATACACGTGACTGAGTGTGTGTGAGACTC	TATTGCTTGAGAATACACGTGA	100	1e-06	Branchiostoma floridae	Metazoa;Bilateria;Deuterostoma;Chordata;Cephalochordata;
oan-miR-137b	oan-mir-137b	mir-137	CCAGCCCCTTTCGATGACGGGTATTCTTGGGTACATAATACGGATGGCGCTGTTATTGCTTGAGAATACGCGTAGTCGAGGGAGAGGCACCGACGTCTGG	TTATTGCTTGAGAATACGCGTAG	95.45	2e-05	Ornithorhynchus anatinus	Metazoa;Bilateria;Deuterostoma;Chordata;Vertebrata;Mammalia;Prototheria;
ame-miR-137	ame-mir-137	mir-137	GACTTCATAGGCCAGGTTGGCGACGCGTATTCTTGGGGAATTAACACACATTTGCGCTGTTATTGCTTGAGAATACACGTAGTTTGCCTGGTCGTTCACT	TTATTGCTTGAGAATACACGTA	100	7e-08	Apis mellifera	Metazoa;Bilateria;Ecdysozoa;Arthropoda;Hexapoda;
bmo-miR-137	bmo-mir-137	mir-137	TAACACGCTTGGAGGTCACGCGTATTCTTGGGGAATTAACACATATGTGAGATGTTATTGCTTGAGAATACACGTAGCTGACAAGGAGTA	TTATTGCTTGAGAATACACGTA	100	7e-08	Bombyx mori	Metazoa;Bilateria;Ecdysozoa;Arthropoda;Hexapoda;
dme-miR-137	dme-mir-137	mir-137	CAATCTCCAATGGCCACGTGTATGCTCGTAGCTATAACCTGAAATCCAAATGTTATTGCTTGAGAATACACGTAGTTCACCGAGATTTGTT	TATTGCTTGAGAATACACGTAG	100	3e-07	Drosophila melanogaster	Metazoa;Bilateria;Ecdysozoa;Arthropoda;Hexapoda;
bmo-miR-2b	bmo-mir-2b		CGCTAGAACTCGACAAGGTGGTTGTGACATGGGGGCTCAGGATCATATCACAGCCAGCTTTGTTGAGTTCTCGGCT	TATCACAGCCAGCTTTGTTGAGT			Bombyx mori	Metazoa;Bilateria;Ecdysozoa;Arthropoda;Hexapoda;
der-miR-2a	der-mir-2a-1	mir-2	GCTGGGCTCTCAAAGTGGTTGTGAAATGCATATCAGCTTTGCGCGGCATATCACAGCCAGCTTTGATGAGCTTAGC	TATCACAGCCAGCTTTGATGAGC	95.45	2e-05	Drosophila erecta	Metazoa;Bilateria;Ecdysozoa;Arthropoda;Hexapoda;
dgr-miR-2a	dgr-mir-2a-2	mir-2	ATCTAAGCCTCATCAAGTGGTTGTGATATGGATACCCGACGCATATCACAGCCAGCTTTGATGAGCTAGGAT	TATCACAGCCAGCTTTGATGAGC	95.45	2e-05	Drosophila grimshawi	Metazoa;Bilateria;Ecdysozoa;Arthropoda;Hexapoda;
dya-miR-2a	dya-mir-2a-1	mir-2	GCTGGGCTCTCAAAGTGGTTGTGAAATGCATTTCCGCTTTGCGCGGCATATCACAGCCAGCTTTGATGAGCTTAGC	TATCACAGCCAGCTTTGATGAGC	95.45	2e-05	Drosophila yakuba	Metazoa;Bilateria;Ecdysozoa;Arthropoda;Hexapoda;
bmo-miR-2a	bmo-mir-2a-2	mir-2	AATGTTTCGTCGCTCACAAAGTGGTTGTCGTATGCGTTTTTACTTTGGCCATATCACAGCCAGCTTTGATGAGCGATGAA	TATCACAGCCAGCTTTGATGAGC	95.45	2e-05	Bombyx mori	Metazoa;Bilateria;Ecdysozoa;Arthropoda;Hexapoda;
bmo-miR-2b	bmo-mir-2b	mir-2	CGCTAGAACTCGACAAGGTGGTTGTGACATGGGGGCTCAGGATCATATCACAGCCAGCTTTGTTGAGTTCTCGGCT	TATCACAGCCAGCTTTGTTGAGT	100	2e-08	Bombyx mori	Metazoa;Bilateria;Ecdysozoa;Arthropoda;Hexapoda;
dan-miR-2a	dan-mir-2a-1	mir-2	GCTGGGCTCACAAAGTGGTTGTGAAATGCATTTCCATTTTGCCCGCATATCACAGCCAGCTTTGATGAGCTTAGC	TATCACAGCCAGCTTTGATGAGC	95.45	2e-05	Drosophila ananassae	Metazoa;Bilateria;Ecdysozoa;Arthropoda;Hexapoda;
lgi-miR-2c	lgi-mir-2c	mir-2	ACATTACCGGTATTTATGGAGATCCCATTAAAGTGGTTGTGATGTGTTAAATTCATCATATCACAGCCAGCTTTGATGAGTTCTTTATAAACAAAATCA	TATCACAGCCAGCTTTGATGAGT	95.65	4e-06	Lottia gigantea	Metazoa;Bilateria;Lophotrochozoa;Molusca;
dsi-miR-2a	dsi-mir-2a-2	mir-2	ATCTAAGCCTCATCAAGTGGTTGTGATATGGATACCCAACGCATATCACAGCCAGCTTTGATGAGCTAGGAT	TATCACAGCCAGCTTTGATGAGC	95.45	2e-05	Drosophila simulans	Metazoa;Bilateria;Ecdysozoa;Arthropoda;Hexapoda;
dvi-miR-2a	dvi-mir-2a-1	mir-2	GCTGCGCTCTCAAAGTGGTTGTGAAATGCATTTGAAAGCTTTGCGCGCATATCACAGCCAGCTTTGATGAGCTTAGC	TATCACAGCCAGCTTTGATGAGC	95.45	2e-05	Drosophila virilis	Metazoa;Bilateria;Ecdysozoa;Arthropoda;Hexapoda;
aga-miR-2	aga-mir-2-2	mir-2	TATTGGGTGCCATGCATTGTCATCAAACTTGGTTGTTGTAGCTTGCTTTGATAGTTGCTATCACAGCCAGCTTTGATGAGCAATGCGTCACTTACCTA	TATCACAGCCAGCTTTGATGAGC	95.45	2e-05	Anopheles gambiae	Metazoa;Bilateria;Ecdysozoa;Arthropoda;Hexapoda;
tca-miR-2	tca-mir-2-2	mir-2	GGTGTAGGCTTTCGCTCATCATCTGGTTGTGAAATGTGAATTTATATCATATCACAGCCAGCTTTGATGAGCGCAAGAGTGCACT	TATCACAGCCAGCTTTGATGAGC	95.45	2e-05	Tribolium castaneum	Metazoa;Bilateria;Ecdysozoa;Arthropoda;Hexapoda;
dmo-miR-2a	dmo-mir-2a-1	mir-2	GCTGAGCTCTCAAAGAGGCTGTGAAATGCATTTTGAAAGCTTTGCGAGCATATCACAGCCAGCTTTGATGAGCTTAGC	TATCACAGCCAGCTTTGATGAGC	95.45	2e-05	Drosophila mojavensis	Metazoa;Bilateria;Ecdysozoa;Arthropoda;Hexapoda;
dse-miR-2a	dse-mir-2a-1	mir-2	GCTGGGCTCTCAAAGTGGTTGTGAAATGCATTTCCGCTTTGCGCGGCATATCACAGCCAGCTTTGATGAGCTTAGC	TATCACAGCCAGCTTTGATGAGC	95.45	2e-05	Drosophila sechellia	Metazoa;Bilateria;Ecdysozoa;Arthropoda;Hexapoda;
ame-miR-2	ame-mir-2-3	mir-2	AAATATCCCCGGACAAGGACATGCTTTTACCATCAAAGTTGGTTTGTCATAGAGATCGACTATCACAGCCAGCTTTGATGAGCAAAATTGTGTCCGTCTA	TATCACAGCCAGCTTTGATGAGC	95.45	2e-05	Apis mellifera	Metazoa;Bilateria;Ecdysozoa;Arthropoda;Hexapoda;
dpe-miR-2a	dpe-mir-2a-1	mir-2	GCTGGGCTCACAAAGTGGTTGTGAAATGCATTTTGCTTTGCCCGCATATCACAGCCAGCTTTGATGAGCTCGGC	TATCACAGCCAGCTTTGATGAGC	95.45	2e-05	Drosophila persimilis	Metazoa;Bilateria;Ecdysozoa;Arthropoda;Hexapoda;
dme-miR-2a	dme-mir-2a-2	mir-2	ATCTAAGCCTCATCAAGTGGTTGTGATATGGATACCCAACGCATATCACAGCCAGCTTTGATGAGCTAGGAT	TATCACAGCCAGCTTTGATGAGC	95.45	2e-05	Drosophila melanogaster	Metazoa;Bilateria;Ecdysozoa;Arthropoda;Hexapoda;
dwi-miR-2a	dwi-mir-2a-1	mir-2	GCTGAGCTCACAAAGTGGTTGTGAAATGCATTATTTGCTTTATCCAGCATATCACAGCCAGCTTTGATGAGCTCTGC	TATCACAGCCAGCTTTGATGAGC	95.45	2e-05	Drosophila willistoni	Metazoa;Bilateria;Ecdysozoa;Arthropoda;Hexapoda;
dps-miR-2a	dps-mir-2a-2	mir-2	ATCTAAGCCTCATCAAGTGGTTGTGATATGGATACCCAACGCATATCACAGCCAGCTTTGATGAGCTAGGAT	TATCACAGCCAGCTTTGATGAGC	95.45	2e-05	Drosophila pseudoobscura	Metazoa;Bilateria;Ecdysozoa;Arthropoda;Hexapoda;
bmo-miR-92	bmo-mir-92		GCGGTGGCCACGCTTAGGACGCGATTAGGTGTAAACGTTTGTGTTTCATATCAAATTGCACCAATCCCGGCCTGCCTGTGGCCACAGC	AATTGCACCAATCCCGGCCTGC			Bombyx mori	Metazoa;Bilateria;Ecdysozoa;Arthropoda;Hexapoda;
dwi-miR-92b	dwi-mir-92b	mir-25	TACGTCACATGATGTAGACCGTGCCTGGTGCTTATTTGTTGCTATTTAAATATACAAATTGCACTAGTCCCGGCCTGCAGTAAGTGTCGCA	AATTGCACTAGTCCCGGCCTGC	90.91	0.004	Drosophila willistoni	Metazoa;Bilateria;Ecdysozoa;Arthropoda;Hexapoda;
dya-miR-92b	dya-mir-92b	mir-25	AACGTCACCTGATGTAGGCCGTGCCCAGTGCTTATTTGTTGCCTTTTCGAAATACAAATTGCACTAGTCCCGGCCTGCAGTGAGTGTCGCA	AATTGCACTAGTCCCGGCCTGC	90.91	0.004	Drosophila yakuba	Metazoa;Bilateria;Ecdysozoa;Arthropoda;Hexapoda;
dsi-miR-92b	dsi-mir-92b	mir-25	AACGTCACCTGATGTAGGCCGTGCCCAGTGCTTATTTGTTGCCTTTTCGAAATACAAATTGCACTAGTCCCGGCCTGCAGTGAGTGTCGCA	AATTGCACTAGTCCCGGCCTGC	90.91	0.004	Drosophila simulans	Metazoa;Bilateria;Ecdysozoa;Arthropoda;Hexapoda;
dgr-miR-92b	dgr-mir-92b	mir-25	AACGTCACCTGATGTAGGTCGTGCCTGGTGCTTATTTGTTGTTATGTGAAAATACAAATTGCACTAGTCCCGGCCTGCAGTGAGTGTCGCA	AATTGCACTAGTCCCGGCCTGC	90.91	0.004	Drosophila grimshawi	Metazoa;Bilateria;Ecdysozoa;Arthropoda;Hexapoda;
dme-miR-92b	dme-mir-92b	mir-25	TAAAACGTCACCTGATGTAGGCCGTGCCCAGTGCTTATTTGTTGCATTTTCGAAATACAAATTGCACTAGTCCCGGCCTGCAATGAGTGTCGCAGTCGAC	AATTGCACTAGTCCCGGCCTGC	90.91	0.004	Drosophila melanogaster	Metazoa;Bilateria;Ecdysozoa;Arthropoda;Hexapoda;
dan-miR-92b	dan-mir-92b	mir-25	ACGTCACCTGATGTAGGCCGTGCCCGGTGCTTATTTGTTACTTTTGGAAATACAAATTGCACTAGTCCCGGCCTGCAGTGAGTGTCAA	AATTGCACTAGTCCCGGCCTGC	90.91	0.004	Drosophila ananassae	Metazoa;Bilateria;Ecdysozoa;Arthropoda;Hexapoda;
dps-miR-92b	dps-mir-92b	mir-25	TAAAACGTCACCTGATGTAGGCCGTGCCCAGTGCTTATTTGTCGTTGTTTGAAAATACAAATTGCACTAGTCCCGGCCTGCAGAGAGTGTCGCACACAAC	AATTGCACTAGTCCCGGCCTGC	90.91	0.004	Drosophila pseudoobscura	Metazoa;Bilateria;Ecdysozoa;Arthropoda;Hexapoda;
bmo-miR-92	bmo-mir-92	mir-25	GCGGTGGCCACGCTTAGGACGCGATTAGGTGTAAACGTTTGTGTTTCATATCAAATTGCACCAATCCCGGCCTGCCTGTGGCCACAGC	AATTGCACCAATCCCGGCCTGC	100	7e-08	Bombyx mori	Metazoa;Bilateria;Ecdysozoa;Arthropoda;Hexapoda;
der-miR-92b	der-mir-92b	mir-25	AACGTCACCTGATGTAGGCCGTGCCCAGTGCTTATTTGTTGCCTTTTCGAAATACAAATTGCACTAGTCCCGGCCTGCAGTGAGTGTCGCA	AATTGCACTAGTCCCGGCCTGC	90.91	0.004	Drosophila erecta	Metazoa;Bilateria;Ecdysozoa;Arthropoda;Hexapoda;
dse-miR-92b	dse-mir-92b	mir-25	AACGTCACCTGATGTAGGCCGTGCCCAGTGCTTATTTGTTGCCTTTTCGAAATACAAATTGCACTAGTCCCGGCCTGCAGTGAGTGTCGCA	AATTGCACTAGTCCCGGCCTGC	90.91	0.004	Drosophila sechellia	Metazoa;Bilateria;Ecdysozoa;Arthropoda;Hexapoda;
dpe-miR-92b	dpe-mir-92b	mir-25	AACGTCACCTGATGTAGGCCGTGCCCAGTGCTTATTTGTCGTTGTTTGAAAATACAAATTGCACTAGTCCCGGCCTGCAGAGAGTGTCGCA	AATTGCACTAGTCCCGGCCTGC	90.91	0.004	Drosophila persimilis	Metazoa;Bilateria;Ecdysozoa;Arthropoda;Hexapoda;
dmo-miR-92b	dmo-mir-92b	mir-25	AACGTCACCTGATGTAGGTCGTGCCTGGTGCTTATTTGTTGTTATGCGAAAATACAAATTGCACTAGTCCCGGCCTGCAGTGAGTGTCGCA	AATTGCACTAGTCCCGGCCTGC	90.91	0.004	Drosophila mojavensis	Metazoa;Bilateria;Ecdysozoa;Arthropoda;Hexapoda;
dvi-miR-92b	dvi-mir-92b	mir-25	AACGTCACCTGATGTAGGTCGTGCCTGGTGCTTATTTGTTGTTATGCGAAAATCCAAATTGCACTAGTCCCGGCCTGCAGTGAGTGTCGCA	AATTGCACTAGTCCCGGCCTGC	90.91	0.004	Drosophila virilis	Metazoa;Bilateria;Ecdysozoa;Arthropoda;Hexapoda;
bmo-miR-14	bmo-mir-14		TTGTCATTTGTGTCGGGGAGAGAAATCGACGAGGCTGTTTTATTTAGTCAGTCTTTTTCTCTCTCCTATATGAGTGACAT	TCAGTCTTTTTCTCTCTCCTA			Bombyx mori	Metazoa;Bilateria;Ecdysozoa;Arthropoda;Hexapoda;
dpe-miR-14	dpe-mir-14	mir-14	TGTGGGAGCGAGACGGGGACTCACTGTGCTTTTGAAGTAGTCAGTCTTTTTCTCTCTCCTATA	TCAGTCTTTTTCTCTCTCCTA	100	2e-07	Drosophila persimilis	Metazoa;Bilateria;Ecdysozoa;Arthropoda;Hexapoda;
ame-miR-14	ame-mir-14	mir-14	CTTTTTCTCGGTCGCTAGGTCAGTGGGGGTGAGAAACTGGCTTGGCTCTCTGTGCTACGATAGTCAGTCTTTTTCTCTCTCCTATCGGCTTTGCGACATA	TCAGTCTTTTTCTCTCTCCTA	100	2e-07	Apis mellifera	Metazoa;Bilateria;Ecdysozoa;Arthropoda;Hexapoda;
dme-miR-14	dme-mir-14	mir-14	TGTGGGAGCGAGACGGGGACTCACTGTGCTTATTAAATAGTCAGTCTTTTTCTCTCTCCTATA	TCAGTCTTTTTCTCTCTCCTA	100	2e-07	Drosophila melanogaster	Metazoa;Bilateria;Ecdysozoa;Arthropoda;Hexapoda;
dsi-miR-14	dsi-mir-14	mir-14	TGTGGGAGCGAGACGGGGACTCACTGTGCTTATTAAATAGTCAGTCTTTTTCTCTCTCCTATA	TCAGTCTTTTTCTCTCTCCTA	100	2e-07	Drosophila simulans	Metazoa;Bilateria;Ecdysozoa;Arthropoda;Hexapoda;
dan-miR-14	dan-mir-14	mir-14	TGTGGGAGCGAGACGGGGACTCACTGTGCTTATTAAATAGTCAGTCTTTTTCTCTCTCCTATA	TCAGTCTTTTTCTCTCTCCTA	100	2e-07	Drosophila ananassae	Metazoa;Bilateria;Ecdysozoa;Arthropoda;Hexapoda;
dmo-miR-14	dmo-mir-14	mir-14	TGTGGGAGCGAGACGGGGACTCACTGTGATTTTTATATAGTCAGTCTTTTTCTCTCTCCTATA	TCAGTCTTTTTCTCTCTCCTA	100	2e-07	Drosophila mojavensis	Metazoa;Bilateria;Ecdysozoa;Arthropoda;Hexapoda;
dya-miR-14	dya-mir-14	mir-14	TGTGGGAGCGAGACGGGGACTCACTGTGCTTATTAAATAGTCAGTCTTTTTCTCTCTCCTATA	TCAGTCTTTTTCTCTCTCCTA	100	2e-07	Drosophila yakuba	Metazoa;Bilateria;Ecdysozoa;Arthropoda;Hexapoda;
dvi-miR-14	dvi-mir-14	mir-14	TGTGGGAGCGAGACGGGGACTCACTGTGCTTTTTATATAGTCAGTCTTTTTCTCTCTCCTATA	TCAGTCTTTTTCTCTCTCCTA	100	2e-07	Drosophila virilis	Metazoa;Bilateria;Ecdysozoa;Arthropoda;Hexapoda;
dwi-miR-14	dwi-mir-14	mir-14	TGTGGGAGCGAGACGAGGACTCACTGTGCTTTTTATATAGTCAGTCTTTTTCTCTCTCCTATA	TCAGTCTTTTTCTCTCTCCTA	100	2e-07	Drosophila willistoni	Metazoa;Bilateria;Ecdysozoa;Arthropoda;Hexapoda;
dgr-miR-14	dgr-mir-14	mir-14	TGTGGGAGCGAGACGGGGACTCACTGTGCTTTTTATATAGTCAGTCTTTTTCTCTCTCCTATA	TCAGTCTTTTTCTCTCTCCTA	100	2e-07	Drosophila grimshawi	Metazoa;Bilateria;Ecdysozoa;Arthropoda;Hexapoda;
dse-miR-14	dse-mir-14	mir-14	TGTGGGAGCGAGACGGGGACTCACTGTGCTTATTAAATAGTCAGTCTTTTTCTCTCTCCTATA	TCAGTCTTTTTCTCTCTCCTA	100	2e-07	Drosophila sechellia	Metazoa;Bilateria;Ecdysozoa;Arthropoda;Hexapoda;
aga-miR-14	aga-mir-14	mir-14	GCCCGATAAGCCTGTGGGAGCGAGATTAAGGCTTGCTGGTTATCACGTTAAACGTAGTCAGTCTTTTTCTCTCTCCTATCGGTACTAACGGTGC	TCAGTCTTTTTCTCTCTCCTA	100	2e-07	Anopheles gambiae	Metazoa;Bilateria;Ecdysozoa;Arthropoda;Hexapoda;
bmo-miR-14	bmo-mir-14	mir-14	TTGTCATTTGTGTCGGGGAGAGAAATCGACGAGGCTGTTTTATTTAGTCAGTCTTTTTCTCTCTCCTATATGAGTGACAT	TCAGTCTTTTTCTCTCTCCTA	100	2e-07	Bombyx mori	Metazoa;Bilateria;Ecdysozoa;Arthropoda;Hexapoda;
tca-miR-14	tca-mir-14	undef	GACTCCAATGGGTGAACAGGGGAGCGGATTGGACTTACTTTTTTTCAAACAGTCAGTCTTTTTCTCTCTCCTATTAATCCATTCGAT	TCAGTCTTTTTCTCTCTCCTA	100	2e-07	Tribolium castaneum	Metazoa;Bilateria;Ecdysozoa;Arthropoda;Hexapoda;
der-miR-14	der-mir-14	mir-14	TGTGGGAGCGAGACGGGGACTCACTGTGCTTATTAAATAGTCAGTCTTTTTCTCTCTCCTATA	TCAGTCTTTTTCTCTCTCCTA	100	2e-07	Drosophila erecta	Metazoa;Bilateria;Ecdysozoa;Arthropoda;Hexapoda;
dps-miR-14	dps-mir-14	mir-14	TGTGGGAGCGAGACGGGGACTCACTGTGCTTTTGAAGTAGTCAGTCTTTTTCTCTCTCCTATA	TCAGTCTTTTTCTCTCTCCTA	100	2e-07	Drosophila pseudoobscura	Metazoa;Bilateria;Ecdysozoa;Arthropoda;Hexapoda;
bmo-miR-71	bmo-mir-71		GCAAGATGCTCTCTACCTCTTGAAAGACATGGGTAGTGAGATGTCCCGTACATCTAAAATTCTCACTACCTTGTCTTTCATGCGGATTGGGCAAATATCTTCACTCGGCTTCGGAAGAT	TGAAAGACATGGGTAGTGA			Bombyx mori	Metazoa;Bilateria;Ecdysozoa;Arthropoda;Hexapoda;
ame-miR-71	ame-mir-71	mir-71	GTCCTCCTTCGGGCGGATTCCGTCTGAAAGACATGGGTAGTGAGATGTTCTCACGCTATCGCGTCTCACTATCTTGTCTTTCATCCGGCGTTCGTTCTGC	TGAAAGACATGGGTAGTGA	100	3e-06	Apis mellifera	Metazoa;Bilateria;Ecdysozoa;Arthropoda;Hexapoda;
bfl-miR-71	bfl-mir-71	mir-71	GCTATAGTTGCCACCACATTGTGAAAGACATGGGTAGTGAGATTTGTATCATGAATTTATCCCATTTCCCTGTCTTTCAACAAGGTGTTGGCAGTTTAGCA	TGAAAGACATGGGTAGTGAGAT	100	3e-06	Branchiostoma floridae	Metazoa;Bilateria;Deuterostoma;Chordata;Cephalochordata;
sme-miR-71c	sme-mir-71c	mir-71	GTAGTTTTCTTGAAAGACATGGGTAGTGAGATTATTTAAATTAAATATTTAAAATCTCATTATTCAAGTTTTTCTTATAAGC	TGAAAGACATGGGTAGTGAGAT	100	3e-06	Schmidtea mediterranea	Metazoa;Bilateria;Ecdysozoa;Platyhelminthes;
spu-miR-71	spu-mir-71	mir-71	ACAGAATCGGTGTTCCCTGAGTGAAAGACATGGGTAGTGAGATTTGACTATCACAAAACAATCTCACTATTCTGTTTTTCCCCTGGTGGATACTTATTACA	TGAAAGACATGGGTAGTGAGATT	100	3e-06	Strongylocentrotus purpuratus	Metazoa;Bilateria;Deuterostoma;Echinodermata;
bmo-miR-71	bmo-mir-71	mir-71	GCAAGATGCTCTCTACCTCTTGAAAGACATGGGTAGTGAGATGTCCCGTACATCTAAAATTCTCACTACCTTGTCTTTCATGCGGATTGGGCAAATATCTTCACTCGGCTTCGGAAGAT	TGAAAGACATGGGTAGTGA	100	3e-06	Bombyx mori	Metazoa;Bilateria;Ecdysozoa;Arthropoda;Hexapoda;
tca-miR-71	tca-mir-71	mir-71	GTCTCTTCTTGAAAGACATGGGTAGTGAGATGTTTAATTAATAAATTTTGTCTCACTACCTTGTCTTTCATGTAGCGAT	TGAAAGACATGGGTAGTGAGAT	100	3e-06	Tribolium castaneum	Metazoa;Bilateria;Ecdysozoa;Arthropoda;Hexapoda;
cel-miR-71	cel-mir-71	mir-71	GTCTGCTCTGAACGATGAAAGACATGGGTAGTGAGACGTCGGAGCCTCGTCGTATCACTATTCTGTTTTTCGCCGTCGGGATCGTGACCTGGAA	TGAAAGACATGGGTAGTGA	100	3e-06	Caenorhabditis elegans	Metazoa;Bilateria;Ecdysozoa;Nematoda;
cap-miR-71	cap-mir-71	mir-71	AGACAATACAGAGGAGCTCCATGAAAGACATGGGTAGTGAGATGTACACTGTCTCTAATCACCTTGCTATCATGTCTTTCCATGGAGAACTCTTATCGATA	TGAAAGACATGGGTAGTGAGATG	100	3e-06	Capitella sp. I	Metazoa;Bilateria;Lophotrochozoa;Annelida;
cbr-miR-71	cbr-mir-71	mir-71	AGCTGAACGATGAAAGACATGGGTAGTGAGACGTCGGAGCCTCGTCGTATCACTATTCTGTTTTTCGCCGATCAGTC	TGAAAGACATGGGTAGTGA	100	3e-06	Caenorhabditis briggsae	Metazoa;Bilateria;Ecdysozoa;Nematoda;
bmo-miR-13a	bmo-mir-13a		GATAATCTCGATCCTGTCAAAGCGGCGGTGAAATGTCTCCTCCCTTTCATATCACAGCCACTTTGATGTGGTCGGTTTA	TATCACAGCCACTTTGATGTG			Bombyx mori	Metazoa;Bilateria;Ecdysozoa;Arthropoda;Hexapoda;
der-miR-2a	der-mir-2a-1	mir-2	GCTGGGCTCTCAAAGTGGTTGTGAAATGCATATCAGCTTTGCGCGGCATATCACAGCCAGCTTTGATGAGCTTAGC	TATCACAGCCAGCTTTGATGAGC	95	0.057	Drosophila erecta	Metazoa;Bilateria;Ecdysozoa;Arthropoda;Hexapoda;
dya-miR-13a	dya-mir-13a	mir-2	TACGTAACTCCTCAAAGGGTTGTGAAATGTCGCCTATTATCTACTCATATCACAGCCATTTTGATGAGTTTCGTG	TATCACAGCCATTTTGATGAGT	94.74	0.001	Drosophila yakuba	Metazoa;Bilateria;Ecdysozoa;Arthropoda;Hexapoda;
dgr-miR-2a	dgr-mir-2a-2	mir-2	ATCTAAGCCTCATCAAGTGGTTGTGATATGGATACCCGACGCATATCACAGCCAGCTTTGATGAGCTAGGAT	TATCACAGCCAGCTTTGATGAGC	95	0.057	Drosophila grimshawi	Metazoa;Bilateria;Ecdysozoa;Arthropoda;Hexapoda;
dvi-miR-13b	dvi-mir-13b-2	mir-2	TTGGCGCGTCAAAATGACTGTGAGCTATGTTGTTGCATTTGCCATTCATATCACAGCCATTTTGACGAGTTTG	TATCACAGCCATTTTGACGAGT	94.12	0.014	Drosophila virilis	Metazoa;Bilateria;Ecdysozoa;Arthropoda;Hexapoda;
dme-miR-13b	dme-mir-13b-2	mir-2	TATTAACGCGTCAAAATGACTGTGAGCTATGTGGATTTGACTTCATATCACAGCCATTTTGACGAGTTTG	TATCACAGCCATTTTGACGAGT	94.12	0.014	Drosophila melanogaster	Metazoa;Bilateria;Ecdysozoa;Arthropoda;Hexapoda;
tca-miR-13b	tca-mir-13b	mir-2	TGCCCTATCAGTCAATTTGGTTGTGAAACCTAGTATTTATTCGGGTATCACAGCCATTTTGACGAGTTTGGTTG	TATCACAGCCATTTTGACGAGT	94.12	0.014	Tribolium castaneum	Metazoa;Bilateria;Ecdysozoa;Arthropoda;Hexapoda;
dps-miR-13b	dps-mir-13b-2	mir-2	ATTTACGCGTCAAAATGACTGTGAGCTATGTGTTTTTGATCTCATATCACAGCCATTTTGACGAGTTTG	TATCACAGCCATTTTGACGAGT	94.12	0.014	Drosophila pseudoobscura	Metazoa;Bilateria;Ecdysozoa;Arthropoda;Hexapoda;
ame-miR-13a	ame-mir-13a	mir-2	ACCGAAATGAAAATACCTTTTGCGGTCCGATACATCAAATTGGTTGTGGAATGTTTCGAGTCATATCACAGCCATTTTGATGAGCTTGGCCCGCAGAATC	TATCACAGCCATTTTGATGAG	94.74	0.001	Apis mellifera	Metazoa;Bilateria;Ecdysozoa;Arthropoda;Hexapoda;
dya-miR-2a	dya-mir-2a-1	mir-2	GCTGGGCTCTCAAAGTGGTTGTGAAATGCATTTCCGCTTTGCGCGGCATATCACAGCCAGCTTTGATGAGCTTAGC	TATCACAGCCAGCTTTGATGAGC	95	0.057	Drosophila yakuba	Metazoa;Bilateria;Ecdysozoa;Arthropoda;Hexapoda;
dwi-miR-13a	dwi-mir-13a	mir-2	TACGTAACTCTTCAAGGGGGTTGTGAAATGTTGCCATTTTATTCAACTCATATCACAGCCATTTTGATGAGTTTCGTG	TATCACAGCCATTTTGATGAGT	94.74	0.001	Drosophila willistoni	Metazoa;Bilateria;Ecdysozoa;Arthropoda;Hexapoda;
dan-miR-13b	dan-mir-13b-2	mir-2	AGCGCGTCGAAATGACTGTGACTTATGCGTATTTGATGTCATATCACAGCCATTTTGACGAGTTTG	TATCACAGCCATTTTGACGAGT	94.12	0.014	Drosophila ananassae	Metazoa;Bilateria;Ecdysozoa;Arthropoda;Hexapoda;
bmo-miR-13a	bmo-mir-13a	mir-2	GATAATCTCGATCCTGTCAAAGCGGCGGTGAAATGTCTCCTCCCTTTCATATCACAGCCACTTTGATGTGGTCGGTTTA	TATCACAGCCACTTTGATGTG	100	2e-07	Bombyx mori	Metazoa;Bilateria;Ecdysozoa;Arthropoda;Hexapoda;
dmo-miR-2c	dmo-mir-2c	mir-2	TACTTTCAGTGTCATCAAAAAGGGCTGAGAATGATATTTCTGTAATTGAATTGTATCACAGCCAGCTTTGATGGGCACTGCGAAGGG	TATCACAGCCAGCTTTGATGGGC	95	0.057	Drosophila mojavensis	Metazoa;Bilateria;Ecdysozoa;Arthropoda;Hexapoda;
dsi-miR-13a	dsi-mir-13a	mir-2	TACGTAACTCCTCAAAGGGTTGTGAAATGTCGACTATTATCTACTCATATCACAGCCATTTTGATGAGTTTCGTG	TATCACAGCCATTTTGATGAGT	94.74	0.001	Drosophila simulans	Metazoa;Bilateria;Ecdysozoa;Arthropoda;Hexapoda;
dya-miR-2c	dya-mir-2c	mir-2	TCGTATCTTACTTTCAATGTCATCAAAAAGGGCTGAAGAAAGATATTTCTGCATTTGAATCGTATCACAGCCAGCTTTGATGGGCATTGCAATGAGCATCGA	TATCACAGCCAGCTTTGATGGGC	95	0.057	Drosophila yakuba	Metazoa;Bilateria;Ecdysozoa;Arthropoda;Hexapoda;
bmo-miR-2a	bmo-mir-2a-2	mir-2	AATGTTTCGTCGCTCACAAAGTGGTTGTCGTATGCGTTTTTACTTTGGCCATATCACAGCCAGCTTTGATGAGCGATGAA	TATCACAGCCAGCTTTGATGAGC	95	0.057	Bombyx mori	Metazoa;Bilateria;Ecdysozoa;Arthropoda;Hexapoda;
dmo-miR-13b	dmo-mir-13b-1	mir-2	CCATGTCGTTAAAATGTCTGTGACCGTATGTATTCACTATCATATCACAGCCATTTTGACGAGTTTGG	TATCACAGCCATTTTGACGAGT	94.12	0.014	Drosophila mojavensis	Metazoa;Bilateria;Ecdysozoa;Arthropoda;Hexapoda;
dan-miR-13a	dan-mir-13a	mir-2	TACGTAACTCCTCAAAGGGCTGTGAAATGTTGCCATTATCTACTCATATCACAGCCATTTTGATGAGTTTCGTG	TATCACAGCCATTTTGATGAGT	94.74	0.001	Drosophila ananassae	Metazoa;Bilateria;Ecdysozoa;Arthropoda;Hexapoda;
der-miR-13a	der-mir-13a	mir-2	TACGTAACTCCTCAAAGGGTTGTGAAATGTCGACTATTATCTACTCATATCACAGCCATTTTGATGAGTTTCGTG	TATCACAGCCATTTTGATGAGT	94.74	0.001	Drosophila erecta	Metazoa;Bilateria;Ecdysozoa;Arthropoda;Hexapoda;
dpe-miR-13a	dpe-mir-13a	mir-2	TACGTAACCCATCAAACGGTTGTGAAATGTTGCATTTATCAAATCATATCACAGCCATTTTGATGAGTTTCGTG	TATCACAGCCATTTTGATGAGT	94.74	0.001	Drosophila persimilis	Metazoa;Bilateria;Ecdysozoa;Arthropoda;Hexapoda;
dan-miR-2a	dan-mir-2a-1	mir-2	GCTGGGCTCACAAAGTGGTTGTGAAATGCATTTCCATTTTGCCCGCATATCACAGCCAGCTTTGATGAGCTTAGC	TATCACAGCCAGCTTTGATGAGC	95	0.057	Drosophila ananassae	Metazoa;Bilateria;Ecdysozoa;Arthropoda;Hexapoda;
tca-miR-13a	tca-mir-13a	mir-2	GAGATGCCCAAGTCGTCAATTTGGTTGTGAACTCTTAATTTAAACGATATCACAGCCACTTTGATGAGCTTGGTTGTCTT	TATCACAGCCACTTTGATGAGC	100	4e-06	Tribolium castaneum	Metazoa;Bilateria;Ecdysozoa;Arthropoda;Hexapoda;
lgi-miR-2c	lgi-mir-2c	mir-2	ACATTACCGGTATTTATGGAGATCCCATTAAAGTGGTTGTGATGTGTTAAATTCATCATATCACAGCCAGCTTTGATGAGTTCTTTATAAACAAAATCA	TATCACAGCCAGCTTTGATGAGT	95	0.057	Lottia gigantea	Metazoa;Bilateria;Lophotrochozoa;Molusca;
cel-miR-2	cel-mir-2	mir-2	TAAACAGTATACAGAAAGCCATCAAAGCGGTGGTTGATGTGTTGCAAATTATGACTTTCATATCACAGCCAGCTTTGATGTGCTGCCTGTTGCACTGT	TATCACAGCCAGCTTTGATGTGC	95.45	0.004	Caenorhabditis elegans	Metazoa;Bilateria;Ecdysozoa;Nematoda;
der-miR-13b	der-mir-13b-1	mir-2	CCATGTCGTTAAAATGTTTGTGAACTTATGTATTCGCAATCATATCACAGCCATTTTGACGAGTTTGG	TATCACAGCCATTTTGACGAGT	94.12	0.014	Drosophila erecta	Metazoa;Bilateria;Ecdysozoa;Arthropoda;Hexapoda;
dan-miR-2c	dan-mir-2c	mir-2	ATCTTACTTTCAATGTCATCAAAAAGGGCTGAAGAGATATTTCTGCATTTGAAGTGTATCACAGCCAGCTTTGATGGGCATTGCAATAAGC	TATCACAGCCAGCTTTGATGGGC	95	0.057	Drosophila ananassae	Metazoa;Bilateria;Ecdysozoa;Arthropoda;Hexapoda;
dsi-miR-2a	dsi-mir-2a-2	mir-2	ATCTAAGCCTCATCAAGTGGTTGTGATATGGATACCCAACGCATATCACAGCCAGCTTTGATGAGCTAGGAT	TATCACAGCCAGCTTTGATGAGC	95	0.057	Drosophila simulans	Metazoa;Bilateria;Ecdysozoa;Arthropoda;Hexapoda;
dvi-miR-2a	dvi-mir-2a-1	mir-2	GCTGCGCTCTCAAAGTGGTTGTGAAATGCATTTGAAAGCTTTGCGCGCATATCACAGCCAGCTTTGATGAGCTTAGC	TATCACAGCCAGCTTTGATGAGC	95	0.057	Drosophila virilis	Metazoa;Bilateria;Ecdysozoa;Arthropoda;Hexapoda;
aga-miR-2	aga-mir-2-2	mir-2	TATTGGGTGCCATGCATTGTCATCAAACTTGGTTGTTGTAGCTTGCTTTGATAGTTGCTATCACAGCCAGCTTTGATGAGCAATGCGTCACTTACCTA	TATCACAGCCAGCTTTGATGAGC	95	0.057	Anopheles gambiae	Metazoa;Bilateria;Ecdysozoa;Arthropoda;Hexapoda;
tca-miR-2	tca-mir-2-2	mir-2	GGTGTAGGCTTTCGCTCATCATCTGGTTGTGAAATGTGAATTTATATCATATCACAGCCAGCTTTGATGAGCGCAAGAGTGCACT	TATCACAGCCAGCTTTGATGAGC	95	0.057	Tribolium castaneum	Metazoa;Bilateria;Ecdysozoa;Arthropoda;Hexapoda;
dvi-miR-2c	dvi-mir-2c	mir-2	CATGTCTTACTTTCAATGTCATCAAAAAGGGCTGAGAATGATATATCTGCAATTGAATCGTATCACAGCCAGCTTTGATGGGCATTGCAAAGGGCAAC	TATCACAGCCAGCTTTGATGGGC	95	0.057	Drosophila virilis	Metazoa;Bilateria;Ecdysozoa;Arthropoda;Hexapoda;
dvi-miR-13a	dvi-mir-13a	mir-2	TGCGTAACTCTTCAAGGGGTTGTGAAATGTTGCCGTTATCAAGTCATATCACAGCCATTTTGATGAGTTTCGTG	TATCACAGCCATTTTGATGAGT	94.74	0.001	Drosophila virilis	Metazoa;Bilateria;Ecdysozoa;Arthropoda;Hexapoda;
bmo-miR-13a*	bmo-mir-13a	mir-2	GATAATCTCGATCCTGTCAAAGCGGCGGTGAAATGTCTCCTCCCTTTCATATCACAGCCACTTTGATGTGGTCGGTTTA	CCTGTCAAAGCGGCGGTGAAA	100	2e-07	Bombyx mori	Metazoa;Bilateria;Ecdysozoa;Arthropoda;Hexapoda;
dsi-miR-2c	dsi-mir-2c	mir-2	TCGTATCTTACTTTCAATGTCATCAAAAAGGGCTGAAGAAAGATATTTCTGCATTTGAATCGTATCACAGCCAGCTTTGATGGGCATTGCAATGAGCAGCGA	TATCACAGCCAGCTTTGATGGGC	95	0.057	Drosophila simulans	Metazoa;Bilateria;Ecdysozoa;Arthropoda;Hexapoda;
dgr-miR-2c	dgr-mir-2c	mir-2	CATGTCTTACTTTCAATGTCATCAAAAAGGGCTGAGAATGATATATCTGCAATTGAATCGTATCACAGCCAGCTTTGATGGGCATTGCAAAGGGCA	TATCACAGCCAGCTTTGATGGGC	95	0.057	Drosophila grimshawi	Metazoa;Bilateria;Ecdysozoa;Arthropoda;Hexapoda;
aga-miR-13b	aga-mir-13b	mir-2	TGCTCGTGGTCAGGTCGTAAAAATGGTTGTGCCGTGTCGATTTAAGAAAAGTTCATATCACAGCCATTTTGACGAGTTTGACCACTCTTGAGCA	TATCACAGCCATTTTGACGAGT	94.12	0.014	Anopheles gambiae	Metazoa;Bilateria;Ecdysozoa;Arthropoda;Hexapoda;
dmo-miR-13a	dmo-mir-13a	mir-2	TGCGTAACTCTTCAAGGGGTTGTGAAATGTAGCCATTATCAAGTCATATCACAGCCATTTTGATGAGTTTCGTG	TATCACAGCCATTTTGATGAGT	94.74	0.001	Drosophila mojavensis	Metazoa;Bilateria;Ecdysozoa;Arthropoda;Hexapoda;
dmo-miR-2a	dmo-mir-2a-1	mir-2	GCTGAGCTCTCAAAGAGGCTGTGAAATGCATTTTGAAAGCTTTGCGAGCATATCACAGCCAGCTTTGATGAGCTTAGC	TATCACAGCCAGCTTTGATGAGC	95	0.057	Drosophila mojavensis	Metazoa;Bilateria;Ecdysozoa;Arthropoda;Hexapoda;
dgr-miR-13b	dgr-mir-13b-2	mir-2	TTGGCGCGTCAAATTGACTGTGAGCTATGTTGTTGCAGTTGTAATTCATATCACAGCCATTTTGACGAGTTTG	TATCACAGCCATTTTGACGAGT	94.12	0.014	Drosophila grimshawi	Metazoa;Bilateria;Ecdysozoa;Arthropoda;Hexapoda;
der-miR-2c	der-mir-2c	mir-2	TCGTATCTTACTTTCAATGTCATCAAAAAGGGCTGAAGAAAGATATTTCTGCATTTGAATCGTATCACAGCCAGCTTTGATGGGCATTGCAATGAGCATCGA	TATCACAGCCAGCTTTGATGGGC	95	0.057	Drosophila erecta	Metazoa;Bilateria;Ecdysozoa;Arthropoda;Hexapoda;
dwi-miR-2c	dwi-mir-2c	mir-2	TCTTACTTTCAATGTCATCAAAAAGGGCTGAAGAAAGATATTTTTGCATTTGAAGCGTATCACAGCCAGCTTTGATGGGCATTGCAATGAGCA	TATCACAGCCAGCTTTGATGGGC	95	0.057	Drosophila willistoni	Metazoa;Bilateria;Ecdysozoa;Arthropoda;Hexapoda;
dgr-miR-13a	dgr-mir-13a	mir-2	TGCGTAACTCTTCAAGGGGTTGTGAAATGTGGGTATTATCAAGTCATATCACAGCCATTTTGATGAGTTTCGTG	TATCACAGCCATTTTGATGAGT	94.74	0.001	Drosophila grimshawi	Metazoa;Bilateria;Ecdysozoa;Arthropoda;Hexapoda;
dpe-miR-13b	dpe-mir-13b-1	mir-2	CCATGTCGTTAAAATGTTTGTGACCTTATGTACTCTTGAATCATATCACAGCCATTTTGACGAGTTTGG	TATCACAGCCATTTTGACGAGT	94.12	0.014	Drosophila persimilis	Metazoa;Bilateria;Ecdysozoa;Arthropoda;Hexapoda;
dse-miR-2a	dse-mir-2a-1	mir-2	GCTGGGCTCTCAAAGTGGTTGTGAAATGCATTTCCGCTTTGCGCGGCATATCACAGCCAGCTTTGATGAGCTTAGC	TATCACAGCCAGCTTTGATGAGC	95	0.057	Drosophila sechellia	Metazoa;Bilateria;Ecdysozoa;Arthropoda;Hexapoda;
dpe-miR-2c	dpe-mir-2c	mir-2	TGGTATCCTTACTTTCAGTGTCATCAAAAATGGCTGAAGAAAGATATATTTGCATTTGAAGCGTATCACAGCCAGCTTTGATGGGCATTGCAATGAGCATCGA	TATCACAGCCAGCTTTGATGGGC	95	0.057	Drosophila persimilis	Metazoa;Bilateria;Ecdysozoa;Arthropoda;Hexapoda;
ame-miR-2	ame-mir-2-3	mir-2	AAATATCCCCGGACAAGGACATGCTTTTACCATCAAAGTTGGTTTGTCATAGAGATCGACTATCACAGCCAGCTTTGATGAGCAAAATTGTGTCCGTCTA	TATCACAGCCAGCTTTGATGAGC	95	0.057	Apis mellifera	Metazoa;Bilateria;Ecdysozoa;Arthropoda;Hexapoda;
dse-miR-13a	dse-mir-13a	mir-2	TACGTAACTCCTCAAAGGGTTGTGAAATGTCGACTATTATCTACTCATATCACAGCCATTTTGATGAGTTTCGTG	TATCACAGCCATTTTGATGAGT	94.74	0.001	Drosophila sechellia	Metazoa;Bilateria;Ecdysozoa;Arthropoda;Hexapoda;
dpe-miR-2a	dpe-mir-2a-1	mir-2	GCTGGGCTCACAAAGTGGTTGTGAAATGCATTTTGCTTTGCCCGCATATCACAGCCAGCTTTGATGAGCTCGGC	TATCACAGCCAGCTTTGATGAGC	95	0.057	Drosophila persimilis	Metazoa;Bilateria;Ecdysozoa;Arthropoda;Hexapoda;
dse-miR-13b	dse-mir-13b-1	mir-2	CCATGTCGTTAAAATGTTTGTGAACTTATGTATTCGCAATCATATCACAGCCATTTTGACGAGTTTGG	TATCACAGCCATTTTGACGAGT	94.12	0.014	Drosophila sechellia	Metazoa;Bilateria;Ecdysozoa;Arthropoda;Hexapoda;
dwi-miR-13b	dwi-mir-13b-2	mir-2	GCGTCAAAATGACTGTGAGCTATGTTAACCGGTCAGAAATTCATATCACAGCCATTTTGACGAGTTC	TATCACAGCCATTTTGACGAGT	94.12	0.014	Drosophila willistoni	Metazoa;Bilateria;Ecdysozoa;Arthropoda;Hexapoda;
dme-miR-2a	dme-mir-2a-2	mir-2	ATCTAAGCCTCATCAAGTGGTTGTGATATGGATACCCAACGCATATCACAGCCAGCTTTGATGAGCTAGGAT	TATCACAGCCAGCTTTGATGAGC	95	0.057	Drosophila melanogaster	Metazoa;Bilateria;Ecdysozoa;Arthropoda;Hexapoda;
dse-miR-2c	dse-mir-2c	mir-2	TCGTATCTTACTTTCAATGTCATCAAAAAGGGCTGAAGAAAGATATTTCTGCATTTGAATCGTATCACAGCCAGCTTTGATGGGCATTGCAATGAGCAGCGA	TATCACAGCCAGCTTTGATGGGC	95	0.057	Drosophila sechellia	Metazoa;Bilateria;Ecdysozoa;Arthropoda;Hexapoda;
dwi-miR-2a	dwi-mir-2a-1	mir-2	GCTGAGCTCACAAAGTGGTTGTGAAATGCATTATTTGCTTTATCCAGCATATCACAGCCAGCTTTGATGAGCTCTGC	TATCACAGCCAGCTTTGATGAGC	95	0.057	Drosophila willistoni	Metazoa;Bilateria;Ecdysozoa;Arthropoda;Hexapoda;
dps-miR-2a	dps-mir-2a-2	mir-2	ATCTAAGCCTCATCAAGTGGTTGTGATATGGATACCCAACGCATATCACAGCCAGCTTTGATGAGCTAGGAT	TATCACAGCCAGCTTTGATGAGC	95	0.057	Drosophila pseudoobscura	Metazoa;Bilateria;Ecdysozoa;Arthropoda;Hexapoda;
dps-miR-2c	dps-mir-2c	mir-2	TGGTATCCTTACTTTCAGTGTCATCAAAAATGGCTGAAGAAAGATATATTTGCATTTGAAGCGTATCACAGCCAGCTTTGATGGGCATTGCAATGAGCATCGA	TATCACAGCCAGCTTTGATGGGC	95	0.057	Drosophila pseudoobscura	Metazoa;Bilateria;Ecdysozoa;Arthropoda;Hexapoda;
dps-miR-13a	dps-mir-13a	mir-2	TACGTAACCCATCAAACGGTTGTGAAATGTTGCATTTATCAAATCATATCACAGCCATTTTGATGAGTTTCGTG	TATCACAGCCATTTTGATGAGT	94.74	0.001	Drosophila pseudoobscura	Metazoa;Bilateria;Ecdysozoa;Arthropoda;Hexapoda;
dme-miR-2c	dme-mir-2c	mir-2	TCGTATCTTACTTTCAATGTCATCAAAAAGGGCTGAAGAAAGATATTTCTGCATTTGAATCGTATCACAGCCAGCTTTGATGGGCATTGCAATGAGCAGCGA	TATCACAGCCAGCTTTGATGGGC	95	0.057	Drosophila melanogaster	Metazoa;Bilateria;Ecdysozoa;Arthropoda;Hexapoda;
dya-miR-13b	dya-mir-13b-1	mir-2	CCATGTCGTTAAAATGTTTGTGAACTTATGTATTCGCAATCATATCACAGCCATTTTGACGAGTTTGG	TATCACAGCCATTTTGACGAGT	94.12	0.014	Drosophila yakuba	Metazoa;Bilateria;Ecdysozoa;Arthropoda;Hexapoda;
dme-miR-13a	dme-mir-13a	mir-2	TACGTAACTCCTCAAAGGGTTGTGAAATGTCGACTATTATCTACTCATATCACAGCCATTTTGATGAGTTTCGTG	TATCACAGCCATTTTGATGAGT	94.74	0.001	Drosophila melanogaster	Metazoa;Bilateria;Ecdysozoa;Arthropoda;Hexapoda;
dsi-miR-13b	dsi-mir-13b-1	mir-2	CCATGTCGTTAAAATGTTTGTGAACTTATGTATTCGCAATCATATCACAGCCATTTTGACGAGTTTGG	TATCACAGCCATTTTGACGAGT	94.12	0.014	Drosophila simulans	Metazoa;Bilateria;Ecdysozoa;Arthropoda;Hexapoda;
bmo-miR-308	bmo-mir-308		CGTTTCCACGCGTGGTATTATTCTTGTGAATGTGTTTTAGCTACAATCACAGGATAATACTGCGAGTGGCGGTGTC	AATCACAGGATAATACTGCGAG			Bombyx mori	Metazoa;Bilateria;Ecdysozoa;Arthropoda;Hexapoda;
dpe-miR-308	dpe-mir-308	mir-308	CTCGCAGTATATTTTTGTGTTTTGTTGTGTCTGAAACGCAAATCACAGGATTATACTGTGAG	AATCACAGGATTATACTGTGAG	94.44	0.004	Drosophila persimilis	Metazoa;Bilateria;Ecdysozoa;Arthropoda;Hexapoda;
dmo-miR-308	dmo-mir-308	mir-308	CTCGCAGTATATTTTTGTGTTTTGTTTATTATAAAAATCAAATCACAGGATTATACTGTGAG	AATCACAGGATTATACTGTGAG	94.44	0.004	Drosophila mojavensis	Metazoa;Bilateria;Ecdysozoa;Arthropoda;Hexapoda;
dps-miR-308	dps-mir-308	mir-308	CTCGCAGTATATTTTTGTGTTTTGTTGTGTCTGAAACGCAAATCACAGGATTATACTGTGAG	AATCACAGGATTATACTGTGAG	94.44	0.004	Drosophila pseudoobscura	Metazoa;Bilateria;Ecdysozoa;Arthropoda;Hexapoda;
dsi-miR-308	dsi-mir-308	mir-308	CTCGCAGTATATTTTTGTGTTTTGTTTCGTTTTGCAACTCAAATCACAGGATTATACTGTGAG	AATCACAGGATTATACTGTGAG	94.44	0.004	Drosophila simulans	Metazoa;Bilateria;Ecdysozoa;Arthropoda;Hexapoda;
dya-miR-308	dya-mir-308	mir-308	CTCGCAGTATATTTTTGTGTTTTGTTTCCTTTTGCAACTCAAATCACAGGATTATACTGTGAG	AATCACAGGATTATACTGTGAG	94.44	0.004	Drosophila yakuba	Metazoa;Bilateria;Ecdysozoa;Arthropoda;Hexapoda;
dse-miR-308	dse-mir-308	mir-308	CTCGCAGTATATTTTTGTGTTTTGTTTCGTTTTGCAACTCAAATCACAGGATTATACTGTGAG	AATCACAGGATTATACTGTGAG	94.44	0.004	Drosophila sechellia	Metazoa;Bilateria;Ecdysozoa;Arthropoda;Hexapoda;
der-miR-308	der-mir-308	mir-308	CTCGCAGTATATTTTTGTGTTTTGTTTCGTTTTGCAAATCAAATCACAGGATTATACTGTGAG	AATCACAGGATTATACTGTGAG	94.44	0.004	Drosophila erecta	Metazoa;Bilateria;Ecdysozoa;Arthropoda;Hexapoda;
dme-miR-308	dme-mir-308	mir-308	CTCGCAGTATATTTTTGTGTTTTGTTTCGTTTTGCAATCCAAATCACAGGATTATACTGTGAG	AATCACAGGATTATACTGTGAG	94.44	0.004	Drosophila melanogaster	Metazoa;Bilateria;Ecdysozoa;Arthropoda;Hexapoda;
dan-miR-308	dan-mir-308	mir-308	CTCGCAGTATATTTTTGTGTTTTGTTTGGTTTGAAACTCAAATCACAGGATTATACTGTGAG	AATCACAGGATTATACTGTGAG	94.44	0.004	Drosophila ananassae	Metazoa;Bilateria;Ecdysozoa;Arthropoda;Hexapoda;
dwi-miR-308	dwi-mir-308	mir-308	CTCGCAGTATATTTTTGTGTTTTGTTCAATTTGTCAACTCAAATCACAGGATTATACTGTGAG	AATCACAGGATTATACTGTGAG	94.44	0.004	Drosophila willistoni	Metazoa;Bilateria;Ecdysozoa;Arthropoda;Hexapoda;
dgr-miR-308	dgr-mir-308	mir-308	CTCGCAGTATATTTTTGTGTTTTGTTTATTTTTGAAAATCAAATCACAGGATTATACTGTGAG	AATCACAGGATTATACTGTGAG	94.44	0.004	Drosophila grimshawi	Metazoa;Bilateria;Ecdysozoa;Arthropoda;Hexapoda;
dvi-miR-308	dvi-mir-308	mir-308	CTCGCAGTATACTTTTGTGTTTTGTTTATTTTGAAAATCAAATCACAGGATTATACTGTGAG	AATCACAGGATTATACTGTGAG	94.44	0.004	Drosophila virilis	Metazoa;Bilateria;Ecdysozoa;Arthropoda;Hexapoda;
bmo-miR-965	bmo-mir-965		ATATAAATGGCTGCATAGCTAAACGGGAGAAGCTATAGCGCTATATGTCAATATTAAAATCATAAGCGTATAGCTTTTCCCCTTGGTTATGCATGCATATTCTC	TAAGCGTATAGCTTTTCCCCTT			Bombyx mori	Metazoa;Bilateria;Ecdysozoa;Arthropoda;Hexapoda;
bmo-miR-965	bmo-mir-965	mir-965	ATATAAATGGCTGCATAGCTAAACGGGAGAAGCTATAGCGCTATATGTCAATATTAAAATCATAAGCGTATAGCTTTTCCCCTTGGTTATGCATGCATATTCTC	TAAGCGTATAGCTTTTCCCCTT	100	7e-08	Bombyx mori	Metazoa;Bilateria;Ecdysozoa;Arthropoda;Hexapoda;
dme-miR-965	dme-mir-965	mir-965	GACAATATTGCTCAACATTTTGGGGGGTAAAACTGTACGTTATATGTGCCCTTCTGTGATATTCATAAGCGTATAGCTTTTCCCCTTAAAAGTTAGAGCTATTGCAA	TAAGCGTATAGCTTTTCCCCTT	100	7e-08	Drosophila melanogaster	Metazoa;Bilateria;Ecdysozoa;Arthropoda;Hexapoda;
aga-miR-965	aga-mir-965-2	mir-965	CGAAGTAAATCGACGAATTCTGAAAGGGGAATGCTGTACACTCTATGTGCTAAAAATATCCATAAGCGTATAGCTTTTCCCATTTAGCGTTCGTTGCGAGCAAA	TAAGCGTATAGCTTTTCCCATT	100	4e-06	Anopheles gambiae	Metazoa;Bilateria;Ecdysozoa;Arthropoda;Hexapoda;
tca-miR-965	tca-mir-965	mir-965	GGCGCGCTCCGATTGGACCCTGGGGTGGAAAGTTGTACCGCTGATGGTGATTTTTCTACACATAAGCGTATAGCTTTTCCCCTTTGGTTCCAATCACGACGATC	TAAGCGTATAGCTTTTCCCCTT	100	7e-08	Tribolium castaneum	Metazoa;Bilateria;Ecdysozoa;Arthropoda;Hexapoda;
bmo-miR-1926	bmo-mir-1926		GTGGCAGTTATTTCGTTTTAGAATCCAAACGCTTTGCCCAACTACTTGGCAACGGTAAAGCGTAGGAATTCTAAAGCAAAAAGGCTGCAT	AGGAATTCTAAAGCAAAAAGG			Bombyx mori	Metazoa;Bilateria;Ecdysozoa;Arthropoda;Hexapoda;
bmo-miR-1926	bmo-mir-1926	mir-927	GTGGCAGTTATTTCGTTTTAGAATCCAAACGCTTTGCCCAACTACTTGGCAACGGTAAAGCGTAGGAATTCTAAAGCAAAAAGGCTGCAT	AGGAATTCTAAAGCAAAAAGG	100	2e-07	Bombyx mori	Metazoa;Bilateria;Ecdysozoa;Arthropoda;Hexapoda;
bmo-miR-279c	bmo-mir-279c		TGATATTTGTGGGCGAGTTTGCTTCTGGTTCATGTTTTATATTGATCATGACTAGATCCATACTCGTCTGCAGCCATCAA	TGACTAGATCCATACTCGTCTG			Bombyx mori	Metazoa;Bilateria;Ecdysozoa;Arthropoda;Hexapoda;
der-miR-279	der-mir-279	mir-279	ATACTACTGTTTTTAGTGGGTGGGGGTCCAGTGTTTCACATTGATTTTCTTAGTATTTGTGACTAGATCCACACTCATTAATAACGGTAGTTC	TGACTAGATCCACACTCATTAA	94.12	0.016	Drosophila erecta	Metazoa;Bilateria;Ecdysozoa;Arthropoda;Hexapoda;
aga-miR-279	aga-mir-279	mir-279	TTCCTATCAGTGTAAATGGGTGTGAATCTAGTGATTTCACATGAATTTTCGATTGTGACTAGATCCACACTCATTAATGTTGTTTGGAA	TGACTAGATCCACACTCATTAA	94.12	0.016	Anopheles gambiae	Metazoa;Bilateria;Ecdysozoa;Arthropoda;Hexapoda;
dvi-miR-279	dvi-mir-279	mir-279	GTACTACTGTTTTTAGTGAGTGAGGGTCCAGTGTTTCACATTCGTTTTTTCAAGTATTTGTGACTAGATCCACACTCATTAACAACGGTAGTTC	TGACTAGATCCACACTCATTAA	94.12	0.016	Drosophila virilis	Metazoa;Bilateria;Ecdysozoa;Arthropoda;Hexapoda;
lgi-miR-279	lgi-mir-279	mir-279	GGCAGAGGTTAACCGATAAATGGGTGATTGTGAGTCTGGTGCATGTTCATGATGACGTCATGACTAGATCCACACTCATCCACAGAAGCGGGAAAAATCAT	TGACTAGATCCACACTCATCCA	94.12	0.016	Lottia gigantea	Metazoa;Bilateria;Lophotrochozoa;Molusca;
dmo-miR-279	dmo-mir-279	mir-279	GTACTACTGTTTTTAGTGAGTGAGGGTCCAGTGTTTCACATTGTTTGCTTAAGTATTTGTGACTAGATCCACACTCATTAAAAACGGTAGTTC	TGACTAGATCCACACTCATTAA	94.12	0.016	Drosophila mojavensis	Metazoa;Bilateria;Ecdysozoa;Arthropoda;Hexapoda;
dan-miR-279	dan-mir-279	mir-279	TACTACTGTTTTTAGTGGGTGAGGGTCCAGTGTTTCACATTGATTTCTGTATTTGTGACTAGATCCACACTCATTAATAACGGTAGTTC	TGACTAGATCCACACTCATTAA	94.12	0.016	Drosophila ananassae	Metazoa;Bilateria;Ecdysozoa;Arthropoda;Hexapoda;
tca-miR-279b	tca-mir-279b	mir-279	GGTAGTTATCCTAAAGTTTTTGATGGGTGAGGGTTTGGTGCATGTTTTATTTTAATCATGACTAGATCCACACTCATCCAAAAATTTGGTGT	TGACTAGATCCACACTCATCCA	94.12	0.016	Tribolium castaneum	Metazoa;Bilateria;Ecdysozoa;Arthropoda;Hexapoda;
dme-miR-279	dme-mir-279	mir-279	GGAATTCATACTACTGTTTTTAGTGGGTGGGGGTCCAGTGTTTCACATTGATTTTCTTAGTATTTGTGACTAGATCCACACTCATTAATAACGGTAGTTC	TGACTAGATCCACACTCATTAA	94.12	0.016	Drosophila melanogaster	Metazoa;Bilateria;Ecdysozoa;Arthropoda;Hexapoda;
dps-miR-279	dps-mir-279	mir-279	TCATACTACTGTTTTTAGTGAGTGAGGGTCCAGTGTTTCACATTGATTTTCTTAGTATTTGTGACTAGATCCACACTCATTAATAACGGTAGTTC	TGACTAGATCCACACTCATTAA	94.12	0.016	Drosophila pseudoobscura	Metazoa;Bilateria;Ecdysozoa;Arthropoda;Hexapoda;
dpe-miR-279	dpe-mir-279	mir-279	ATACTACTGTTTTTAGTGAGTGAGGGTCCAGTGTTTCACATTGATTTTCTTAGTATTTGTGACTAGATCCACACTCATTAATAACGGTAGTTC	TGACTAGATCCACACTCATTAA	94.12	0.016	Drosophila persimilis	Metazoa;Bilateria;Ecdysozoa;Arthropoda;Hexapoda;
ame-miR-279	ame-mir-279	mir-279	AGAAAATGAAAAAATTTCCTGAATTTGCCAAATGAGTGAAGGTCTAGTGCACAGAAAATGAAATTGTGACTAGATCCACACTCATTAAGTACGTTCAGGT	TGACTAGATCCACACTCATTAA	94.12	0.016	Apis mellifera	Metazoa;Bilateria;Ecdysozoa;Arthropoda;Hexapoda;
cap-miR-279	cap-mir-279	undef	CGTTTCGCTGTCGCCTTGAATGGCTGTGGATCAAGTCCATGTTAAGATTTCGAATTGTCATGACTAGATCCACACTCATCCAGGTTGGCGGCTAGCCCTTC	TGACTAGATCCACACTCATCC	94.12	0.016	Capitella sp. I	Metazoa;Bilateria;Lophotrochozoa;Annelida;
dwi-miR-279	dwi-mir-279	mir-279	TACTACTGTTTTTAGTGAGTGAGGGTCCAGTGTTTCACATTAAATATTTAGTATTTGTGACTAGATCCACACTCATTAATAACGGTAGTTC	TGACTAGATCCACACTCATTAA	94.12	0.016	Drosophila willistoni	Metazoa;Bilateria;Ecdysozoa;Arthropoda;Hexapoda;
dya-miR-279	dya-mir-279	mir-279	ATACTACTGTTTTTAGTGGGTGAGGGTCCAGTGCTTCACATTGATTTTCTTAGTATTTGTGACTAGATCCACACTCATTAATAACGGTAGTTC	TGACTAGATCCACACTCATTAA	94.12	0.016	Drosophila yakuba	Metazoa;Bilateria;Ecdysozoa;Arthropoda;Hexapoda;
ame-miR-996	ame-mir-996	undef	AAACAGATAATTCCATAGGCGAGTATGAATGTGGTGCACGTTTTGATTTATTTCGTGACTAGATACATACTCGTCTACGGTAATCTGTTTT	TGACTAGATACATACTCGTCT	95.24	6e-05	Apis mellifera	Metazoa;Bilateria;Ecdysozoa;Arthropoda;Hexapoda;
dsi-miR-279	dsi-mir-279	mir-279	ATACTGCTGTTTTTAGTGGGTGGGGGTCCAGTGTTTCACATTGATTTTCTTAGTATTTGTGACTAGATCCACACTCATTAATAACGGTAGTTC	TGACTAGATCCACACTCATTAA	94.12	0.016	Drosophila simulans	Metazoa;Bilateria;Ecdysozoa;Arthropoda;Hexapoda;
dgr-miR-279	dgr-mir-279	mir-279	GTATTACTGTTTTTAGTGGGTGAGGGTCCAGTGTTTCACATTGTTTATTTGTATTTGTGACTAGATCCACACTCATTAAAAACGGTAGTTC	TGACTAGATCCACACTCATTAA	94.12	0.016	Drosophila grimshawi	Metazoa;Bilateria;Ecdysozoa;Arthropoda;Hexapoda;
bmo-miR-279	bmo-mir-279	mir-279	ACGTCAATTTCTTTCGATGAGTGGAGGTTTAGTGCATGTTTATTTACACCATGACTAGATCCACACTCATCCATGGAAGTTGCGA	TGACTAGATCCACACTCAT	94.12	0.016	Bombyx mori	Metazoa;Bilateria;Ecdysozoa;Arthropoda;Hexapoda;
dse-miR-279	dse-mir-279	mir-279	ATACTGCTGTTTTTAGTGGGTGGGGGTCCAGTGTTTCACATTGATTTTCTTAGTATTTGTGACTAGATCCACACTCATTAATAACGGTAGTTC	TGACTAGATCCACACTCATTAA	94.12	0.016	Drosophila sechellia	Metazoa;Bilateria;Ecdysozoa;Arthropoda;Hexapoda;
tca-miR-279a	tca-mir-279a	mir-279	CTTGATGGGTTCGGGTCTAGTGGCACGGTTTTTTCAACTTCGTGACTAGATCCACACTCATTAAG	TGACTAGATCCACACTCATTAA	94.12	0.016	Tribolium castaneum	Metazoa;Bilateria;Ecdysozoa;Arthropoda;Hexapoda;
bmo-miR-278	bmo-mir-278		GTATCAAGTGCTACGCCCGGACGAACTTCCCAGCTCGGCCGACAATCAGGGGTCGGTGGGATCTTCGTCCGTTTGTATCGCTTATAC	TCGGTGGGATCTTCGTCCGTTT			Bombyx mori	Metazoa;Bilateria;Ecdysozoa;Arthropoda;Hexapoda;
dvi-miR-278	dvi-mir-278	mir-278	TTATGGTACGGTGCGACCGGATGATGGTTCACAACGACCGTGCATACTTTTAACTGGTCGGTGGGACTTTCGTCCGTTTGTAACGCCATTT	TCGGTGGGACTTTCGTCCGTTT	90.91	0.004	Drosophila virilis	Metazoa;Bilateria;Ecdysozoa;Arthropoda;Hexapoda;
dme-miR-278	dme-mir-278	mir-278	GTAATGGTACGGTGCGACCGGATGATGGTTCACAACGACCGTGTCATTTAAACGGGTCGGTGGGACTTTCGTCCGTTTGTAACGCCATTTGTCAACGA	TCGGTGGGACTTTCGTCCGTTT	90.91	0.004	Drosophila melanogaster	Metazoa;Bilateria;Ecdysozoa;Arthropoda;Hexapoda;
dmo-miR-278	dmo-mir-278	mir-278	TTATGGTACGGTGCGACCGGATGATGGTTCACAACGACCGTACAGTTTTTTCAACGGGTCGGTGGGACTTTCGTCCGTTTGTAACGCCATTT	TCGGTGGGACTTTCGTCCGTTT	90.91	0.004	Drosophila mojavensis	Metazoa;Bilateria;Ecdysozoa;Arthropoda;Hexapoda;
bmo-miR-278	bmo-mir-278	undef	GTATCAAGTGCTACGCCCGGACGAACTTCCCAGCTCGGCCGACAATCAGGGGTCGGTGGGATCTTCGTCCGTTTGTATCGCTTATAC	TCGGTGGGATCTTCGTCCGTTT	100	7e-08	Bombyx mori	Metazoa;Bilateria;Ecdysozoa;Arthropoda;Hexapoda;
der-miR-278	der-mir-278	mir-278	GTAATGGTACGGTGCGACCGGATGATGGTTCACAACGACCGTGTCCTTTAAACGGGTCGGTGGGACTTTCGTCCGTTTGTAACGCCATTTG	TCGGTGGGACTTTCGTCCGTTT	90.91	0.004	Drosophila erecta	Metazoa;Bilateria;Ecdysozoa;Arthropoda;Hexapoda;
ame-miR-278	ame-mir-278	mir-278	TCACGAGTAGTGTGTCCGGATGAGGTCTTCATCGACCGTGATTTAATTTCATAAGGTCGGTGGGACTTTCGTCCGTTTGCAAGACTCGAGGA	TCGGTGGGACTTTCGTCCGTTT	90.91	0.004	Apis mellifera	Metazoa;Bilateria;Ecdysozoa;Arthropoda;Hexapoda;
dpe-miR-278	dpe-mir-278	mir-278	GTAATGGTACGGTGCGACCGGACGATGGTTCACAACGACCGTGTCTCTTAAACTGGTCGGTGGGACTTTCGTCCGTTTGTAACGCCATTTG	TCGGTGGGACTTTCGTCCGTTT	90.91	0.004	Drosophila persimilis	Metazoa;Bilateria;Ecdysozoa;Arthropoda;Hexapoda;
dya-miR-278	dya-mir-278	mir-278	GTAATGGTACGGTGCGACCGGATGATGGTTCACAACGACCGTGTCCTTTAAACGGGTCGGTGGGACTTTCGTCCGTTTGTAACGCCATTTG	TCGGTGGGACTTTCGTCCGTTT	90.91	0.004	Drosophila yakuba	Metazoa;Bilateria;Ecdysozoa;Arthropoda;Hexapoda;
dps-miR-278	dps-mir-278	mir-278	GTAATGGTACGGTGCGACCGGACGATGGTTCACAACGACCGTGTCTCTTAAACTGGTCGGTGGGACTTTCGTCCGTTTGTAACGCCATTTGTCAGCGA	TCGGTGGGACTTTCGTCCGTTT	90.91	0.004	Drosophila pseudoobscura	Metazoa;Bilateria;Ecdysozoa;Arthropoda;Hexapoda;
dan-miR-278	dan-mir-278	mir-278	GTAATGGTACGGTGCGACCGGATGATGGTTCACAACGACCGTGTCCTTCGAACGGGTCGGTGGGACTTTCGTCCGTTTGTAACGCCATTTG	TCGGTGGGACTTTCGTCCGTTT	90.91	0.004	Drosophila ananassae	Metazoa;Bilateria;Ecdysozoa;Arthropoda;Hexapoda;
dse-miR-278	dse-mir-278	mir-278	GTAATGGTACGGTGCGACCGGATGATGGTTCACAACGACCGTGTCCTTTAAACGGGTCGGTGGGACTTTCGTCCGTTTGTAACGCCATTTG	TCGGTGGGACTTTCGTCCGTTT	90.91	0.004	Drosophila sechellia	Metazoa;Bilateria;Ecdysozoa;Arthropoda;Hexapoda;
dwi-miR-278	dwi-mir-278	mir-278	GTAATGGTACGGTGCGACCGGATGACGGTTCACAACGACCGTGTCAATTTTACTGGTCGGTGGGACTTTCGTCCGTTTGTAACGCCATTTG	TCGGTGGGACTTTCGTCCGTTT	90.91	0.004	Drosophila willistoni	Metazoa;Bilateria;Ecdysozoa;Arthropoda;Hexapoda;
dgr-miR-278	dgr-mir-278	mir-278	TGATGGTACGGTGCGACCGGATGACGGTTCACAACGACCGTGCTTATTTTTAACTGGTCGGTGGGACTTTCGTCCGTTTGTAACGCCATTTG	TCGGTGGGACTTTCGTCCGTTT	90.91	0.004	Drosophila grimshawi	Metazoa;Bilateria;Ecdysozoa;Arthropoda;Hexapoda;
aga-miR-278	aga-mir-278	mir-278	GGTACGGTACGGACGGACGATAGTCTTCAACGACCGTTCCGTTTGACACGAGGTCGGTGGGACTTTCGTCCGTTTGTAAGGCC	TCGGTGGGACTTTCGTCCGTTT	90.91	0.004	Anopheles gambiae	Metazoa;Bilateria;Ecdysozoa;Arthropoda;Hexapoda;
dsi-miR-278	dsi-mir-278	mir-278	GTAATGGTACGGTGCGACCGGATGATGGTTCACAACGACCGTGTCCTTTAAACGGGTCGGTGGGACTTTCGTCCGTTTGTAACGCCATTTG	TCGGTGGGACTTTCGTCCGTTT	90.91	0.004	Drosophila simulans	Metazoa;Bilateria;Ecdysozoa;Arthropoda;Hexapoda;
bmo-miR-133	bmo-mir-133		AAAGCGAGAGCGTTGTTCGCTTTAGCTGGTTGACTTCGGGTCAAATTGTCATTTTCATATCATTTGGTCCCCTTCAACCAGCTGTAGTTAACATCTGCTTT	TTGGTCCCCTTCAACCAGCTGT			Bombyx mori	Metazoa;Bilateria;Ecdysozoa;Arthropoda;Hexapoda;
mml-miR-133b	mml-mir-133b	mir-133	CCTCAGAAGAAAGATGCCCCCTGCTCTGGCTGGTCAAACGGAACCAAGTCCGTCTTCCTGAGAGGTTTGGTCCCCTTCAACCAGCTACAGCAGGGCTGGCAATTCCCAGTCCTTGGAGA	TTTGGTCCCCTTCAACCAGCTA	100	1e-06	Macaca mulatta	Metazoa;Bilateria;Deuterostoma;Chordata;Vertebrata;Mammalia;Primates;Cercopithecidae;
dre-miR-133c	dre-mir-133c	mir-133	GAAACACGGCTTAGTTGCTGGTAAAACGGAACCAAGTCGGGTGTTTGCGAGAGGTTTGGTCCCTTTCAACCAGCTACTGCGCCGTGAATTC	TTTGGTCCCTTTCAACCAGCTA	95	0.0003	Danio rerio	Metazoa;Bilateria;Deuterostoma;Chordata;Vertebrata;Pisces;
xtr-miR-133d	xtr-mir-133d	mir-133	CTGGTTGCGGCTGGTGAAAAGGAACCACATCAACCCAGAAAAAGGATTTGGTCCCCTTCAACCAGCCGCAACTGGT	TTGGTCCCCTTCAACCAGCCGC	100	4e-06	Xenopus tropicalis	Metazoa;Bilateria;Deuterostoma;Chordata;Vertebrata;Amphibia;
spu-miR-133	spu-mir-133	mir-133	TCCGGAAAATGTAGCGCTTTAGCTGGTAAACGGGAACCAAATCGTGAAGTAAATGCGGATTTGGTCCCCTTCAACCAGCCGTAGCACTGCATTCTAGACAA	TTTGGTCCCCTTCAACCAGCCGT	100	4e-06	Strongylocentrotus purpuratus	Metazoa;Bilateria;Deuterostoma;Echinodermata;
csa-miR-133	csa-mir-133	undef	TGAGTAAAAAAAACACTGCTTGTGACGGTTGTTGGTAAAGAGGATCGAACCTGGAAAATGATGGTTTGGTCCCCTTCAACCAGCTACCGATGCAACGCACG	TTGGTCCCCTTCAACCAGCTA	100	1e-06	Ciona savignyi	Metazoa;Bilateria;Deuterostoma;Chordata;Urochordata;
cfa-miR-133c	cfa-mir-133c	mir-133	AATGCTTTGCTAAAGCTGGTAAAATGGAACCAAATCAACTGTTCAATGGATTTGGTCCCCTTCAACCAGCTGTAGCTGTGCATTGA	TTGGTCCCCTTCAACCAGCTG	100	3e-07	Canis familiaris	Metazoa;Bilateria;Deuterostoma;Chordata;Vertebrata;Mammalia;Carnivora;
der-miR-133	der-mir-133	mir-133	TGCAACGCTGTGTGTAGCTGGTTGACATCGGGTCAGATCTGTTTTCCTAGCATTTGGTCCCCTTCAACCAGCTGTAGCCAGTGGTTGAT	TTGGTCCCCTTCAACCAGCTGT	100	7e-08	Drosophila erecta	Metazoa;Bilateria;Ecdysozoa;Arthropoda;Hexapoda;
xtr-miR-133c	xtr-mir-133c	mir-133	AATGCTTTGCTAAAGCTGGTAAAATGGAACCAAATCAACTGTTGAATGGATTTGGTCCCCTTCAACCAGCTGCAGCTGTGCATTGA	TTGGTCCCCTTCAACCAGCTGC	100	3e-07	Xenopus tropicalis	Metazoa;Bilateria;Deuterostoma;Chordata;Vertebrata;Amphibia;
ppy-miR-133a	ppy-mir-133a	mir-133	ACAATGCTTTGCTAGAGCTGGTAAAATGGAACCAAATCGCCTCTTCAATGGATTTGTCCCCTTCAACCAGCTGTAGCTATGCATTGA	TTGTCCCCTTCAACCAGCTGT	100	4e-06	Pongo pygmaeus	Metazoa;Bilateria;Deuterostoma;Chordata;Vertebrata;Mammalia;Primates;Hominidae;
bta-miR-133a	bta-mir-133a-1	mir-133	TGGGACCGAATGCTTTGCTAAAGCTGGTAAAATGGAACCAAATCAACTGTTCGATGGATTTGGTCCCCTTCAACCAGCTGTAGCTGCGCATTGAT	TTTGGTCCCCTTCAACCAGCTG	100	3e-07	Bos taurus	Metazoa;Bilateria;Deuterostoma;Chordata;Vertebrata;Mammalia;Ruminantia;
age-miR-133a	age-mir-133a	mir-133	ACAATGCTTTGCTAGAGCTGGTAAAATGGAACCAAATCGCCTCTTCAATGGATTTGGTCCCCTTCAACCAGCTGTAGCTATGCATTGA	TTGGTCCCCTTCAACCAGCTGT	100	7e-08	Ateles geoffroyi	Metazoa;Bilateria;Deuterostoma;Chordata;Vertebrata;Mammalia;Primates;Atelidae;
dre-miR-133b	dre-mir-133b	mir-133	CACGCCTTGCTGTGGCTGGTCAAATGGAACCAAGTCAGGTGTTTCTGCGAGGTTTGGTCCCCTTCAACCAGCTACTGCGTCGTG	TTTGGTCCCCTTCAACCAGCTA	100	1e-06	Danio rerio	Metazoa;Bilateria;Deuterostoma;Chordata;Vertebrata;Pisces;
ame-miR-133	ame-mir-133	mir-133	TAATGTTAAGCTTAGCTGGTTGAACACGGGTCAAATATATCGCACGATTGACGCATTTGGTCCCCTTCAACCAGCTGTAGTTGACATTA	TTGGTCCCCTTCAACCAGCTGT	100	7e-08	Apis mellifera	Metazoa;Bilateria;Ecdysozoa;Arthropoda;Hexapoda;
dan-miR-133	dan-mir-133	mir-133	TGCAACGCTGTATGTAGCTGGTTGACATCGGGTCAGATCTATCTTTTCAAGCATTTGGTCCCCTTCAACCAGCTGTAGCAGTGGTTGAT	TTGGTCCCCTTCAACCAGCTGT	100	7e-08	Drosophila ananassae	Metazoa;Bilateria;Ecdysozoa;Arthropoda;Hexapoda;
mml-miR-133c	mml-mir-133c	mir-133	GGGAGCCAAATGCTTTGCTAGAGCTGGTAAAATGGAACCAAATCGACTGTCCAATGGATTTGGTCCCCTTCAACCAGCTGTAGCTGTGCATTGATGGCGCCG	TTTGGTCCCCTTCAACCAGCTG	100	3e-07	Macaca mulatta	Metazoa;Bilateria;Deuterostoma;Chordata;Vertebrata;Mammalia;Primates;Cercopithecidae;
rno-miR-133b	rno-mir-133b	mir-133	CCCTGCTCTGGCTGGTCAAACGGAACCAAGTCCGTCTTCCTGAGAGGTTTGGTCCCCTTCAACCAGCTACAGCAGGGCTGGCAA	TTTGGTCCCCTTCAACCAGCTA	100	1e-06	Rattus norvegicus	Metazoa;Bilateria;Deuterostoma;Chordata;Vertebrata;Mammalia;Rodentia;
gga-miR-133a	gga-mir-133a-2	mir-133	GTGAGGCCAAATGCTTTGCTAAAGCTGGTAAAATGGAACCAAATCAACTGTTCAATGGATTTGGTCCCCTTCAACCAGCTGTAGCTGTGCATTGAT	TTGGTCCCCTTCAACCAGCTGT	100	7e-08	Gallus gallus	Metazoa;Bilateria;Deuterostoma;Chordata;Vertebrata;Aves;
dps-miR-133	dps-mir-133	mir-133	TACAACGGCTGTATGTAGCTGGTTGACATCGGGTCAGATCTATTTTATCAAGTATTTGGTCCCCTTCAACCAGCTGTATCAGTGGTTGATTCCAAC	TTGGTCCCCTTCAACCAGCTGT	100	7e-08	Drosophila pseudoobscura	Metazoa;Bilateria;Ecdysozoa;Arthropoda;Hexapoda;
lla-miR-133a	lla-mir-133a	mir-133	ACAATGCTTTGCTAGAGCTGGTAAAATGGAACCAAATCGCCTCTTCAATGGATTTGGTCCCCTTCAACCAGCTGTAGCTATGCATTGA	TTGGTCCCCTTCAACCAGCTGT	100	7e-08	Lagothrix lagotricha	Metazoa;Bilateria;Deuterostoma;Chordata;Vertebrata;Mammalia;Primates;Atelidae;
dgr-miR-133	dgr-mir-133	mir-133	TACAACGCTGTATGTAGCTGGTTGACATCGGGTCAGATCTATTTATTCGAGTATTTGGTCCCCTTCAACCAGCTGTAGCAGTGGTTGAT	TTGGTCCCCTTCAACCAGCTGT	100	7e-08	Drosophila grimshawi	Metazoa;Bilateria;Ecdysozoa;Arthropoda;Hexapoda;
oan-miR-133b	oan-mir-133b	mir-133	CGGCTGAACCCTGCTCTGGCTGGTCAAACGGAACCAAGTCCGTCTGCCTGAGAGGTTTGGTCCCCTTCAACCAGCTACAGCGGGGCCGACATCGTCCG	TTTGGTCCCCTTCAACCAGCTA	100	1e-06	Ornithorhynchus anatinus	Metazoa;Bilateria;Deuterostoma;Chordata;Vertebrata;Mammalia;Prototheria;
cfa-miR-133b	cfa-mir-133b	mir-133	CCCTGCTCTGGCTGGTCAAACGGAACCAAGTCCGTCTTCCTGAGAGGTTTGGTCCCCTTCAACCAGCTACAGCAGGGCTGGCAA	TTTGGTCCCCTTCAACCAGCTA	100	1e-06	Canis familiaris	Metazoa;Bilateria;Deuterostoma;Chordata;Vertebrata;Mammalia;Carnivora;
tni-miR-133	tni-mir-133	mir-133	TGACTCCACAATGCTTTGCTAAAGCTGGTAAAATGGAACCAAATCACCTCTTGAATGGATTTGGTCCCCTTCAACCAGCTGTAGCTA	TTTGGTCCCCTTCAACCAGCTG	100	3e-07	Tetraodon nigroviridis	Metazoa;Bilateria;Deuterostoma;Chordata;Vertebrata;Pisces;
fru-miR-133	fru-mir-133	mir-133	AAATGCTTTGCTAAAGCTGGTAAAATGGAACCAAATCACCTGTTGAATGGATTTGGTCCCCTTCAACCAGCTGTAGCTGCGCATTGAT	TTTGGTCCCCTTCAACCAGCTG	100	3e-07	Fugu rubripes	Metazoa;Bilateria;Deuterostoma;Chordata;Vertebrata;Pisces;
bfl-miR-133	bfl-mir-133	mir-133	AGTATCAGGGATGCTGTGCTAAAGCTGGTACATTGGAACCAAATCAACTCCTCAATGGATTTGGTCCCCTTCAACCAGCTGTAGCATTGCACTTTTCAAGC	TGGTCCCCTTCAACCAGCTGTA	100	3e-07	Branchiostoma floridae	Metazoa;Bilateria;Deuterostoma;Chordata;Cephalochordata;
oan-miR-133a	oan-mir-133a	mir-133	GGCCTTCGGCAATGCTTTGCTAAAGCTGGTAAAATGGAACCAAATCACCTCTTCAATGGATTTGGTCCCCTTCAACCAGCTGTAGCTATGCATTGAACACC	TTGGTCCCCTTCAACCAGCTGT	100	7e-08	Ornithorhynchus anatinus	Metazoa;Bilateria;Deuterostoma;Chordata;Vertebrata;Mammalia;Prototheria;
cfa-miR-133a	cfa-mir-133a	mir-133	CAATGCTTTGCTAGAGCTGGTAAAATGGAACCAAATCGCCTCTTCAATGGATTTGGTCCCCTTCAACCAGCTGTAGCTATGCATTGA	TTGGTCCCCTTCAACCAGCTGT	100	7e-08	Canis familiaris	Metazoa;Bilateria;Deuterostoma;Chordata;Vertebrata;Mammalia;Carnivora;
ssc-miR-133a	ssc-mir-133a	mir-133	CGGGACCCAAATGCTTTGCTAAAGCTGGTAAAATGGAACCAAATCAACTGTTGAATGGATTTGGTCCCCTTCAACCAGCTGTAGCTGCGCATTGACAGCGCCG	TTGGTCCCCTTCAACCAGCTG	100	3e-07	Sus scrofa	Metazoa;Bilateria;Deuterostoma;Chordata;Vertebrata;Mammalia;Suina;
dse-miR-133	dse-mir-133	mir-133	CTGCAACGCTGTGTGTAGCTGGTTGACATCGGGTCAGATCTGTTTTTTAAGCATTTGGTCCCCTTCAACCAGCTGTAGCCAGTGGTTGCTG	TTGGTCCCCTTCAACCAGCTGT	100	7e-08	Drosophila sechellia	Metazoa;Bilateria;Ecdysozoa;Arthropoda;Hexapoda;
dsi-miR-133	dsi-mir-133	mir-133	CTGCAACGCTGTGTGTAGCTGGTTGACATCGGGTCAGATCTGTTTTTTAAGCATTTGGTCCCCTTCAACCAGCTGTAGCCAGTGGTTGCTG	TTGGTCCCCTTCAACCAGCTGT	100	7e-08	Drosophila simulans	Metazoa;Bilateria;Ecdysozoa;Arthropoda;Hexapoda;
dwi-miR-133	dwi-mir-133	mir-133	TACAACACTGAATGTAGCTGGTTGACATCGGGTCAGATCTATTTATTTGAAGCATTTGGTCCCCTTCAACCAGCTGTAGCAGTGGTTGAT	TTGGTCCCCTTCAACCAGCTGT	100	7e-08	Drosophila willistoni	Metazoa;Bilateria;Ecdysozoa;Arthropoda;Hexapoda;
hsa-miR-133b	hsa-mir-133b	mir-133	CCTCAGAAGAAAGATGCCCCCTGCTCTGGCTGGTCAAACGGAACCAAGTCCGTCTTCCTGAGAGGTTTGGTCCCCTTCAACCAGCTACAGCAGGGCTGGCAATGCCCAGTCCTTGGAGA	TTTGGTCCCCTTCAACCAGCTA	100	1e-06	Homo sapiens	Metazoa;Bilateria;Deuterostoma;Chordata;Vertebrata;Mammalia;Primates;Hominidae;
dre-miR-133a	dre-mir-133a-1	mir-133	CATCAAACCACAATGCTTTGCTAAAGCTGGTAAAATGGAACCAAATCACCTCTTCAATGGATTTGGTCCCCTTCAACCAGCTGTAGCTATGCTTTGATG	TTTGGTCCCCTTCAACCAGCTG	100	3e-07	Danio rerio	Metazoa;Bilateria;Deuterostoma;Chordata;Vertebrata;Pisces;
bmo-miR-133	bmo-mir-133	mir-133	AAAGCGAGAGCGTTGTTCGCTTTAGCTGGTTGACTTCGGGTCAAATTGTCATTTTCATATCATTTGGTCCCCTTCAACCAGCTGTAGTTAACATCTGCTTT	TTGGTCCCCTTCAACCAGCTGT	100	7e-08	Bombyx mori	Metazoa;Bilateria;Ecdysozoa;Arthropoda;Hexapoda;
ppa-miR-133a	ppa-mir-133a	mir-133	ACAATGCTTTGCTAGAGCTGGTAAAATGGAACCAAATCGCCTCTTCAATGGATTTGGTCCCCTTCAACCAGCTGTAGCTATGCATTGA	TTGGTCCCCTTCAACCAGCTGT	100	7e-08	Pan paniscus	Metazoa;Bilateria;Deuterostoma;Chordata;Vertebrata;Mammalia;Primates;Hominidae;
aga-miR-133	aga-mir-133	mir-133	TGTTGACGCAATATTTTCCCTTTGCGAATGCATTTGGTCCCCTTCAACCAGCTGTAGCAGTGATTGCAATCAACAGT	TTGGTCCCCTTCAACCAGCTGT	100	7e-08	Anopheles gambiae	Metazoa;Bilateria;Ecdysozoa;Arthropoda;Hexapoda;
dmo-miR-133	dmo-mir-133	mir-133	CAACGCTGTGTGTAGTTGGTTGACATCGGGTCAGATCTGTTTTTCGAGAATTTGGTCCCCTTCAACCAGCTGTAGCAGTGGTTGAT	TTGGTCCCCTTCAACCAGCTGT	100	7e-08	Drosophila mojavensis	Metazoa;Bilateria;Ecdysozoa;Arthropoda;Hexapoda;
dya-miR-133	dya-mir-133	mir-133	TGCAACGCTGTGTGTAGCTGGTTGACATCGGGTCAGATCTGTTTTTCCAAGCATTTGGTCCCCTTCAACCAGCTGTAGCCAGTGGTTGAT	TTGGTCCCCTTCAACCAGCTGT	100	7e-08	Drosophila yakuba	Metazoa;Bilateria;Ecdysozoa;Arthropoda;Hexapoda;
hsa-miR-133a	hsa-mir-133a-2	mir-133	GGGAGCCAAATGCTTTGCTAGAGCTGGTAAAATGGAACCAAATCGACTGTCCAATGGATTTGGTCCCCTTCAACCAGCTGTAGCTGTGCATTGATGGCGCCG	TTTGGTCCCCTTCAACCAGCTG	100	3e-07	Homo sapiens	Metazoa;Bilateria;Deuterostoma;Chordata;Vertebrata;Mammalia;Primates;Hominidae;
dpe-miR-133	dpe-mir-133	mir-133	TACAACGGCTGTATGTAGCTGGTTGACATCGGGTCAGATCTATTTTATCAAGTATTTGGTCCCCTTCAACCAGCTGTATCAGTGGTTGAT	TTGGTCCCCTTCAACCAGCTGT	100	7e-08	Drosophila persimilis	Metazoa;Bilateria;Ecdysozoa;Arthropoda;Hexapoda;
ptr-miR-133a	ptr-mir-133a-2	mir-133	GGAGCCAAATGCTTTGCTAGAGCTGGTAAAATGGAACCAAATCGACTGTCCAATGGATTTGGTCCCCTTCAACCAGCTGTAGCTGTGCATTGATGGCGCCG	TTTGGTCCCCTTCAACCAGCTG	100	3e-07	Pan troglodytes	Metazoa;Bilateria;Deuterostoma;Chordata;Vertebrata;Mammalia;Primates;Hominidae;
dvi-miR-133	dvi-mir-133	mir-133	CAACGCTGTGTGTAGTTGGTTGACATCGGGTCAGATCTATTTCTGAAAGCATTTGGTCCCCTTCAACCAGCTGTAGCAGTGGTTGAA	TTGGTCCCCTTCAACCAGCTGT	100	7e-08	Drosophila virilis	Metazoa;Bilateria;Ecdysozoa;Arthropoda;Hexapoda;
ptr-miR-133b	ptr-mir-133b	mir-133	CTCAGAAGAAAGATGCCCCCTGCTCTGGCTGGTCAAACGGAACCAAGTCCGTCTTCCTGAGAGGTTTGGTCCCCTTCAACCAGCTACAGCAGGGCTGGCAATGCCCAGTCCTTGGAGA	TTTGGTCCCCTTCAACCAGCTA	100	1e-06	Pan troglodytes	Metazoa;Bilateria;Deuterostoma;Chordata;Vertebrata;Mammalia;Primates;Hominidae;
mne-miR-133a	mne-mir-133a	mir-133	ACAATGCTTTGCTAGAGCTGGTAAAATGGAACCAAATCGCCTCTTCAATGGATTTGGTCCCCTTCAACCAGCTGTAGCTATGCATTGA	TTGGTCCCCTTCAACCAGCTGT	100	7e-08	Macaca nemestrina	Metazoa;Bilateria;Deuterostoma;Chordata;Vertebrata;Mammalia;Primates;Cercopithecidae;
dme-miR-133	dme-mir-133	mir-133	ACCTGCAACACTGTGTGTAGCTGGTTGACATCGGGTCAGATCTGTTTTTCAAGCATTTGGTCCCCTTCAACCAGCTGTAGCCAGTGGTTGATGACAAC	TTGGTCCCCTTCAACCAGCTGT	100	7e-08	Drosophila melanogaster	Metazoa;Bilateria;Ecdysozoa;Arthropoda;Hexapoda;
mml-miR-133a	mml-mir-133a	mir-133	ACAATGCTTTGCTAGAGCTGGTAAAATGGAACCAAATCGCCTCTTCAATGGATTTGTCCCCTTCAACCAGCTGTAGCTATGCATTGA	TTGTCCCCTTCAACCAGCTGT	100	4e-06	Macaca mulatta	Metazoa;Bilateria;Deuterostoma;Chordata;Vertebrata;Mammalia;Primates;Cercopithecidae;
lgi-miR-133	lgi-mir-133	mir-133	TGTCTGTAGCTGGTTGAAATTGGGCCAAATTAGAAAAAGGTCAAGCATTTGGTCCCCTTCAACCAGCTGTAGTTG	TTGGTCCCCTTCAACCAGCTGT	100	7e-08	Lottia gigantea	Metazoa;Bilateria;Lophotrochozoa;Molusca;
sko-miR-133	sko-mir-133	mir-133	TGCAATTGAGATGTGGTGCTGAAGCTGGTAAATCGGAACCAAATCATATTACAAATGGATTTGGTCCCCTTCAACCAGCTGTAGCATGGCATTCAAACCAA	TTGGTCCCCTTCAACCAGCTGT	100	7e-08	Saccoglossus kowalevskii	Metazoa;Bilateria;Deuterostoma;Hemichordata;
sla-miR-133a	sla-mir-133a	mir-133	ACAATGCTTTGCTAGAGCTGGTAAAATGGAACCAAATCGCCTCTTCAATGGATTTGGTCCCCTTCAACCAGCTGTAGCTATGCATTGA	TTGGTCCCCTTCAACCAGCTGT	100	7e-08	Saguinus labiatus	Metazoa;Bilateria;Deuterostoma;Chordata;Vertebrata;Mammalia;Primates;Cebidae;
tca-miR-133	tca-mir-133	mir-133	GCAATGTGCAGCTTTAGCTGGTTGAATCCGGGTCAAATTGTAAATGCTATTTGGTCCCCTTCAACCAGCTGTGGTTGACATTGC	TTGGTCCCCTTCAACCAGCTGT	100	7e-08	Tribolium castaneum	Metazoa;Bilateria;Ecdysozoa;Arthropoda;Hexapoda;
ggo-miR-133a	ggo-mir-133a	mir-133	ACAATGCTTTGCTAGAGCTGGTAAAATGGAACCAAATCGCCTCTTCAATGGATTTGGTCCCCTTCAACCAGCTGTAGCTATGCATTGA	TTGGTCCCCTTCAACCAGCTGT	100	7e-08	Gorilla gorilla	Metazoa;Bilateria;Deuterostoma;Chordata;Vertebrata;Mammalia;Primates;Hominidae;
mdo-miR-133a	mdo-mir-133a	mir-133	CAATGCTTTGCTAAAGCTGGTAAAATGGAACCAAATCACCTATTCAATGGATTTGGTCCCCTTCAACCAGCTGTAGCTATGCATTGA	TTGGTCCCCTTCAACCAGCTGT	100	7e-08	Monodelphis domestica	Metazoa;Bilateria;Deuterostoma;Chordata;Vertebrata;Mammalia;Metatheria;
oan-miR-133c	oan-mir-133c	mir-133	GTTGGCCAGCTGCTGGGGCTGGTCAAAAGGAACCAGATCGCCTCTCCACCTGATTTGGTCCCCTTCAACCGGCTGCAGCGGGTTGCCGGC	TTTGGTCCCCTTCAACCGGCTG	95.24	6e-05	Ornithorhynchus anatinus	Metazoa;Bilateria;Deuterostoma;Chordata;Vertebrata;Mammalia;Prototheria;
cin-miR-133	cin-mir-133	mir-133	AGAAAACATTGCGGGTGTCGGTCGTTGGTAAAGTGGAATCAAACCTTACGGTTTTAGTCCATGGTTTGGTCCCCTTCAACCAGCTGCTGCTACCACGCACA	TTGGTCCCCTTCAACCAGCTG	100	3e-07	Ciona intestinalis	Metazoa;Bilateria;Deuterostoma;Chordata;Urochordata;
rno-miR-133a	rno-mir-133a	mir-133	CAATGCTTTGCTAAAGCTGGTAAAATGGAACCAAATCGCCTCTTCAATGGATTTGGTCCCCTTCAACCAGCTGTAGCTATGCATTGA	TTTGGTCCCCTTCAACCAGCTG	100	3e-07	Rattus norvegicus	Metazoa;Bilateria;Deuterostoma;Chordata;Vertebrata;Mammalia;Rodentia;
gga-miR-133b	gga-mir-133b	mir-133	CTCTGCTCTGGCTGGTCAAACGGAACCAAGCCCGTCTTCTTCGGAGGTTTGGTCCCCTTCAACCAGCTATAGCAGTGTTGAAAA	TTGGTCCCCTTCAACCAGCTA	100	1e-06	Gallus gallus	Metazoa;Bilateria;Deuterostoma;Chordata;Vertebrata;Aves;
mmu-miR-133b	mmu-mir-133b	mir-133	CCTCCAAAGGGAGTGGCCCCCTGCTCTGGCTGGTCAAACGGAACCAAGTCCGTCTTCCTGAGAGGTTTGGTCCCCTTCAACCAGCTACAGCAGGGCTGGCAAAGCTCAATATTTGGAGA	TTTGGTCCCCTTCAACCAGCTA	100	1e-06	Mus musculus	Metazoa;Bilateria;Deuterostoma;Chordata;Vertebrata;Mammalia;Rodentia;
bta-miR-133b	bta-mir-133b	mir-133	CCCTGCTCTGGCTGGTCAAACGGAACCAAGTCCGTCTTCCTGAGAGGTTTGGTCCCCTTCAACCAGCTACAGCAGGGCTGGCAA	TTTGGTCCCCTTCAACCAGCTA	100	1e-06	Bos taurus	Metazoa;Bilateria;Deuterostoma;Chordata;Vertebrata;Mammalia;Ruminantia;
mmu-miR-133a	mmu-mir-133a-2	mir-133	AGAAGCCAAATGCTTTGCTGAAGCTGGTAAAATGGAACCAAATCAGCTGTTGGATGGATTTGGTCCCCTTCAACCAGCTGTAGCTGCGCATTGATCACGCCGCA	TTTGGTCCCCTTCAACCAGCTG	100	3e-07	Mus musculus	Metazoa;Bilateria;Deuterostoma;Chordata;Vertebrata;Mammalia;Rodentia;
cap-miR-133	cap-mir-133	mir-133	TCGTAGCGCACGCCGTAGCTGGTTGAAACTGGGTCAAATTGTGCGCTGCTTGCGGTTCATTTGGTCCCCTTCAACCAGCTGTGGGTGCGCGCCACTCGCTA	TTGGTCCCCTTCAACCAGCTGT	100	7e-08	Capitella sp. I	Metazoa;Bilateria;Lophotrochozoa;Annelida;
xtr-miR-133a	xtr-mir-133a	mir-133	CAATGCTTTGCTAAAGCTGGTAAAATGGAACCAAATCACCTCTTCAATGGATTTGGTCCCCTTCAACCAGCTGTAGGATTGCATTG	TTGGTCCCCTTCAACCAGCTGT	100	7e-08	Xenopus tropicalis	Metazoa;Bilateria;Deuterostoma;Chordata;Vertebrata;Amphibia;
xla-miR-133a	xla-mir-133a	mir-133	CAGTGCTTTGCTAAAGCTGGTAAAATGGAACCAAATCACCTCTTCAATGGATTTGGTCCCCTTCAACCAGCTGTAGGATTGCATTG	TTGGTCCCCTTCAACCAGCTGT	100	7e-08	Xenopus laevis	Metazoa;Bilateria;Deuterostoma;Chordata;Vertebrata;Amphibia;
xtr-miR-133b	xtr-mir-133b	mir-133	CTGCTATGGCTGGTCAAACGGAACCAAGTCCGTCTTCCTTAGAGGTTTGGTCCCCTTCAACCAGCTATTGCAGTA	TTGGTCCCCTTCAACCAGCTA	100	1e-06	Xenopus tropicalis	Metazoa;Bilateria;Deuterostoma;Chordata;Vertebrata;Amphibia;
gga-miR-133c	gga-mir-133c	mir-133	TGCCTTCCTGGGGCTGGTAAAAAGGAACCAGATCAACTACAACTGGATTTGGTCCCCTTCAACCAGCTGCAGTGGGGCA	TTGGTCCCCTTCAACCAGCTGC	100	3e-07	Gallus gallus	Metazoa;Bilateria;Deuterostoma;Chordata;Vertebrata;Aves;
bmo-miR-993b	bmo-mir-993b		GGCACATTCGTGATCTACCCTGTAGATCCGGGCTTTCGTAAAAAACAAATCGAAAGCTCGTCTCTACAGGTATATCACGGCTGGCCCACGCCACCTTTTCTACAATTAGTCAAGAACTG	AAAGCTCGTCTCTACAGGTATAT			Bombyx mori	Metazoa;Bilateria;Ecdysozoa;Arthropoda;Hexapoda;
ame-miR-993	ame-mir-993	mir-993	GGCACATTCGTGATCTACCCTGTAGATCCGGGCTTTTGTAGAATTGTAAATATCAGAAGCTCGTCTCTACAGGTATCTTACGGATGACA	GAAGCTCGTCTCTACAGGTATCT	100	1e-06	Apis mellifera	Metazoa;Bilateria;Ecdysozoa;Arthropoda;Hexapoda;
tca-miR-993	tca-mir-993	mir-993	GGCACATCCGTGATCTACCCTGTAGATCCGGGCTTTTGTAGAATTTTTAGATCAGAAGCTCGTCTCTACAGGTATCTTACGGATGGAA	GAAGCTCGTCTCTACAGGTATCT	100	1e-06	Tribolium castaneum	Metazoa;Bilateria;Ecdysozoa;Arthropoda;Hexapoda;
bmo-miR-993a	bmo-mir-993a	mir-993	GGCACATTCGTGATCTACCCTGTAGATCCGGGCTTTTGTAGATTAATTACATCAGAAGCTCGTCTCTACAGGTATCTCACGGCTGGAA	GAAGCTCGTCTCTACAGGTATCT	100	1e-06	Bombyx mori	Metazoa;Bilateria;Ecdysozoa;Arthropoda;Hexapoda;
bmo-miR-993b	bmo-mir-993b	mir-993	GGCACATTCGTGATCTACCCTGTAGATCCGGGCTTTCGTAAAAAACAAATCGAAAGCTCGTCTCTACAGGTATATCACGGCTGGCCCACGCCACCTTTTCTACAATTAGTCAAGAACTG	AAAGCTCGTCTCTACAGGTATAT	100	2e-08	Bombyx mori	Metazoa;Bilateria;Ecdysozoa;Arthropoda;Hexapoda;
dme-miR-993	dme-mir-993	mir-993	AACGCTCCCGTGACCTACCCTGTAGTTCCGGGCTTTTGTTTAAATGGCGTTCGGCACATTGTCGGACTGCTGGCTCGATTATCAGAAGCTCGTCTCTACAGGTATCTCACAGGGTAGAA	GAAGCTCGTCTCTACAGGTATCT	100	1e-06	Drosophila melanogaster	Metazoa;Bilateria;Ecdysozoa;Arthropoda;Hexapoda;
bmo-miR-305	bmo-mir-305		CGACCGCCGCACGCCCATTGTACTTCATCAGGTGCTCTGGTGATCATAGTTCCAGGCGCTTGTTGGAGTACACTTACCGTGTCGGCGGTTA	ATTGTACTTCATCAGGTGCTCTG			Bombyx mori	Metazoa;Bilateria;Ecdysozoa;Arthropoda;Hexapoda;		AGGCGCTTGTTGGAGTACACTT
bmo-miR-305	bmo-mir-305	mir-305	CGACCGCCGCACGCCCATTGTACTTCATCAGGTGCTCTGGTGATCATAGTTCCAGGCGCTTGTTGGAGTACACTTACCGTGTCGGCGGTTA	ATTGTACTTCATCAGGTGCTCTG	100	2e-08	Bombyx mori	Metazoa;Bilateria;Ecdysozoa;Arthropoda;Hexapoda;
dme-miR-305	dme-mir-305	mir-305	CATGTCTATTGTACTTCATCAGGTGCTCTGGTGTGTCTCGTAACCCGGCACATGTTGAAGTACACTCAATATG	ATTGTACTTCATCAGGTGCTCTG	100	2e-08	Drosophila melanogaster	Metazoa;Bilateria;Ecdysozoa;Arthropoda;Hexapoda;
dya-miR-305	dya-mir-305	mir-305	CATGTCTATTGTACTTCATCAGGTGCTCTGGTGTGGCCCGTAACCCGGCACATGTTGAAGTACACTCAATATG	ATTGTACTTCATCAGGTGCTCTG	100	2e-08	Drosophila yakuba	Metazoa;Bilateria;Ecdysozoa;Arthropoda;Hexapoda;
dgr-miR-305	dgr-mir-305	mir-305	CATGTCTATTGTACTTCATCAGGTGCTCTGGTGTCACTCGTAACCCGGCACATGTTGAAGTACACTCAATATG	ATTGTACTTCATCAGGTGCTCTG	100	2e-08	Drosophila grimshawi	Metazoa;Bilateria;Ecdysozoa;Arthropoda;Hexapoda;
dan-miR-305	dan-mir-305	mir-305	CATGTCTATTGTACTTCATCAGGTGCTCTGGTGTCCACCGTAACCCGGCACATGTTGAAGTACACTCAATATG	ATTGTACTTCATCAGGTGCTCTG	100	2e-08	Drosophila ananassae	Metazoa;Bilateria;Ecdysozoa;Arthropoda;Hexapoda;
dps-miR-305	dps-mir-305	mir-305	CATGTCTATTGTACTTCATCAGGTGCTCTGGTGTGTCCTGTAACCCGGCACATGTTGAAGTACACTCAATATG	ATTGTACTTCATCAGGTGCTCTG	100	2e-08	Drosophila pseudoobscura	Metazoa;Bilateria;Ecdysozoa;Arthropoda;Hexapoda;
dmo-miR-305	dmo-mir-305	mir-305	CATGTCTATTGTACTTCATCAGGTGCTCTGGTGTCAGTGGAAACCCGGCACATGTTGAAGTACACTCAATATG	ATTGTACTTCATCAGGTGCTCTG	100	2e-08	Drosophila mojavensis	Metazoa;Bilateria;Ecdysozoa;Arthropoda;Hexapoda;
dse-miR-305	dse-mir-305	mir-305	CATGTCTATTGTACTTCATCAGGTGCTCTGGTGTGTCTCGTAACCCGGCACATGTTGAAGTACACTCAATATG	ATTGTACTTCATCAGGTGCTCTG	100	2e-08	Drosophila sechellia	Metazoa;Bilateria;Ecdysozoa;Arthropoda;Hexapoda;
dpe-miR-305	dpe-mir-305	mir-305	CATGTCTATTGTACTTCATCAGGTGCTCTGGTGTGTCCTGTAACCCGGCACATGTTGAAGTACACTCAATATG	ATTGTACTTCATCAGGTGCTCTG	100	2e-08	Drosophila persimilis	Metazoa;Bilateria;Ecdysozoa;Arthropoda;Hexapoda;
ame-miR-305	ame-mir-305	mir-305	GGAGGCTGCATGTTAATTGTACTTCATCAGGTGCTCTGGTGAACTCGATACCCGGCACCTGTTGGAGCGCAATTCATATGACTGTGCCCT	ATTGTACTTCATCAGGTGCTCTG	100	2e-08	Apis mellifera	Metazoa;Bilateria;Ecdysozoa;Arthropoda;Hexapoda;
dwi-miR-305	dwi-mir-305	mir-305	CATGTCTATTGTACTTCATCAGGTGCTCTGGTGTCCGTTTGTAACCCGGCACATGTTGAAGTACACTCAATATG	ATTGTACTTCATCAGGTGCTCTG	100	2e-08	Drosophila willistoni	Metazoa;Bilateria;Ecdysozoa;Arthropoda;Hexapoda;
dvi-miR-305	dvi-mir-305	mir-305	CATGTCTATTGTACTTCATCAGGTGCTCTGGTGTGACTTGTAACCCGGCACATGTTGAAGTACACTCAATATG	ATTGTACTTCATCAGGTGCTCTG	100	2e-08	Drosophila virilis	Metazoa;Bilateria;Ecdysozoa;Arthropoda;Hexapoda;
tca-miR-305	tca-mir-305	mir-305	CACATGTCTATTGTACTTCATCAGGTGCTCTGGTATACTTTTTCCCGACACCTGTTGGAGTGCACTAATTATGTG	ATTGTACTTCATCAGGTGCTCTG	100	2e-08	Tribolium castaneum	Metazoa;Bilateria;Ecdysozoa;Arthropoda;Hexapoda;
der-miR-305	der-mir-305	mir-305	CATGTCTATTGTACTTCATCAGGTGCTCTGGTGTGGTCCGTAACCCGGCACATGTTGAAGTACACTCAATATG	ATTGTACTTCATCAGGTGCTCTG	100	2e-08	Drosophila erecta	Metazoa;Bilateria;Ecdysozoa;Arthropoda;Hexapoda;
aga-miR-305	aga-mir-305	mir-305	TTTGTCACATGTCTATTGTACTTCATCAGGTGCTCTGGTGGATTTGAGAAAACCCGGCACATGTTGGAGTACACTCTATGTGCTGACAAG	ATTGTACTTCATCAGGTGCTCTG	100	2e-08	Anopheles gambiae	Metazoa;Bilateria;Ecdysozoa;Arthropoda;Hexapoda;
bmo-miR-184	bmo-mir-184		GTGCAGTGACGTGCCCTTGTCATTCTTCAGGCCCTGTGTATTTACAACTACTGGACGGAGAACTGATAAGGGCACGCCGTGTAC	ACTGGACGGAGAACTGATAAGGGC			Bombyx mori	Metazoa;Bilateria;Ecdysozoa;Arthropoda;Hexapoda;
ssc-miR-184	ssc-mir-184	mir-184	CCAGTCACATCCCCTTATCACTTTTCCAGCCAGCTTTGTGACTCTAAATGTTGGACGGAGAACTGATAAGGGTAGGTGATTGA	TGGACGGAGAACTGATAAGGGT	100	3e-07	Sus scrofa	Metazoa;Bilateria;Deuterostoma;Chordata;Vertebrata;Mammalia;Suina;
dvi-miR-184	dvi-mir-184	mir-184	TTGGCCGGTGCATTCGTACCCTTATCATTCTCGCGCCCCGTGTGCATATCTAGACAACTGGACGGAGAACTGATAAGGGCTCGTATCACCAAGTCAAC	TGGACGGAGAACTGATAAGGGC	100	8e-08	Drosophila virilis	Metazoa;Bilateria;Ecdysozoa;Arthropoda;Hexapoda;
cfa-miR-184	cfa-mir-184	mir-184	CCCCTTATCACTTTTCCAGCCAGCTTTGTGACTCTAAGTGTTGGACGGAGAACTGATAAGGGTAGGTG	TGGACGGAGAACTGATAAGGGT	100	3e-07	Canis familiaris	Metazoa;Bilateria;Deuterostoma;Chordata;Vertebrata;Mammalia;Carnivora;
bta-miR-184	bta-mir-184	mir-184	CCAGTCACATCCCCTTATCACTTTTCCAGCCAGCTTTGTGACTCTAACTGTTGGACGGAGAACTGATAAGGGTAGGTGATTGA	TGGACGGAGAACTGATAAGGGT	100	3e-07	Bos taurus	Metazoa;Bilateria;Deuterostoma;Chordata;Vertebrata;Mammalia;Ruminantia;
bmo-miR-184	bmo-mir-184	mir-184	GTGCAGTGACGTGCCCTTGTCATTCTTCAGGCCCTGTGTATTTACAACTACTGGACGGAGAACTGATAAGGGCACGCCGTGTAC	ACTGGACGGAGAACTGATAAGGGC	100	5e-09	Bombyx mori	Metazoa;Bilateria;Ecdysozoa;Arthropoda;Hexapoda;
ppy-miR-184	ppy-mir-184	mir-184	CCAGTCACGTCCCCTTATCACTTTTCCAGCCCAGCTTTGTGACTGTAAGTGTTGGACGGAGAACTGATAAGGGTAGGTGATTGA	TGGACGGAGAACTGATAAGGGT	100	3e-07	Pongo pygmaeus	Metazoa;Bilateria;Deuterostoma;Chordata;Vertebrata;Mammalia;Primates;Hominidae;
ame-miR-184	ame-mir-184	mir-184	TTCGTGCCCAAAGCCCCTTATCATTCTCCTGTCCGGTGTAGAATTGTTAGACGACTGGACGGAGAACTGATAAGGGCCCGAGGGTCACAGAA	TGGACGGAGAACTGATAAGGGC	100	8e-08	Apis mellifera	Metazoa;Bilateria;Ecdysozoa;Arthropoda;Hexapoda;
dwi-miR-184	dwi-mir-184	mir-184	CCGGTGCATTCGTACCCTTATCATTCTCGCGCCCCGTGTGCATATCTAGACAACTGGACGGAGAACTGATAAGGGCTCGTATCACCAA	TGGACGGAGAACTGATAAGGGC	100	8e-08	Drosophila willistoni	Metazoa;Bilateria;Ecdysozoa;Arthropoda;Hexapoda;
gga-miR-184	gga-mir-184	mir-184	CCGCTCTCACCCCCTTATCACTTTTCCAGCCCAGCTTCTTCGCTCTGACTGTTGGACGGAGAACTGATAAGGGT	TGGACGGAGAACTGATAAGGGT	100	3e-07	Gallus gallus	Metazoa;Bilateria;Deuterostoma;Chordata;Vertebrata;Aves;
tca-miR-184	tca-mir-184	mir-184	TTTTCTTCCAGTCCCTTGTCATTCTCTCGCCCGGTGTATTTTAACAACTGGACGGAGAACTGATAAGGGCTTGTGGGAA	TGGACGGAGAACTGATAAGGGC	100	8e-08	Tribolium castaneum	Metazoa;Bilateria;Ecdysozoa;Arthropoda;Hexapoda;
sko-miR-184	sko-mir-184	mir-184	TAGAAGATGACGTTTTCCTCAACTCCTTATCATTCCCGCGTCCAGCCCGACATGGGAAGCTGGACGGAGAACTGATAAGGGCTTGTGGTTTACACTAATCA	TGGACGGAGAACTGATAAGGGC	100	8e-08	Saccoglossus kowalevskii	Metazoa;Bilateria;Deuterostoma;Hemichordata;
xtr-miR-184	xtr-mir-184	mir-184	CCAGTATCACTTCCTTATCACTTTTCCAGCCCAGCTTTTCATGACAAACTGTTGGACGGAGAACTGATAAGGCTGTGTGACTG	TGGACGGAGAACTGATAAGGCT	100	1e-06	Xenopus tropicalis	Metazoa;Bilateria;Deuterostoma;Chordata;Vertebrata;Amphibia;
dre-miR-184	dre-mir-184-2	mir-184	CACATCTCCTTATCACTTTTCCAGCCCAGCTAACGATGGTGAATCCGTTGGACGGAGAACTGATAAGGGCATGTGGCTG	TGGACGGAGAACTGATAAGGGC	100	8e-08	Danio rerio	Metazoa;Bilateria;Deuterostoma;Chordata;Vertebrata;Pisces;
cin-miR-184	cin-mir-184	undef	GCGTAATAGAACTTGCCACTTCTTCGCTTTCCATCATTTTGGGGTTAAATCACCCAAGCCATTGATGGACGGAGAACTGATAAGGGCTCTTGCGTTGGTCAA	TGGACGGAGAACTGATAAGGGC	100	8e-08	Ciona intestinalis	Metazoa;Bilateria;Deuterostoma;Chordata;Urochordata;
bfl-miR-184	bfl-mir-184	mir-184	CTCCTGGTTCTGCACGCTCCCTTATCACTTCTTCCGCCGAGCTCGTGTCTCTGAGTCAGCTGGACGGAGAACTGATAAGGGCCCGTGCCGAACACCAATCC	TGGACGGAGAACTGATAAGGG	100	3e-07	Branchiostoma floridae	Metazoa;Bilateria;Deuterostoma;Chordata;Cephalochordata;
aga-miR-184	aga-mir-184	mir-184	GGTGCACTCGAACCCTTATCATTCTTTCGCCCCGTGTGCTTTCTAACAACTGGACGGAGAACTGATAAGGGCCCGGGTCACC	TGGACGGAGAACTGATAAGGG	100	3e-07	Anopheles gambiae	Metazoa;Bilateria;Ecdysozoa;Arthropoda;Hexapoda;
dmo-miR-184	dmo-mir-184	mir-184	TTGGCCGGTGCATTCGTACCCTTATCATTCTCGCGCCCCGTGTGCATATCTATACAACTGGACGGAGAACTGATAAGGGCTCGTATCACCAAGTCAAC	TGGACGGAGAACTGATAAGGGC	100	8e-08	Drosophila mojavensis	Metazoa;Bilateria;Ecdysozoa;Arthropoda;Hexapoda;
spu-miR-184	spu-mir-184	mir-184	GTCTTTTATCTTTCTTATCACCCTCTTGCCCGGCCGAATACTATGTTATTGAAATTGCGCTGGACGGAGAACTGATAAGGGCTTATATAAGACACGTGGCA	TGGACGGAGAACTGATAAGGGC	100	8e-08	Strongylocentrotus purpuratus	Metazoa;Bilateria;Deuterostoma;Echinodermata;
oan-miR-184	oan-mir-184	mir-184	TCCCAGAAGGCAGACGACGTCCAGGGCCCATCACGTCTCTTTATCACTTTTCCAGCCCAGCTTTCTGGTTCTAGCCGTTGGACGGAGAATTGATAAGGGTACGGGGTCGGCAGGAGCATCCTCCGGGA	TGGACGGAGAATTGATAAGGGT	95.24	8e-05	Ornithorhynchus anatinus	Metazoa;Bilateria;Deuterostoma;Chordata;Vertebrata;Mammalia;Prototheria;
dan-miR-184	dan-mir-184	mir-184	CCGGTGCATTCGTACCCTTATCATTCTCGCGCCCCGTGTGCATAATGAGACAACTGGACGGAGAACTGATAAGGGCTCGTATCACCAA	TGGACGGAGAACTGATAAGGGC	100	8e-08	Drosophila ananassae	Metazoa;Bilateria;Ecdysozoa;Arthropoda;Hexapoda;
mne-miR-184	mne-mir-184	mir-184	TCAGTCACGTCCCCTTATCACTTTTCCAGCCCAGCTTTATGACTGTAAGTGTTGGACGGAGAACTGATAAGGGTAGGTGATTGA	TGGACGGAGAACTGATAAGGGT	100	3e-07	Macaca nemestrina	Metazoa;Bilateria;Deuterostoma;Chordata;Vertebrata;Mammalia;Primates;Cercopithecidae;
dpe-miR-184	dpe-mir-184	mir-184	CCGGTGCATTCGTACCCTTATCATTCTCGCGCCCCGTGTGCATTAAAAGACAACTGGACGGAGAACTGATAAGGGCTCGTATCACCAA	TGGACGGAGAACTGATAAGGGC	100	8e-08	Drosophila persimilis	Metazoa;Bilateria;Ecdysozoa;Arthropoda;Hexapoda;
ptr-miR-184	ptr-mir-184	mir-184	CCAGTCACGTCCCCTTATCACTTTTCCAGCCCAGCTTTGTGACTGTAAGTGTTGGACGGAGAACTGATAAGGGTAGGTGATTGA	TGGACGGAGAACTGATAAGGGT	100	3e-07	Pan troglodytes	Metazoa;Bilateria;Deuterostoma;Chordata;Vertebrata;Mammalia;Primates;Hominidae;
hsa-miR-184	hsa-mir-184	mir-184	CCAGTCACGTCCCCTTATCACTTTTCCAGCCCAGCTTTGTGACTGTAAGTGTTGGACGGAGAACTGATAAGGGTAGGTGATTGA	TGGACGGAGAACTGATAAGGGT	100	3e-07	Homo sapiens	Metazoa;Bilateria;Deuterostoma;Chordata;Vertebrata;Mammalia;Primates;Hominidae;
cap-miR-184a	cap-mir-184a	mir-184	CATCACTCGATCGCACGATTCCTTACCATTTCTTTGTCCGGTCCGTGTGATTATCATCACTGGACGGAGAACTGATAAGGGCCTGTGACGACCACGAGCCT	TGGACGGAGAACTGATAAGGGC	100	8e-08	Capitella sp. I	Metazoa;Bilateria;Lophotrochozoa;Annelida;
dse-miR-184	dse-mir-184	mir-184	CCGGTGCATTCGTACCCTTATCATTCTCTCGCCCCGTGTGCATTTAAAGACAACTGGACGGAGAACTGATAAGGGCTCGTATCACCAA	TGGACGGAGAACTGATAAGGGC	100	8e-08	Drosophila sechellia	Metazoa;Bilateria;Ecdysozoa;Arthropoda;Hexapoda;
lgi-miR-184	lgi-mir-184	mir-184	GCCAATTTAATATCTTTCACGTTTCCTTGTCACTTGTTCGTCTCGTCTAATATAAAGAACTGGACGGAGAACTGATAAGGGCTTGTGGGTGAGATTTCAGC	TGGACGGAGAACTGATAAGGGC	100	8e-08	Lottia gigantea	Metazoa;Bilateria;Lophotrochozoa;Molusca;
der-miR-184	der-mir-184	mir-184	CCGGTGCATTCGTACCCTTATCATTCTCTCGCCCCGTGTGCATTTAAAGACAACTGGACGGAGAACTGATAAGGGCTCGTATCACCAA	TGGACGGAGAACTGATAAGGGC	100	8e-08	Drosophila erecta	Metazoa;Bilateria;Ecdysozoa;Arthropoda;Hexapoda;
dya-miR-184	dya-mir-184	mir-184	CCGGTGCATTCGTACCCTTATCATTCTCTCGCCCCGTGTGCATTGAAGACAACTGGACGGAGAACTGATAAGGGCTCGTATCACCAA	TGGACGGAGAACTGATAAGGGC	100	8e-08	Drosophila yakuba	Metazoa;Bilateria;Ecdysozoa;Arthropoda;Hexapoda;
dps-miR-184	dps-mir-184	mir-184	GGTCGACCGGTGCATTCGTACCCTTATCATTCTCGCGCCCCGTGTGCATTAAAAGACAACTGGACGGAGAACTGATAAGGGCTCGTATCACCAACTCATC	TGGACGGAGAACTGATAAGGGC	100	8e-08	Drosophila pseudoobscura	Metazoa;Bilateria;Ecdysozoa;Arthropoda;Hexapoda;
tni-miR-184	tni-mir-184	mir-184	CGCTCACATCTCCTTATCACTTTTCCAGCCCAGCTATAGCTTCTGAATCCGTTGGACGGAGAACTGATAAGGG	TGGACGGAGAACTGATAAGGG	100	3e-07	Tetraodon nigroviridis	Metazoa;Bilateria;Deuterostoma;Chordata;Vertebrata;Pisces;
mml-miR-184	mml-mir-184	mir-184	TCAGTCACGTCCCCTTATCACTTTTCCAGCCCAGCTTTATGACTGTAAGTGTTGGACGGAGAACTGATAAGGGTAGGTGATTGA	TGGACGGAGAACTGATAAGGGT	100	3e-07	Macaca mulatta	Metazoa;Bilateria;Deuterostoma;Chordata;Vertebrata;Mammalia;Primates;Cercopithecidae;
fru-miR-184	fru-mir-184	mir-184	CGCTCACATCTCCTTATCACTTTTCCAGCCCAGCTATAGGTTTTGAATCCGTTGGACGGAGAACTGATAAGGG	TGGACGGAGAACTGATAAGGG	100	3e-07	Fugu rubripes	Metazoa;Bilateria;Deuterostoma;Chordata;Vertebrata;Pisces;
dsi-miR-184	dsi-mir-184	mir-184	CCGGTGCATTCGTACCCTTATCATTCTCTCGCCCCGTGTGCATTTAAAGACAACTGGACGGAGAACTGATAAGGGCTCGTATCACCAA	TGGACGGAGAACTGATAAGGGC	100	8e-08	Drosophila simulans	Metazoa;Bilateria;Ecdysozoa;Arthropoda;Hexapoda;
dgr-miR-184	dgr-mir-184	mir-184	CCGGTGCATTCGTACCCTTATCATTCTCTCGCCCCGTGTGGATAACTATACAACTGGACGGAGAACTGATAAGGGCTCGTATCACCAA	TGGACGGAGAACTGATAAGGGC	100	8e-08	Drosophila grimshawi	Metazoa;Bilateria;Ecdysozoa;Arthropoda;Hexapoda;
mmu-miR-184	mmu-mir-184	mir-184	CCTTTCCTTATCACTTTTCCAGCCAGCTTTGTGACTCTAAGTGTTGGACGGAGAACTGATAAGGGTAGG	TGGACGGAGAACTGATAAGGGT	100	3e-07	Mus musculus	Metazoa;Bilateria;Deuterostoma;Chordata;Vertebrata;Mammalia;Rodentia;
rno-miR-184	rno-mir-184	mir-184	CACTTTCCCTTATCAGTTTTCCAGCCAGCTTTGTGACTGTAAATGTTGGACGGAGAACTGATAAGGGTAAGTGACTG	TGGACGGAGAACTGATAAGGGT	100	3e-07	Rattus norvegicus	Metazoa;Bilateria;Deuterostoma;Chordata;Vertebrata;Mammalia;Rodentia;
mdo-miR-184	mdo-mir-184	mir-184	CCAGTCACATCCCCTTATCACTTTTCCAGCCCAGCTTTCTAATGCTAATTGTTGGACGGAGAACTGATAAGGGTAGGTGATTGA	TGGACGGAGAACTGATAAGGGT	100	3e-07	Monodelphis domestica	Metazoa;Bilateria;Deuterostoma;Chordata;Vertebrata;Mammalia;Metatheria;
dme-miR-184	dme-mir-184	mir-184	GGTTGGCCGGTGCATTCGTACCCTTATCATTCTCTCGCCCCGTGTGCACTTAAAGACAACTGGACGGAGAACTGATAAGGGCTCGTATCACCAATTCATC	TGGACGGAGAACTGATAAGGGC	100	8e-08	Drosophila melanogaster	Metazoa;Bilateria;Ecdysozoa;Arthropoda;Hexapoda;
bmo-miR-932	bmo-mir-932		GTGTTGAGGCTTCAATTCCGTAGTGCATTGCAGTGCATGCTGCCACCTGCAAGCAGTGCGGGAGTGAGGCTGAGGCATGCCTTAACTAC	TCAATTCCGTAGTGCATTGCAG			Bombyx mori	Metazoa;Bilateria;Ecdysozoa;Arthropoda;Hexapoda;
tca-miR-932	tca-mir-932	mir-932	GGAGTGCGTGTCTTCAATTCCGTAGTGCATTGCAGTGTTTGTAGCAGCAGTCTGCAAGCAGTGCGGAAGTGAGGATTCGTCTCT	TCAATTCCGTAGTGCATTGCAG	100	7e-08	Tribolium castaneum	Metazoa;Bilateria;Ecdysozoa;Arthropoda;Hexapoda;
dme-miR-932	dme-mir-932	mir-932	TTGGTTTTGAAGTTTTCAATTCCGTAGTGCATTGCAGTGTGTTTCATTATTTACTGCAAGCGCTGCGGATTTGGCAACTTTGACGACCTTC	TCAATTCCGTAGTGCATTGCAG	100	7e-08	Drosophila melanogaster	Metazoa;Bilateria;Ecdysozoa;Arthropoda;Hexapoda;
bmo-miR-932	bmo-mir-932	mir-932	GTGTTGAGGCTTCAATTCCGTAGTGCATTGCAGTGCATGCTGCCACCTGCAAGCAGTGCGGGAGTGAGGCTGAGGCATGCCTTAACTAC	TCAATTCCGTAGTGCATTGCAG	100	7e-08	Bombyx mori	Metazoa;Bilateria;Ecdysozoa;Arthropoda;Hexapoda;
ame-miR-932	ame-mir-932	undef	CATCGCGTTGCCTCTTCAATTCCGTAGTGCATTGCAGATGATTGTTCGAATTGACGAGAAAGAACCTGCAAGCACCGCGGGAGTGAGGTGGCCTCGCGTC	TCAATTCCGTAGTGCATTGCAG	100	7e-08	Apis mellifera	Metazoa;Bilateria;Ecdysozoa;Arthropoda;Hexapoda;
bmo-miR-263a	bmo-mir-263a		ATCGATCCAAGCACAGGCAATGGCACTGGAAGAATTCACGGGTTCAGTTTATATATTCCCGTGATCTCTTAGTGGCATCACTGGTGCAGGACGAC	AATGGCACTGGAAGAATTCAC			Bombyx mori	Metazoa;Bilateria;Ecdysozoa;Arthropoda;Hexapoda;
sla-miR-183	sla-mir-183	mir-183	CCGCAGAACGTGACTCCTGTTCTGTGTATGGCACTGGTAGAATTCACTGTGAACAGTCTCGGTCAGTGAATTACCGAAGGGCCATAAACAGAGCAGAGACAGATCCTCGA	TATGGCACTGGTAGAATTCACTG	95	0.0002	Saguinus labiatus	Metazoa;Bilateria;Deuterostoma;Chordata;Vertebrata;Mammalia;Primates;Cebidae;
ame-miR-263	ame-mir-263	mir-263	AGCTTGGACTCTGTAAATGGCACTGGAAGAATTCACGGGGGATTTAAGAAACGGGCCCGTGGAGCTCCCGTGTCATACACAGCGTCCGGCT	GTAAATGGCACTGGAAGAATTCAC	100	2e-07	Apis mellifera	Metazoa;Bilateria;Ecdysozoa;Arthropoda;Hexapoda;
tca-miR-263b	tca-mir-263b	undef	CTTACGAACCTTGGCACTGGAAGAATTCACAGATTGTATTTGAATCGTGATTCTTTTAATGCCATATTTCGTGGG	TTGGCACTGGAAGAATTCAC	100	4e-06	Tribolium castaneum	Metazoa;Bilateria;Ecdysozoa;Arthropoda;Hexapoda;
dse-miR-263a	dse-mir-263a	mir-263	GATCTCGACACAGTTAATGGCACTGGAAGAATTCACGGGGTAATTTTTATACAACCCGTGATCTCTTAGTGGCATCTATGGTGCGAGAAT	GTTAATGGCACTGGAAGAATTCAC	100	2e-07	Drosophila sechellia	Metazoa;Bilateria;Ecdysozoa;Arthropoda;Hexapoda;
bta-miR-183	bta-mir-183	mir-183	CTGTGTATGGCACTGGTAGAATTCACTGTGAACAGTCTCGGTCAGTGAATTACCGAAGGGCCATAAACAG	TATGGCACTGGTAGAATTCACTG	95	0.0002	Bos taurus	Metazoa;Bilateria;Deuterostoma;Chordata;Vertebrata;Mammalia;Ruminantia;
dwi-miR-263a	dwi-mir-263a	mir-263	ATCTCGGCACAGTTAATGGCACTGGAAGAATTCACGGGGTTTTTATTTAACACACCCGTGATCTCTTAGTGGCATCTATGGTGCGGGATTT	GTTAATGGCACTGGAAGAATTCAC	100	2e-07	Drosophila willistoni	Metazoa;Bilateria;Ecdysozoa;Arthropoda;Hexapoda;
dsi-miR-263a	dsi-mir-263a	mir-263	GATCTCGGCACAGTTAATGGCACTGGAAGAATTCACGGGGTAATTTTTATACAACCCGTGATCTCTTAGTGGCATCTATGGTGCGAGAAT	GTTAATGGCACTGGAAGAATTCAC	100	2e-07	Drosophila simulans	Metazoa;Bilateria;Ecdysozoa;Arthropoda;Hexapoda;
bmo-miR-263a	bmo-mir-263a	mir-263	ATCGATCCAAGCACAGGCAATGGCACTGGAAGAATTCACGGGTTCAGTTTATATATTCCCGTGATCTCTTAGTGGCATCACTGGTGCAGGACGAC	AATGGCACTGGAAGAATTCAC	100	2e-07	Bombyx mori	Metazoa;Bilateria;Ecdysozoa;Arthropoda;Hexapoda;
cin-miR-183	cin-mir-183	mir-183	CTGGTGTTTTCGGTGTATGGCACTGGTAGAATTCACTGCCAAGCCAGTGGTTCAACAAGCGCCGTAAGCTGGAAACACTA	TATGGCACTGGTAGAATTCACTG	95	0.0002	Ciona intestinalis	Metazoa;Bilateria;Deuterostoma;Chordata;Urochordata;
dmo-miR-263a	dmo-mir-263a	mir-263	ATCTCGGCACAGTTAATGGCACTGGAAGAATTCACGGGGTTTTTCTAACACGCCCGTGATCTCTTAGTGGCATCTATGGTGCGGGATAT	GTTAATGGCACTGGAAGAATTCAC	100	2e-07	Drosophila mojavensis	Metazoa;Bilateria;Ecdysozoa;Arthropoda;Hexapoda;
dre-miR-183	dre-mir-183	mir-183	GACTCCTGTTCTGTGTATGGCACTGGTAGAATTCACTGTGAAAGCACACTATCAGTGAATTACCAAAGGGCCATAAACAGAGCAGAGAAAGAACCACG	TATGGCACTGGTAGAATTCACTG	95	0.0002	Danio rerio	Metazoa;Bilateria;Deuterostoma;Chordata;Vertebrata;Pisces;
ssc-miR-183	ssc-mir-183	mir-183	CTGTGTATGGCACTGGTAGAATTCACTGTGAACAGTCTCGGTCAGTGAATTACCGAAGGGCCATAAACAG	TATGGCACTGGTAGAATTCACTG	95	0.0002	Sus scrofa	Metazoa;Bilateria;Deuterostoma;Chordata;Vertebrata;Mammalia;Suina;
xtr-miR-183	xtr-mir-183	mir-183	CATCCCTCCTGTTCTGTGTATGGCACTGGTAGAATTCACTGTGAAAACACAAAATCAGTGAATTACCATAGGGCCATAAACAGAGCAGAGAAAGAAC	TATGGCACTGGTAGAATTCACTG	95	0.0002	Xenopus tropicalis	Metazoa;Bilateria;Deuterostoma;Chordata;Vertebrata;Amphibia;
ptr-miR-183	ptr-mir-183	mir-183	CCGCAGAGTGTGACTCCTGTTCTGTGTATGGCACTGGTAGAATTCACTGTGAACAGTCTCAGTCAGTGAATTACCGAAGGGCCATAAACAGAGCAGAGACAGATCCACGA	TATGGCACTGGTAGAATTCACTG	95	0.0002	Pan troglodytes	Metazoa;Bilateria;Deuterostoma;Chordata;Vertebrata;Mammalia;Primates;Hominidae;
dya-miR-263a	dya-mir-263a	mir-263	GATCTCGGCACAGTTAATGGCACTGGAAGAATTCACGGGGTACTTTTTATACAACCCGTGATCTCTTAGTGGCATCTATGGTGCGAGAAT	GTTAATGGCACTGGAAGAATTCAC	100	2e-07	Drosophila yakuba	Metazoa;Bilateria;Ecdysozoa;Arthropoda;Hexapoda;
der-miR-263a	der-mir-263a	mir-263	GATCTCGGCACAGTTAATGGCACTGGAAGAATTCACGGGGTACTTTTGATACAACCCGTGATCTCTTAGTGGCATCTATGGTGCGAGAAT	GTTAATGGCACTGGAAGAATTCAC	100	2e-07	Drosophila erecta	Metazoa;Bilateria;Ecdysozoa;Arthropoda;Hexapoda;
dps-miR-263a	dps-mir-263a	mir-263	ACATCCCGGCACAGTTAATGGCACTGGAAGAATTCACGGGGTTTTTCAATACAACCCGTGATCTCTTAGTGGCATCTATGGTGCGGGACTCA	GTTAATGGCACTGGAAGAATTCAC	100	2e-07	Drosophila pseudoobscura	Metazoa;Bilateria;Ecdysozoa;Arthropoda;Hexapoda;
lgi-miR-182	lgi-mir-182	mir-183	ATTGAATTGCTGAAACTGCTCTTGGCACTGGTAGAATTCACTGCTAAAAAATACTCCAGTGATTCACCGGTTCCAAACTCGGTTAGCACAATACATCAAAG	CTTGGCACTGGTAGAATTCACTG	94.74	0.001	Lottia gigantea	Metazoa;Bilateria;Lophotrochozoa;Molusca;
dvi-miR-263a	dvi-mir-263a	mir-263	ATCTCGGCACAGTTAATGGCACTGGAAGAATTCACGGGGTTTTTATAACACGCCCGTGATCTCTTAGTGGCATCTATGGTGCGGGATAT	GTTAATGGCACTGGAAGAATTCAC	100	2e-07	Drosophila virilis	Metazoa;Bilateria;Ecdysozoa;Arthropoda;Hexapoda;
dme-miR-263a	dme-mir-263a	mir-263	TAGATCTCGGCACAGTTAATGGCACTGGAAGAATTCACGGGGTAATTTTTATACAACCCGTGATCTCTTAGTGGCATCTATGGTGCGAGAATAA	GTTAATGGCACTGGAAGAATTCAC	100	2e-07	Drosophila melanogaster	Metazoa;Bilateria;Ecdysozoa;Arthropoda;Hexapoda;
mne-miR-183	mne-mir-183	mir-183	CCGCAGAACGTGACTCCTGTTCTGTGTATGGCACTGGTAGAATTCACTGTGAACAGTCTCGGTCAGTGAATTACCGAAGGGCCATAAACAGAGCAGAGACAGATCCACGA	TATGGCACTGGTAGAATTCACTG	95	0.0002	Macaca nemestrina	Metazoa;Bilateria;Deuterostoma;Chordata;Vertebrata;Mammalia;Primates;Cercopithecidae;
fru-miR-183	fru-mir-183	mir-183	CTGTGTATGGCACTGGTAGAATTCACTGTGAGAGCTCACTATCAGTGAATTACCATAGGGCCATAAACAG	TATGGCACTGGTAGAATTCACTG	95	0.0002	Fugu rubripes	Metazoa;Bilateria;Deuterostoma;Chordata;Vertebrata;Pisces;
tca-miR-263a	tca-mir-263a	mir-263	GTGAGCATAGGCCTGCGAATGGCACTGGAAGAATTCACGGGGTTCTTCGCACTCCCGTGGACTTTGAGTGCCATCCTCAGAGCCCTTGTCC	GCGAATGGCACTGGAAGAATTCAC	100	2e-07	Tribolium castaneum	Metazoa;Bilateria;Ecdysozoa;Arthropoda;Hexapoda;
gga-miR-183	gga-mir-183	mir-183	ACTCCTGTTCTGTGTATGGCACTGGTAGAATTCACTGTGCAACCCCGCGGTCAGTGAATTACCATAGGGCCATAAACAAAGCAGAGAAAGACCCGCGA	TATGGCACTGGTAGAATTCACTG	95	0.0002	Gallus gallus	Metazoa;Bilateria;Deuterostoma;Chordata;Vertebrata;Aves;
dgr-miR-263a	dgr-mir-263a	mir-263	ATCTCGGCACAGTTAATGGCACTGGAAGAATTCACGGGGTTATTTTAACACGCCCGTGATCTCTTAGTGGCATCTATGGTGCGGGATAT	GTTAATGGCACTGGAAGAATTCAC	100	2e-07	Drosophila grimshawi	Metazoa;Bilateria;Ecdysozoa;Arthropoda;Hexapoda;
lgi-miR-183	lgi-mir-183	mir-263	CGTAAACCGGTCCGACAGTGAATGGCACTGGTAGAATTCACGGTGTAAACCTTGTGTTCCGTGGTCTTCCGGTGTCATACATTGTTAGTCGGAAGTCAGCT	AATGGCACTGGTAGAATTCACGG	95.24	6e-05	Lottia gigantea	Metazoa;Bilateria;Lophotrochozoa;Molusca;
ggo-miR-183	ggo-mir-183	mir-183	CCGCAGAGTGTGACTCCTGTTCTGTGTATGGCACTGGTAGAATTCACTGTGAACAGTCTCAGTCAGTGAATTACCGAAGGGCCATAAACAGAGCAGAGACAGATCCACGA	TATGGCACTGGTAGAATTCACTG	95	0.0002	Gorilla gorilla	Metazoa;Bilateria;Deuterostoma;Chordata;Vertebrata;Mammalia;Primates;Hominidae;
aga-miR-263	aga-mir-263	mir-263	CCCTGGTACATGTAATGGCACTGGAAGAATTCACGGGATTTTTTTCAACATTCCCGTGTTCTCTTAGTGGCATACCTAGTACAGGG	TGTAATGGCACTGGAAGAATTCAC	100	2e-07	Anopheles gambiae	Metazoa;Bilateria;Ecdysozoa;Arthropoda;Hexapoda;
ppa-miR-183	ppa-mir-183	mir-183	CCGCAGAGTGTGACTCCTGTTCTGTGTATGGCACTGGTAGAATTCACTGTGAACAGTCTCAGTCAGTGAATTACCGAAGGGCCATAAACAGAGCAGAGACAGATCCACGA	TATGGCACTGGTAGAATTCACTG	95	0.0002	Pan paniscus	Metazoa;Bilateria;Deuterostoma;Chordata;Vertebrata;Mammalia;Primates;Hominidae;
ame-miR-263b	ame-mir-263b	mir-263	AAGGTTCTGGCGGGTCTTGGCACTGGAAGAATTCACAGATGTGCAGTGTATAATCGTGGATCTTGCAATGCCATCACTTGCTGGATACCGA	CTTGGCACTGGAAGAATTCAC	100	4e-06	Apis mellifera	Metazoa;Bilateria;Ecdysozoa;Arthropoda;Hexapoda;
dpe-miR-263a	dpe-mir-263a	mir-263	CATCCCGGCACAGTTAATGGCACTGGAAGAATTCACGGGGTTTTTCAATACAACCCGTGATCTCTTAGTGGCATCTATGGTGCGGGACT	GTTAATGGCACTGGAAGAATTCAC	100	2e-07	Drosophila persimilis	Metazoa;Bilateria;Ecdysozoa;Arthropoda;Hexapoda;
tni-miR-183	tni-mir-183	mir-183	CTGTGTATGGCACTGGTAGAATTCACTGTGAGAGCTCACTATCAGTGAATTACCATAGGGCCATAAACAG	TATGGCACTGGTAGAATTCACTG	95	0.0002	Tetraodon nigroviridis	Metazoa;Bilateria;Deuterostoma;Chordata;Vertebrata;Pisces;
mml-miR-183	mml-mir-183	mir-183	CCGCAGAACGTGACTCCTGTTCTGTGTATGGCACTGGTAGAATTCACTGTGAACAGTCTCGGTCAGTGAATTACCGAAGGGCCATAAACAGAGCAGAGACAGATCCACGA	TATGGCACTGGTAGAATTCACTG	95	0.0002	Macaca mulatta	Metazoa;Bilateria;Deuterostoma;Chordata;Vertebrata;Mammalia;Primates;Cercopithecidae;
mdo-miR-183	mdo-mir-183	mir-183	ACTCCTGTTCTGTGTATGGCACTGGTAGAATTCACTGTGAAAACACACTATCAGTGAATTACCAAAGGGCCATAAACAGAGCAGAGAA	TATGGCACTGGTAGAATTCACTG	95	0.0002	Monodelphis domestica	Metazoa;Bilateria;Deuterostoma;Chordata;Vertebrata;Mammalia;Metatheria;
dan-miR-263a	dan-mir-263a	mir-263	ATCTCGGCACAGTTAATGGCACTGGAAGAATTCACGGGGTAATTTCTATACAACCCGTGATCTCTTAGTGGCATCTATGGTGCGGGATTA	GTTAATGGCACTGGAAGAATTCAC	100	2e-07	Drosophila ananassae	Metazoa;Bilateria;Ecdysozoa;Arthropoda;Hexapoda;
bmo-miR-317	bmo-mir-317		GGGCTATCGAACGACCGGGTGCCACGCTGTGCTCTCTCGAAAATTATGGCGGAGTGAACACAGCTGGTGGTATCTCAGTTGTTCCCTAGTTC	AGTGAACACAGCTGGTGGTATC			Bombyx mori	Metazoa;Bilateria;Ecdysozoa;Arthropoda;Hexapoda;
der-miR-317	der-mir-317	mir-317	ATGCAACTGCCATTGGGATACACCCTGTGCTCGCTTTGAATGAAATGCAAGCAAGTGAACACAGCTGGTGGTATCCAGTGGCCGTTTGGCGT	TGAACACAGCTGGTGGTATCCAGT	100	1e-06	Drosophila erecta	Metazoa;Bilateria;Ecdysozoa;Arthropoda;Hexapoda;
lgi-miR-317	lgi-mir-317	undef	AAGAGAAGATAACTCTGTTGTGGAGGATACCATGTTGTGTTTACAGTTTTGAAACATTTGTGAACACAGCTGGTGGTATCTTCTATAAGCAGAGTATTTCA	TGAACACAGCTGGTGGTATCTTCT	100	1e-06	Lottia gigantea	Metazoa;Bilateria;Lophotrochozoa;Molusca;
tca-miR-317	tca-mir-317	mir-317	GGCGGTGCTGGGGACCACCCTGTGTTTACTCTGTATTTCGACCAGTGAACACAGCTGGTGGTATCTCAGTTTCTTCC	TGAACACAGCTGGTGGTATCTCAGT	100	1e-06	Tribolium castaneum	Metazoa;Bilateria;Ecdysozoa;Arthropoda;Hexapoda;
dwi-miR-317	dwi-mir-317	mir-317	GCAACTGCCACTGGGATACACCCTGTGCTCGCTTTGAATATTGTGCAAACAAGTGAACACAGCTGGTGGTATCCAGTGGCCGTTT	TGAACACAGCTGGTGGTATCCAGT	100	1e-06	Drosophila willistoni	Metazoa;Bilateria;Ecdysozoa;Arthropoda;Hexapoda;
dan-miR-317	dan-mir-317	mir-317	TGCATCGGCTGCTGGGATACACCCTGTGCTCGCTTTGAATGAAATGCAAGCAAGTGAACACAGCTGGTGGTATCCAGTGGCCGTTTTGCAT	TGAACACAGCTGGTGGTATCCAGT	100	1e-06	Drosophila ananassae	Metazoa;Bilateria;Ecdysozoa;Arthropoda;Hexapoda;
dsi-miR-317	dsi-mir-317	mir-317	ATGCAACTGCCATTGGGATACACCCTGTGCTCGCTTTGAATGAAATGCAAGCAAGTGAACACAGCTGGTGGTATCCAGTGGCCGTTTGGCAT	TGAACACAGCTGGTGGTATCCAGT	100	1e-06	Drosophila simulans	Metazoa;Bilateria;Ecdysozoa;Arthropoda;Hexapoda;
dmo-miR-317	dmo-mir-317	mir-317	TGCAATTGCCGCTGGGATACACCCTGTGCTCGCTTTGAGTTTATGTTGCAAGTGAACACAGCTGGTGGTATCCAGAGGCCGTTGAC	TGAACACAGCTGGTGGTATCCAGA	100	1e-06	Drosophila mojavensis	Metazoa;Bilateria;Ecdysozoa;Arthropoda;Hexapoda;
cap-miR-317	cap-mir-317	undef	CGGAAGGAGAAGCGTCGAGCGCAGGCAAGAGATCACTGCGGTGCTCACATGTAGCCACTGTGAACACAGCTGGTGGTATCTCTTTTCTTCGCTCTGACCTG	TGAACACAGCTGGTGGTATCTCTTT	100	1e-06	Capitella sp. I	Metazoa;Bilateria;Lophotrochozoa;Annelida;
dvi-miR-317	dvi-mir-317	mir-317	TGCAATTGCCGCTGGGATACACCCTGTGCTCGCTTTGAATTGTGCAAGCAAGTGAACACAGCTGGTGGTATCCAGTGGCCGTTGGC	TGAACACAGCTGGTGGTATCCAGT	100	1e-06	Drosophila virilis	Metazoa;Bilateria;Ecdysozoa;Arthropoda;Hexapoda;
dme-miR-317	dme-mir-317	mir-317	ATGCAACTGCCATTGGGATACACCCTGTGCTCGCTTTGAATGAAATGCAAGCAAGTGAACACAGCTGGTGGTATCCAGTGGCCGTTTGGCAT	TGAACACAGCTGGTGGTATCCAGT	100	1e-06	Drosophila melanogaster	Metazoa;Bilateria;Ecdysozoa;Arthropoda;Hexapoda;
dpe-miR-317	dpe-mir-317-1	mir-317	TGCAACTGCCGTTGGGATACACCCTGTGCTCGCTTTGAATATGGTGCAAGCAAGTGAACACAGCTGGTGGTATCCAATGGCCGTTCTGCA	TGAACACAGCTGGTGGTATCCAAT	100	1e-06	Drosophila persimilis	Metazoa;Bilateria;Ecdysozoa;Arthropoda;Hexapoda;
dse-miR-317	dse-mir-317	mir-317	ATGCAACTGCCATTGGGATACACCCTGTGCTCGCTTTGAATGAAATGCAAGCAAGTGAACACAGCTGGTGGTATCCAGTGGCCGTTTGGCAT	TGAACACAGCTGGTGGTATCCAGT	100	1e-06	Drosophila sechellia	Metazoa;Bilateria;Ecdysozoa;Arthropoda;Hexapoda;
dya-miR-317	dya-mir-317	mir-317	ATGCAACTGCCATTGGGATACACCCTGTGCTCGCTTTGAATGAAATGCAAGCAAGTGAACACAGCTGGTGGTATCCAGTGGCCGTTTGGCGT	TGAACACAGCTGGTGGTATCCAGT	100	1e-06	Drosophila yakuba	Metazoa;Bilateria;Ecdysozoa;Arthropoda;Hexapoda;
aga-miR-317	aga-mir-317	mir-317	CGTCTCTGCCACTGGGATACTCCTTGTGCTCGCTGTGCATATCGATTCAAACTAGTGAACACATCTGGTGGTATCTCAGTGGCCGGGATG	TGAACACATCTGGTGGTATCTCAGT	95	0.0003	Anopheles gambiae	Metazoa;Bilateria;Ecdysozoa;Arthropoda;Hexapoda;
dps-miR-317	dps-mir-317	mir-317	TGCAACTGCCGTTGGGATACACCCTGTGCTCGCTTTGAATATGGTGCAAGCAAGTGAACACAGCTGGTGGTATCCAATGGCCGTTCTGCA	TGAACACAGCTGGTGGTATCCAAT	100	1e-06	Drosophila pseudoobscura	Metazoa;Bilateria;Ecdysozoa;Arthropoda;Hexapoda;
ame-miR-317	ame-mir-317	mir-317	GCTCTCGGAGAACAGGGAGCCACTCTGCGTTCACTCGGTGGGTAATGAAGCGGGTGAACACAGCTGGTGGTATCTCAGTTTTCTGAGGGC	TGAACACAGCTGGTGGTATCTCAGT	100	1e-06	Apis mellifera	Metazoa;Bilateria;Ecdysozoa;Arthropoda;Hexapoda;
dgr-miR-317	dgr-mir-317	mir-317	TGCAATTGCCACTGGGATATTGCCCTGTGCTCGCTTTGAATATTGTGTAAGCAAGTGAACACAGCTGGTGGTATCCAGTGGCCGTTTGGC	TGAACACAGCTGGTGGTATCCAGT	100	1e-06	Drosophila grimshawi	Metazoa;Bilateria;Ecdysozoa;Arthropoda;Hexapoda;
bmo-miR-317	bmo-mir-317	mir-317	GGGCTATCGAACGACCGGGTGCCACGCTGTGCTCTCTCGAAAATTATGGCGGAGTGAACACAGCTGGTGGTATCTCAGTTGTTCCCTAGTTC	AGTGAACACAGCTGGTGGTATC	100	7e-08	Bombyx mori	Metazoa;Bilateria;Ecdysozoa;Arthropoda;Hexapoda;
bmo-miR-9	bmo-mir-9		AGTAGATTGGTTAATTATCTTTGGTTATCTAGCTGTATGAGTATTACTGACGTCATAAAGCTAGGTTACCGGAGTTAAGTGCCGTCTACA	TCTTTGGTTATCTAGCTGTATGA		Bombyx mori	Metazoa;Bilateria;Ecdysozoa;Arthropoda;Hexapoda;
dse-miR-9a	dse-mir-9a	mir-9	GCTATGTTGTCTTTGGTTATCTAGCTGTATGAGTGATAAATAACGTCATAAAGCTAGCTTACCGAAGTTAATATTAGC	TCTTTGGTTATCTAGCTGTATGA	100	2e-08	Drosophila sechellia	Metazoa;Bilateria;Ecdysozoa;Arthropoda;Hexapoda;
age-miR-9	age-mir-9	mir-9	GGAAGCGAGTTGTTATCTTTGGTTATCTAGCTGTATGAGTGTATTGGTCTTCATAAAGCTAGATAACCGAAAGTAAAAACTCCTTCA	TCTTTGGTTATCTAGCTGTATGA	100	2e-08	Ateles geoffroyi	Metazoa;Bilateria;Deuterostoma;Chordata;Vertebrata;Mammalia;Primates;Atelidae;
xtr-miR-9b	xtr-mir-9b	mir-9	GTTTCTGTCTTTGGTTACCTAGCTGTATGAGTATAACTAATGTCATAAAGCTAGACAACCGAACGTATAAACCA	TCTTTGGTTACCTAGCTGTATGA	95.65	4e-06	Xenopus tropicalis	Metazoa;Bilateria;Deuterostoma;Chordata;Vertebrata;Amphibia;
lla-miR-9	lla-mir-9	mir-9	GGAAGCGAGTTGTTATCTTTGGTTATCTAGCTGTATGAGTGTATTGGTCTTCATAAAGCTAGATAACCGAAAGTAAAAACTCCTTCA	TCTTTGGTTATCTAGCTGTATGA	100	2e-08	Lagothrix lagotricha	Metazoa;Bilateria;Deuterostoma;Chordata;Vertebrata;Mammalia;Primates;Atelidae;
ptr-miR-9	ptr-mir-9-1	mir-9	CGGGGTTGGTTGTTATCTTTGGTTATCTAGCTGTATGAGTGGTGTGGAGTCTTCATAAAGCTAGATAACCGAAAGTAAAAATAACCCC	TCTTTGGTTATCTAGCTGTATGA	100	2e-08	Pan troglodytes	Metazoa;Bilateria;Deuterostoma;Chordata;Vertebrata;Mammalia;Primates;Hominidae;
spu-miR-9	spu-mir-9	mir-9	TCATACTGACTCTGCTTTTCTCTTTGGTTATCTAGCTGTATGAGTGATGTCAATGCATCATAAAGCTAGGTTACCAAAGATAAGTGCCTGTTGTCACATGT	TCTTTGGTTATCTAGCTGTATG	100	7e-08	Strongylocentrotus purpuratus	Metazoa;Bilateria;Deuterostoma;Echinodermata;
dme-miR-9a	dme-mir-9a	mir-9	GCTATGTTGTCTTTGGTTATCTAGCTGTATGAGTGATAAATAACGTCATAAAGCTAGCTTACCGAAGTTAATATTAGC	TCTTTGGTTATCTAGCTGTATGA	100	2e-08	Drosophila melanogaster	Metazoa;Bilateria;Ecdysozoa;Arthropoda;Hexapoda;
dvi-miR-9a	dvi-mir-9a	mir-9	CTATGTTGTCTTTGGTTATCTAGCTGTATGAGTGATAAATAACGTCATAAAGCTAGCTTACCGAAGTTAATATTA	TCTTTGGTTATCTAGCTGTATGA	100	2e-08	Drosophila virilis	Metazoa;Bilateria;Ecdysozoa;Arthropoda;Hexapoda;
mdo-miR-9	mdo-mir-9-1	mir-9	CGAGGCCCGTTTCTCTCTTTGGTTATCTAGCTGTATGAGTGTTATTGAGCTATCATAAAGCTAGATAACCGAAAGTAGAAATGACTTTCA	TCTTTGGTTATCTAGCTGTATGA	100	2e-08	Monodelphis domestica	Metazoa;Bilateria;Deuterostoma;Chordata;Vertebrata;Mammalia;Metatheria;
dsi-miR-9a	dsi-mir-9a	mir-9	GCTATGTTGTCTTTGGTTATCTAGCTGTATGAGTGATAAATAACGTCATAAAGCTAGCTTACCGAAGTTAATATTAGC	TCTTTGGTTATCTAGCTGTATGA	100	2e-08	Drosophila simulans	Metazoa;Bilateria;Ecdysozoa;Arthropoda;Hexapoda;
dwi-miR-9a	dwi-mir-9a	mir-9	GCTATGTTGTCTTTGGTTATCTAGCTGTATGAGTGATACATAACGTCATAAAGCTAGCTTACCGAAGTTAATATTAGC	TCTTTGGTTATCTAGCTGTATGA	100	2e-08	Drosophila willistoni	Metazoa;Bilateria;Ecdysozoa;Arthropoda;Hexapoda;
oan-miR-9	oan-mir-9	mir-9	GGGGCCGGATCGCACTGAGCTGGCTTTGGTCTTTGGTTATCTAGCTGTATGAGTGTATGTGATGTCATAAAGCTAGAGAACCGAATGTAAAAACCAGCTTCCGCCGTCACAGCCCCGGCCCC	TCTTTGGTTATCTAGCTGTATG	100	7e-08	Ornithorhynchus anatinus	Metazoa;Bilateria;Deuterostoma;Chordata;Vertebrata;Mammalia;Prototheria;
tca-miR-9a	tca-mir-9a	mir-9	CTGATATTTTCTTTGGTTATCTAGCTGTATGAGTATTGTTTAATAACATCATAAAGCTAGGTTACCGGAGTTAAAACCAGT	TCTTTGGTTATCTAGCTGTATGA	100	2e-08	Tribolium castaneum	Metazoa;Bilateria;Ecdysozoa;Arthropoda;Hexapoda;
xtr-miR-9	xtr-mir-9-3	mir-9	GTTTCTATCTTTGGTTATCTAGCTGTATGAGTGTAAATAAGCCGTCATAAAGCTAGATAACCGAAAGTAGGAATCA	TCTTTGGTTATCTAGCTGTATG	100	7e-08	Xenopus tropicalis	Metazoa;Bilateria;Deuterostoma;Chordata;Vertebrata;Amphibia;
lgi-miR-9	lgi-mir-9	mir-9	AAGTGAAAGCTCTGTTTTTGTCTTTGGTTATCTAGCTGTATGATTGAAATAGAAACATTATAAAGCTAGGTTACCAAAGGCAAAAATGGTGACTATACTCTA	TCTTTGGTTATCTAGCTGTATGA	100	2e-08	Lottia gigantea	Metazoa;Bilateria;Lophotrochozoa;Molusca;
sko-miR-9	sko-mir-9	mir-9	CTCTCGTTTTCTCTTTGGTTATCTAGCTGTATGAGTGTACATGACATTATAAAGCTAGGTTACCAAAGACAAAAACAGA	TCTTTGGTTATCTAGCTGTAT	100	3e-07	Saccoglossus kowalevskii	Metazoa;Bilateria;Deuterostoma;Hemichordata;
dgr-miR-9a	dgr-mir-9a	mir-9	CTATGTTGTCTTTGGTTATCTAGCTGTATGAGTGATAAATAACGTCATAAAGCTAGCTTACCGAAGTTAATATTA	TCTTTGGTTATCTAGCTGTATGA	100	2e-08	Drosophila grimshawi	Metazoa;Bilateria;Ecdysozoa;Arthropoda;Hexapoda;
der-miR-9a	der-mir-9a	mir-9	GCTATGTTGTCTTTGGTTATCTAGCTGTATGAGTGATAAATAACGTCATAAAGCTAGCTTACCGAAGTTAATATTAGC	TCTTTGGTTATCTAGCTGTATGA	100	2e-08	Drosophila erecta	Metazoa;Bilateria;Ecdysozoa;Arthropoda;Hexapoda;
dps-miR-9a	dps-mir-9a	mir-9	GCTATGTTGTCTTTGGTTATCTAGCTGTATGAGTGATAAATAACGTCATAAAGCTAGCTTACCGAAGTTAATATTAGC	TCTTTGGTTATCTAGCTGTATGA	100	2e-08	Drosophila pseudoobscura	Metazoa;Bilateria;Ecdysozoa;Arthropoda;Hexapoda;
dmo-miR-9a	dmo-mir-9a	mir-9	CTATGTTGTCTTTGGTTATCTAGCTGTATGAGTGATAAATAACGTCATAAAGCTAGCTTACCGAAGTTAATATTA	TCTTTGGTTATCTAGCTGTATGA	100	2e-08	Drosophila mojavensis	Metazoa;Bilateria;Ecdysozoa;Arthropoda;Hexapoda;
bmo-miR-9	bmo-mir-9	mir-9	AGTAGATTGGTTAATTATCTTTGGTTATCTAGCTGTATGAGTATTACTGACGTCATAAAGCTAGGTTACCGGAGTTAAGTGCCGTCTACA	TCTTTGGTTATCTAGCTGTATGA	100	2e-08	Bombyx mori	Metazoa;Bilateria;Ecdysozoa;Arthropoda;Hexapoda;
mne-miR-9	mne-mir-9	mir-9	GGAAGCGAGTTGTTATCTTTGGTTATCTAGCTGTATGAGTGTATTGGTCTTCATAAAGCTAGATAACCGAAAGTAAAAACTCCTTCA	TCTTTGGTTATCTAGCTGTATGA	100	2e-08	Macaca nemestrina	Metazoa;Bilateria;Deuterostoma;Chordata;Vertebrata;Mammalia;Primates;Cercopithecidae;
ssc-miR-9-1	ssc-mir-9-1	mir-9	CGGGGTTGGTTGTTATCTTTGGTTATCTAGCTGTATGAGTGGTGTGGAGTCTTCATAAAGCTAGATAACCGAAAGTAAAAATAACCCCA	TCTTTGGTTATCTAGCTGTATGA	100	2e-08	Sus scrofa	Metazoa;Bilateria;Deuterostoma;Chordata;Vertebrata;Mammalia;Suina;
rno-miR-9	rno-mir-9-2	mir-9	GGAAGCGAGTTGTTATCTTTGGTTATCTAGCTGTATGAGTGTATTGGTCTTCATAAAGCTAGATAACCGAAAGTAAAAACTCCTTCA	TCTTTGGTTATCTAGCTGTATGA	100	2e-08	Rattus norvegicus	Metazoa;Bilateria;Deuterostoma;Chordata;Vertebrata;Mammalia;Rodentia;
dya-miR-9a	dya-mir-9a-2	mir-9	GCTATGTTGTCTTTGGTTATCTAGCTGTATGAGTGATAAATAACGTCATAAAGCTAGCTTACCGAAGTTAATATTAGC	TCTTTGGTTATCTAGCTGTATGA	100	2e-08	Drosophila yakuba	Metazoa;Bilateria;Ecdysozoa;Arthropoda;Hexapoda;
lmi-miR-9a	lmi-mir-9a	mir-9	TCTTTGGTTATCTAGCTGTATGAGTGCATGTGTCTGTCATAAAGCTAGGTTACCGAAGTTA	TCTTTGGTTATCTAGCTGTATGA	100	2e-08	Locusta migratoria	Metazoa;Bilateria;Ecdysozoa;Arthropoda;Hexapoda;
ggo-miR-9	ggo-mir-9	mir-9	GGAAGCGAGTTGTTATCTTTGGTTATCTAGCTGTATGAGTGTATTGGTCTTCATAAAGCTAGATAACCGAAAGTAAAAACTCCTTCA	TCTTTGGTTATCTAGCTGTATGA	100	2e-08	Gorilla gorilla	Metazoa;Bilateria;Deuterostoma;Chordata;Vertebrata;Mammalia;Primates;Hominidae;
cfa-miR-9	cfa-mir-9-1	mir-9	TCTTTGGTTATCTAGCTGTATGAGTGGTGTGGAGTCTTCATAAAGCTAGATAACCGAAAGTA	TCTTTGGTTATCTAGCTGTATGA	100	2e-08	Canis familiaris	Metazoa;Bilateria;Deuterostoma;Chordata;Vertebrata;Mammalia;Carnivora;
mmu-miR-9	mmu-mir-9-3	mir-9	GGAGGCCCGTTTCTCTCTTTGGTTATCTAGCTGTATGAGTGCCACAGAGCCGTCATAAAGCTAGATAACCGAAAGTAGAAATGACTCTCA	TCTTTGGTTATCTAGCTGTATGA	100	2e-08	Mus musculus	Metazoa;Bilateria;Deuterostoma;Chordata;Vertebrata;Mammalia;Rodentia;
hsa-miR-9	hsa-mir-9-3	mir-9	GGAGGCCCGTTTCTCTCTTTGGTTATCTAGCTGTATGAGTGCCACAGAGCCGTCATAAAGCTAGATAACCGAAAGTAGAAATGATTCTCA	TCTTTGGTTATCTAGCTGTATGA	100	2e-08	Homo sapiens	Metazoa;Bilateria;Deuterostoma;Chordata;Vertebrata;Mammalia;Primates;Hominidae;
mml-miR-9	mml-mir-9-3	mir-9	GGAGGCCCGTTTCTCTCTTTGGTTATCTAGCTGTATGAGTGCCACAGAGCCGCTCTCAAGCTAGATAACCGAAAGTAGAAATGACTCTCA	TCTTTGGTTATCTAGCTGTATGA	100	2e-08	Macaca mulatta	Metazoa;Bilateria;Deuterostoma;Chordata;Vertebrata;Mammalia;Primates;Cercopithecidae;
dpe-miR-9a	dpe-mir-9a	mir-9	GCTATGTTGTCTTTGGTTATCTAGCTGTATGAGTGATAAATAACGTCATAAAGCTAGCTTACCGAAGTTAATATTAGC	TCTTTGGTTATCTAGCTGTATGA	100	2e-08	Drosophila persimilis	Metazoa;Bilateria;Ecdysozoa;Arthropoda;Hexapoda;
ame-miR-9a	ame-mir-9a	mir-9	TGGCGCGGACATTTTCTTTGGTTATCTAGCTGTATGAGTATTATTCGACATCATAAAGCTAGGTTACCGGAGTTAAGCTCCTCGCCA	TCTTTGGTTATCTAGCTGTATGA	100	2e-08	Apis mellifera	Metazoa;Bilateria;Ecdysozoa;Arthropoda;Hexapoda;
gga-miR-9	gga-mir-9-1	mir-9	TTGGGTTGGTTTTTCTCTTTGGTTATCTAGCTGTATGAGTGTATGTGATATCATAAAGCTAGAGAACCGAATGTAAAAACCCGCTCGC	TCTTTGGTTATCTAGCTGTATGA	100	2e-08	Gallus gallus	Metazoa;Bilateria;Deuterostoma;Chordata;Vertebrata;Aves;
dan-miR-9a	dan-mir-9a	mir-9	GCTATGTTGTCTTTGGTTATCTAGCTGTATGAGTGATAAATAACGTCATAAAGCTAGCTTACCGAAGTTAATATTAGC	TCTTTGGTTATCTAGCTGTATGA	100	2e-08	Drosophila ananassae	Metazoa;Bilateria;Ecdysozoa;Arthropoda;Hexapoda;
aga-miR-9a	aga-mir-9a	mir-9	GTCAATGTTCTCTTTGGTTATCTAGCTGTATGAGTGTATTTTAAACGTCATAAAGCTAGCATACCGAAGTTAATAATTGAC	TCTTTGGTTATCTAGCTGTATGA	100	2e-08	Anopheles gambiae	Metazoa;Bilateria;Ecdysozoa;Arthropoda;Hexapoda;
dre-miR-9	dre-mir-9-7	mir-9	GGGTTAGTTTTTCTCTTTGGTTATCTAGCTGTATGAGTTATGAAATATCATAAAGCTAGAGAACCGAAAGTAGAAACTATACCT	TCTTTGGTTATCTAGCTGTATGA	100	2e-08	Danio rerio	Metazoa;Bilateria;Deuterostoma;Chordata;Vertebrata;Pisces;
cap-miR-9	cap-mir-9	mir-9	GCATGATAACCCCATTTTTCTCTTTGGTTATCTAGCTGTATGATTTATATTTTACTTCATAAAGCTAGGTTACCAAAGCTAAAACAGGGGACAAAATCTAC	TCTTTGGTTATCTAGCTGTATGA	100	2e-08	Capitella sp. I	Metazoa;Bilateria;Lophotrochozoa;Annelida;
lmi-miR-9a*	lmi-mir-9a	mir-9	TCTTTGGTTATCTAGCTGTATGAGTGCATGTGTCTGTCATAAAGCTAGGTTACCGAAGTTA	ATAAAGCTAGGTTACCGAAGTTA	95.45	2e-05	Locusta migratoria	Metazoa;Bilateria;Ecdysozoa;Arthropoda;Hexapoda;
ssc-miR-9-2	ssc-mir-9-2	mir-9	GGAAGCGAGTTGTTATCTTTGGTTATCTAGCTGTATGAGTGTATTGGTCTTCATAAAGCTAGATAACCGAAAGTAAAAACTCCTTCA	TCTTTGGTTATCTAGCTGTATGA	100	2e-08	Sus scrofa	Metazoa;Bilateria;Deuterostoma;Chordata;Vertebrata;Mammalia;Suina;
bfl-miR-9	bfl-mir-9-2	mir-9	TGTTGTCTTTGGTTATCTAGCTGTATGAGAGTCTTTTGTCACCATAAAGCTAGGTAACCAAAACAACAACCATTCCCCCTAG	TCTTTGGTTATCTAGCTGTATG	100	7e-08	Branchiostoma floridae	Metazoa;Bilateria;Deuterostoma;Chordata;Cephalochordata;
bta-miR-9	bta-mir-9-2	mir-9	GGAAGCGAGTTGTTATCTTTGGTTATCTAGCTGTATGAGTGTATTGGTCTTCATAAAGCTAGATAACCGAAAGTAAAAACTCCTTCA	TCTTTGGTTATCTAGCTGTATGA	100	2e-08	Bos taurus	Metazoa;Bilateria;Deuterostoma;Chordata;Vertebrata;Mammalia;Ruminantia;
xtr-miR-9a	xtr-mir-9a-2	mir-9	GGAAGTGGTTGTTATCTTTGGTTATCTAGCTGTATGAGTGTATTGGTTTTCATAAAGCTAGATAACCGAAAGTAAAAACTCCTTC	TCTTTGGTTATCTAGCTGTATGA	100	2e-08	Xenopus tropicalis	Metazoa;Bilateria;Deuterostoma;Chordata;Vertebrata;Amphibia;
tni-miR-9	tni-mir-9-3	mir-9	GGAGCTGTGTTTCTGTCTTTGGTTATCTAGCTGTATGAGTGTTAAATACCTGTCATAAAGCTAGATAACCGAAAGTAGAAAT	TCTTTGGTTATCTAGCTGTATGA	100	2e-08	Tetraodon nigroviridis	Metazoa;Bilateria;Deuterostoma;Chordata;Vertebrata;Pisces;
fru-miR-9	fru-mir-9-3	mir-9	GGAGCTGTGTTTCTGTCTTTGGTTATCTAGCTGTATGAGTGTTAAATACCTGTCATAAAGCTAGATAACCGAAAGTAGAAAT	TCTTTGGTTATCTAGCTGTATGA	100	2e-08	Fugu rubripes	Metazoa;Bilateria;Deuterostoma;Chordata;Vertebrata;Pisces;
mireap-asg-m0053	tRNA overlapping and not named		CTAAAGTTATATGCGGGGATGTAGCTCAGTGGTAGAGCGTTCGCTTTGCATGTGAAAGGCCCTGGGTTCGATCCCCAGCATCTCCAGTGTC	ATGCGGGGATGTAGCTCAGTG			Bombyx mori	Metazoa;Bilateria;Ecdysozoa;Arthropoda;Hexapoda;
mmu-miR-1959	mmu-mir-1959	undef	AGGGCCGGGGATGTAGCTCAGTGGAGGAGTCCTTGCCCAAAACAGGAAAGGCCCTGGGTTATATCCACGGCCCCA	GGGGATGTAGCTCAGTGGAG	100	6e-05	Mus musculus	Metazoa;Bilateria;Deuterostoma;Chordata;Vertebrata;Mammalia;Rodentia;
bmo-miR-10	bmo-mir-10		AGTGCCCTACATCTACCCTGTAGATCCGAATTTGTTTGAAGTGAGGCGACAAATTCGGTTCTAGAGAGGTTTGTGTGGTGCACG	ACCCTGTAGATCCGAATTTGT			Bombyx mori	Metazoa;Bilateria;Ecdysozoa;Arthropoda;Hexapoda;
bmo-miR-10*	bmo-mir-10		AGTGCCCTACATCTACCCTGTAGATCCGAATTTGTTTGAAGTGAGGCGACAAATTCGGTTCTAGAGAGGTTTGTGTGGTGCACG	CAAATTCGGTTCTAGAGAGGTT			Bombyx mori	Metazoa;Bilateria;Ecdysozoa;Arthropoda;Hexapoda;
ame-miR-100	ame-mir-100	mir-99	GCTATACTTGATGATACTAACCCGTAGATCCGAACTTGTGGGCTTTTTTATATGTATACCGCAAGCTCCTATCTACCGGTACATGTAGTCAGGCCAGCAT	AACCCGTAGATCCGAACTTGTG	93.75	0.057	Apis mellifera	Metazoa;Bilateria;Ecdysozoa;Arthropoda;Hexapoda;
dps-miR-10	dps-mir-10	mir-10	CCACGTCTACCCTGTAGATCCGAATTTGTTTTACATTAGCTTTAAGGACAAATTCGGTTCTAGAGAGGTTTGTGTGG	ACCCTGTAGATCCGAATTTGT	100	2e-07	Drosophila pseudoobscura	Metazoa;Bilateria;Ecdysozoa;Arthropoda;Hexapoda;
dmo-miR-10	dmo-mir-10	mir-10	CCACGTCTACCCTGTAGATCCGAATTTGTTGTACCATAGCTTTAAGGACAAATTCGGTTCTAGAGAGGTTTATGTGG	ACCCTGTAGATCCGAATTTGT	100	2e-07	Drosophila mojavensis	Metazoa;Bilateria;Ecdysozoa;Arthropoda;Hexapoda;
rno-miR-100	rno-mir-100	mir-99	CCTGTTGCCACAAACCCGTAGATCCGAACTTGTGCTGACCATGCACACAAGCTTGTGTCTATAGGTATGTGTCTGTTAGG	AACCCGTAGATCCGAACTTGTG	93.75	0.057	Rattus norvegicus	Metazoa;Bilateria;Deuterostoma;Chordata;Vertebrata;Mammalia;Rodentia;
sme-miR-10	sme-mir-10	undef	CTGTCACCGATCTGAACCCTGTAGATCCGAGTTTGATTAATGCCAATGTTGAGTTTTGAAGCATTTCAATCAAAATCGAATCTTCAAGGTGAAGCTGGTGATAG	AACCCTGTAGATCCGAGTTTGA	95	0.0002	Schmidtea mediterranea	Metazoa;Bilateria;Ecdysozoa;Platyhelminthes;
ppy-miR-100	ppy-mir-100	mir-99	CCTGTTGCCACAAACCCGTAGATCCGAACTTGTGGTATTAGTCCGCACAAGCTTGTATCTATAGGTATGTGTCTGTTAGG	AACCCGTAGATCCGAACTTGTG	93.75	0.057	Pongo pygmaeus	Metazoa;Bilateria;Deuterostoma;Chordata;Vertebrata;Mammalia;Primates;Hominidae;
dan-miR-10	dan-mir-10	mir-10	CCACGTCTACCCTGTAGATCCGAATTTGTTTTATACTAGTTTTAAGGACAAATTCGGTTCTAGAGAGGTTTGTGTGG	ACCCTGTAGATCCGAATTTGT	100	2e-07	Drosophila ananassae	Metazoa;Bilateria;Ecdysozoa;Arthropoda;Hexapoda;
mmu-miR-10a	mmu-mir-10a	mir-10	GACCTGTCTGTCTTCTGTATATACCCTGTAGATCCGAATTTGTGTAAGGAATTTTGTGGTCACAAATTCGTATCTAGGGGAATATGTAGTTGACATAAACACTCCGCTCA	TACCCTGTAGATCCGAATTTGTG	100	2e-07	Mus musculus	Metazoa;Bilateria;Deuterostoma;Chordata;Vertebrata;Mammalia;Rodentia;
lmi-miR-10	lmi-mir-10	mir-10	TACCCTGTAGATCCGAATTTGTTTGACATAGTGCGACAAATTCGGTTCTAGAGAGGTTT	TACCCTGTAGATCCGAATTTGT	100	2e-07	Locusta migratoria	Metazoa;Bilateria;Ecdysozoa;Arthropoda;Hexapoda;
dre-miR-100	dre-mir-100-2	mir-99	AGCTGCCACAAACCCGTAGATCCGAACTTGTGGTGTCTCTGTGCACAAGCTCGTGTCTATAGGTATGTGTCTGCG	AACCCGTAGATCCGAACTTGTG	93.75	0.057	Danio rerio	Metazoa;Bilateria;Deuterostoma;Chordata;Vertebrata;Pisces;
mdo-miR-10a	mdo-mir-10a	mir-10	CTGTCTTCTGTATATACCCTGTAGATCCGAATTTGTGTAAGGAATTTTGTGGTCACAAATTCGTATCTAGGGGAATATGTAGTTGACATA	TACCCTGTAGATCCGAATTTGTG	100	2e-07	Monodelphis domestica	Metazoa;Bilateria;Deuterostoma;Chordata;Vertebrata;Mammalia;Metatheria;
nve-miR-100	nve-mir-100	mir-99	TAATCGCACAGTATCGACCCGTAGATCCGAACTTGTGGAGTTTCACCACAGGCTCGTTTCTACGGATCAAAACTGCGTCGAAAT	GACCCGTAGATCCGAACTTGTG	93.75	0.057	Nematostella vectensis	Metazoa;Cnidaria;
mml-miR-10a	mml-mir-10a	mir-10	GATCTGTCTGTCTTCTGTATATACCCTGTAGATCCGAATTTGTGTAAGGAATTTTGTGGTCACAAATTCGTATCTAGGGGAATATGTAGTTGACATAAACACTCCGCTC	TACCCTGTAGATCCGAATTTGTG	100	2e-07	Macaca mulatta	Metazoa;Bilateria;Deuterostoma;Chordata;Vertebrata;Mammalia;Primates;Cercopithecidae;
ggo-miR-100	ggo-mir-100	mir-99	CCTGTTGCCACAAACCCGTAGATCCGAACTTGTGGTATTAGTCCGCACAAGCTTGTATCTATAGGTATGTGTCTGTTAGG	AACCCGTAGATCCGAACTTGTG	93.75	0.057	Gorilla gorilla	Metazoa;Bilateria;Deuterostoma;Chordata;Vertebrata;Mammalia;Primates;Hominidae;
lmi-miR-10*	lmi-mir-10	mir-10	TACCCTGTAGATCCGAATTTGTTTGACATAGTGCGACAAATTCGGTTCTAGAGAGGTTT	AAATTCGGTTCTAGAGAGGTTT	100	3e-07	Locusta migratoria	Metazoa;Bilateria;Ecdysozoa;Arthropoda;Hexapoda;
tca-miR-100	tca-mir-100	mir-99	ATCCGGTGGAACCCGTAGATCCGAACTTGTGGGGCTGTGGTCACAAGTTCTTGTTTATGGGTACCTACTGGTAGAA	AACCCGTAGATCCGAACTTGTG	93.75	0.057	Tribolium castaneum	Metazoa;Bilateria;Ecdysozoa;Arthropoda;Hexapoda;
bfl-miR-100	bfl-mir-100	mir-99	AGATAAAGCCGGCTGCCATAAACCCGTAGATCCGAACTTGTGTTGCTTCAGTTCACAAGCTCGTGTCTATGGGTCTATGTCATCAGGGCAACATCTGCAC	AACCCGTAGATCCGAACTTGTGT	93.75	0.057	Branchiostoma floridae	Metazoa;Bilateria;Deuterostoma;Chordata;Cephalochordata;
dre-miR-10c	dre-mir-10c	mir-10	CCTGTCATCTATATATACCCTGTAGATCCGGATTTGTGTAAACAGACGCACAGTCACAAATTCGTATCTAGGGGAGTATGTAGTTGATGTATAGG	TACCCTGTAGATCCGGATTTGT	95.24	6e-05	Danio rerio	Metazoa;Bilateria;Deuterostoma;Chordata;Vertebrata;Pisces;
xtr-miR-100	xtr-mir-100	mir-99	GTTGCCATAAACCCGTAGATCCGAACTTGTGCTGTGCCCCTCTCACAAGCTCGAGTGTGCGGGTCTGTGTCGGCTT	AACCCGTAGATCCGAACTTGTG	93.75	0.057	Xenopus tropicalis	Metazoa;Bilateria;Deuterostoma;Chordata;Vertebrata;Amphibia;
hsa-miR-100	hsa-mir-100	mir-99	CCTGTTGCCACAAACCCGTAGATCCGAACTTGTGGTATTAGTCCGCACAAGCTTGTATCTATAGGTATGTGTCTGTTAGG	AACCCGTAGATCCGAACTTGTG	93.75	0.057	Homo sapiens	Metazoa;Bilateria;Deuterostoma;Chordata;Vertebrata;Mammalia;Primates;Hominidae;
dse-miR-10	dse-mir-10	mir-10	CCACGTCTACCCTGTAGATCCGAATTTGTTTTATACTAGCTTTAAGGACAAATTCGGTTCTAGAGAGGTTTGTGTGG	ACCCTGTAGATCCGAATTTGT	100	2e-07	Drosophila sechellia	Metazoa;Bilateria;Ecdysozoa;Arthropoda;Hexapoda;
dya-miR-10	dya-mir-10	mir-10	CCACGTCTACCCTGTAGATCCGAATTTGTTTTATACTAGTTTTAAGGACAAATTCGGTTCTAGAGAGGTTTGTGTGG	ACCCTGTAGATCCGAATTTGT	100	2e-07	Drosophila yakuba	Metazoa;Bilateria;Ecdysozoa;Arthropoda;Hexapoda;
tni-miR-10c	tni-mir-10c	mir-10	GAGCCGCTGTCTTCTATATCTACCCTGTAGATCCGGATTTGTGTAACGATCATTAAAGCAATCACAAATTCGCTTCTAGGGGAGTATATAGTGGATTTATACACGACG	TACCCTGTAGATCCGGATTTGT	95.24	6e-05	Tetraodon nigroviridis	Metazoa;Bilateria;Deuterostoma;Chordata;Vertebrata;Pisces;
aga-miR-100	aga-mir-100	mir-99	GCCCCGTCTGTGGAAACCCGTAGATCCGAACTTGTGCTGCACTGTACAACTGGACACAAGAACGGATATATGGGATTCTGTCGACGGTTGGC	AACCCGTAGATCCGAACTTGTG	93.75	0.057	Anopheles gambiae	Metazoa;Bilateria;Ecdysozoa;Arthropoda;Hexapoda;
sko-miR-10	sko-mir-10	mir-10	ATATATCTCCACCAACCTCTACCCTGTAGATCCGAATTTGTGGTACGTACATTTTCACGAATTCGTTTCTACCGGTGACAGGTAGCTGCGAGGACACAACA	TACCCTGTAGATCCGAATTTGTG	100	2e-07	Saccoglossus kowalevskii	Metazoa;Bilateria;Deuterostoma;Hemichordata;
dpe-miR-10	dpe-mir-10	mir-10	CCACGTCTACCCTGTAGATCCGAATTTGTTTTACATTAGCTTTAAGGACAAATTCGGTTCTAGAGAGGTTTGTGTGG	ACCCTGTAGATCCGAATTTGT	100	2e-07	Drosophila persimilis	Metazoa;Bilateria;Ecdysozoa;Arthropoda;Hexapoda;
aga-miR-10	aga-mir-10	mir-10	GTCGATTTATGTTCTACATCCACCCTGTAGATCCGAATTTGTTTGAATTTATATTAATAACAAATTCGGTTCTAGAGAGGTTTGTGTGGGGCATTTGTTAAC	ACCCTGTAGATCCGAATTTGT	100	2e-07	Anopheles gambiae	Metazoa;Bilateria;Ecdysozoa;Arthropoda;Hexapoda;
tca-miR-10	tca-mir-10	mir-10	CTCTACATCTACCCTGTAGATCCGAATTTGTTTGAAATCAGGCGACAAATTCGGTTCTAGAGAGGTTTGTG	ACCCTGTAGATCCGAATTTGT	100	2e-07	Tribolium castaneum	Metazoa;Bilateria;Ecdysozoa;Arthropoda;Hexapoda;
ppa-miR-100	ppa-mir-100	mir-99	CCTGTTGCCACAAACCCGTAGATCCGAACTTGTGGTATTAGTCCGCACAAGCTTGTATCTATAGGTATGTGTCTGTTAGG	AACCCGTAGATCCGAACTTGTG	93.75	0.057	Pan paniscus	Metazoa;Bilateria;Deuterostoma;Chordata;Vertebrata;Mammalia;Primates;Hominidae;
dsi-miR-10	dsi-mir-10	mir-10	CCACGTCTACCCTGTAGATCCGAATTTGTTTTATACTAGCTTTAAGGACAAATTCGGTTCTAGAGAGGTTTGTGTGG	ACCCTGTAGATCCGAATTTGT	100	2e-07	Drosophila simulans	Metazoa;Bilateria;Ecdysozoa;Arthropoda;Hexapoda;
mdo-miR-10b	mdo-mir-10b	mir-10	CAGAATGTTATTACGTTGTCTATATATACCCTGTAGAACCGAATTTGTGTGGTATTTACATAGTCACAGATTCGATTCTAGGGGAATATATGGTCGATGCAAAAACTTCAC	ATACCCTGTAGAACCGAATTTGT	100	0.004	Monodelphis domestica	Metazoa;Bilateria;Deuterostoma;Chordata;Vertebrata;Mammalia;Metatheria;
ame-miR-10	ame-mir-10	mir-10	CCCAGTTAATGCTCTACATCTACCCTGTAGATCCGAATTTGTTTGATAAGAGGCGACAAATTCGGTTCTAGAGAGGTTTGTGTGGTGCATACAGAGCTAC	ACCCTGTAGATCCGAATTTGT	100	2e-07	Apis mellifera	Metazoa;Bilateria;Ecdysozoa;Arthropoda;Hexapoda;
age-miR-10a	age-mir-10a	mir-10	GATCTGTCTGTCTTCTGTATATACCCTGTAGATCCGAATTTGTGTAAGGAATTTTGTGGTCACAAATTCGTATCTAGGGGAATATGTAGTTGACATAAACACTCCGCTCA	TACCCTGTAGATCCGAATTTGTG	100	2e-07	Ateles geoffroyi	Metazoa;Bilateria;Deuterostoma;Chordata;Vertebrata;Mammalia;Primates;Atelidae;
dvi-miR-10	dvi-mir-10	mir-10	CCACGTCCACCCTGTAGATCCGAATTTGTTGTACACTAGTTTTAAGGACAAATTCGGTTCTAGAGAGGTTTCTGTGG	ACCCTGTAGATCCGAATTTGT	100	2e-07	Drosophila virilis	Metazoa;Bilateria;Ecdysozoa;Arthropoda;Hexapoda;
mmu-miR-100	mmu-mir-100	mir-99	CCTGTTGCCACAAACCCGTAGATCCGAACTTGTGCTGATTCTGCACACAAGCTTGTGTCTATAGGTATGTGTCTGTTAGG	AACCCGTAGATCCGAACTTGTG	93.75	0.057	Mus musculus	Metazoa;Bilateria;Deuterostoma;Chordata;Vertebrata;Mammalia;Rodentia;
ptr-miR-100	ptr-mir-100	mir-99	CCTGTTGCCACAAACCCGTAGATCCGAACTTGTGGTATTAGTCCGCACAAGCTTGTATCTATAGGTATGTGTCTGTTAGG	AACCCGTAGATCCGAACTTGTG	93.75	0.057	Pan troglodytes	Metazoa;Bilateria;Deuterostoma;Chordata;Vertebrata;Mammalia;Primates;Hominidae;
mdo-miR-100	mdo-mir-100	mir-99	CCTGTTGCCACAAACCCGTAGATCCGAACTTGTGGTGATATTCCACACAAGCTTGTGTCTATAGGTATGTGTCTGTCAGG	AACCCGTAGATCCGAACTTGT	93.75	0.057	Monodelphis domestica	Metazoa;Bilateria;Deuterostoma;Chordata;Vertebrata;Mammalia;Metatheria;
ptr-miR-10a	ptr-mir-10a	mir-10	ATCTGTCTGTCTTCTGTATATACCCTGTAGATCCGAATTTGTGTAAGGAATTTTGTGGTCACAAATTCGTATCTAGGGGAATATGTAGTTGACATAAACACTCCGCTCT	TACCCTGTAGATCCGAATTTGTG	100	2e-07	Pan troglodytes	Metazoa;Bilateria;Deuterostoma;Chordata;Vertebrata;Mammalia;Primates;Hominidae;
fru-miR-100	fru-mir-100	mir-99	CACAAACCCGTAGATCCGAACTTGTGGTGACTGGCCGCACAAGCTCGTATCTATAGGTATGTG	AACCCGTAGATCCGAACTTGTG	93.75	0.057	Fugu rubripes	Metazoa;Bilateria;Deuterostoma;Chordata;Vertebrata;Pisces;
ppy-miR-10a	ppy-mir-10a	mir-10	GATCTGTCTGTCTTCTGTATATACCCCGTAGATCCGAATTTGTGTAAGGAATTTTGTGGTCACAAATTCGTATTTAGGGGAATATGTAGTTGACATAAACACTCCGCTCG	TACCCCGTAGATCCGAATTTGTG	95.24	6e-05	Pongo pygmaeus	Metazoa;Bilateria;Deuterostoma;Chordata;Vertebrata;Mammalia;Primates;Hominidae;
sla-miR-100	sla-mir-100	mir-99	CCTGTTGCCACAAACCCGTAGATCCGAACTTGTGGTGTTAATGTGCACAAGCTTGTGTCTATAGGTATGTGTCTGTTAGG	AACCCGTAGATCCGAACTTGTG	93.75	0.057	Saguinus labiatus	Metazoa;Bilateria;Deuterostoma;Chordata;Vertebrata;Mammalia;Primates;Cebidae;
oan-miR-10a	oan-mir-10a	mir-10	AAAGAAGATATGTCTGTCTTCTGTATATACCCTGTAGATCCGAATTTGTGTAAGGAGTTTCGTGGTCACAAATTCGTATCTAGGGGAATATGTAGTTGACATAAACACTCCGGTCATTTTTT	TACCCTGTAGATCCGAATTTGT	100	2e-07	Ornithorhynchus anatinus	Metazoa;Bilateria;Deuterostoma;Chordata;Vertebrata;Mammalia;Prototheria;
tni-miR-100	tni-mir-100	mir-99	CACAAACCCGTAGATCCGAACTTGTGGTGACTGGCCGCACAAGCTCGTATCTATAGGTATGTG	AACCCGTAGATCCGAACTTGTG	93.75	0.057	Tetraodon nigroviridis	Metazoa;Bilateria;Deuterostoma;Chordata;Vertebrata;Pisces;
bta-miR-10a	bta-mir-10a	mir-10	GATCTGTCTGTCTTCTGTATATACCCTGTAGATCCGAATTTGTGTAAGGAATTTTGTGATCACAAATTCGTATCTAGGGGAATATGTAGTTGACATAAACACTCCGCTC	TACCCTGTAGATCCGAATTTGTG	100	2e-07	Bos taurus	Metazoa;Bilateria;Deuterostoma;Chordata;Vertebrata;Mammalia;Ruminantia;
dme-miR-10	dme-mir-10	mir-10	CCACGTCTACCCTGTAGATCCGAATTTGTTTTATACTAGCTTTAAGGACAAATTCGGTTCTAGAGAGGTTTGTGTGG	ACCCTGTAGATCCGAATTTGT	100	2e-07	Drosophila melanogaster	Metazoa;Bilateria;Ecdysozoa;Arthropoda;Hexapoda;
ppa-miR-10a	ppa-mir-10a	mir-10	GATCTGTCTGTCTTCTGTATATACCCTGTAGATCCGAATTTGTGTAAGGAATTTTGTGGTCACACATTCGTATCTAGGGGAATATGTAGTTGACATACACACTCCGCTCT	TACCCTGTAGATCCGAATTTGTG	100	2e-07	Pan paniscus	Metazoa;Bilateria;Deuterostoma;Chordata;Vertebrata;Mammalia;Primates;Hominidae;
lla-miR-100	lla-mir-100	mir-99	CCTGTTGCCACAAACCCGTAGATCCGAACTTGTGGTGTTAGTCTGCACAAGCTTGTGTCTATAGGTATGTGTCTGTTAGG	AACCCGTAGATCCGAACTTGTG	93.75	0.057	Lagothrix lagotricha	Metazoa;Bilateria;Deuterostoma;Chordata;Vertebrata;Mammalia;Primates;Atelidae;
age-miR-100	age-mir-100	mir-99	CCTGTTGCCACAAACCCGTAGATCCGAACTTGTGGTGTTAGTCTGCACAAGCTTGTGTCTATAGGTATGTGTCTGTTAGG	AACCCGTAGATCCGAACTTGTG	93.75	0.057	Ateles geoffroyi	Metazoa;Bilateria;Deuterostoma;Chordata;Vertebrata;Mammalia;Primates;Atelidae;
dre-miR-10a	dre-mir-10a	mir-10	TGTCTGTCATCTATATATACCCTGTAGATCCGAATTTGTGTGAATATACAGTCGCAAATTCGTGTCTTGGGGAATATGTAGTTGACATAAACACAACGC	TACCCTGTAGATCCGAATTTGT	100	2e-07	Danio rerio	Metazoa;Bilateria;Deuterostoma;Chordata;Vertebrata;Pisces;
gga-miR-100	gga-mir-100	mir-99	CCTGTTGCCACAAACCCGTAGATCCGAACTTGTGGTCATATTCCACACAAGCTTGTATCTATAGGTATGTGTCTGTCTGG	AACCCGTAGATCCGAACTTGTG	93.75	0.057	Gallus gallus	Metazoa;Bilateria;Deuterostoma;Chordata;Vertebrata;Aves;
fru-miR-10c	fru-mir-10c	mir-10	CTGTCTTCTATATCTACCCTGTAGATCCGGATTTGTGTAAAAATCATTAAAGCAATCACAAATTCGCTTCTAGGGGAGTATATAGTGGATTTATACACGACG	TACCCTGTAGATCCGGATTTGT	95.24	6e-05	Fugu rubripes	Metazoa;Bilateria;Deuterostoma;Chordata;Vertebrata;Pisces;
hsa-miR-10a	hsa-mir-10a	mir-10	GATCTGTCTGTCTTCTGTATATACCCTGTAGATCCGAATTTGTGTAAGGAATTTTGTGGTCACAAATTCGTATCTAGGGGAATATGTAGTTGACATAAACACTCCGCTCT	TACCCTGTAGATCCGAATTTGTG	100	2e-07	Homo sapiens	Metazoa;Bilateria;Deuterostoma;Chordata;Vertebrata;Mammalia;Primates;Hominidae;
bta-miR-100	bta-mir-100	mir-99	CCTGTTGCCACAAACCCGTAGATCCGAACTTGTGGTGGTAGTGCACACAAGCTTGTGTCTATAGGTATGTGTCTGT	AACCCGTAGATCCGAACTTGTG	93.75	0.057	Bos taurus	Metazoa;Bilateria;Deuterostoma;Chordata;Vertebrata;Mammalia;Ruminantia;
lgi-miR-100	lgi-mir-100	mir-99	ATTAGTGACTAGTTAATATAAACCCGTAGATCCGAACTTGTGATAAAATCTGACGCAAGCTTGTTTCTAGGGGTCCTATATTGGCTAGGGTATCTACAGAT	AACCCGTAGATCCGAACTTGTG	93.75	0.057	Lottia gigantea	Metazoa;Bilateria;Lophotrochozoa;Molusca;
spu-miR-10	spu-mir-10	mir-10	TTTCTTCACTTTTTGGGCTTACATCAACCCTGTAGATCCGAATTTGTGTCCGAGTTTCTCGCCTCTGGTAGTCACAGATTCGTATCTCTGGGTAACTGTATCCCAGGACT	AACCCTGTAGATCCGAATTTGTG	100	2e-07	Strongylocentrotus purpuratus	Metazoa;Bilateria;Deuterostoma;Echinodermata;
rno-miR-10a-5p	rno-mir-10a	mir-10	GACCTGTCTGTCTTCTGTATATACCCTGTAGATCCGAATTTGTGTAAGGAATTTTGTGGTCACAAATTCGTATCTAGGGGAATATGTAGTTGACATAAACACTCCGCTCA	TACCCTGTAGATCCGAATTTGTG	100	2e-07	Rattus norvegicus	Metazoa;Bilateria;Deuterostoma;Chordata;Vertebrata;Mammalia;Rodentia;
oan-miR-100	oan-mir-100	mir-99	GCCTGTTGCCACAAACCCGTAGATCCGAACTTGTGGTGATATTCCACACAAGCTTGTGTCTATAGGTATGTGTCTGTGGGC	AACCCGTAGATCCGAACTTGTG	93.75	0.057	Ornithorhynchus anatinus	Metazoa;Bilateria;Deuterostoma;Chordata;Vertebrata;Mammalia;Prototheria;
bmo-miR-10	bmo-mir-10	mir-10	AGTGCCCTACATCTACCCTGTAGATCCGAATTTGTTTGAAGTGAGGCGACAAATTCGGTTCTAGAGAGGTTTGTGTGGTGCACG	ACCCTGTAGATCCGAATTTGT	100	2e-07	Bombyx mori	Metazoa;Bilateria;Ecdysozoa;Arthropoda;Hexapoda;
sla-miR-10a	sla-mir-10a	mir-10	GATCTGTCTGTCTTCTGTATATACCCTGTAGATCCGAATTTGTGTAAGGAATTTTGTGGTCACAAATTCGTATCTAGGGGAATATGTAGTTGACATAAACACTCCGCTCA	TACCCTGTAGATCCGAATTTGTG	100	2e-07	Saguinus labiatus	Metazoa;Bilateria;Deuterostoma;Chordata;Vertebrata;Mammalia;Primates;Cebidae;
mml-miR-100	mml-mir-100	mir-99	CCTGTTGCCACAAACCCGTAGATCCGAACTTGTGGTATTAGTCCGCACAAGCTTGTGTCTATAGGTATGTGTCTTTTAGG	AACCCGTAGATCCGAACTTGTG	93.75	0.057	Macaca mulatta	Metazoa;Bilateria;Deuterostoma;Chordata;Vertebrata;Mammalia;Primates;Cercopithecidae;
sko-miR-100	sko-mir-100	mir-99	ACAACTGGCTGGACTGTGTAAACCCGTAGATCCGAACTTGTGTTAGAGTTCGGCTCGCAAGCTCGCATCTCTGGGTCTATGCCGTCTTGGCACAAGCGATC	AACCCGTAGATCCGAACTTGTG	93.75	0.057	Saccoglossus kowalevskii	Metazoa;Bilateria;Deuterostoma;Hemichordata;
der-miR-10	der-mir-10	mir-10	CTACGTCTACCCTGTAGATCCGAATTTGTTTTATACTAGCTTTAAGGACAAATTCGGTTCTAGAGAGGTTTGTGTGG	ACCCTGTAGATCCGAATTTGT	100	2e-07	Drosophila erecta	Metazoa;Bilateria;Ecdysozoa;Arthropoda;Hexapoda;
dgr-miR-10	dgr-mir-10	mir-10	CCACGTCTACCCTGTAGATCCGAATTTGTTGTACACTAGCTTTAAGGACAAATTCGGTTCTAGAGAGGTTTGTGTGG	ACCCTGTAGATCCGAATTTGT	100	2e-07	Drosophila grimshawi	Metazoa;Bilateria;Ecdysozoa;Arthropoda;Hexapoda;
xtr-miR-10a	xtr-mir-10a	mir-10	GATTTGCCTGTCCTCTGTATGTACCCTGTAGATCCGAATTTGTGTGAGCGCAATCATATCACAAATTCGTGTCTGGGGGGATATGCAGTTGACACAAACG	TACCCTGTAGATCCGAATTTGTG	100	2e-07	Xenopus tropicalis	Metazoa;Bilateria;Deuterostoma;Chordata;Vertebrata;Amphibia;
dwi-miR-10	dwi-mir-10	mir-10	CTACGTCTACCCTGTAGATCCGAATTTGTTTTATACTAGTTTTTAAGGACAAATTCGGTTCTAGAGAGGTTTAAGTGG	ACCCTGTAGATCCGAATTTGT	100	2e-07	Drosophila willistoni	Metazoa;Bilateria;Ecdysozoa;Arthropoda;Hexapoda;
bfl-miR-10a	bfl-mir-10a	mir-10	CTATATGTACCCTGTAGATCCGAATTTGTGTGAGGTACCCAAGTCACAAATTCGTTTCTGCAGGTATAATGTAGCC	TACCCTGTAGATCCGAATTTGTG	100	2e-07	Branchiostoma floridae	Metazoa;Bilateria;Deuterostoma;Chordata;Cephalochordata;
ggo-miR-10a	ggo-mir-10a	mir-10	GATCTGTCTGTCTTCTGTATATACCCTGTAGATCCGAATTTGTGTAAGGAATTTTGTGGTCACAAATTCGTATCTAGGGGAATATGTAGTTGACATAAACACTCCGCTCT	TACCCTGTAGATCCGAATTTGTG	100	2e-07	Gorilla gorilla	Metazoa;Bilateria;Deuterostoma;Chordata;Vertebrata;Mammalia;Primates;Hominidae;
lgi-miR-10	lgi-mir-10	mir-10	GAATATTGTGCCTTTACGTTTACCCTGTAGATCCGAATTTGTGTATGAAACAATCTACAAATTCGTTTTTGCGGGTGATTGTGTCGAGGTTTTCAAAATCA	TACCCTGTAGATCCGAATTTGT	100	2e-07	Lottia gigantea	Metazoa;Bilateria;Lophotrochozoa;Molusca;
cfa-miR-10	cfa-mir-10	mir-10	TACCCTGTAGATCCGAATTTGTGTAAGGAATTTTGTGGTCACAAATTCGTATCTAGGGGAATA	TACCCTGTAGATCCGAATTTGT	100	2e-07	Canis familiaris	Metazoa;Bilateria;Deuterostoma;Chordata;Vertebrata;Mammalia;Carnivora;
gga-miR-10a	gga-mir-10a	mir-10	CTATATGTACCCTGTAGATCCGAATTTGTGTAAAGGAAGTTGGGTCACAAATTCGTATCTAGGGGAATATGTAG	TACCCTGTAGATCCGAATTTGT	100	2e-07	Gallus gallus	Metazoa;Bilateria;Deuterostoma;Chordata;Vertebrata;Aves;
bmo-miR-8*	bmo-mir-8		CACGACGGAGTAACGGTTCGCATCTTACCGGGCAGCATTAGAGTCCTGTCTATATTTTCTAATACTGTCAGGTAAAGATGTCGTCCGCGCTCCACGTTCGTC	CATCTTACCGGGCAGCATTAG			Bombyx mori	Metazoa;Bilateria;Ecdysozoa;Arthropoda;Hexapoda;
bmo-miR-8	bmo-mir-8		CACGACGGAGTAACGGTTCGCATCTTACCGGGCAGCATTAGAGTCCTGTCTATATTTTCTAATACTGTCAGGTAAAGATGTCGTCCGCGCTCCACGTTCGTC	TAATACTGTCAGGTAAAGATGTC			Bombyx mori	Metazoa;Bilateria;Ecdysozoa;Arthropoda;Hexapoda;
dps-miR-8	dps-mir-8	mir-8	AAGGACATCTGTTCACATCTTACCGGGCAGCATTAGATCCTTTAGATACCTCTAATACTGTCAGGTAAAGATGTCGTCCGTGTCCTT	TAATACTGTCAGGTAAAGATGTC	100	2e-08	Drosophila pseudoobscura	Metazoa;Bilateria;Ecdysozoa;Arthropoda;Hexapoda;
dgr-miR-8	dgr-mir-8	mir-8	AAGGACATCTGTTCACATCTTACCGGGCAGCATTAGATTCTTGATTTAAATAATTCTAATACTGTCAGGTAAAGATGTCGTCCGTGTCCTT	TAATACTGTCAGGTAAAGATGTC	100	2e-08	Drosophila grimshawi	Metazoa;Bilateria;Ecdysozoa;Arthropoda;Hexapoda;
dpe-miR-8	dpe-mir-8	mir-8	AAGGACATCTGTTCACATCTTACCGGGCAGCATTAGATCCTTTAGATACCTCTAATACTGTCAGGTAAAGATGTCGTCCGTGTCCTT	TAATACTGTCAGGTAAAGATGTC	100	2e-08	Drosophila persimilis	Metazoa;Bilateria;Ecdysozoa;Arthropoda;Hexapoda;
der-miR-8	der-mir-8	mir-8	AAGGACATCTGTTCACATCTTACCGGGCAGCATTAGATCCTTTTTATAACTCTAATACTGTCAGGTAAAGATGTCGTCCGTGTCCTT	TAATACTGTCAGGTAAAGATGTC	100	2e-08	Drosophila erecta	Metazoa;Bilateria;Ecdysozoa;Arthropoda;Hexapoda;
dan-miR-8	dan-mir-8	mir-8	AAGGACATCTGTTCACATCTTACCGGGCAGCATTAGATCCTTTCTGATAACTCTAATACTGTCAGGTAAAGATGTCGTCCGTGTCCTT	TAATACTGTCAGGTAAAGATGTC	100	2e-08	Drosophila ananassae	Metazoa;Bilateria;Ecdysozoa;Arthropoda;Hexapoda;
aga-miR-8	aga-mir-8	mir-8	GGGTGTCTGTTCACATCTTACCGGGCAGCATTAGATATGTTATCGGATATTTCTAATACTGTCAGGTAAAGATGTCGTCCGAGCCC	TAATACTGTCAGGTAAAGATGTC	100	2e-08	Anopheles gambiae	Metazoa;Bilateria;Ecdysozoa;Arthropoda;Hexapoda;
lmi-miR-8*	lmi-mir-8	mir-8	CATCTTACCGGGCAGCATTAGATTGCGACTGAGATTTCTAATACTGTCAGGTAACGATGTC	CATCTTACCGGGCAGCATTAGA	100	2e-07	Locusta migratoria	Metazoa;Bilateria;Ecdysozoa;Arthropoda;Hexapoda;
dya-miR-8	dya-mir-8	mir-8	AAGGACATCTGTTCACATCTTACCGGGCAGCATTAGATCCTTTTTATAACTCTAATACTGTCAGGTAAAGATGTCGTCCGTGTCCTT	TAATACTGTCAGGTAAAGATGTC	100	2e-08	Drosophila yakuba	Metazoa;Bilateria;Ecdysozoa;Arthropoda;Hexapoda;
dse-miR-8	dse-mir-8	mir-8	AAGGACATCTGTTCACATCTTACCGGGCAGCATTAGATCCTTTTTAAAACTCTAATACTGTCAGGTAAAGATGTCGTCCGTGTCCTT	TAATACTGTCAGGTAAAGATGTC	100	2e-08	Drosophila sechellia	Metazoa;Bilateria;Ecdysozoa;Arthropoda;Hexapoda;
ame-miR-8	ame-mir-8	mir-8	GGAGTATCTGTTCACATCTTACCGGGCAGCATTAGATTGAAGTTGACCTTCTAATACTGTCAGGTAAAGATGTCGTCAGGATTCC	TAATACTGTCAGGTAAAGATGTC	100	2e-08	Apis mellifera	Metazoa;Bilateria;Ecdysozoa;Arthropoda;Hexapoda;
tca-miR-8	tca-mir-8	mir-8	ACTGTTAACATCTTACCGGGCAGCATTAGATTACATTTTATACTTCTAATACTGTCAGGTAAAGATGTCCTCC	TAATACTGTCAGGTAAAGATGTC	100	2e-08	Tribolium castaneum	Metazoa;Bilateria;Ecdysozoa;Arthropoda;Hexapoda;
dwi-miR-8	dwi-mir-8	mir-8	AAGGACATCTGTTCACATCTTACCGGGCAGCATTAGATTTTGTACTATAGATATCTCTAATACTGTCAGGTAAAGATGTCGTCCGTGTCCTT	TAATACTGTCAGGTAAAGATGTC	100	2e-08	Drosophila willistoni	Metazoa;Bilateria;Ecdysozoa;Arthropoda;Hexapoda;
sme-miR-8	sme-mir-8	undef	AATGACATCGAATCAGACAGTTTAAGACAGAATTTAATAAAATCTAATACTGTCAGGTAACGATGCCATT	TAATACTGTCAGGTAACGATGCC	95.24	7e-05	Schmidtea mediterranea	Metazoa;Bilateria;Ecdysozoa;Platyhelminthes;
lgi-miR-8	lgi-mir-8	mir-8	GAGAGAAACGAATTCTGGTGCCATCTTACTTTACAGCATTAGATTTGTACGAACATTTTCTAATACTGTCAGGTAAAGATGTCCACAAAGTTCGTGAA	TAATACTGTCAGGTAAAGATGTC	100	2e-08	Lottia gigantea	Metazoa;Bilateria;Lophotrochozoa;Molusca;
bmo-miR-8	bmo-mir-8	mir-8	CACGACGGAGTAACGGTTCGCATCTTACCGGGCAGCATTAGAGTCCTGTCTATATTTTCTAATACTGTCAGGTAAAGATGTCGTCCGCGCTCCACGTTCGTC	TAATACTGTCAGGTAAAGATGTC	100	2e-08	Bombyx mori	Metazoa;Bilateria;Ecdysozoa;Arthropoda;Hexapoda;
lmi-miR-8	lmi-mir-8	mir-8	CATCTTACCGGGCAGCATTAGATTGCGACTGAGATTTCTAATACTGTCAGGTAACGATGTC	TAATACTGTCAGGTAACGATGTC	95.65	4e-06	Locusta migratoria	Metazoa;Bilateria;Ecdysozoa;Arthropoda;Hexapoda;
dme-miR-8	dme-mir-8	mir-8	AAGGACATCTGTTCACATCTTACCGGGCAGCATTAGATCCTTTTTATAACTCTAATACTGTCAGGTAAAGATGTCGTCCGTGTCCTT	TAATACTGTCAGGTAAAGATGTC	100	2e-08	Drosophila melanogaster	Metazoa;Bilateria;Ecdysozoa;Arthropoda;Hexapoda;
dsi-miR-8	dsi-mir-8	mir-8	AAGGACATCTGTTCACATCTTACCGGGCAGCATTAGATCCTTTTTATAACTCTAATACTGTCAGGTAAAGATGTCGTCCGTGTCCTT	TAATACTGTCAGGTAAAGATGTC	100	2e-08	Drosophila simulans	Metazoa;Bilateria;Ecdysozoa;Arthropoda;Hexapoda;
dmo-miR-8	dmo-mir-8	mir-8	AGGACATCTGTTCACATCTTACCGGGCAGCATTAGATTCCTGTTTTAAATAACTCTAATACTGTCAGGTAAAGATGTCGTCCGTGTCCTT	TAATACTGTCAGGTAAAGATGTC	100	2e-08	Drosophila mojavensis	Metazoa;Bilateria;Ecdysozoa;Arthropoda;Hexapoda;
cap-miR-8	cap-mir-8	mir-8	GCCAGCCGCGGGTTGTGTGGACATCTTACCCGGCGGCATTAGATTGACCGGCTCTCTTCTAATACTGTCAGGTAAAGATGTCTCCACGACTCCATGTC	TAATACTGTCAGGTAAAGATGTC	100	2e-08	Capitella sp. I	Metazoa;Bilateria;Lophotrochozoa;Annelida;
dvi-miR-8	dvi-mir-8	mir-8	AAGGACATCTGTTCACATCTTACCGGGCAGCATTAGATTCTTGATTTAAATAATTCTAATACTGTCAGGTAAAGATGTCGTCCGTGTCCTT	TAATACTGTCAGGTAAAGATGTC	100	2e-08	Drosophila virilis	Metazoa;Bilateria;Ecdysozoa;Arthropoda;Hexapoda;
bmo-miR-279a	bmo-mir-279a		ACGTCAATTTCTTTCGATGAGTGGAGGTTTAGTGCATGTTTATTTACACCATGACTAGATCCACACTCATCCATGGAAGTTGCGA	TGACTAGATCCACACTCAT			Bombyx mori	Metazoa;Bilateria;Ecdysozoa;Arthropoda;Hexapoda;
der-miR-279	der-mir-279	mir-279	ATACTACTGTTTTTAGTGGGTGGGGGTCCAGTGTTTCACATTGATTTTCTTAGTATTTGTGACTAGATCCACACTCATTAATAACGGTAGTTC	TGACTAGATCCACACTCATTAA	100	3e-06	Drosophila erecta	Metazoa;Bilateria;Ecdysozoa;Arthropoda;Hexapoda;
aga-miR-279	aga-mir-279	mir-279	TTCCTATCAGTGTAAATGGGTGTGAATCTAGTGATTTCACATGAATTTTCGATTGTGACTAGATCCACACTCATTAATGTTGTTTGGAA	TGACTAGATCCACACTCATTAA	100	3e-06	Anopheles gambiae	Metazoa;Bilateria;Ecdysozoa;Arthropoda;Hexapoda;
dvi-miR-279	dvi-mir-279	mir-279	GTACTACTGTTTTTAGTGAGTGAGGGTCCAGTGTTTCACATTCGTTTTTTCAAGTATTTGTGACTAGATCCACACTCATTAACAACGGTAGTTC	TGACTAGATCCACACTCATTAA	100	3e-06	Drosophila virilis	Metazoa;Bilateria;Ecdysozoa;Arthropoda;Hexapoda;
lgi-miR-279	lgi-mir-279	mir-279	GGCAGAGGTTAACCGATAAATGGGTGATTGTGAGTCTGGTGCATGTTCATGATGACGTCATGACTAGATCCACACTCATCCACAGAAGCGGGAAAAATCAT	TGACTAGATCCACACTCATCCA	100	3e-06	Lottia gigantea	Metazoa;Bilateria;Lophotrochozoa;Molusca;
dmo-miR-279	dmo-mir-279	mir-279	GTACTACTGTTTTTAGTGAGTGAGGGTCCAGTGTTTCACATTGTTTGCTTAAGTATTTGTGACTAGATCCACACTCATTAAAAACGGTAGTTC	TGACTAGATCCACACTCATTAA	100	3e-06	Drosophila mojavensis	Metazoa;Bilateria;Ecdysozoa;Arthropoda;Hexapoda;
dan-miR-279	dan-mir-279	mir-279	TACTACTGTTTTTAGTGGGTGAGGGTCCAGTGTTTCACATTGATTTCTGTATTTGTGACTAGATCCACACTCATTAATAACGGTAGTTC	TGACTAGATCCACACTCATTAA	100	3e-06	Drosophila ananassae	Metazoa;Bilateria;Ecdysozoa;Arthropoda;Hexapoda;
tca-miR-279b	tca-mir-279b	mir-279	GGTAGTTATCCTAAAGTTTTTGATGGGTGAGGGTTTGGTGCATGTTTTATTTTAATCATGACTAGATCCACACTCATCCAAAAATTTGGTGT	TGACTAGATCCACACTCATCCA	100	3e-06	Tribolium castaneum	Metazoa;Bilateria;Ecdysozoa;Arthropoda;Hexapoda;
dme-miR-279	dme-mir-279	mir-279	GGAATTCATACTACTGTTTTTAGTGGGTGGGGGTCCAGTGTTTCACATTGATTTTCTTAGTATTTGTGACTAGATCCACACTCATTAATAACGGTAGTTC	TGACTAGATCCACACTCATTAA	100	3e-06	Drosophila melanogaster	Metazoa;Bilateria;Ecdysozoa;Arthropoda;Hexapoda;
dps-miR-279	dps-mir-279	mir-279	TCATACTACTGTTTTTAGTGAGTGAGGGTCCAGTGTTTCACATTGATTTTCTTAGTATTTGTGACTAGATCCACACTCATTAATAACGGTAGTTC	TGACTAGATCCACACTCATTAA	100	3e-06	Drosophila pseudoobscura	Metazoa;Bilateria;Ecdysozoa;Arthropoda;Hexapoda;
dpe-miR-279	dpe-mir-279	mir-279	ATACTACTGTTTTTAGTGAGTGAGGGTCCAGTGTTTCACATTGATTTTCTTAGTATTTGTGACTAGATCCACACTCATTAATAACGGTAGTTC	TGACTAGATCCACACTCATTAA	100	3e-06	Drosophila persimilis	Metazoa;Bilateria;Ecdysozoa;Arthropoda;Hexapoda;
ame-miR-279	ame-mir-279	mir-279	AGAAAATGAAAAAATTTCCTGAATTTGCCAAATGAGTGAAGGTCTAGTGCACAGAAAATGAAATTGTGACTAGATCCACACTCATTAAGTACGTTCAGGT	TGACTAGATCCACACTCATTAA	100	3e-06	Apis mellifera	Metazoa;Bilateria;Ecdysozoa;Arthropoda;Hexapoda;
cap-miR-279	cap-mir-279	undef	CGTTTCGCTGTCGCCTTGAATGGCTGTGGATCAAGTCCATGTTAAGATTTCGAATTGTCATGACTAGATCCACACTCATCCAGGTTGGCGGCTAGCCCTTC	TGACTAGATCCACACTCATCC	100	3e-06	Capitella sp. I	Metazoa;Bilateria;Lophotrochozoa;Annelida;
dwi-miR-279	dwi-mir-279	mir-279	TACTACTGTTTTTAGTGAGTGAGGGTCCAGTGTTTCACATTAAATATTTAGTATTTGTGACTAGATCCACACTCATTAATAACGGTAGTTC	TGACTAGATCCACACTCATTAA	100	3e-06	Drosophila willistoni	Metazoa;Bilateria;Ecdysozoa;Arthropoda;Hexapoda;
dya-miR-279	dya-mir-279	mir-279	ATACTACTGTTTTTAGTGGGTGAGGGTCCAGTGCTTCACATTGATTTTCTTAGTATTTGTGACTAGATCCACACTCATTAATAACGGTAGTTC	TGACTAGATCCACACTCATTAA	100	3e-06	Drosophila yakuba	Metazoa;Bilateria;Ecdysozoa;Arthropoda;Hexapoda;
dsi-miR-279	dsi-mir-279	mir-279	ATACTGCTGTTTTTAGTGGGTGGGGGTCCAGTGTTTCACATTGATTTTCTTAGTATTTGTGACTAGATCCACACTCATTAATAACGGTAGTTC	TGACTAGATCCACACTCATTAA	100	3e-06	Drosophila simulans	Metazoa;Bilateria;Ecdysozoa;Arthropoda;Hexapoda;
dgr-miR-279	dgr-mir-279	mir-279	GTATTACTGTTTTTAGTGGGTGAGGGTCCAGTGTTTCACATTGTTTATTTGTATTTGTGACTAGATCCACACTCATTAAAAACGGTAGTTC	TGACTAGATCCACACTCATTAA	100	3e-06	Drosophila grimshawi	Metazoa;Bilateria;Ecdysozoa;Arthropoda;Hexapoda;
bmo-miR-279	bmo-mir-279	mir-279	ACGTCAATTTCTTTCGATGAGTGGAGGTTTAGTGCATGTTTATTTACACCATGACTAGATCCACACTCATCCATGGAAGTTGCGA	TGACTAGATCCACACTCAT	100	3e-06	Bombyx mori	Metazoa;Bilateria;Ecdysozoa;Arthropoda;Hexapoda;
dse-miR-279	dse-mir-279	mir-279	ATACTGCTGTTTTTAGTGGGTGGGGGTCCAGTGTTTCACATTGATTTTCTTAGTATTTGTGACTAGATCCACACTCATTAATAACGGTAGTTC	TGACTAGATCCACACTCATTAA	100	3e-06	Drosophila sechellia	Metazoa;Bilateria;Ecdysozoa;Arthropoda;Hexapoda;
tca-miR-279a	tca-mir-279a	mir-279	CTTGATGGGTTCGGGTCTAGTGGCACGGTTTTTTCAACTTCGTGACTAGATCCACACTCATTAAG	TGACTAGATCCACACTCATTAA	100	3e-06	Tribolium castaneum	Metazoa;Bilateria;Ecdysozoa;Arthropoda;Hexapoda;
bmo-miR-252	bmo-mir-252		AACTAAACCTTGTTCCTAAGTACTAGTGCCGCAGGAGCGTTTTGTAGTATCTCCTGCTGCCTAAGTGCTTATCAATGAGGGTTTA	CTAAGTACTAGTGCCGCAGGAG			Bombyx mori	Metazoa;Bilateria;Ecdysozoa;Arthropoda;Hexapoda;
cap-miR-252a	cap-mir-252a	mir-252	ATGCTCGCTCATTGCCAATGCTAAGTACTAGTGCCGCAGGAGGTTCCTTGTTCAACCCCTCCTGCTGTTCGAGTGCTTAATATCACATTTGAGCATTTCCT	CTAAGTACTAGTGCCGCAGGAG	100	7e-08	Capitella sp. I	Metazoa;Bilateria;Lophotrochozoa;Annelida;
sko-miR-252b	sko-mir-252b	mir-252	TACATTGGTTCTTATCCTTGCTAAGTAGTAGTGCCGCAGGTAATTAAAATAATCATTTACCTGCTCTCTACTGCTTAACAAGGTATAACCAAAAATCATCG	CTAAGTAGTAGTGCCGCAGGTAA	95	0.0003	Saccoglossus kowalevskii	Metazoa;Bilateria;Deuterostoma;Hemichordata;
bmo-miR-252	bmo-mir-252	mir-252	AACTAAACCTTGTTCCTAAGTACTAGTGCCGCAGGAGCGTTTTGTAGTATCTCCTGCTGCCTAAGTGCTTATCAATGAGGGTTTA	CTAAGTACTAGTGCCGCAGGAG	100	7e-08	Bombyx mori	Metazoa;Bilateria;Ecdysozoa;Arthropoda;Hexapoda;
spu-miR-252b	spu-mir-252b	undef	CTTATGTCCACGTTGCCGATCTAAGTAGTAGTGCCGCAGGTACTGATTATAAAGTGATACCTGTACACGGCTACTTACATTGGCAACGAGTTGGAAAATCA	CTAAGTAGTAGTGCCGCAGGTA	95	0.0003	Strongylocentrotus purpuratus	Metazoa;Bilateria;Deuterostoma;Echinodermata;
bfl-miR-252a	bfl-mir-252a	mir-252	AGTGATTGTCCTGCCCCATGCTAAGTACTAGTGCCGCAGGTGTCTGTTTATTGTACCCCTGCAGACTGGTGCTTAACGTGGAACAGGTAATAATGCCACCC	CTAAGTACTAGTGCCGCAGGTGT	100	1e-06	Branchiostoma floridae	Metazoa;Bilateria;Deuterostoma;Chordata;Cephalochordata;
sko-miR-252a	sko-mir-252a	mir-252	CATGACTGGCTGATCCAATACTAAGTACTAGTGCCGCAGGAGTCGTATATTTGAGTAACCCTGTCGTACTTGTGCTTAACATAGGATGTGCCAATATTCAT	CTAAGTACTAGTGCCGCAGGAGT	100	7e-08	Saccoglossus kowalevskii	Metazoa;Bilateria;Deuterostoma;Hemichordata;
cel-miR-252	cel-mir-252	mir-252	TCCAGGGGTCTCTTTCAGTTATAAGTAGTAGTGCCGCAGGTAACCGCCAGTCTAAAAGGCTTACCTACTGCCTTCTGCTTAAAATTGAAATATTGATG	ATAAGTAGTAGTGCCGCAGGTAA	94.74	0.001	Caenorhabditis elegans	Metazoa;Bilateria;Ecdysozoa;Nematoda;
cap-miR-252b	cap-mir-252b	mir-252	TGCATCTCACTGTGACAGTGCTAAGTAGTAGTGCCGCAGGTAATACGTTATGATTTACCTGCACTCTGCTGCTTAACACAAGCACGCGTGAATAACAACAT	CTAAGTAGTAGTGCCGCAGGTA	95	0.0003	Capitella sp. I	Metazoa;Bilateria;Lophotrochozoa;Annelida;
ame-miR-252	ame-mir-252	mir-252	AATCCTGTCTTGTTCATAAGTACTAGTGCCGCAGGAGTGACTAGGTTGGGTTAGAAATTACCATATCTCCTGCTGCTCAAGTGCTTATCAATGGGTCCGG	ATAAGTACTAGTGCCGCAGGAG	100	3e-07	Apis mellifera	Metazoa;Bilateria;Ecdysozoa;Arthropoda;Hexapoda;
cbr-miR-252	cbr-mir-252	mir-252	AGGTCTCTCCCAGTTATAAGTAGTAGTGCCGCAGGTAACCGCTTCCAGAAAATTGGTTTACCTACTGCCTTCTGCTTAGAATTGGGATTTTGATGACCG	TAAGTAGTAGTGCCGCAGGTAAC	94.74	0.001	Caenorhabditis briggsae	Metazoa;Bilateria;Ecdysozoa;Nematoda;
dme-miR-252	dme-mir-252	mir-252	ACCAAGTTCGCTTTCCTAAGTACTAGTGCCGCAGGAGTTAGGTTCGTGTCCGCAATACCTCCTGCTGCCCAAGTGCTTATTAAAGCGGCGAGT	CTAAGTACTAGTGCCGCAGGAG	100	7e-08	Drosophila melanogaster	Metazoa;Bilateria;Ecdysozoa;Arthropoda;Hexapoda;
