# Supplementary material for: MicroRNAs of Bombyx mori identified by Solexa sequencing
Source: BMC Genomics. 2010 Mar 3;11:148. doi: 10.1186/1471-2164-11-148 (PMC2838851; doi:10.1186/1471-2164-11-148)
Supplement: Additional file 9 — Known silkworm miRNAs refined based on Solexa sequencing results. Different nucleotides in sequences from miRBase 14.0 are highlighted in blue and different nucleotides in the Solexa sequencing reads highlighted in red. Annotated mature sequences of 9 miRNAs (green in the 'name' column) were significantly fewer than those from other arms of the hairpin precursors. The reported mature sequences of bmo-mir-1920 and bmo-mir-1921 (purple) should be refined on the basis of Solexa sequencing reads. Annotated sequences from miRBase 14.0 and sequences with the highest reads are presented in bold. [file 1471-2164-11-148-S9.XLS]

## Sheet: Additional file 9
Additional file 9 The known silkworm miRNAs were refined based on solexa sequencing results
name	miRBase 14.0_5p sequence	miRBase 14.0_3p sequence	solexa_5p sequence	solexa_3p sequence	WB_5p_count	WB_3p_count	AMSG_5p_count	AMSG_3p_count	PSG_5p_count	PSG_3p_count
bmo-bantam	-	TGAGATCATTGTGAAAGCTAATT	CTGGTTTTCATAATGATTTGACA	TGAGATCATTGTGAAAGCTAAT	4	2252	5	8859	-	759
bmo-let-7a	TGAGGTAGTAGGTTGTATAGT	-	TGAGGTAGTAGGTTGTATAG	CTGTATAGCCTGCTAACTTTCC	3736	3	79117	15	8309	7
bmo-mir-1	-	TGGAATGTAAAGAAGTATGGAG	CCGTGCTTCCTTACTTCCCAT	TGGAATGTAAAGAAGTATGGAG	1	626822	-	8182	-	3577
bmo-mir-10	ACCCTGTAGATCCGAATTTGT	-	TACCCTGTAGATCCGAATTTGT	CAAATTCGGTTCTAGAGAGGTTT	1473	2737	576	1814	178	311
bmo-mir-12	TGAGTATTACTTCAGGTACTGGT	-	TGAGTATTACTTCAGGTACTG	-	271	-	6555	-	278	-
bmo-mir-133	-	TTGGTCCCCTTCAACCAGCTGT	-	TTGGTCCCCTTCAACCAGCTGT	-	6	-	-	-	-
bmo-mir-137	-	TTATTGCTTGAGAATACACGTA	-	TATTGCTTGAGAATACACGTA	-	1	-	-	-	-
bmo-mir-13a	-	TATCACAGCCACTTTGATGTG	-	TATCACAGCCACTTTGATGTGG	-	3	-	48	-	19
bmo-mir-13b	-	TATCACAGCCATTTTTGACGAGT	TCGTAAAAATGGCTGTGTCGTG	TATCACAGCCATTTTTGACGAGTT	-	24	2	278	-	25
bmo-mir-14	-	TCAGTCTTTTTCTCTCTCCTA	CGGGGAGAGAAATCGACGAGGCT	TCAGTCTTTTTCTCTCTCCTAT	2	222	254	1314	70	268
bmo-mir-184	-	ACTGGACGGAGAACTGATAAGGGC	CCTTGTCATTCTTCAGGCCCTG	TGGACGGAGAACTGATAAGG	-	449	1	284	0	175
bmo-mir-190	AGATATGTTTGATATTCTTGGTT	-	AGATATGTTTGATATTCTTGGTTG	CCCGGGAATCAAACATATTACTCT	248	27	3159	56	236	5
bmo-mir-1920		GTGTATATGAATTTTTGT	AAATTTTCATAATCACGTCG	AGTTCTCGTGTATATGAATTT	16	7	77	112	267	190
bmo-mir-1921		TGAGATTCAGCCTTGCGCCAGGT	GCGGGGTGTTGTGCTCGGTAGAG	TGCGCCAGGTGATTCGTC	4	2	118	92	192	65
bmo-mir-1923	-	TAATCGCGTACCGTTGCATAGCCGTGGC	-	TGACTAATCGCGTACCGTTGCATAGCCGT	-	1	-	14	-	1
bmo-mir-210	-	TTGTGCGTGTGACAGCGGCT	-	CTTGTGCGTGTGACAGCGGCTAT	-	-	-	3	-	-
bmo-mir-252	CTAAGTACTAGTGCCGCAGGAG	-	CTAAGTACTAGTGCCGCAGGAG	CCTGCTGCCTAAGTGCTTATCA	86	-	47	2	3	-
bmo-mir-263a	AATGGCACTGGAAGAATTCAC	-	AATGGCACTGGAAGAATTCACGGG	CGTGATCTCTTAGTGGCATCAC	4174	4	165698	211	66731	33
bmo-mir-263b	CTTGGCACTGGGAGAATTCAC	-	CTTGGCACTGGGAGAATTCACAG	GTGAATTTCCCGATGCCTTAG	9	1	27	1	9	-
bmo-mir-274	GTTTGTGACCGTCACTAACGGGCAGT	-	TTTGTGACCGTCACTAACGGGCA	TCGTTTTGGCGATCGCAAAATG	14	-	7922	531	1163	29
bmo-mir-275	-	TCAGGTACCTGAAGTAGCGCGCG	CGCGCTACTCCGGCGCCAGGACT	TCAGGTACCTGAAGTAGCGCG	1	76	2	7349	-	1225
bmo-mir-276	AGCGAGGTATAGAGTTCCTACG	-	AGCGAGGTATAGAGTTCCTACG	TAGGAACTTCATACCGTGCTCT	48	7852	6873	68891	800	10222
bmo-mir-277	-	TAAATGCACTATCTGGTACGACA	TCGTGCCAGGAGTGCGTTTGC	TAAATGCACTATCTGGTACGACA	-	379	15	2208	3	209
bmo-mir-278	-	TCGGTGGGATCTTCGTCCGTTT	CCGGACGAACTTCCCAGCTCGG	TCGGTGGGATCTTCGTCCGTTT	22	368	2958	5344	901	748
bmo-mir-279a	-	TGACTAGATCCACACTCAT	-	TGACTAGATCCACACTCATCCA	-	18	-	454	-	81
bmo-mir-281	AAGAGAGCTATCCGTCGACAGT	ACTGTCATGGAGTTGCTCTCTT	AAGAGAGCTATCCGTCGACAGT	TGTCATGGAGTTGCTCTCTTTA	892	13	27678	186	3287	9
bmo-mir-282	ACCTAGCCTCTCCTTGGCTTTGTCTGT	-	TAGCCTCTCCTTGGCTTTGTCT	ACATAGCCTGATAGAGGTTACG	13	17	41	5	3	0
bmo-mir-283	TAAATATCAGCTGGTAATTCT	-	AAATATCAGCTGGTAATTCTGGG	CAGGCTATCAGCTGGTATACAG	62	-	2273	20	175	3
bmo-mir-285	-	TAGCACCATTCGAATTCAGTGC	-	TAGCACCATTCGAATTCAGTGC	-	-	-	86	-	5
bmo-mir-2a-1	-	TATCACAGCCAGCTTTGATGAGC	GCATCAAAGTCGGTTTGTCATA	TCACAGCCAGCTTTGATGAGCA	159	120	204	666	47	216
bmo-mir-2a-2	-	TATCACAGCCAGCTTTGATGAGC	CTCACAAAGTGGTTGTCGTATG	TATCACAGCCAGCTTTGATGAGCG	-	39	7	464	1	140
bmo-mir-2b	-	TATCACAGCCAGCTTTGTTGAGT	TCGACAAGGTGGTTGTGACATG	TATCACAGCCAGCTTTGTTGAGT	2	11	35	148	13	28
bmo-mir-305	ATTGTACTTCATCAGGTGCTCTG	-	ATTGTACTTCATCAGGTGCTCTGG	GGCGCTTGTTGGAGTACACTT	34	12	783	55	116	5
bmo-mir-307	-	TCACAACCTCCTTGAGTGAG	ACTCACTCAACCTGGGTGTGATG	TCACAACCTCCTTGAGTGAGCGA	-	3	1	41	-	3
bmo-mir-31	GGCAAGAAGTCGGCATAGCTG	-	AGGCAAGAAGTCGGCATAGCTGT	GGCTGTGTCACTTCGAGCCAGC	2712	-	6175	17	2971	2
bmo-mir-317	-	AGTGAACACAGCTGGTGGTATC	CGGGTGCCACGCTGTGCTCTCT	TGAACACAGCTGGTGGTATCTCAGT	-	1065	15	7384	3	950
bmo-mir-34	TGGCAGTGTGGTTAGCTGGTTG	-	TGGCAGTGTGGTTAGCTGGTT	AGCCACTAACGACACTGCTCCT	24	1	706	132	288	7
bmo-mir-7	TGGAAGACTAGTGATTTTGTTGT	-	TGGAAGACTAGTGATTTTGTTGTT	AAGAAATCACTAATCTGCCTA	220	-	2902	1	514	1
bmo-mir-71	TGAAAGACATGGGTAGTGA	-	TGAAAGACATGGGTAGTGAGAT	TTCTCACTACCTTGTCTTTCAT	9	-	153	46	20	10
bmo-mir-79	-	TTCATAAAGCTAGATTACCAAAGCAT	CTTTGGCGATTTAGCTCCGTGA	ATAAAGCTAGATTACCAAAGCA	-	244	5	3298	-	262
bmo-mir-8	-	TAATACTGTCAGGTAAAGATGTC	CATCTTACCGGGCAGCATTAGA	TAATACTGTCAGGTAAAGATGTC	81	1508	5872	11528	775	1004
bmo-mir-87	-	TGAGCAAACTTTCAGGTGTGT	-	GTGAGCAAACTTTCAGGTGTGT	-	54	-	82	-	1
bmo-mir-9	TCTTTGGTTATCTAGCTGTATGA	-	TCTTTGGTTATCTAGCTGTATGA	ATAAAGCTAGGTTACCGGAGTTA	1513	36	295	46	15	2
bmo-mir-92b	-	AATTGCACCAATCCCGGCCTGC	-	AATTGCACCAATCCCGGCCTGC	-	2	-	3	-	2
bmo-mir-927	TTTAGAATTCCTACGCTTTACC	-	TTTAGAATTCCTACGCTTTACC	CAAAGCGTTTGGATTCTAA	10	7	211	44	4	1
bmo-mir-929	ATTGACTCTAGTAGGGAGTCC	-	AATTGACTCTAGTAGGGAGT	CTCCCTAATCGAGTCAGGTTGA	-	-	3	1	1	-
bmo-mir-932	TCAATTCCGTAGTGCATTGCAG	-	TCAATTCCGTAGTGCATTGCAGT	-	1	-	-	-	-	-
bmo-mir-965	-	TAAGCGTATAGCTTTTCCCCTT	CGGGAGAAGCTATAGCGCTATATG	TAAGCGTATAGCTTTTCCCCTT	273	3	1731	745	104	99
bmo-mir-970	-	TCATAAGACACACGCGGCTCT	AGCCTTGCGTGTGCTCTTATTGGTA	TCATAAGACACACGCGGCTCT	-	27	3	429	-	146
bmo-mir-993a	-	GAAGCTCGTCTCTACAGGTATCT	TCTACCCTGTAGATCCGGGCTTTT	GAAGCTCGTCTCTACAGGTATCT	31	4	5	-	-	-
bmo-mir-993b	-	AAAGCTCGTCTCTACAGGTATAT	TACCCTGTAGATCCGGGCTTTCG	AAAGCTCGTCTCTACAGGTATA	131	5	22	3	1
bmo-mir-9b	GCTTTGGTAATCTAGCTTTATGA	-	-	ACGGAGCTAAATCGCCAAAGCG	-	-	-	1	-	1
bmo-mir-iab-4	TACGTATACTGAATGTATCCTGA	CGGTATACCTTCAGTATACGTAAC	ACGTATACTGAATGTATCCTGA	CGGTATACCTTCAGTATACGT	137	13	238	11	32	4
