# Supplementary material for: MicroRNAs of Bombyx mori identified by Solexa sequencing
Source: BMC Genomics. 2010 Mar 3;11:148. doi: 10.1186/1471-2164-11-148 (PMC2838851; doi:10.1186/1471-2164-11-148)
Supplement: Additional file 10 — Heterogeneity of mature sequences of bmo-mir-1920 and mir-1921. (A) Heterogeneity in the whole body. (B) Heterogeneity in the anterior-middle silk gland. (C) Heterogeneity in the posterior silk gland. [file 1471-2164-11-148-S10.XLS]

## Sheet: Additional file 10
A. Heterogeneity of mature sequences of bmo-mir-1920 and mir-1921 in the whole body.
>bmo-mir-1920
TCAAAATTTTCATAATCACGTCGAACCTCTCTGGCGCGCGCGTTATGTTTAGCGTGCGCGTAGCGAGTTCTCGTGTATATGAATTTTTGT bmo-mir-1920	90
.(((((..((((((..((((..((((.((.(((.(((((((((((....)))))))))))))).)))))).))))..)))))).))))). structure -39.30
************************************************************************GTGTATATGAATTTTTGT t0277533_3p
***********************AACCTCTCTGGCGCGCGCGTT********************************************** putative*_5p
.CAAAATTTTCATAATCACGTCGAAC................................................................ t0366185 25 1
..AAAATTTTCATAATCACGTCGAA................................................................. t0129260 23 1
..AAAATTTTCATAATCACGTCGAACC............................................................... t0300176 25 1
...AAATTTTCATAATCACGTCGAAC................................................................ t0055363 23 3
...AAATTTTCATAATCACGTCG................................................................... t0199547 20 1
...AAATTTTCATAATCACGTCGAACCT.............................................................. t0245309 25 1
....AATTTTCATAATCACGTCGAACC............................................................... t0085957 23 2
....AATTTTCATAATCACGTCGAACCT.............................................................. t0272905 24 1
....AATTTTCATAATCACGTCG................................................................... t0370268 19 1
......TTTTCATAATCACGTCGAACCT.............................................................. t0379013 22 1
........TTCATAATCACGTCGAACCT.............................................................. t0115667 20 1
.........TCATAATCACGTCGAACCT.............................................................. t0289847 19 1
...........ATAATCACGTCGAACCTCTC........................................................... t0103430 20 1
................................................................GAGTTCTCGTGTATATGAATTTT... t0287780 23 1
................................................................GAGTTCTCGTGTATATGAATTT.... t0349919 22 1
>bmo-mir-1921
ACGACTTCCGTTCCTGGCGGGGTGTTGTGCTCGGTAGAGCAGCGTCGTGCTGCGATCTGTTGAGATTCAGCCTTGCGCCAGGTGATTCGTC bmo-mir-1921 91
((((..((....(((((((.((.((((..(((..(((((((((.....)))))..))))..)))...)))).)).))))))).)).)))). structure -40.10
************************************************************TGAGATTCAGCCTTGCGCCAGGT******** bmo-miR-1921_3p
************CCTGGCGGGGTGTTGTGCTCGG********************************************************* putative*_5p 31
ACGACTTCCGTTCCTGGCG........................................................................ t0055576 19 3
......TCCGTTCCTGGCGGGGTGTTGTGCTCGGT........................................................ t0220578 29 1
.......CCGTTCCTGGCGGGGTGTTGTGCTC........................................................... t0228833 25 1
........CGTTCCTGGCGGGGTGTTGTGCTC........................................................... t0061633 24 2
........CGTTCCTGGCGGGGTGTTGTGC............................................................. t0353511 22 1
.........GTTCCTGGCGGGGTGTTGTGCTC........................................................... t0086834 23 2
............CCTGGCGGGGTGTTGTGCTC........................................................... t0089978 20 1
............CCTGGCGGGGTGTTGTGCT............................................................ t0298745 19 1
............CCTGGCGGGGTGTTGTGCTCGGT........................................................ t0356208 23 1
..............TGGCGGGGTGTTGTGCTC........................................................... t0161233 18 1
..............TGGCGGGGTGTTGTGCTCGGT........................................................ t0271562 21 1
..............TGGCGGGGTGTTGTGCTCGGTAGAG.................................................... t0333647 25 1
...............GGCGGGGTGTTGTGCTCGGTAGAGCAG................................................. t0285545 27 1
...............GGCGGGGTGTTGTGCTCGGTAGA..................................................... t0342251 23 1
................GCGGGGTGTTGTGCTCGGTAGA..................................................... t0036111 22 4
................GCGGGGTGTTGTGCTCGGTAGAG.................................................... t0045551 23 3
................GCGGGGTGTTGTGCTCGGTAGAGCAG................................................. t0051515 26 3
................GCGGGGTGTTGTGCTCGGTAGAGCAGCGT.............................................. t0077943 29 2
................GCGGGGTGTTGTGCTCGGTAGAGCAGC................................................ t0082556 27 2
................GCGGGGTGTTGTGCTCGGTAGAGCAGCG............................................... t0108742 28 1
................GCGGGGTGTTGTGCTCGGTA....................................................... t0236126 20 1
.................CGGGGTGTTGTGCTCGGTAGAGCAGCGT.............................................. t0012924 28 16
.................CGGGGTGTTGTGCTCGGTAGAGCAG................................................. t0018835 25 10
.................CGGGGTGTTGTGCTCGGTAGAGCAGC................................................ t0021139 26 9
.................CGGGGTGTTGTGCTCGGT........................................................ t0026431 18 7
.................CGGGGTGTTGTGCTCGGTAGAGCAGCG............................................... t0036066 27 4
.................CGGGGTGTTGTGCTCGGTAGAG.................................................... t0048963 22 3
.................CGGGGTGTTGTGCTCGGTAGAGC................................................... t0049573 23 3
.................CGGGGTGTTGTGCTCGGTA....................................................... t0200483 19 1
.................CGGGGTGTTGTGCTCGGTAGAGCA.................................................. t0269094 24 1
.................CGGGGTGTTGTGCTCGGTAGAGCAGCGTCG............................................ t0277724 30 1
.................CGGGGTGTTGTGCTCGGTAGA..................................................... t0328097 21 1
..................GGGGTGTTGTGCTCGGTAGAGCAG................................................. t0056316 24 3
..................GGGGTGTTGTGCTCGGTAGA..................................................... t0074027 20 2
..................GGGGTGTTGTGCTCGGTAGAGCAGCG............................................... t0082333 26 2
..................GGGGTGTTGTGCTCGGTAGAG.................................................... t0088713 21 2
..................GGGGTGTTGTGCTCGGTA....................................................... t0117669 18 1
..................GGGGTGTTGTGCTCGGTAGAGCAGCGTC............................................. t0132509 28 1
..................GGGGTGTTGTGCTCGGTAG...................................................... t0163197 19 1
..................GGGGTGTTGTGCTCGGTAGAGCAGCGTCG............................................ t0174666 29 1
..................GGGGTGTTGTGCTCGGTAGAGCAGCGT.............................................. t0185845 27 1
..................GGGGTGTTGTGCTCGGTAGAGCAGC................................................ t0365720 25 1
...................GGGTGTTGTGCTCGGTAGA..................................................... t0008796 19 25
...................GGGTGTTGTGCTCGGTAGAGCAGCGT.............................................. t0010172 26 21
...................GGGTGTTGTGCTCGGTAGAG.................................................... t0026515 20 7
...................GGGTGTTGTGCTCGGTAGAGCAGC................................................ t0032497 24 5
...................GGGTGTTGTGCTCGGTAGAGCAG................................................. t0056463 23 3
...................GGGTGTTGTGCTCGGTAGAGCAGCGTC............................................. t0064190 27 2
...................GGGTGTTGTGCTCGGTAGAGCAGCGTCG............................................ t0068129 28 2
...................GGGTGTTGTGCTCGGTAGAGC................................................... t0080744 21 2
...................GGGTGTTGTGCTCGGTAG...................................................... t0157125 18 1
...................GGGTGTTGTGCTCGGTAGAGCA.................................................. t0162884 22 1
...................GGGTGTTGTGCTCGGTAGAGCAGCG............................................... t0345321 25 1
....................GGTGTTGTGCTCGGTAGA..................................................... t0004923 18 46
....................GGTGTTGTGCTCGGTAGAG.................................................... t0012971 19 16
....................GGTGTTGTGCTCGGTAGAGCAGCGT.............................................. t0014662 25 14
....................GGTGTTGTGCTCGGTAGAGCAG................................................. t0042264 22 4
....................GGTGTTGTGCTCGGTAGAGCA.................................................. t0067105 21 2
....................GGTGTTGTGCTCGGTAGAGC................................................... t0069226 20 2
....................GGTGTTGTGCTCGGTAGAGCAGC................................................ t0071803 23 2
....................GGTGTTGTGCTCGGTAGAGCAGCGTCGTG.......................................... t0096817 29 1
....................GGTGTTGTGCTCGGTAGAGCAGCGTC............................................. t0334310 26 1
....................GGTGTTGTGCTCGGTAGAGCAGCG............................................... t0358809 24 1
.....................GTGTTGTGCTCGGTAGAGCAGCGT.............................................. t0054521 24 3
.....................GTGTTGTGCTCGGTAGAGCAGCGTCG............................................ t0086205 26 2
.....................GTGTTGTGCTCGGTAGAGCAGCG............................................... t0210715 23 1
......................TGTTGTGCTCGGTAGAGCAGCGTCGTGCT........................................ t0042782 29 4
......................TGTTGTGCTCGGTAGAGCAGCGT.............................................. t0075606 23 2
......................TGTTGTGCTCGGTAGAGCAGCGTCG............................................ t0094961 25 1
......................TGTTGTGCTCGGTAGAGCAGCGTC............................................. t0182548 24 1
......................TGTTGTGCTCGGTAGAGCAGCGTCGTG.......................................... t0340857 27 1
......................TGTTGTGCTCGGTAGAGCAG................................................. t0354971 20 1
.......................GTTGTGCTCGGTAGAGCAGCGTCGTG.......................................... t0085201 26 2
.......................GTTGTGCTCGGTAGAGCAGCGTCGT........................................... t0110172 25 1
.......................GTTGTGCTCGGTAGAGCAGCGTCGTGCTG....................................... t0146034 29 1
.......................GTTGTGCTCGGTAGAGCAGCGTCGTGCT........................................ t0149783 28 1
.......................GTTGTGCTCGGTAGAGCAGCGT.............................................. t0264114 22 1
.......................GTTGTGCTCGGTAGAGCAGCGTC............................................. t0323090 23 1
........................TTGTGCTCGGTAGAGCAGCGTCG............................................ t0059719 23 2
........................TTGTGCTCGGTAGAGCAGCGTCGTG.......................................... t0066726 25 2
........................TTGTGCTCGGTAGAGCAGCGTCGT........................................... t0087550 24 2
........................TTGTGCTCGGTAGAGCAGCGTCGTGCTG....................................... t0136340 28 1
........................TTGTGCTCGGTAGAGCAGCGTCGTGC......................................... t0214071 26 1
........................TTGTGCTCGGTAGAGCAGCGTCGTGCT........................................ t0332907 27 1
.........................TGTGCTCGGTAGAGCAGCGTCGTGCT........................................ t0023666 26 8
.........................TGTGCTCGGTAGAGCAGCGTCGTGCTG....................................... t0036199 27 4
.........................TGTGCTCGGTAGAGCAGCGTCGTGC......................................... t0037326 25 4
.........................TGTGCTCGGTAGAGCAGCGTCGT........................................... t0204186 23 1
.........................TGTGCTCGGTAGAGCAGCGTCGTG.......................................... t0235307 24 1
.........................TGTGCTCGGTAGAGCAGCGT.............................................. t0249207 20 1
.........................TGTGCTCGGTAGAGCAGCGTCG............................................ t0291182 22 1
.........................TGTGCTCGGTAGAGCAGCGTCGTGCTGC...................................... t0302509 28 1
..........................GTGCTCGGTAGAGCAGCGTCGTGCTG....................................... t0019629 26 10
..........................GTGCTCGGTAGAGCAGCGTCGTGCT........................................ t0019731 25 10
..........................GTGCTCGGTAGAGCAGCGTCGTGC......................................... t0025869 24 7
..........................GTGCTCGGTAGAGCAGCGTCGTG.......................................... t0032062 23 5
..........................GTGCTCGGTAGAGCAGCGTCGTGCTGCGA.................................... t0200874 29 1
..........................GTGCTCGGTAGAGCAGCG............................................... t0249973 18 1
...........................TGCTCGGTAGAGCAGCGTCGTGCT........................................ t0051585 24 3
...........................TGCTCGGTAGAGCAGCGTCGTGC......................................... t0279449 23 1
............................GCTCGGTAGAGCAGCGTCGTGCTG....................................... t0235483 24 1
............................GCTCGGTAGAGCAGCGTCGTG.......................................... t0322275 21 1
.............................CTCGGTAGAGCAGCGTCGTGC......................................... t0006636 21 34
.............................CTCGGTAGAGCAGCGTCGT........................................... t0009581 19 23
.............................CTCGGTAGAGCAGCGTCGTG.......................................... t0009735 20 22
.............................CTCGGTAGAGCAGCGTCGTGCT........................................ t0016899 22 12
.............................CTCGGTAGAGCAGCGTCG............................................ t0047942 18 3
.............................CTCGGTAGAGCAGCGTCGTGCTGC...................................... t0048327 24 3
.............................CTCGGTAGAGCAGCGTCGTGCTGCGA.................................... t0077713 26 2
.............................CTCGGTAGAGCAGCGTCGTGCTGCGAT................................... t0267415 27 1
.............................CTCGGTAGAGCAGCGTCGTGCTGCGATC.................................. t0299237 28 1
..............................TCGGTAGAGCAGCGTCGTGC......................................... t0026258 20 7
..............................TCGGTAGAGCAGCGTCGT........................................... t0037172 18 4
..............................TCGGTAGAGCAGCGTCGTG.......................................... t0037715 19 4
..............................TCGGTAGAGCAGCGTCGTGCT........................................ t0068166 21 2
..............................TCGGTAGAGCAGCGTCGTGCTGCGAT................................... t0091504 26 1
...............................CGGTAGAGCAGCGTCGTGC......................................... t0002888 19 78
...............................CGGTAGAGCAGCGTCGTG.......................................... t0003480 18 65
...............................CGGTAGAGCAGCGTCGTGCT........................................ t0004212 20 55
...............................CGGTAGAGCAGCGTCGTGCTGC...................................... t0024936 22 7
...............................CGGTAGAGCAGCGTCGTGCTGCGATCTGT............................... t0041846 29 4
...............................CGGTAGAGCAGCGTCGTGCTG....................................... t0049947 21 3
...............................CGGTAGAGCAGCGTCGTGCTGCGAT................................... t0054155 25 3
...............................CGGTAGAGCAGCGTCGTGCTGCGATCT................................. t0058408 27 2
...............................CGGTAGAGCAGCGTCGTGCTGCGA.................................... t0058945 24 2
................................GGTAGAGCAGCGTCGTGCT........................................ t0013204 19 16
................................GGTAGAGCAGCGTCGTGC......................................... t0031168 18 5
................................GGTAGAGCAGCGTCGTGCTGCGATCTGT............................... t0036337 28 4
................................GGTAGAGCAGCGTCGTGCTG....................................... t0058313 20 2
................................GGTAGAGCAGCGTCGTGCTGCGATCT................................. t0069755 26 2
................................GGTAGAGCAGCGTCGTGCTGCGAT................................... t0183389 24 1
................................GGTAGAGCAGCGTCGTGCTGCGATCTG................................ t0239804 27 1
................................GGTAGAGCAGCGTCGTGCTGCGATCTGTTG............................. t0299560 30 1
................................GGTAGAGCAGCGTCGTGCTGCGATC.................................. t0338791 25 1
.................................GTAGAGCAGCGTCGTGCT........................................ t0016723 18 12
.................................GTAGAGCAGCGTCGTGCTGCGATCTG................................ t0037491 26 4
.................................GTAGAGCAGCGTCGTGCTGCGATCTGT............................... t0040689 27 4
.................................GTAGAGCAGCGTCGTGCTGCGATCT................................. t0073495 25 2
.................................GTAGAGCAGCGTCGTGCTG....................................... t0109090 19 1
.................................GTAGAGCAGCGTCGTGCTGC...................................... t0229701 20 1
.................................GTAGAGCAGCGTCGTGCTGCGAT................................... t0266346 23 1
..................................TAGAGCAGCGTCGTGCTGCGATCTG................................ t0059961 25 2
..................................TAGAGCAGCGTCGTGCTGCGAT................................... t0081266 22 2
..................................TAGAGCAGCGTCGTGCTGCGATCT................................. t0207219 24 1
...................................AGAGCAGCGTCGTGCTGCGAT................................... t0059538 21 2
...................................AGAGCAGCGTCGTGCTGCGATCTGTTG............................. t0151666 27 1
...................................AGAGCAGCGTCGTGCTGCGATCTG................................ t0242094 24 1
...................................AGAGCAGCGTCGTGCTGCGATCT................................. t0252025 23 1
....................................GAGCAGCGTCGTGCTGCGATCTGTT.............................. t0074557 25 2
....................................GAGCAGCGTCGTGCTGCGATCTGTTG............................. t0080340 26 2
....................................GAGCAGCGTCGTGCTGCGATCTGT............................... t0244362 24 1
....................................GAGCAGCGTCGTGCTGCGAT................................... t0295167 20 1
.....................................AGCAGCGTCGTGCTGCGATCTGTTG............................. t0026911 25 6
.....................................AGCAGCGTCGTGCTGCGATCTGTT.............................. t0170380 24 1
......................................GCAGCGTCGTGCTGCGATCTGTTGA............................ t0041675 25 4
.......................................CAGCGTCGTGCTGCGATCTGTTGA............................ t0002687 24 84
.......................................CAGCGTCGTGCTGCGATCTGTTGAGA.......................... t0010651 26 20
.......................................CAGCGTCGTGCTGCGATCTGTT.............................. t0011815 22 18
.......................................CAGCGTCGTGCTGCGATCTGTTGAG........................... t0014245 25 14
.......................................CAGCGTCGTGCTGCGATCTGTTG............................. t0017567 23 11
.......................................CAGCGTCGTGCTGCGATCTGT............................... t0017946 21 11
........................................AGCGTCGTGCTGCGATCTGTTGA............................ t0064762 23 2
........................................AGCGTCGTGCTGCGATCTGTTGAG........................... t0205911 24 1
.........................................GCGTCGTGCTGCGATCTGTTGAGA.......................... t0050462 24 3
.........................................GCGTCGTGCTGCGATCTGTTGA............................ t0072407 22 2
.........................................GCGTCGTGCTGCGATCTGT............................... t0253946 19 1
..........................................CGTCGTGCTGCGATCTGTTGAGA.......................... t0187980 23 1
...........................................GTCGTGCTGCGATCTGTTGA............................ t0040075 20 4
...........................................GTCGTGCTGCGATCTGTTGAG........................... t0060613 21 2
...........................................GTCGTGCTGCGATCTGTTGAGA.......................... t0165677 22 1
............................................TCGTGCTGCGATCTGTTGA............................ t0052180 19 3
............................................TCGTGCTGCGATCTGTTGAG........................... t0289456 20 1
.............................................CGTGCTGCGATCTGTTGA............................ t0004002 18 57
.............................................CGTGCTGCGATCTGTTGAGA.......................... t0005133 20 45
.............................................CGTGCTGCGATCTGTTGAG........................... t0014834 19 14
..............................................GTGCTGCGATCTGTTGAGA.......................... t0013722 19 15
..............................................GTGCTGCGATCTGTTGAG........................... t0020997 18 9
...............................................TGCTGCGATCTGTTGAGA.......................... t0012178 18 17
...............................................TGCTGCGATCTGTTGAGATT........................ t0090201 20 1
................................................GCTGCGATCTGTTGAGATTC....................... t0274031 20 1
...................................................GCGATCTGTTGAGATTCAGC.................... t0377867 20 1
....................................................................AGCCTTGCGCCAGGTGATTCGT. t0093495 22 1
.....................................................................GCCTTGCGCCAGGTGATTCGT. t0114544 21 1
B. Heterogeneity of mature sequences of bmo-mir-1920 and mir-1921 in the anterior-middle silk gland.
>bmo-mir-1920
TCAAAATTTTCATAATCACGTCGAACCTCTCTGGCGCGCGCGTTATGTTTAGCGTGCGCGTAGCGAGTTCTCGTGTATATGAATTTTTGT bmo-mir-1920 90
.(((((..((((((..((((..((((.((.(((.(((((((((((....)))))))))))))).)))))).))))..)))))).))))). structure -39.30
************************************************************************GTGTATATGAATTTTTGT t0043909_3p 221
*CAAAATTTTCATAATCACGT********************************************************************* putative*_5p 124
TCAAAATTTTCATAATCACGTCG................................................................... t0080570 23 7
TCAAAATTTTCATAATCACG...................................................................... t0112768 20 5
TCAAAATTTTCATAATCACGT..................................................................... t0180019 21 3
.CAAAATTTTCATAATCACGTCG................................................................... t0044545 22 17
.CAAAATTTTCATAATCACGTCGA.................................................................. t0046791 23 16
.CAAAATTTTCATAATCACG...................................................................... t0050185 19 14
.CAAAATTTTCATAATCACGT..................................................................... t0069633 20 9
.CAAAATTTTCATAATCACGTCGAACC............................................................... t0124074 26 4
.CAAAATTTTCATAATCACGTCGAAC................................................................ t0165206 25 3
.CAAAATTTTCATAATCACGTC.................................................................... t0298651 21 2
.CAAAATTTTCATAATCACGTCGAA................................................................. t0371269 24 1
..AAAATTTTCATAATCACGTCG................................................................... t0026481 21 37
..AAAATTTTCATAATCACG...................................................................... t0046391 18 16
..AAAATTTTCATAATCACGT..................................................................... t0065197 19 10
..AAAATTTTCATAATCACGTCGA.................................................................. t0065233 22 10
..AAAATTTTCATAATCACGTC.................................................................... t0149969 20 3
..AAAATTTTCATAATCACGTCGAACCTC............................................................. t0591328 27 1
..AAAATTTTCATAATCACGTCGAA................................................................. t0601120 23 1
..AAAATTTTCATAATCACGTCGAACCT.............................................................. t0676509 26 1
...AAATTTTCATAATCACGTCG................................................................... t0015736 20 77
...AAATTTTCATAATCACGT..................................................................... t0033964 18 26
...AAATTTTCATAATCACGTCGA.................................................................. t0057424 21 12
...AAATTTTCATAATCACGTCGAACC............................................................... t0094416 24 6
...AAATTTTCATAATCACGTCGAAC................................................................ t0101742 23 5
...AAATTTTCATAATCACGTCGAACCT.............................................................. t0147455 25 3
...AAATTTTCATAATCACGTC.................................................................... t0663362 19 1
...AAATTTTCATAATCACGTCGAACCTC............................................................. t0673962 26 1
...AAATTTTCATAATCACGTCGAA................................................................. t0857443 22 1
....AATTTTCATAATCACGTCG................................................................... t0029050 19 32
....AATTTTCATAATCACGTCGA.................................................................. t0069328 20 9
....AATTTTCATAATCACGTCGAACC............................................................... t0075103 23 8
....AATTTTCATAATCACGTCGAA................................................................. t0111343 21 5
....AATTTTCATAATCACGTCGAACCTC............................................................. t0116278 25 4
....AATTTTCATAATCACGTCGAACCT.............................................................. t0148659 24 3
....AATTTTCATAATCACGTCGAAC................................................................ t0159526 22 3
....AATTTTCATAATCACGTC.................................................................... t0918710 18 1
....AATTTTCATAATCACGTCGAACCTCTC........................................................... t1262454 27 1
.....ATTTTCATAATCACGTCGAACC............................................................... t0052481 22 13
.....ATTTTCATAATCACGTCG................................................................... t0054612 18 13
.....ATTTTCATAATCACGTCGAA................................................................. t0068159 20 9
.....ATTTTCATAATCACGTCGA.................................................................. t0069201 19 9
.....ATTTTCATAATCACGTCGAACCT.............................................................. t0113783 23 5
.....ATTTTCATAATCACGTCGAACCTC............................................................. t0592622 24 1
.....ATTTTCATAATCACGTCGAAC................................................................ t1038149 21 1
......TTTTCATAATCACGTCGAACC............................................................... t0041625 21 19
......TTTTCATAATCACGTCGAACCT.............................................................. t0041676 22 19
......TTTTCATAATCACGTCGA.................................................................. t0044569 18 17
......TTTTCATAATCACGTCGAAC................................................................ t0062324 20 10
......TTTTCATAATCACGTCGAACCTC............................................................. t0138326 23 4
......TTTTCATAATCACGTCGAA................................................................. t0281608 19 2
......TTTTCATAATCACGTCGAACCTCTC........................................................... t0334772 25 2
......TTTTCATAATCACGTCGAACCTCT............................................................ t0361390 24 1
.......TTTCATAATCACGTCGAACCT.............................................................. t0045048 21 17
.......TTTCATAATCACGTCGAACC............................................................... t0055066 20 13
.......TTTCATAATCACGTCGAAC................................................................ t0065685 19 10
.......TTTCATAATCACGTCGAA................................................................. t0104969 18 5
.......TTTCATAATCACGTCGAACCTC............................................................. t0119848 22 4
........TTCATAATCACGTCGAACCT.............................................................. t0030543 20 30
........TTCATAATCACGTCGAACC............................................................... t0035103 19 24
........TTCATAATCACGTCGAACCTCT............................................................ t0095244 22 6
........TTCATAATCACGTCGAACCTC............................................................. t0107710 21 5
........TTCATAATCACGTCGAACCTCTC........................................................... t0121260 23 4
........TTCATAATCACGTCGAAC................................................................ t0191843 18 2
........TTCATAATCACGTCGAACCTCTCT.......................................................... t1170461 24 1
.........TCATAATCACGTCGAACCT.............................................................. t0050482 19 14
.........TCATAATCACGTCGAACCTC............................................................. t0066166 20 10
.........TCATAATCACGTCGAACC............................................................... t0097548 18 6
.........TCATAATCACGTCGAACCTCT............................................................ t0113593 21 5
.........TCATAATCACGTCGAACCTCTCT.......................................................... t0120008 23 4
.........TCATAATCACGTCGAACCTCTC........................................................... t0558638 22 1
..........CATAATCACGTCGAACCT.............................................................. t0049578 18 15
..........CATAATCACGTCGAACCTCT............................................................ t0069940 20 9
..........CATAATCACGTCGAACCTC............................................................. t0073822 19 8
..........CATAATCACGTCGAACCTCTC........................................................... t0149303 21 3
..........CATAATCACGTCGAACCTCTCTG......................................................... t1027723 23 1
...........ATAATCACGTCGAACCTC............................................................. t0089279 18 6
...........ATAATCACGTCGAACCTCTC........................................................... t0102316 20 5
...........ATAATCACGTCGAACCTCT............................................................ t0225648 19 2
...........ATAATCACGTCGAACCTCTCT.......................................................... t0409769 21 1
...........ATAATCACGTCGAACCTCTCTGG........................................................ t0683497 23 1
............TAATCACGTCGAACCTCT............................................................ t0245949 18 2
............TAATCACGTCGAACCTCTCTG......................................................... t0248402 21 2
............TAATCACGTCGAACCTCTC........................................................... t0323420 19 2
............TAATCACGTCGAACCTCTCT.......................................................... t0652941 20 1
.............AATCACGTCGAACCTCTCTGGC....................................................... t1213545 22 1
..............ATCACGTCGAACCTCTCTGGCGCGCGC................................................. t0618497 27 1
...............TCACGTCGAACCTCTCTGG........................................................ t0550797 19 1
...............TCACGTCGAACCTCTCTGGCGCGCG.................................................. t0945154 25 1
...............TCACGTCGAACCTCTCTG......................................................... t1100247 18 1
................CACGTCGAACCTCTCTGGCGCGCGCGTT.............................................. t0132825 28 4
................CACGTCGAACCTCTCTGGCGCGCGCGT............................................... t0246105 27 2
.................ACGTCGAACCTCTCTGGCGCGCGCGTT.............................................. t0079688 27 7
.................ACGTCGAACCTCTCTGGCGCGCGCGTTA............................................. t0221399 28 2
.................ACGTCGAACCTCTCTGGCGCGCGCGTTAT............................................ t0301047 29 2
.................ACGTCGAACCTCTCTGGCGCGCGCGT............................................... t0333222 26 2
.................ACGTCGAACCTCTCTGGCGC..................................................... t0404414 20 1
.................ACGTCGAACCTCTCTGGCGCGC................................................... t0427214 22 1
..................CGTCGAACCTCTCTGGCGCGCGCGTT.............................................. t0895193 26 1
..................CGTCGAACCTCTCTGGCGCGCGCGTTATG........................................... t1027588 29 1
...................GTCGAACCTCTCTGGCGCGCGCGTTATG........................................... t0233547 28 2
...................GTCGAACCTCTCTGGCGCGCGCGTTAT............................................ t0976182 27 1
....................TCGAACCTCTCTGGCGCGCGCGTTAT............................................ t0273521 26 2
....................TCGAACCTCTCTGGCGCGCGCGTTATGT.......................................... t0294981 28 2
....................TCGAACCTCTCTGGCGCGCGCGTTATG........................................... t0658445 27 1
.....................CGAACCTCTCTGGCGCGCGCGTTATG........................................... t0189069 26 3
.....................CGAACCTCTCTGGCGCGCGCGTTATGT.......................................... t1070966 27 1
.....................CGAACCTCTCTGGCGCGCGCGT............................................... t1132507 22 1
.....................CGAACCTCTCTGGCGCGCGCGTTAT............................................ t1145395 25 1
......................GAACCTCTCTGGCGCGCGCGTTATG........................................... t0113660 25 5
......................GAACCTCTCTGGCGCGCGCGTT.............................................. t0306122 22 2
......................GAACCTCTCTGGCGCGCGCGTTATGT.......................................... t0959551 26 1
.......................AACCTCTCTGGCGCGCGCGTTATG........................................... t0067298 24 9
.......................AACCTCTCTGGCGCGCGCGTTAT............................................ t0084535 23 7
.......................AACCTCTCTGGCGCGCGCGTTATGTT......................................... t0092655 26 6
.......................AACCTCTCTGGCGCGCGCGTT.............................................. t0136160 21 4
.......................AACCTCTCTGGCGCGCGCGTTATGTTT........................................ t0170942 27 3
.......................AACCTCTCTGGCGCGCGCGTTA............................................. t0180585 22 3
.......................AACCTCTCTGGCGCGCGCGTTATGT.......................................... t0233919 25 2
.......................AACCTCTCTGGCGCGCGCGT............................................... t1113021 20 1
........................ACCTCTCTGGCGCGCGCGTTATGTT......................................... t0061183 25 11
........................ACCTCTCTGGCGCGCGCGTTATG........................................... t0068348 23 9
........................ACCTCTCTGGCGCGCGCGTTATGTTT........................................ t0086693 26 7
........................ACCTCTCTGGCGCGCGCGTTAT............................................ t0126867 22 4
........................ACCTCTCTGGCGCGCGCGTT.............................................. t0140181 20 4
........................ACCTCTCTGGCGCGCGCGTTATGT.......................................... t0291961 24 2
.........................CCTCTCTGGCGCGCGCGTTATGTTT........................................ t0332507 25 2
.........................CCTCTCTGGCGCGCGCGTTATGTTTA....................................... t0659950 26 1
..........................CTCTCTGGCGCGCGCGTTAT............................................ t0191694 20 2
..........................CTCTCTGGCGCGCGCGTTATGT.......................................... t0462904 22 1
..........................CTCTCTGGCGCGCGCGTTATGTT......................................... t0920387 23 1
..........................CTCTCTGGCGCGCGCGTTATGTTTA....................................... t1199690 25 1
...........................TCTCTGGCGCGCGCGTTATGTTTAG...................................... t0731109 25 1
...........................TCTCTGGCGCGCGCGTTATG........................................... t1256522 20 1
.................................GCGCGCGCGTTATGTTTAGCG.................................... t0525472 21 1
.................................GCGCGCGCGTTATGTTTAG...................................... t1248288 19 1
...................................GCGCGCGTTATGTTTAGCGTG.................................. t0951582 21 1
....................................CGCGCGTTATGTTTAGCGT................................... t0287698 19 2
.....................................GCGCGTTATGTTTAGCGTG.................................. t1252643 19 1
.........................................GTTATGTTTAGCGTGCGCGTAGCGA........................ t0199018 25 2
.........................................GTTATGTTTAGCGTGCGCGTAG........................... t1178588 22 1
..........................................TTATGTTTAGCGTGCGCGTAGCGAG....................... t0527463 25 1
..........................................TTATGTTTAGCGTGCGCGTA............................ t1143342 20 1
...........................................TATGTTTAGCGTGCGCGTA............................ t0658765 19 1
............................................ATGTTTAGCGTGCGCGTAGC.......................... t0419537 20 1
............................................ATGTTTAGCGTGCGCGTAGCGAG....................... t0859642 23 1
............................................ATGTTTAGCGTGCGCGTAGCG......................... t1182418 21 1
...............................................TTTAGCGTGCGCGTAGCGAG....................... t0145315 20 3
...............................................TTTAGCGTGCGCGTAGCG......................... t0245462 18 2
...............................................TTTAGCGTGCGCGTAGCGAGTTCT................... t0293384 24 2
...............................................TTTAGCGTGCGCGTAGCGAGT...................... t0309805 21 2
...............................................TTTAGCGTGCGCGTAGCGAGTTC.................... t0719299 23 1
................................................TTAGCGTGCGCGTAGCGAGT...................... t0333124 20 2
................................................TTAGCGTGCGCGTAGCGAG....................... t1147977 19 1
................................................TTAGCGTGCGCGTAGCGAGTTCT................... t1256555 23 1
.................................................TAGCGTGCGCGTAGCGAGTTCT................... t0120786 22 4
.................................................TAGCGTGCGCGTAGCGAGTTCTC.................. t0122140 23 4
.................................................TAGCGTGCGCGTAGCGAGT...................... t0135372 19 4
.................................................TAGCGTGCGCGTAGCGAGTTC.................... t0731718 21 1
.................................................TAGCGTGCGCGTAGCGAG....................... t0930611 18 1
.................................................TAGCGTGCGCGTAGCGAGTT..................... t1051525 20 1
..................................................AGCGTGCGCGTAGCGAGTTCT................... t0020594 21 53
..................................................AGCGTGCGCGTAGCGAGTTCTC.................. t0031457 22 29
..................................................AGCGTGCGCGTAGCGAGTT..................... t0047533 19 16
..................................................AGCGTGCGCGTAGCGAGTTC.................... t0053226 20 13
..................................................AGCGTGCGCGTAGCGAGT...................... t0081946 18 7
..................................................AGCGTGCGCGTAGCGAGTTCTCG................. t0082898 23 7
..................................................AGCGTGCGCGTAGCGAGTTCTCGT................ t0126191 24 4
..................................................AGCGTGCGCGTAGCGAGTTCTCGTG............... t0142520 25 3
..................................................AGCGTGCGCGTAGCGAGTTCTCGTGTA............. t0625112 27 1
...................................................GCGTGCGCGTAGCGAGTTCT................... t0081702 20 7
...................................................GCGTGCGCGTAGCGAGTTCTCGT................ t0108482 23 5
...................................................GCGTGCGCGTAGCGAGTTCTC.................. t0144049 21 3
...................................................GCGTGCGCGTAGCGAGTTCTCG................. t0155789 22 3
...................................................GCGTGCGCGTAGCGAGTTC.................... t0278646 19 2
...................................................GCGTGCGCGTAGCGAGTTCTCGTGTATAT.......... t0564490 29 1
...................................................GCGTGCGCGTAGCGAGTTCTCGTGTA............. t0590171 26 1
.....................................................GTGCGCGTAGCGAGTTCTCG................. t0274306 20 2
.....................................................GTGCGCGTAGCGAGTTCTCGT................ t0817818 21 1
......................................................TGCGCGTAGCGAGTTCTCGT................ t0129655 20 4
......................................................TGCGCGTAGCGAGTTCTCG................. t0314302 19 2
......................................................TGCGCGTAGCGAGTTCTCGTGT.............. t1189095 22 1
.........................................................GCGTAGCGAGTTCTCGTGTA............. t0621765 20 1
..........................................................CGTAGCGAGTTCTCGTGTA............. t0227676 19 2
..........................................................CGTAGCGAGTTCTCGTGT.............. t1150692 18 1
............................................................TAGCGAGTTCTCGTGTATATGA........ t0236746 22 2
............................................................TAGCGAGTTCTCGTGTATATGAA....... t0957898 23 1
............................................................TAGCGAGTTCTCGTGTATA........... t1055403 19 1
............................................................TAGCGAGTTCTCGTGTAT............ t1215865 18 1
.............................................................AGCGAGTTCTCGTGTATATGAA....... t0293204 22 2
.............................................................AGCGAGTTCTCGTGTATATGA........ t0430457 21 1
.............................................................AGCGAGTTCTCGTGTATATGAATTTT... t0826557 26 1
.............................................................AGCGAGTTCTCGTGTATA........... t0941307 18 1
..............................................................GCGAGTTCTCGTGTATATGAATTT.... t0180455 24 3
..............................................................GCGAGTTCTCGTGTATATG......... t0350960 19 1
..............................................................GCGAGTTCTCGTGTATATGAATTTTT.. t0824056 26 1
..............................................................GCGAGTTCTCGTGTATAT.......... t1158900 18 1
..............................................................GCGAGTTCTCGTGTATATGAATT..... t1176330 23 1
...............................................................CGAGTTCTCGTGTATATGAATTT.... t0085282 23 7
...............................................................CGAGTTCTCGTGTATATGAATT..... t0127543 22 4
...............................................................CGAGTTCTCGTGTATATGAA....... t0234643 20 2
...............................................................CGAGTTCTCGTGTATATG......... t0241225 18 2
...............................................................CGAGTTCTCGTGTATATGAATTTT... t0793960 24 1
...............................................................CGAGTTCTCGTGTATATGAAT...... t1227514 21 1
................................................................GAGTTCTCGTGTATATGAATTT.... t0063160 22 10
................................................................GAGTTCTCGTGTATATGAATT..... t0077117 21 8
................................................................GAGTTCTCGTGTATATGAAT...... t0108585 20 5
................................................................GAGTTCTCGTGTATATGAATTTTT.. t0458777 24 1
................................................................GAGTTCTCGTGTATATGAATTTT... t1195285 23 1
.................................................................AGTTCTCGTGTATATGAATTT.... t0012012 21 112
.................................................................AGTTCTCGTGTATATGAATT..... t0020305 20 54
.................................................................AGTTCTCGTGTATATGAATTTT... t0020751 22 52
.................................................................AGTTCTCGTGTATATGAATTTTT.. t0026106 23 38
.................................................................AGTTCTCGTGTATATGAATTTTTG. t0072481 24 8
.................................................................AGTTCTCGTGTATATGAAT...... t0108153 19 5
..................................................................GTTCTCGTGTATATGAATTTTTG. t0099513 23 5
..................................................................GTTCTCGTGTATATGAAT...... t0202223 18 2
..................................................................GTTCTCGTGTATATGAATT..... t0240213 19 2
..................................................................GTTCTCGTGTATATGAATTTT... t0282670 21 2
..................................................................GTTCTCGTGTATATGAATTT.... t0482022 20 1
...................................................................TTCTCGTGTATATGAATTT.... t0091348 19 6
...................................................................TTCTCGTGTATATGAATT..... t0161966 18 3
...................................................................TTCTCGTGTATATGAATTTTTG. t0240872 22 2
...................................................................TTCTCGTGTATATGAATTTT... t1168923 20 1
....................................................................TCTCGTGTATATGAATTTTTG. t0096735 21 6
....................................................................TCTCGTGTATATGAATTTT... t0125905 19 4
....................................................................TCTCGTGTATATGAATTT.... t0182581 18 3
.....................................................................CTCGTGTATATGAATTTTTG. t0301400 20 2
.....................................................................CTCGTGTATATGAATTTT... t0475045 18 1
......................................................................TCGTGTATATGAATTTTT.. t0098116 18 5
......................................................................TCGTGTATATGAATTTTTG. t0103410 19 5
.......................................................................CGTGTATATGAATTTTTG. t0071562 18 9
>bmo-mir-1921
ACGACTTCCGTTCCTGGCGGGGTGTTGTGCTCGGTAGAGCAGCGTCGTGCTGCGATCTGTTGAGATTCAGCCTTGCGCCAGGTGATTCGTC bmo-mir-1921 91
((((..((....(((((((.((.((((..(((..(((((((((.....)))))..))))..)))...)))).)).))))))).)).)))). structure -40.10
*************************************************************************TGCGCCAGGTGATTCGTC t0013877_3p
************CCTGGCGGGGTGTTGTGCTCGG********************************************************* putative*_5p 791
ACGACTTCCGTTCCTGGCGGG...................................................................... t0024341 21 42
ACGACTTCCGTTCCTGGCG........................................................................ t0026552 19 37
ACGACTTCCGTTCCTGGC......................................................................... t0033744 18 26
ACGACTTCCGTTCCTGGCGGGGT.................................................................... t0037234 23 22
ACGACTTCCGTTCCTGGCGGGG..................................................................... t0039843 22 20
ACGACTTCCGTTCCTGGCGGGGTG................................................................... t0065378 24 10
ACGACTTCCGTTCCTGGCGGGGTGTT................................................................. t0077047 26 8
ACGACTTCCGTTCCTGGCGGGGTGT.................................................................. t0168487 25 3
.CGACTTCCGTTCCTGGCGGG...................................................................... t0033753 20 26
.CGACTTCCGTTCCTGGCGGGGTG................................................................... t0035163 23 24
.CGACTTCCGTTCCTGGCGGGGTGTT................................................................. t0067501 25 9
.CGACTTCCGTTCCTGGCGGGG..................................................................... t0073233 21 8
.CGACTTCCGTTCCTGGCG........................................................................ t0126588 18 4
.CGACTTCCGTTCCTGGCGGGGT.................................................................... t0137519 22 4
.CGACTTCCGTTCCTGGCGGGGTGT.................................................................. t0184948 24 3
.CGACTTCCGTTCCTGGCGGGGTGTTGT............................................................... t0461044 27 1
..GACTTCCGTTCCTGGCGGGGT.................................................................... t0040503 21 20
..GACTTCCGTTCCTGGCGGG...................................................................... t0047755 19 16
..GACTTCCGTTCCTGGCGGGG..................................................................... t0055411 20 12
..GACTTCCGTTCCTGGCGGGGTG................................................................... t0079490 22 7
..GACTTCCGTTCCTGGCGGGGTGT.................................................................. t0151769 23 3
..GACTTCCGTTCCTGGCGGGGTGTT................................................................. t0190605 24 3
..GACTTCCGTTCCTGGCGGGGTGTTGT............................................................... t0262001 26 2
...ACTTCCGTTCCTGGCGGGG..................................................................... t0040397 19 20
...ACTTCCGTTCCTGGCGGGGT.................................................................... t0086228 20 7
...ACTTCCGTTCCTGGCGGGGTGT.................................................................. t0130878 22 4
...ACTTCCGTTCCTGGCGGG...................................................................... t0168202 18 3
...ACTTCCGTTCCTGGCGGGGTGTT................................................................. t0181071 23 3
...ACTTCCGTTCCTGGCGGGGTGTTGTGCT............................................................ t0371746 28 1
....CTTCCGTTCCTGGCGGGG..................................................................... t0072934 18 8
....CTTCCGTTCCTGGCGGGGT.................................................................... t0081446 19 7
....CTTCCGTTCCTGGCGGGGTGTTGT............................................................... t0107607 24 5
....CTTCCGTTCCTGGCGGGGTGT.................................................................. t0243409 21 2
....CTTCCGTTCCTGGCGGGGTGTTG................................................................ t0852726 23 1
....CTTCCGTTCCTGGCGGGGTGTTGTG.............................................................. t0896479 25 1
....CTTCCGTTCCTGGCGGGGTGTTGTGC............................................................. t1205389 26 1
.....TTCCGTTCCTGGCGGGGT.................................................................... t0068412 18 9
.....TTCCGTTCCTGGCGGGGTGT.................................................................. t0082740 20 7
.....TTCCGTTCCTGGCGGGGTG................................................................... t0093482 19 6
.....TTCCGTTCCTGGCGGGGTGTTGT............................................................... t0116504 23 4
.....TTCCGTTCCTGGCGGGGTGTT................................................................. t0277821 21 2
.....TTCCGTTCCTGGCGGGGTGTTGTGCT............................................................ t0418338 26 1
.....TTCCGTTCCTGGCGGGGTGTTGTGCTC........................................................... t0575972 27 1
.....TTCCGTTCCTGGCGGGGTGTTGTGC............................................................. t0764476 25 1
......TCCGTTCCTGGCGGGGTGTTGT............................................................... t0094102 22 6
......TCCGTTCCTGGCGGGGTGTT................................................................. t0110939 20 5
......TCCGTTCCTGGCGGGGTGT.................................................................. t0119665 19 4
......TCCGTTCCTGGCGGGGTGTTGTGCT............................................................ t0163277 25 3
......TCCGTTCCTGGCGGGGTGTTG................................................................ t0221410 21 2
......TCCGTTCCTGGCGGGGTG................................................................... t0464246 18 1
......TCCGTTCCTGGCGGGGTGTTGTGCTCGG......................................................... t0486484 28 1
......TCCGTTCCTGGCGGGGTGTTGTGCTCG.......................................................... t0540198 27 1
......TCCGTTCCTGGCGGGGTGTTGTGCTCGGT........................................................ t0675167 29 1
......TCCGTTCCTGGCGGGGTGTTGTGCTC........................................................... t0928109 26 1
.......CCGTTCCTGGCGGGGTGTTGT............................................................... t0086030 21 7
.......CCGTTCCTGGCGGGGTGTTGTG.............................................................. t0096134 22 6
.......CCGTTCCTGGCGGGGTGTTG................................................................ t0113614 20 5
.......CCGTTCCTGGCGGGGTGTTGTGCT............................................................ t0192334 24 2
.......CCGTTCCTGGCGGGGTGTTGTGCTC........................................................... t0281023 25 2
.......CCGTTCCTGGCGGGGTGTTGTGCTCGGT........................................................ t0812768 28 1
.......CCGTTCCTGGCGGGGTGT.................................................................. t0952853 18 1
.......CCGTTCCTGGCGGGGTGTT................................................................. t1198479 19 1
........CGTTCCTGGCGGGGTGTTGTG.............................................................. t0038129 21 22
........CGTTCCTGGCGGGGTGTTGT............................................................... t0039974 20 20
........CGTTCCTGGCGGGGTGTT................................................................. t0064961 18 10
........CGTTCCTGGCGGGGTGTTGTGC............................................................. t0069045 22 9
........CGTTCCTGGCGGGGTGTTG................................................................ t0074976 19 8
........CGTTCCTGGCGGGGTGTTGTGCT............................................................ t0088110 23 6
.........GTTCCTGGCGGGGTGTTGTGCTC........................................................... t0055860 23 12
.........GTTCCTGGCGGGGTGTTG................................................................ t0060113 18 11
.........GTTCCTGGCGGGGTGTTGTG.............................................................. t0062654 20 10
.........GTTCCTGGCGGGGTGTTGTGCT............................................................ t0091413 22 6
.........GTTCCTGGCGGGGTGTTGT............................................................... t0093950 19 6
.........GTTCCTGGCGGGGTGTTGTGC............................................................. t0104916 21 5
.........GTTCCTGGCGGGGTGTTGTGCTCGGT........................................................ t0344557 26 1
..........TTCCTGGCGGGGTGTTGTGCT............................................................ t0048468 21 15
..........TTCCTGGCGGGGTGTTGTG.............................................................. t0050450 19 14
..........TTCCTGGCGGGGTGTTGT............................................................... t0051100 18 14
..........TTCCTGGCGGGGTGTTGTGCTC........................................................... t0064415 22 10
..........TTCCTGGCGGGGTGTTGTGC............................................................. t0076740 20 8
..........TTCCTGGCGGGGTGTTGTGCTCGGTAGA..................................................... t1217010 28 1
...........TCCTGGCGGGGTGTTGTG.............................................................. t0024509 18 41
...........TCCTGGCGGGGTGTTGTGC............................................................. t0039585 19 21
...........TCCTGGCGGGGTGTTGTGCT............................................................ t0042502 20 18
...........TCCTGGCGGGGTGTTGTGCTC........................................................... t0049448 21 15
...........TCCTGGCGGGGTGTTGTGCTCGGTAGA..................................................... t0368396 27 1
...........TCCTGGCGGGGTGTTGTGCTCGGTAG...................................................... t0385760 26 1
...........TCCTGGCGGGGTGTTGTGCTCG.......................................................... t0484435 22 1
............CCTGGCGGGGTGTTGTGC............................................................. t0030717 18 30
............CCTGGCGGGGTGTTGTGCT............................................................ t0037910 19 22
............CCTGGCGGGGTGTTGTGCTC........................................................... t0051276 20 14
............CCTGGCGGGGTGTTGTGCTCGGT........................................................ t0296879 23 2
............CCTGGCGGGGTGTTGTGCTCGGTAG...................................................... t0788682 25 1
............CCTGGCGGGGTGTTGTGCTCGGTAGAGC................................................... t0824999 28 1
............CCTGGCGGGGTGTTGTGCTCGGTAGA..................................................... t0838995 26 1
............CCTGGCGGGGTGTTGTGCTCGGTA....................................................... t0929322 24 1
.............CTGGCGGGGTGTTGTGCT............................................................ t0048950 18 15
.............CTGGCGGGGTGTTGTGCTC........................................................... t0052581 19 13
.............CTGGCGGGGTGTTGTGCTCGGTAGAG.................................................... t0226927 26 2
.............CTGGCGGGGTGTTGTGCTCGGTAGA..................................................... t0618023 25 1
.............CTGGCGGGGTGTTGTGCTCGGTAG...................................................... t0625078 24 1
.............CTGGCGGGGTGTTGTGCTCGGTAGAGCAGC................................................ t0626974 30 1
.............CTGGCGGGGTGTTGTGCTCGGT........................................................ t0840552 22 1
.............CTGGCGGGGTGTTGTGCTCGGTAGAGCA.................................................. t0870164 28 1
.............CTGGCGGGGTGTTGTGCTCGGTAGAGCAG................................................. t0948728 29 1
.............CTGGCGGGGTGTTGTGCTCGGTAGAGC................................................... t0976878 27 1
..............TGGCGGGGTGTTGTGCTC........................................................... t0036924 18 23
..............TGGCGGGGTGTTGTGCTCGGTAGAG.................................................... t0082407 25 7
..............TGGCGGGGTGTTGTGCTCGGTAGAGC................................................... t0117178 26 4
..............TGGCGGGGTGTTGTGCTCGGT........................................................ t0148603 21 3
..............TGGCGGGGTGTTGTGCTCGGTA....................................................... t0164419 22 3
..............TGGCGGGGTGTTGTGCTCGGTAGA..................................................... t0191889 24 2
..............TGGCGGGGTGTTGTGCTCGGTAG...................................................... t0244585 23 2
..............TGGCGGGGTGTTGTGCTCGGTAGAGCAGC................................................ t0291130 29 2
..............TGGCGGGGTGTTGTGCTCG.......................................................... t0336851 19 1
..............TGGCGGGGTGTTGTGCTCGGTAGAGCAG................................................. t0369042 28 1
..............TGGCGGGGTGTTGTGCTCGGTAGAGCA.................................................. t0603328 27 1
..............TGGCGGGGTGTTGTGCTCGGTAGAGCAGCG............................................... t1120484 30 1
...............GGCGGGGTGTTGTGCTCGGTAGAG.................................................... t0030861 24 30
...............GGCGGGGTGTTGTGCTCGGTAGA..................................................... t0049435 23 15
...............GGCGGGGTGTTGTGCTCGGTAGAGC................................................... t0050082 25 14
...............GGCGGGGTGTTGTGCTCGGTAG...................................................... t0064602 22 10
...............GGCGGGGTGTTGTGCTCGGTAGAGCA.................................................. t0070154 26 9
...............GGCGGGGTGTTGTGCTCGG......................................................... t0092538 19 6
...............GGCGGGGTGTTGTGCTCGGTAGAGCAGCGT.............................................. t0115403 30 4
...............GGCGGGGTGTTGTGCTCGGTA....................................................... t0126979 21 4
...............GGCGGGGTGTTGTGCTCGGT........................................................ t0127681 20 4
...............GGCGGGGTGTTGTGCTCGGTAGAGCAGC................................................ t0136777 28 4
...............GGCGGGGTGTTGTGCTCGGTAGAGCAG................................................. t0161809 27 3
...............GGCGGGGTGTTGTGCTCG.......................................................... t0237810 18 2
................GCGGGGTGTTGTGCTCGGTAGAG.................................................... t0011478 23 118
................GCGGGGTGTTGTGCTCGGTAGAGCAGCGT.............................................. t0020440 29 54
................GCGGGGTGTTGTGCTCGGTAGAGCAGC................................................ t0027728 27 35
................GCGGGGTGTTGTGCTCGGTAGAGCAGCG............................................... t0032991 28 27
................GCGGGGTGTTGTGCTCGGTAGAGC................................................... t0035692 24 24
................GCGGGGTGTTGTGCTCGGT........................................................ t0036119 19 23
................GCGGGGTGTTGTGCTCGGTAGAGCAG................................................. t0036213 26 23
................GCGGGGTGTTGTGCTCGG......................................................... t0036907 18 23
................GCGGGGTGTTGTGCTCGGTAG...................................................... t0041781 21 19
................GCGGGGTGTTGTGCTCGGTAGA..................................................... t0043668 22 18
................GCGGGGTGTTGTGCTCGGTAGAGCA.................................................. t0093303 25 6
................GCGGGGTGTTGTGCTCGGTAGAGCAGCGTC............................................. t0106959 30 5
................GCGGGGTGTTGTGCTCGGTA....................................................... t0112492 20 5
.................CGGGGTGTTGTGCTCGGTAGAGCAGCGT.............................................. t0015239 28 81
.................CGGGGTGTTGTGCTCGGTAGAGC................................................... t0024417 23 42
.................CGGGGTGTTGTGCTCGGTAGAGCAGCGTC............................................. t0028749 29 33
.................CGGGGTGTTGTGCTCGGTAGAG.................................................... t0030593 22 30
.................CGGGGTGTTGTGCTCGGT........................................................ t0036541 18 23
.................CGGGGTGTTGTGCTCGGTAGAGCAGC................................................ t0037612 26 22
.................CGGGGTGTTGTGCTCGGTAGAGCAG................................................. t0052670 25 13
.................CGGGGTGTTGTGCTCGGTAGAGCAGCG............................................... t0059336 27 11
.................CGGGGTGTTGTGCTCGGTA....................................................... t0068378 19 9
.................CGGGGTGTTGTGCTCGGTAGA..................................................... t0073229 21 8
.................CGGGGTGTTGTGCTCGGTAGAGCA.................................................. t0077922 24 8
.................CGGGGTGTTGTGCTCGGTAG...................................................... t0083873 20 7
..................GGGGTGTTGTGCTCGGTAGAGCAGCGT.............................................. t0025418 27 39
..................GGGGTGTTGTGCTCGGTAGAG.................................................... t0027494 21 35
..................GGGGTGTTGTGCTCGGTAGAGCAGCGTC............................................. t0030898 28 29
..................GGGGTGTTGTGCTCGGTAGAGC................................................... t0047200 22 16
..................GGGGTGTTGTGCTCGGTAGAGCAGCGTCG............................................ t0053354 29 13
..................GGGGTGTTGTGCTCGGTAGAGCAG................................................. t0055925 24 12
..................GGGGTGTTGTGCTCGGTAGAGCAGCG............................................... t0059063 26 11
..................GGGGTGTTGTGCTCGGTAGA..................................................... t0060781 20 11
..................GGGGTGTTGTGCTCGGTA....................................................... t0063372 18 10
..................GGGGTGTTGTGCTCGGTAG...................................................... t0069507 19 9
..................GGGGTGTTGTGCTCGGTAGAGCAGC................................................ t0075193 25 8
..................GGGGTGTTGTGCTCGGTAGAGCA.................................................. t0254670 23 2
...................GGGTGTTGTGCTCGGTAGAG.................................................... t0009069 20 159
...................GGGTGTTGTGCTCGGTAGAGCAGCGT.............................................. t0013350 26 97
...................GGGTGTTGTGCTCGGTAGAGCAGCGTCG............................................ t0014368 28 88
...................GGGTGTTGTGCTCGGTAGA..................................................... t0019183 19 58
...................GGGTGTTGTGCTCGGTAGAGCAGCGTC............................................. t0020273 27 54
...................GGGTGTTGTGCTCGGTAGAGC................................................... t0038207 21 22
...................GGGTGTTGTGCTCGGTAGAGCAGCG............................................... t0045333 25 17
...................GGGTGTTGTGCTCGGTAG...................................................... t0050801 18 14
...................GGGTGTTGTGCTCGGTAGAGCAG................................................. t0054495 23 13
...................GGGTGTTGTGCTCGGTAGAGCAGCGTCGT........................................... t0070962 29 9
...................GGGTGTTGTGCTCGGTAGAGCAGC................................................ t0117160 24 4
...................GGGTGTTGTGCTCGGTAGAGCA.................................................. t0169075 22 3
....................GGTGTTGTGCTCGGTAGA..................................................... t0013783 18 93
....................GGTGTTGTGCTCGGTAGAG.................................................... t0014401 19 88
....................GGTGTTGTGCTCGGTAGAGCAGCGTC............................................. t0030676 26 30
....................GGTGTTGTGCTCGGTAGAGCAGCGT.............................................. t0047622 25 16
....................GGTGTTGTGCTCGGTAGAGCA.................................................. t0052704 21 13
....................GGTGTTGTGCTCGGTAGAGCAG................................................. t0065330 22 10
....................GGTGTTGTGCTCGGTAGAGC................................................... t0079362 20 7
....................GGTGTTGTGCTCGGTAGAGCAGCG............................................... t0092329 24 6
....................GGTGTTGTGCTCGGTAGAGCAGC................................................ t0099945 23 5
....................GGTGTTGTGCTCGGTAGAGCAGCGTCG............................................ t0108140 27 5
....................GGTGTTGTGCTCGGTAGAGCAGCGTCGT........................................... t0294180 28 2
....................GGTGTTGTGCTCGGTAGAGCAGCGTCGTG.......................................... t0575132 29 1
.....................GTGTTGTGCTCGGTAGAGCAGCGTCGTG.......................................... t0063014 28 10
.....................GTGTTGTGCTCGGTAGAG.................................................... t0142482 18 3
.....................GTGTTGTGCTCGGTAGAGCAGCG............................................... t0158528 23 3
.....................GTGTTGTGCTCGGTAGAGCAGCGTCG............................................ t0164497 26 3
.....................GTGTTGTGCTCGGTAGAGCAGCGTC............................................. t0182540 25 3
......................TGTTGTGCTCGGTAGAGCAGCGTCGTG.......................................... t0025169 27 40
......................TGTTGTGCTCGGTAGAGCAGCGTCGTGC......................................... t0063336 28 10
......................TGTTGTGCTCGGTAGAGCAGCGTC............................................. t0081255 24 7
......................TGTTGTGCTCGGTAGAGCAGCGTCG............................................ t0106373 25 5
......................TGTTGTGCTCGGTAGAGCAGC................................................ t0222191 21 2
......................TGTTGTGCTCGGTAGAGCAGCG............................................... t0225871 22 2
......................TGTTGTGCTCGGTAGAGCAGCGTCGT........................................... t0256196 26 2
......................TGTTGTGCTCGGTAGAGCAGCGTCGTGCT........................................ t0333536 29 2
......................TGTTGTGCTCGGTAGAGCAGCGT.............................................. t0471663 23 1
.......................GTTGTGCTCGGTAGAGCAGCGTCGTG.......................................... t0070329 26 9
.......................GTTGTGCTCGGTAGAGCAGCGTCGTGCTGC...................................... t0092854 30 6
.......................GTTGTGCTCGGTAGAGCAGCGTCGTGCTG....................................... t0111217 29 5
.......................GTTGTGCTCGGTAGAGCAGCGTCG............................................ t0163695 24 3
.......................GTTGTGCTCGGTAGAGCAGCGTCGTGCT........................................ t0198490 28 2
.......................GTTGTGCTCGGTAGAGCAGCG............................................... t0202627 21 2
.......................GTTGTGCTCGGTAGAGCAGCGTCGT........................................... t0229903 25 2
.......................GTTGTGCTCGGTAGAGCAGC................................................ t0374111 20 1
.......................GTTGTGCTCGGTAGAGCAGCGTCGTGC......................................... t0805224 27 1
........................TTGTGCTCGGTAGAGCAGCGTCGTG.......................................... t0075792 25 8
........................TTGTGCTCGGTAGAGCAGCGTCGTGCTG....................................... t0102777 28 5
........................TTGTGCTCGGTAGAGCAGCGTCGTGCTGC...................................... t0108152 29 5
........................TTGTGCTCGGTAGAGCAGCG............................................... t0123724 20 4
........................TTGTGCTCGGTAGAGCAGCGTCGT........................................... t0127110 24 4
........................TTGTGCTCGGTAGAGCAGCGTC............................................. t0130408 22 4
........................TTGTGCTCGGTAGAGCAGCGTCGTGC......................................... t0171274 26 3
........................TTGTGCTCGGTAGAGCAGCGTCG............................................ t0303435 23 2
........................TTGTGCTCGGTAGAGCAGCGT.............................................. t1066956 21 1
.........................TGTGCTCGGTAGAGCAGCGTCGTG.......................................... t0033518 24 26
.........................TGTGCTCGGTAGAGCAGCGTCG............................................ t0066209 22 10
.........................TGTGCTCGGTAGAGCAGCGTCGT........................................... t0068392 23 9
.........................TGTGCTCGGTAGAGCAGCGTCGTGCTG....................................... t0075408 27 8
.........................TGTGCTCGGTAGAGCAGCGT.............................................. t0112673 20 5
.........................TGTGCTCGGTAGAGCAGCG............................................... t0119981 19 4
.........................TGTGCTCGGTAGAGCAGCGTC............................................. t0161276 21 3
.........................TGTGCTCGGTAGAGCAGCGTCGTGC......................................... t0168750 25 3
.........................TGTGCTCGGTAGAGCAGCGTCGTGCTGC...................................... t0175060 28 3
..........................GTGCTCGGTAGAGCAGCGTCGTG.......................................... t0027789 23 34
..........................GTGCTCGGTAGAGCAGCGTCGTGCTG....................................... t0043964 26 18
..........................GTGCTCGGTAGAGCAGCGTCG............................................ t0062522 21 10
..........................GTGCTCGGTAGAGCAGCGTCGT........................................... t0067369 22 9
..........................GTGCTCGGTAGAGCAGCGTCGTGC......................................... t0086341 24 7
..........................GTGCTCGGTAGAGCAGCG............................................... t0091242 18 6
..........................GTGCTCGGTAGAGCAGCGTCGTGCTGCGA.................................... t0099580 29 5
..........................GTGCTCGGTAGAGCAGCGTCGTGCT........................................ t0101687 25 5
..........................GTGCTCGGTAGAGCAGCGTCGTGCTGCGAT................................... t0170219 30 3
..........................GTGCTCGGTAGAGCAGCGTCGTGCTGC...................................... t0315148 27 2
..........................GTGCTCGGTAGAGCAGCGT.............................................. t0335319 19 2
..........................GTGCTCGGTAGAGCAGCGTC............................................. t1229303 20 1
...........................TGCTCGGTAGAGCAGCGTCGTG.......................................... t0016460 22 73
...........................TGCTCGGTAGAGCAGCGTCGTGCTG....................................... t0035704 25 24
...........................TGCTCGGTAGAGCAGCGTCGT........................................... t0050937 21 14
...........................TGCTCGGTAGAGCAGCGTCGTGCT........................................ t0124996 24 4
...........................TGCTCGGTAGAGCAGCGTCGTGCTGC...................................... t0136761 26 4
...........................TGCTCGGTAGAGCAGCGTCG............................................ t0179763 20 3
...........................TGCTCGGTAGAGCAGCGTCGTGCTGCGAT................................... t0183960 29 3
...........................TGCTCGGTAGAGCAGCGTCGTGCTGCGA.................................... t0230029 28 2
...........................TGCTCGGTAGAGCAGCGTCGTGCTGCGATC.................................. t0248432 30 2
...........................TGCTCGGTAGAGCAGCGTCGTGC......................................... t0251197 23 2
............................GCTCGGTAGAGCAGCGTCGTG.......................................... t0021296 21 51
............................GCTCGGTAGAGCAGCGTCGT........................................... t0030669 20 30
............................GCTCGGTAGAGCAGCGTCGTGC......................................... t0049191 22 15
............................GCTCGGTAGAGCAGCGTCG............................................ t0059290 19 11
............................GCTCGGTAGAGCAGCGTCGTGCT........................................ t0154100 23 3
............................GCTCGGTAGAGCAGCGTCGTGCTGCGAT................................... t0158986 28 3
............................GCTCGGTAGAGCAGCGTCGTGCTG....................................... t0209274 24 2
............................GCTCGGTAGAGCAGCGTCGTGCTGCGATC.................................. t0230751 29 2
............................GCTCGGTAGAGCAGCGTCGTGCTGC...................................... t0318664 25 2
............................GCTCGGTAGAGCAGCGTCGTGCTGCGA.................................... t0536677 27 1
............................GCTCGGTAGAGCAGCGTC............................................. t0807232 18 1
.............................CTCGGTAGAGCAGCGTCGT........................................... t0005652 19 285
.............................CTCGGTAGAGCAGCGTCGTG.......................................... t0006417 20 245
.............................CTCGGTAGAGCAGCGTCG............................................ t0012529 18 106
.............................CTCGGTAGAGCAGCGTCGTGC......................................... t0017607 21 66
.............................CTCGGTAGAGCAGCGTCGTGCT........................................ t0039889 22 20
.............................CTCGGTAGAGCAGCGTCGTGCTG....................................... t0084712 23 7
.............................CTCGGTAGAGCAGCGTCGTGCTGCGATC.................................. t0105171 28 5
.............................CTCGGTAGAGCAGCGTCGTGCTGCGATCTG................................ t0109134 30 5
.............................CTCGGTAGAGCAGCGTCGTGCTGCGAT................................... t0112965 27 5
.............................CTCGGTAGAGCAGCGTCGTGCTGC...................................... t0204824 24 2
.............................CTCGGTAGAGCAGCGTCGTGCTGCGA.................................... t0250751 26 2
.............................CTCGGTAGAGCAGCGTCGTGCTGCGATCT................................. t0388348 29 1
.............................CTCGGTAGAGCAGCGTCGTGCTGCG..................................... t0544858 25 1
..............................TCGGTAGAGCAGCGTCGTG.......................................... t0011777 19 115
..............................TCGGTAGAGCAGCGTCGT........................................... t0012267 18 109
..............................TCGGTAGAGCAGCGTCGTGC......................................... t0036002 20 24
..............................TCGGTAGAGCAGCGTCGTGCT........................................ t0047049 21 16
..............................TCGGTAGAGCAGCGTCGTGCTGCGATCT................................. t0063946 28 10
..............................TCGGTAGAGCAGCGTCGTGCTG....................................... t0064069 22 10
..............................TCGGTAGAGCAGCGTCGTGCTGCGATC.................................. t0078292 27 8
..............................TCGGTAGAGCAGCGTCGTGCTGCGA.................................... t0108909 25 5
..............................TCGGTAGAGCAGCGTCGTGCTGCGATCTGT............................... t0150900 30 3
..............................TCGGTAGAGCAGCGTCGTGCTGCGAT................................... t0227488 26 2
..............................TCGGTAGAGCAGCGTCGTGCTGCGATCTG................................ t0350125 29 1
...............................CGGTAGAGCAGCGTCGTG.......................................... t0005269 18 306
...............................CGGTAGAGCAGCGTCGTGC......................................... t0008087 19 185
...............................CGGTAGAGCAGCGTCGTGCTG....................................... t0020768 21 52
...............................CGGTAGAGCAGCGTCGTGCTGCGATCT................................. t0023585 27 44
...............................CGGTAGAGCAGCGTCGTGCTGCGATC.................................. t0023731 26 43
...............................CGGTAGAGCAGCGTCGTGCT........................................ t0023947 20 43
...............................CGGTAGAGCAGCGTCGTGCTGCGATCTGT............................... t0024146 29 42
...............................CGGTAGAGCAGCGTCGTGCTGC...................................... t0024805 22 41
...............................CGGTAGAGCAGCGTCGTGCTGCGATCTG................................ t0031111 28 29
...............................CGGTAGAGCAGCGTCGTGCTGCGAT................................... t0032940 25 27
...............................CGGTAGAGCAGCGTCGTGCTGCGA.................................... t0045880 24 16
...............................CGGTAGAGCAGCGTCGTGCTGCG..................................... t0066315 23 10
................................GGTAGAGCAGCGTCGTGCTGCGATCTG................................ t0020845 27 52
................................GGTAGAGCAGCGTCGTGC......................................... t0022799 18 46
................................GGTAGAGCAGCGTCGTGCTG....................................... t0023489 20 44
................................GGTAGAGCAGCGTCGTGCTGCGATCT................................. t0026231 26 37
................................GGTAGAGCAGCGTCGTGCT........................................ t0034284 19 25
................................GGTAGAGCAGCGTCGTGCTGCGATCTGT............................... t0034851 28 25
................................GGTAGAGCAGCGTCGTGCTGCGATC.................................. t0048287 25 15
................................GGTAGAGCAGCGTCGTGCTGC...................................... t0057544 21 12
................................GGTAGAGCAGCGTCGTGCTGCGATCTGTT.............................. t0072134 29 8
................................GGTAGAGCAGCGTCGTGCTGCGA.................................... t0085279 23 7
................................GGTAGAGCAGCGTCGTGCTGCGAT................................... t0103494 24 5
................................GGTAGAGCAGCGTCGTGCTGCG..................................... t0104992 22 5
.................................GTAGAGCAGCGTCGTGCTGCGATCTG................................ t0021327 26 50
.................................GTAGAGCAGCGTCGTGCTG....................................... t0027762 19 34
.................................GTAGAGCAGCGTCGTGCT........................................ t0027991 18 34
.................................GTAGAGCAGCGTCGTGCTGCGATCTGT............................... t0028138 27 34
.................................GTAGAGCAGCGTCGTGCTGCGATCT................................. t0030609 25 30
.................................GTAGAGCAGCGTCGTGCTGCGATC.................................. t0070491 24 9
.................................GTAGAGCAGCGTCGTGCTGCGA.................................... t0078490 22 8
.................................GTAGAGCAGCGTCGTGCTGCGAT................................... t0084020 23 7
.................................GTAGAGCAGCGTCGTGCTGCGATCTGTT.............................. t0086195 28 7
.................................GTAGAGCAGCGTCGTGCTGCG..................................... t1043595 21 1
.................................GTAGAGCAGCGTCGTGCTGC...................................... t1148600 20 1
..................................TAGAGCAGCGTCGTGCTGCGAT................................... t0042328 22 19
..................................TAGAGCAGCGTCGTGCTGCGA.................................... t0080920 21 7
..................................TAGAGCAGCGTCGTGCTGCGATCT................................. t0242217 24 2
..................................TAGAGCAGCGTCGTGCTG....................................... t0310063 18 2
...................................AGAGCAGCGTCGTGCTGCGAT................................... t0022954 21 45
...................................AGAGCAGCGTCGTGCTGCGA.................................... t0039916 20 20
...................................AGAGCAGCGTCGTGCTGCGATCT................................. t0065003 23 10
...................................AGAGCAGCGTCGTGCTGCGATCTGTTG............................. t0143337 27 3
...................................AGAGCAGCGTCGTGCTGCGATCTG................................ t0172459 24 3
...................................AGAGCAGCGTCGTGCTGC...................................... t0184010 18 3
...................................AGAGCAGCGTCGTGCTGCGATCTGT............................... t0196402 25 2
...................................AGAGCAGCGTCGTGCTGCGATC.................................. t0221023 22 2
...................................AGAGCAGCGTCGTGCTGCG..................................... t0321760 19 2
...................................AGAGCAGCGTCGTGCTGCGATCTGTTGA............................ t0954254 28 1
....................................GAGCAGCGTCGTGCTGCGATCTGTTG............................. t0064086 26 10
....................................GAGCAGCGTCGTGCTGCGATC.................................. t0068285 21 9
....................................GAGCAGCGTCGTGCTGCGATCT................................. t0086292 22 7
....................................GAGCAGCGTCGTGCTGCGAT................................... t0125595 20 4
....................................GAGCAGCGTCGTGCTGCGATCTGTTGA............................ t0167317 27 3
....................................GAGCAGCGTCGTGCTGCGA.................................... t0253391 19 2
....................................GAGCAGCGTCGTGCTGCGATCTG................................ t0282666 23 2
....................................GAGCAGCGTCGTGCTGCGATCTGTTGAG........................... t0820340 28 1
....................................GAGCAGCGTCGTGCTGCG..................................... t1175130 18 1
.....................................AGCAGCGTCGTGCTGCGATCTGTTG............................. t0033640 25 26
.....................................AGCAGCGTCGTGCTGCGATCTGTTGA............................ t0039194 26 21
.....................................AGCAGCGTCGTGCTGCGATCTGTTGAG........................... t0065864 27 10
.....................................AGCAGCGTCGTGCTGCGATCTGT............................... t0108698 23 5
.....................................AGCAGCGTCGTGCTGCGATCTGTT.............................. t0135852 24 4
.....................................AGCAGCGTCGTGCTGCGATCTGTTGAGA.......................... t0226627 28 2
.....................................AGCAGCGTCGTGCTGCGATCTG................................ t0284370 22 2
.....................................AGCAGCGTCGTGCTGCGATCT................................. t0792192 21 1
.....................................AGCAGCGTCGTGCTGCGAT................................... t0975525 19 1
......................................GCAGCGTCGTGCTGCGATCTGTTGA............................ t0009222 25 156
......................................GCAGCGTCGTGCTGCGATCTGT............................... t0014538 22 86
......................................GCAGCGTCGTGCTGCGATCTGTTGAG........................... t0015404 26 80
......................................GCAGCGTCGTGCTGCGATCTGTTGAGA.......................... t0019717 27 56
......................................GCAGCGTCGTGCTGCGATCTGTTG............................. t0030480 24 30
......................................GCAGCGTCGTGCTGCGATCTGTT.............................. t0031247 23 29
......................................GCAGCGTCGTGCTGCGATCTG................................ t0035661 21 24
......................................GCAGCGTCGTGCTGCGATCT................................. t0180138 20 3
......................................GCAGCGTCGTGCTGCGAT................................... t1055669 18 1
.......................................CAGCGTCGTGCTGCGATCTGTTGA............................ t0017759 24 65
.......................................CAGCGTCGTGCTGCGATCTGT............................... t0021762 21 49
.......................................CAGCGTCGTGCTGCGATCTGTTGAGA.......................... t0027405 26 35
.......................................CAGCGTCGTGCTGCGATCTGTT.............................. t0028384 22 33
.......................................CAGCGTCGTGCTGCGATCTG................................ t0029103 20 32
.......................................CAGCGTCGTGCTGCGATCTGTTG............................. t0029575 23 31
.......................................CAGCGTCGTGCTGCGATCTGTTGAG........................... t0040639 25 20
.......................................CAGCGTCGTGCTGCGATCT................................. t0052249 19 14
.......................................CAGCGTCGTGCTGCGATC.................................. t0138932 18 4
........................................AGCGTCGTGCTGCGATCT................................. t0036953 18 23
........................................AGCGTCGTGCTGCGATCTGTTGA............................ t0039042 23 21
........................................AGCGTCGTGCTGCGATCTGT............................... t0040380 20 20
........................................AGCGTCGTGCTGCGATCTGTTGAGA.......................... t0049232 25 15
........................................AGCGTCGTGCTGCGATCTG................................ t0058802 19 11
........................................AGCGTCGTGCTGCGATCTGTTGAG........................... t0071041 24 9
........................................AGCGTCGTGCTGCGATCTGTTG............................. t0103653 22 5
........................................AGCGTCGTGCTGCGATCTGTT.............................. t0184706 21 3
.........................................GCGTCGTGCTGCGATCTGTTGAGA.......................... t0160063 24 3
.........................................GCGTCGTGCTGCGATCTG................................ t0182686 18 3
.........................................GCGTCGTGCTGCGATCTGT............................... t0211555 19 2
.........................................GCGTCGTGCTGCGATCTGTTGA............................ t0449726 22 1
.........................................GCGTCGTGCTGCGATCTGTT.............................. t0648251 20 1
.........................................GCGTCGTGCTGCGATCTGTTG............................. t0848906 21 1
.........................................GCGTCGTGCTGCGATCTGTTGAG........................... t1052786 23 1
..........................................CGTCGTGCTGCGATCTGTTGA............................ t0067315 21 9
..........................................CGTCGTGCTGCGATCTGTTGAGA.......................... t0129668 23 4
..........................................CGTCGTGCTGCGATCTGTTGAG........................... t0205344 22 2
..........................................CGTCGTGCTGCGATCTGTT.............................. t0433204 19 1
..........................................CGTCGTGCTGCGATCTGT............................... t0451358 18 1
..........................................CGTCGTGCTGCGATCTGTTG............................. t0505209 20 1
...........................................GTCGTGCTGCGATCTGTTGAGA.......................... t0069519 22 9
...........................................GTCGTGCTGCGATCTGTTGAG........................... t0095660 21 6
...........................................GTCGTGCTGCGATCTGTTGA............................ t0185767 20 3
...........................................GTCGTGCTGCGATCTGTTG............................. t0230653 19 2
............................................TCGTGCTGCGATCTGTTGAGA.......................... t0018258 21 63
............................................TCGTGCTGCGATCTGTTGA............................ t0024543 19 41
............................................TCGTGCTGCGATCTGTTGAG........................... t0029990 20 31
............................................TCGTGCTGCGATCTGTTG............................. t0088866 18 6
.............................................CGTGCTGCGATCTGTTGAGA.......................... t0005177 20 312
.............................................CGTGCTGCGATCTGTTGA............................ t0009281 18 155
.............................................CGTGCTGCGATCTGTTGAG........................... t0011072 19 124
..............................................GTGCTGCGATCTGTTGAGA.......................... t0009523 19 150
..............................................GTGCTGCGATCTGTTGAG........................... t0014228 18 89
..............................................GTGCTGCGATCTGTTGAGATTCA...................... t0383263 23 1
..............................................GTGCTGCGATCTGTTGAGAT......................... t1050943 20 1
...............................................TGCTGCGATCTGTTGAGA.......................... t0006789 18 227
................................................GCTGCGATCTGTTGAGATT........................ t1154656 19 1
................................................GCTGCGATCTGTTGAGATTC....................... t1184343 20 1
.................................................CTGCGATCTGTTGAGATTC....................... t0577859 19 1
...................................................GCGATCTGTTGAGATTCAGCC................... t1196804 21 1
..................................................................TCAGCCTTGCGCCAGGTGATTCGT. t0176604 24 3
...................................................................CAGCCTTGCGCCAGGTGATTCGT. t0071707 23 9
....................................................................AGCCTTGCGCCAGGTGATTCGT. t0110466 22 5
.....................................................................GCCTTGCGCCAGGTGATTCGT. t0044512 21 17
......................................................................CCTTGCGCCAGGTGATTCGT. t0079840 20 7
.......................................................................CTTGCGCCAGGTGATTCGT. t0103932 19 5
........................................................................TTGCGCCAGGTGATTCGT. t0058087 18 12
C. Heterogeneity of mature sequences of bmo-mir-1920 and mir-1921 in the posterior silk gland.
>bmo-mir-1920
TCAAAATTTTCATAATCACGTCGAACCTCTCTGGCGCGCGCGTTATGTTTAGCGTGCGCGTAGCGAGTTCTCGTGTATATGAATTTTTGT bmo-mir-1920 90
.(((((..((((((..((((..((((.((.(((.(((((((((((....)))))))))))))).)))))).))))..)))))).))))). structure -39.30
************************************************************************GTGTATATGAATTTTTGT t0025637_3p 203
*CAAAATTTTCATAATCACGT********************************************************************* putative*_5p 104
TCAAAATTTTCATAATCACGT..................................................................... t0053153 21 9
TCAAAATTTTCATAATCACGTCG................................................................... t0092097 23 4
TCAAAATTTTCATAATCACGTCGAA................................................................. t0601447 25 1
TCAAAATTTTCATAATCACG...................................................................... t0676803 20 1
.CAAAATTTTCATAATCACGTCG................................................................... t0032517 22 21
.CAAAATTTTCATAATCACG...................................................................... t0034990 19 18
.CAAAATTTTCATAATCACGT..................................................................... t0035088 20 18
.CAAAATTTTCATAATCACGTCGA.................................................................. t0099517 23 4
.CAAAATTTTCATAATCACGTCGAA................................................................. t0263691 24 1
.CAAAATTTTCATAATCACGTC.................................................................... t0501283 21 1
.CAAAATTTTCATAATCACGTCGAACC............................................................... t0647799 26 1
.CAAAATTTTCATAATCAC....................................................................... t0721606 18 1
.CAAAATTTTCATAATCACGTCGAAC................................................................ t0787568 25 1
..AAAATTTTCATAATCACGTCG................................................................... t0017422 21 60
..AAAATTTTCATAATCACG...................................................................... t0025040 18 33
..AAAATTTTCATAATCACGT..................................................................... t0040786 19 14
..AAAATTTTCATAATCACGTCGA.................................................................. t0056492 22 8
..AAAATTTTCATAATCACGTC.................................................................... t0089998 20 4
..AAAATTTTCATAATCACGTCGAACCT.............................................................. t0195974 26 2
...AAATTTTCATAATCACGTCG................................................................... t0006143 20 267
...AAATTTTCATAATCACGT..................................................................... t0018680 18 54
...AAATTTTCATAATCACGTCGA.................................................................. t0032361 21 21
...AAATTTTCATAATCACGTCGAACC............................................................... t0061198 24 7
...AAATTTTCATAATCACGTC.................................................................... t0063258 19 7
...AAATTTTCATAATCACGTCGAA................................................................. t0073961 22 5
...AAATTTTCATAATCACGTCGAACCT.............................................................. t0075652 25 5
...AAATTTTCATAATCACGTCGAACCTCT............................................................ t0100239 27 4
...AAATTTTCATAATCACGTCGAAC................................................................ t0115155 23 3
...AAATTTTCATAATCACGTCGAACCTC............................................................. t0640875 26 1
....AATTTTCATAATCACGTCG................................................................... t0013546 19 89
....AATTTTCATAATCACGTCGA.................................................................. t0032956 20 20
....AATTTTCATAATCACGTCGAACC............................................................... t0051059 23 10
....AATTTTCATAATCACGTCGAA................................................................. t0094160 21 4
....AATTTTCATAATCACGTC.................................................................... t0108566 18 3
....AATTTTCATAATCACGTCGAACCT.............................................................. t0110744 24 3
....AATTTTCATAATCACGTCGAAC................................................................ t0197764 22 2
....AATTTTCATAATCACGTCGAACCTC............................................................. t0294201 25 1
....AATTTTCATAATCACGTCGAACCTCT............................................................ t0582845 26 1
.....ATTTTCATAATCACGTCG................................................................... t0015427 18 73
.....ATTTTCATAATCACGTCGA.................................................................. t0032030 19 21
.....ATTTTCATAATCACGTCGAACC............................................................... t0045824 22 11
.....ATTTTCATAATCACGTCGAA................................................................. t0047371 20 11
.....ATTTTCATAATCACGTCGAACCT.............................................................. t0050921 23 10
.....ATTTTCATAATCACGTCGAAC................................................................ t0068861 21 6
.....ATTTTCATAATCACGTCGAACCTC............................................................. t0118231 24 3
.....ATTTTCATAATCACGTCGAACCTCT............................................................ t0513462 25 1
.....ATTTTCATAATCACGTCGAACCTCTC........................................................... t0744192 26 1
......TTTTCATAATCACGTCGA.................................................................. t0030882 18 23
......TTTTCATAATCACGTCGAACC............................................................... t0033779 21 20
......TTTTCATAATCACGTCGAACCT.............................................................. t0041783 22 14
......TTTTCATAATCACGTCGAAC................................................................ t0055091 20 8
......TTTTCATAATCACGTCGAA................................................................. t0060685 19 7
......TTTTCATAATCACGTCGAACCTCT............................................................ t0084559 24 4
......TTTTCATAATCACGTCGAACCTC............................................................. t0204451 23 2
.......TTTCATAATCACGTCGAACCT.............................................................. t0032124 21 21
.......TTTCATAATCACGTCGAACC............................................................... t0033772 20 20
.......TTTCATAATCACGTCGAACCTC............................................................. t0068059 22 6
.......TTTCATAATCACGTCGAAC................................................................ t0119946 19 3
.......TTTCATAATCACGTCGAA................................................................. t0205337 18 2
........TTCATAATCACGTCGAACC............................................................... t0022576 19 39
........TTCATAATCACGTCGAACCT.............................................................. t0023252 20 37
........TTCATAATCACGTCGAACCTC............................................................. t0038866 21 15
........TTCATAATCACGTCGAAC................................................................ t0072820 18 5
........TTCATAATCACGTCGAACCTCTC........................................................... t0516619 23 1
.........TCATAATCACGTCGAACCT.............................................................. t0020517 19 46
.........TCATAATCACGTCGAACC............................................................... t0025220 18 33
.........TCATAATCACGTCGAACCTC............................................................. t0045475 20 12
.........TCATAATCACGTCGAACCTCTCT.......................................................... t0168562 23 2
.........TCATAATCACGTCGAACCTCTC........................................................... t0497623 22 1
.........TCATAATCACGTCGAACCTCT............................................................ t0732722 21 1
..........CATAATCACGTCGAACCT.............................................................. t0017143 18 62
..........CATAATCACGTCGAACCTC............................................................. t0031634 19 22
..........CATAATCACGTCGAACCTCT............................................................ t0056035 20 8
..........CATAATCACGTCGAACCTCTC........................................................... t0089516 21 4
..........CATAATCACGTCGAACCTCTCT.......................................................... t0121235 22 3
..........CATAATCACGTCGAACCTCTCTGGC....................................................... t0798710 25 1
...........ATAATCACGTCGAACCTC............................................................. t0034291 18 19
...........ATAATCACGTCGAACCTCT............................................................ t0039353 19 15
...........ATAATCACGTCGAACCTCTC........................................................... t0069001 20 6
...........ATAATCACGTCGAACCTCTCTG......................................................... t0211999 22 2
............TAATCACGTCGAACCTCTC........................................................... t0041492 19 14
............TAATCACGTCGAACCTCT............................................................ t0058105 18 8
............TAATCACGTCGAACCTCTCT.......................................................... t0095344 20 4
............TAATCACGTCGAACCTCTCTGGC....................................................... t0236779 23 1
............TAATCACGTCGAACCTCTCTGG........................................................ t0560710 22 1
............TAATCACGTCGAACCTCTCTG......................................................... t0678705 21 1
.............AATCACGTCGAACCTCTC........................................................... t0053373 18 9
.............AATCACGTCGAACCTCTCT.......................................................... t0128553 19 3
..............ATCACGTCGAACCTCTCT.......................................................... t0093990 18 4
..............ATCACGTCGAACCTCTCTGG........................................................ t0511814 20 1
..............ATCACGTCGAACCTCTCTGGCGCGCGC................................................. t0572084 27 1
..............ATCACGTCGAACCTCTCTG......................................................... t0734698 19 1
...............TCACGTCGAACCTCTCTGGCGC..................................................... t0224777 22 1
...............TCACGTCGAACCTCTCTGG........................................................ t0487827 19 1
...............TCACGTCGAACCTCTCTG......................................................... t0591552 18 1
................CACGTCGAACCTCTCTGGCGCGCGCGTT.............................................. t0113908 28 3
................CACGTCGAACCTCTCTGG........................................................ t0172025 18 2
................CACGTCGAACCTCTCTGGCGC..................................................... t0377280 21 1
................CACGTCGAACCTCTCTGGCGCGCGCGT............................................... t0660093 27 1
.................ACGTCGAACCTCTCTGGCGCGCGCGTT.............................................. t0109413 27 3
.................ACGTCGAACCTCTCTGGCGC..................................................... t0145162 20 2
.................ACGTCGAACCTCTCTGGCGCGCGCGTTA............................................. t0464158 28 1
.................ACGTCGAACCTCTCTGGC....................................................... t0579409 18 1
..................CGTCGAACCTCTCTGGCGCGCGCGTT.............................................. t0334964 26 1
..................CGTCGAACCTCTCTGGCGC..................................................... t0349309 19 1
..................CGTCGAACCTCTCTGGCGCG.................................................... t0500842 20 1
..................CGTCGAACCTCTCTGGCGCGCGCGTTA............................................. t0502726 27 1
...................GTCGAACCTCTCTGGCGCGCGCGTTA............................................. t0660218 26 1
....................TCGAACCTCTCTGGCGCGCGCGTT.............................................. t0078843 24 5
....................TCGAACCTCTCTGGCGCGCG.................................................. t0126132 20 3
....................TCGAACCTCTCTGGCGCGCGCGTTATGT.......................................... t0170122 28 2
....................TCGAACCTCTCTGGCGCGCGCGTTATG........................................... t0621681 27 1
.....................CGAACCTCTCTGGCGCGCGCGTTATG........................................... t0130177 26 3
.....................CGAACCTCTCTGGCGCGCGCG................................................ t0346816 21 1
.....................CGAACCTCTCTGGCGCGCGCGTTATGT.......................................... t0554518 27 1
.....................CGAACCTCTCTGGCGCGCGCGTT.............................................. t0555485 23 1
.....................CGAACCTCTCTGGCGCGCGCGT............................................... t0631685 22 1
......................GAACCTCTCTGGCGCGCGCGTT.............................................. t0560979 22 1
......................GAACCTCTCTGGCGCGCGCGTTATGTT......................................... t0569076 27 1
......................GAACCTCTCTGGCGCGCGCGTTATG........................................... t0736210 25 1
.......................AACCTCTCTGGCGCGCGCGTT.............................................. t0043040 21 13
.......................AACCTCTCTGGCGCGCGCGTTA............................................. t0044947 22 12
.......................AACCTCTCTGGCGCGCGCGTTAT............................................ t0068224 23 6
.......................AACCTCTCTGGCGCGCGCGTTATG........................................... t0088432 24 4
.......................AACCTCTCTGGCGCGCGCG................................................ t0091552 19 4
.......................AACCTCTCTGGCGCGCGCGT............................................... t0121896 20 3
.......................AACCTCTCTGGCGCGCGCGTTATGTT......................................... t0134699 26 2
.......................AACCTCTCTGGCGCGCGC................................................. t0207621 18 2
.......................AACCTCTCTGGCGCGCGCGTTATGTTT........................................ t0336586 27 1
.......................AACCTCTCTGGCGCGCGCGTTATGT.......................................... t0562574 25 1
........................ACCTCTCTGGCGCGCGCGTTATG........................................... t0095378 23 4
........................ACCTCTCTGGCGCGCGCGTT.............................................. t0100288 20 4
........................ACCTCTCTGGCGCGCGCGTTA............................................. t0105584 21 3
........................ACCTCTCTGGCGCGCGCGTTATGTT......................................... t0116137 25 3
........................ACCTCTCTGGCGCGCGCGTTATGT.......................................... t0447681 24 1
........................ACCTCTCTGGCGCGCGCGTTATGTTTA....................................... t0566641 27 1
........................ACCTCTCTGGCGCGCGCGTTAT............................................ t0772893 22 1
.........................CCTCTCTGGCGCGCGCGTTAT............................................ t0384924 21 1
.........................CCTCTCTGGCGCGCGCGTTATG........................................... t0678867 22 1
..........................CTCTCTGGCGCGCGCGTTATGTTT........................................ t0144079 24 2
..........................CTCTCTGGCGCGCGCGTTATG........................................... t0163926 21 2
..........................CTCTCTGGCGCGCGCGTTATGTT......................................... t0366536 23 1
..........................CTCTCTGGCGCGCGCGTTATGT.......................................... t0377627 22 1
..........................CTCTCTGGCGCGCGCGTTA............................................. t0795575 19 1
...........................TCTCTGGCGCGCGCGTTATG........................................... t0217137 20 2
...........................TCTCTGGCGCGCGCGTTATGTT......................................... t0249086 22 1
...........................TCTCTGGCGCGCGCGTTATGT.......................................... t0441753 21 1
...........................TCTCTGGCGCGCGCGTTATGTTTAGC..................................... t0609095 26 1
...........................TCTCTGGCGCGCGCGTTATGTTTA....................................... t0734779 24 1
.............................TCTGGCGCGCGCGTTATGTTT........................................ t0593690 21 1
.............................TCTGGCGCGCGCGTTATGTTTA....................................... t0710905 22 1
.............................TCTGGCGCGCGCGTTATGTTTAGC..................................... t0768246 24 1
..............................CTGGCGCGCGCGTTATGTT......................................... t0762339 19 1
...............................TGGCGCGCGCGTTATGTTTA....................................... t0248392 20 1
...............................TGGCGCGCGCGTTATGTT......................................... t0510623 18 1
................................GGCGCGCGCGTTATGTTT........................................ t0068005 18 6
................................GGCGCGCGCGTTATGTTTAG...................................... t0526825 20 1
................................GGCGCGCGCGTTATGTTTA....................................... t0622472 19 1
................................GGCGCGCGCGTTATGTTTAGCGT................................... t0794833 23 1
.................................GCGCGCGCGTTATGTTTAGCGTGCGCG.............................. t0354930 27 1
..................................CGCGCGCGTTATGTTTAG...................................... t0639046 18 1
.....................................GCGCGTTATGTTTAGCGTG.................................. t0781258 19 1
........................................CGTTATGTTTAGCGTGCGCGTA............................ t0763473 22 1
.............................................TGTTTAGCGTGCGCGTAG........................... t0575248 18 1
.............................................TGTTTAGCGTGCGCGTAGCGAGT...................... t0718643 23 1
..............................................GTTTAGCGTGCGCGTAGC.......................... t0340776 18 1
..............................................GTTTAGCGTGCGCGTAGCGAG....................... t0527143 21 1
...............................................TTTAGCGTGCGCGTAGCGAGT...................... t0187845 21 2
...............................................TTTAGCGTGCGCGTAGCG......................... t0655227 18 1
...............................................TTTAGCGTGCGCGTAGCGAGTTC.................... t0697309 23 1
................................................TTAGCGTGCGCGTAGCGAGTT..................... t0320581 21 1
................................................TTAGCGTGCGCGTAGCGA........................ t0458685 18 1
.................................................TAGCGTGCGCGTAGCGAGTTCT................... t0077793 22 5
.................................................TAGCGTGCGCGTAGCGAGT...................... t0093984 19 4
.................................................TAGCGTGCGCGTAGCGAGTTC.................... t0098207 21 4
.................................................TAGCGTGCGCGTAGCGAGTT..................... t0178802 20 2
.................................................TAGCGTGCGCGTAGCGAGTTCTC.................. t0182952 23 2
.................................................TAGCGTGCGCGTAGCGAGTTCTCG................. t0448679 24 1
..................................................AGCGTGCGCGTAGCGAGTTCT................... t0016221 21 67
..................................................AGCGTGCGCGTAGCGAGTTCTC.................. t0025586 22 32
..................................................AGCGTGCGCGTAGCGAGTT..................... t0034583 19 19
..................................................AGCGTGCGCGTAGCGAGTTC.................... t0047210 20 11
..................................................AGCGTGCGCGTAGCGAGTTCTCG................. t0084145 23 4
..................................................AGCGTGCGCGTAGCGAGT...................... t0097689 18 4
..................................................AGCGTGCGCGTAGCGAGTTCTCGT................ t0099101 24 4
..................................................AGCGTGCGCGTAGCGAGTTCTCGTG............... t0139094 25 2
...................................................GCGTGCGCGTAGCGAGTT..................... t0074690 18 5
...................................................GCGTGCGCGTAGCGAGTTCTC.................. t0085989 21 4
...................................................GCGTGCGCGTAGCGAGTTCT................... t0198998 20 2
...................................................GCGTGCGCGTAGCGAGTTC.................... t0341094 19 1
...................................................GCGTGCGCGTAGCGAGTTCTCGTGTAT............ t0361519 27 1
...................................................GCGTGCGCGTAGCGAGTTCTCGT................ t0373848 23 1
...................................................GCGTGCGCGTAGCGAGTTCTCG................. t0568984 22 1
...................................................GCGTGCGCGTAGCGAGTTCTCGTG............... t0768620 24 1
....................................................CGTGCGCGTAGCGAGTTCTC.................. t0083656 20 4
....................................................CGTGCGCGTAGCGAGTTC.................... t0334032 18 1
....................................................CGTGCGCGTAGCGAGTTCT................... t0367780 19 1
.....................................................GTGCGCGTAGCGAGTTCT................... t0278075 18 1
.....................................................GTGCGCGTAGCGAGTTCTCG................. t0305898 20 1
.....................................................GTGCGCGTAGCGAGTTCTC.................. t0541251 19 1
......................................................TGCGCGTAGCGAGTTCTCGTG............... t0085532 21 4
......................................................TGCGCGTAGCGAGTTCTCGT................ t0317903 20 1
......................................................TGCGCGTAGCGAGTTCTC.................. t0423780 18 1
......................................................TGCGCGTAGCGAGTTCTCG................. t0627289 19 1
......................................................TGCGCGTAGCGAGTTCTCGTGT.............. t0701981 22 1
.........................................................GCGTAGCGAGTTCTCGTGT.............. t0160420 19 2
.........................................................GCGTAGCGAGTTCTCGTGTA............. t0576272 20 1
..........................................................CGTAGCGAGTTCTCGTGTA............. t0514085 19 1
..........................................................CGTAGCGAGTTCTCGTGTATAT.......... t0553308 22 1
.............................................................AGCGAGTTCTCGTGTATAT.......... t0377699 19 1
.............................................................AGCGAGTTCTCGTGTATA........... t0392596 18 1
..............................................................GCGAGTTCTCGTGTATATGAATTT.... t0183379 24 2
..............................................................GCGAGTTCTCGTGTATATGAAT...... t0570510 22 1
..............................................................GCGAGTTCTCGTGTATAT.......... t0663758 18 1
...............................................................CGAGTTCTCGTGTATATGAATT..... t0065004 22 6
...............................................................CGAGTTCTCGTGTATATGAATTT.... t0184140 23 2
...............................................................CGAGTTCTCGTGTATATGAAT...... t0211800 21 2
...............................................................CGAGTTCTCGTGTATATGAA....... t0568193 20 1
................................................................GAGTTCTCGTGTATATGAATTT.... t0052753 22 9
................................................................GAGTTCTCGTGTATATGAATT..... t0078684 21 5
................................................................GAGTTCTCGTGTATATGAAT...... t0088438 20 4
................................................................GAGTTCTCGTGTATATGAATTTTTG. t0162446 25 2
................................................................GAGTTCTCGTGTATATGAA....... t0400219 19 1
................................................................GAGTTCTCGTGTATATGAATTTT... t0709672 23 1
.................................................................AGTTCTCGTGTATATGAATTT.... t0008008 21 190
.................................................................AGTTCTCGTGTATATGAATT..... t0014005 20 85
.................................................................AGTTCTCGTGTATATGAATTTT... t0015914 22 69
.................................................................AGTTCTCGTGTATATGAATTTTT.. t0050243 23 10
.................................................................AGTTCTCGTGTATATGAAT...... t0051949 19 9
.................................................................AGTTCTCGTGTATATGAATTTTTG. t0106780 24 3
..................................................................GTTCTCGTGTATATGAATTT.... t0159575 20 2
..................................................................GTTCTCGTGTATATGAATT..... t0191206 19 2
..................................................................GTTCTCGTGTATATGAATTTTTG. t0326400 23 1
..................................................................GTTCTCGTGTATATGAATTTT... t0372576 21 1
...................................................................TTCTCGTGTATATGAATTT.... t0081339 19 5
...................................................................TTCTCGTGTATATGAATTTTTG. t0617852 22 1
...................................................................TTCTCGTGTATATGAATTTT... t0676496 20 1
...................................................................TTCTCGTGTATATGAATT..... t0711309 18 1
....................................................................TCTCGTGTATATGAATTT.... t0079912 18 5
....................................................................TCTCGTGTATATGAATTTTT.. t0142591 20 2
....................................................................TCTCGTGTATATGAATTTT... t0208837 19 2
....................................................................TCTCGTGTATATGAATTTTTG. t0663001 21 1
.....................................................................CTCGTGTATATGAATTTTTG. t0092605 20 4
.....................................................................CTCGTGTATATGAATTTT... t0110082 18 3
.....................................................................CTCGTGTATATGAATTTTT.. t0585684 19 1
......................................................................TCGTGTATATGAATTTTTG. t0094859 19 4
......................................................................TCGTGTATATGAATTTTT.. t0223636 18 1
.......................................................................CGTGTATATGAATTTTTG. t0043495 18 13
>bmo-mir-1921
ACGACTTCCGTTCCTGGCGGGGTGTTGTGCTCGGTAGAGCAGCGTCGTGCTGCGATCTGTTGAGATTCAGCCTTGCGCCAGGTGATTCGTC bmo-mir-1921 91
((((..((....(((((((.((.((((..(((..(((((((((.....)))))..))))..)))...)))).)).))))))).)).)))). structure -40.10
*************************************************************************TGCGCCAGGTGATTCGTC t0016681_3p 34
*CGACTTCCGTTCCTGGCGGGGTGT****************************************************************** putative*_5p 797
ACGACTTCCGTTCCTGGCGGG...................................................................... t0017101 21 62
ACGACTTCCGTTCCTGGC......................................................................... t0018178 18 56
ACGACTTCCGTTCCTGGCG........................................................................ t0018613 19 54
ACGACTTCCGTTCCTGGCGGGGTGTT................................................................. t0047173 26 11
ACGACTTCCGTTCCTGGCGGGGT.................................................................... t0048886 23 10
ACGACTTCCGTTCCTGGCGGGG..................................................................... t0052375 22 9
ACGACTTCCGTTCCTGGCGGGGTG................................................................... t0068483 24 6
ACGACTTCCGTTCCTGGCGGGGTGT.................................................................. t0141442 25 2
.CGACTTCCGTTCCTGGCGGGGTG................................................................... t0035133 23 18
.CGACTTCCGTTCCTGGCGGG...................................................................... t0036362 20 17
.CGACTTCCGTTCCTGGCGGGG..................................................................... t0037809 21 16
.CGACTTCCGTTCCTGGCG........................................................................ t0051006 18 10
.CGACTTCCGTTCCTGGCGGGGT.................................................................... t0053827 22 9
.CGACTTCCGTTCCTGGCGGGGTGTT................................................................. t0061237 25 7
.CGACTTCCGTTCCTGGCGGGGTGT.................................................................. t0070786 24 6
.CGACTTCCGTTCCTGGCGG....................................................................... t0294843 19 1
..GACTTCCGTTCCTGGCGGG...................................................................... t0023208 19 38
..GACTTCCGTTCCTGGCGGGGT.................................................................... t0026877 21 29
..GACTTCCGTTCCTGGCGGGG..................................................................... t0032134 20 21
..GACTTCCGTTCCTGGCGGGGTG................................................................... t0051972 22 9
..GACTTCCGTTCCTGGCGGGGTGTT................................................................. t0072580 24 6
..GACTTCCGTTCCTGGCGGGGTGT.................................................................. t0114673 23 3
..GACTTCCGTTCCTGGCGGGGTGTTG................................................................ t0134687 25 2
..GACTTCCGTTCCTGGCGGGGTGTTGTG.............................................................. t0295202 27 1
..GACTTCCGTTCCTGGCGGGGTGTTGT............................................................... t0787918 26 1
...ACTTCCGTTCCTGGCGGG...................................................................... t0015095 18 75
...ACTTCCGTTCCTGGCGGGG..................................................................... t0016563 19 65
...ACTTCCGTTCCTGGCGGGGT.................................................................... t0043345 20 13
...ACTTCCGTTCCTGGCGGGGTGTTG................................................................ t0193671 24 2
...ACTTCCGTTCCTGGCGGGGTG................................................................... t0307263 21 1
...ACTTCCGTTCCTGGCGGGGTGT.................................................................. t0372946 22 1
...ACTTCCGTTCCTGGCGGGGTGTTGTGC............................................................. t0524965 27 1
...ACTTCCGTTCCTGGCGGGGTGTT................................................................. t0574253 23 1
...ACTTCCGTTCCTGGCGGGGTGTTGT............................................................... t0735425 25 1
....CTTCCGTTCCTGGCGGGG..................................................................... t0040709 18 14
....CTTCCGTTCCTGGCGGGGT.................................................................... t0041311 19 14
....CTTCCGTTCCTGGCGGGGTGTTGTG.............................................................. t0107042 25 3
....CTTCCGTTCCTGGCGGGGTGTT................................................................. t0624164 22 1
....CTTCCGTTCCTGGCGGGGTGTTGTGCTCG.......................................................... t0634421 29 1
.....TTCCGTTCCTGGCGGGGTG................................................................... t0033046 19 20
.....TTCCGTTCCTGGCGGGGT.................................................................... t0033585 18 20
.....TTCCGTTCCTGGCGGGGTGT.................................................................. t0059207 20 8
.....TTCCGTTCCTGGCGGGGTGTTG................................................................ t0087539 22 4
.....TTCCGTTCCTGGCGGGGTGTTGT............................................................... t0144956 23 2
.....TTCCGTTCCTGGCGGGGTGTT................................................................. t0149689 21 2
.....TTCCGTTCCTGGCGGGGTGTTGTGCT............................................................ t0322173 26 1
.....TTCCGTTCCTGGCGGGGTGTTGTG.............................................................. t0514209 24 1
.....TTCCGTTCCTGGCGGGGTGTTGTGC............................................................. t0753573 25 1
......TCCGTTCCTGGCGGGGTGT.................................................................. t0036498 19 17
......TCCGTTCCTGGCGGGGTG................................................................... t0060826 18 7
......TCCGTTCCTGGCGGGGTGTTGTGCTC........................................................... t0075651 26 5
......TCCGTTCCTGGCGGGGTGTTGT............................................................... t0109658 22 3
......TCCGTTCCTGGCGGGGTGTTGTGC............................................................. t0117156 24 3
......TCCGTTCCTGGCGGGGTGTT................................................................. t0118688 20 3
......TCCGTTCCTGGCGGGGTGTTGTG.............................................................. t0138668 23 2
......TCCGTTCCTGGCGGGGTGTTG................................................................ t0464255 21 1
.......CCGTTCCTGGCGGGGTGTTGT............................................................... t0125133 21 3
.......CCGTTCCTGGCGGGGTGTTGTGCTC........................................................... t0153429 25 2
.......CCGTTCCTGGCGGGGTGT.................................................................. t0406762 18 1
.......CCGTTCCTGGCGGGGTGTTGTGC............................................................. t0413912 23 1
.......CCGTTCCTGGCGGGGTGTTGTG.............................................................. t0600833 22 1
.......CCGTTCCTGGCGGGGTGTTG................................................................ t0733846 20 1
........CGTTCCTGGCGGGGTGTT................................................................. t0034135 18 19
........CGTTCCTGGCGGGGTGTTGTG.............................................................. t0047725 21 11
........CGTTCCTGGCGGGGTGTTGT............................................................... t0053036 20 9
........CGTTCCTGGCGGGGTGTTG................................................................ t0064415 19 7
........CGTTCCTGGCGGGGTGTTGTGC............................................................. t0131087 22 3
........CGTTCCTGGCGGGGTGTTGTGCTC........................................................... t0139476 24 2
........CGTTCCTGGCGGGGTGTTGTGCT............................................................ t0338901 23 1
.........GTTCCTGGCGGGGTGTTGTGCTC........................................................... t0042681 23 13
.........GTTCCTGGCGGGGTGTTG................................................................ t0045686 18 12
.........GTTCCTGGCGGGGTGTTGT............................................................... t0052058 19 9
.........GTTCCTGGCGGGGTGTTGTGC............................................................. t0071337 21 6
.........GTTCCTGGCGGGGTGTTGTG.............................................................. t0075179 20 5
.........GTTCCTGGCGGGGTGTTGTGCT............................................................ t0126347 22 3
..........TTCCTGGCGGGGTGTTGT............................................................... t0033739 18 20
..........TTCCTGGCGGGGTGTTGTG.............................................................. t0034191 19 19
..........TTCCTGGCGGGGTGTTGTGCT............................................................ t0041142 21 14
..........TTCCTGGCGGGGTGTTGTGCTC........................................................... t0041812 22 13
..........TTCCTGGCGGGGTGTTGTGC............................................................. t0061848 20 7
...........TCCTGGCGGGGTGTTGTG.............................................................. t0023667 18 36
...........TCCTGGCGGGGTGTTGTGCT............................................................ t0037393 20 16
...........TCCTGGCGGGGTGTTGTGC............................................................. t0040106 19 15
...........TCCTGGCGGGGTGTTGTGCTC........................................................... t0042653 21 13
...........TCCTGGCGGGGTGTTGTGCTCGGTAGA..................................................... t0138568 27 2
...........TCCTGGCGGGGTGTTGTGCTCGGTAGAGC................................................... t0415989 29 1
............CCTGGCGGGGTGTTGTGC............................................................. t0033419 18 20
............CCTGGCGGGGTGTTGTGCT............................................................ t0035319 19 18
............CCTGGCGGGGTGTTGTGCTC........................................................... t0045825 20 11
............CCTGGCGGGGTGTTGTGCTCGGTAGA..................................................... t0139296 26 2
............CCTGGCGGGGTGTTGTGCTCGGT........................................................ t0172477 23 2
............CCTGGCGGGGTGTTGTGCTCGGTAGAGC................................................... t0247612 28 1
............CCTGGCGGGGTGTTGTGCTCGGTAGAGCA.................................................. t0523159 29 1
............CCTGGCGGGGTGTTGTGCTCGGTAG...................................................... t0783324 25 1
............CCTGGCGGGGTGTTGTGCTCG.......................................................... t0786972 21 1
.............CTGGCGGGGTGTTGTGCT............................................................ t0038596 18 16
.............CTGGCGGGGTGTTGTGCTC........................................................... t0046000 19 11
.............CTGGCGGGGTGTTGTGCTCGGTAGAGC................................................... t0090070 27 4
.............CTGGCGGGGTGTTGTGCTCGGTAGA..................................................... t0119969 25 3
.............CTGGCGGGGTGTTGTGCTCGGTAGAG.................................................... t0175540 26 2
.............CTGGCGGGGTGTTGTGCTCGGTAGAGCA.................................................. t0304059 28 1
.............CTGGCGGGGTGTTGTGCTCGGTAGAGCAG................................................. t0401764 29 1
..............TGGCGGGGTGTTGTGCTC........................................................... t0019121 18 52
..............TGGCGGGGTGTTGTGCTCGGTAGAGCAG................................................. t0055036 28 8
..............TGGCGGGGTGTTGTGCTCGGTAGAGC................................................... t0060377 26 7
..............TGGCGGGGTGTTGTGCTCGGT........................................................ t0067396 21 6
..............TGGCGGGGTGTTGTGCTCGGTAGAGCA.................................................. t0093504 27 4
..............TGGCGGGGTGTTGTGCTCGGTAGAG.................................................... t0099478 25 4
..............TGGCGGGGTGTTGTGCTCGGTAGAGCAGC................................................ t0112768 29 3
..............TGGCGGGGTGTTGTGCTCGGTA....................................................... t0130788 22 3
..............TGGCGGGGTGTTGTGCTCGGTAGA..................................................... t0133657 24 2
..............TGGCGGGGTGTTGTGCTCGGTAG...................................................... t0196613 23 2
..............TGGCGGGGTGTTGTGCTCGGTAGAGCAGCG............................................... t0616604 30 1
...............GGCGGGGTGTTGTGCTCGGTAGAG.................................................... t0027828 24 28
...............GGCGGGGTGTTGTGCTCGGTAGAGC................................................... t0036077 25 17
...............GGCGGGGTGTTGTGCTCGGTAGAGCAGC................................................ t0041316 28 14
...............GGCGGGGTGTTGTGCTCGGTAGA..................................................... t0042640 23 13
...............GGCGGGGTGTTGTGCTCGGTAG...................................................... t0043934 22 12
...............GGCGGGGTGTTGTGCTCGGTAGAGCA.................................................. t0049394 26 10
...............GGCGGGGTGTTGTGCTCGGT........................................................ t0051246 20 9
...............GGCGGGGTGTTGTGCTCGGTA....................................................... t0064725 21 7
...............GGCGGGGTGTTGTGCTCGGTAGAGCAG................................................. t0071399 27 6
...............GGCGGGGTGTTGTGCTCGG......................................................... t0083627 19 4
...............GGCGGGGTGTTGTGCTCG.......................................................... t0094687 18 4
...............GGCGGGGTGTTGTGCTCGGTAGAGCAGCG............................................... t0106023 29 3
................GCGGGGTGTTGTGCTCGGTAGAGCAGC................................................ t0015465 27 73
................GCGGGGTGTTGTGCTCGGTAGAG.................................................... t0015565 23 72
................GCGGGGTGTTGTGCTCGGTAGAGC................................................... t0021368 24 43
................GCGGGGTGTTGTGCTCGGTAGAGCAGCGT.............................................. t0022852 29 39
................GCGGGGTGTTGTGCTCGGTAGAGCAG................................................. t0023725 26 36
................GCGGGGTGTTGTGCTCGGTAGAGCAGCG............................................... t0031593 28 22
................GCGGGGTGTTGTGCTCGGT........................................................ t0032127 19 21
................GCGGGGTGTTGTGCTCGGTAGA..................................................... t0039437 22 15
................GCGGGGTGTTGTGCTCGGTAGAGCA.................................................. t0040391 25 14
................GCGGGGTGTTGTGCTCGG......................................................... t0044968 18 12
................GCGGGGTGTTGTGCTCGGTAG...................................................... t0059998 21 7
................GCGGGGTGTTGTGCTCGGTA....................................................... t0080867 20 5
.................CGGGGTGTTGTGCTCGGTAGAGCAGCGT.............................................. t0014278 28 82
.................CGGGGTGTTGTGCTCGGTAGAGCAGC................................................ t0017910 26 58
.................CGGGGTGTTGTGCTCGGT........................................................ t0020150 18 48
.................CGGGGTGTTGTGCTCGGTAGAGC................................................... t0027661 23 28
.................CGGGGTGTTGTGCTCGGTAGAG.................................................... t0028553 22 26
.................CGGGGTGTTGTGCTCGGTAGAGCAGCG............................................... t0030099 27 24
.................CGGGGTGTTGTGCTCGGTA....................................................... t0030932 19 23
.................CGGGGTGTTGTGCTCGGTAGAGCAG................................................. t0031254 25 22
.................CGGGGTGTTGTGCTCGGTAGAGCA.................................................. t0045438 24 12
.................CGGGGTGTTGTGCTCGGTAGA..................................................... t0049509 21 10
.................CGGGGTGTTGTGCTCGGTAGAGCAGCGTC............................................. t0056937 29 8
.................CGGGGTGTTGTGCTCGGTAG...................................................... t0375317 20 1
..................GGGGTGTTGTGCTCGGTAGAG.................................................... t0020692 21 46
..................GGGGTGTTGTGCTCGGTAGAGCAGCGT.............................................. t0022435 27 40
..................GGGGTGTTGTGCTCGGTA....................................................... t0031607 18 22
..................GGGGTGTTGTGCTCGGTAGAGCAGCGTC............................................. t0032962 28 20
..................GGGGTGTTGTGCTCGGTAGA..................................................... t0037610 20 16
..................GGGGTGTTGTGCTCGGTAGAGC................................................... t0039144 22 15
..................GGGGTGTTGTGCTCGGTAG...................................................... t0048676 19 10
..................GGGGTGTTGTGCTCGGTAGAGCAGC................................................ t0051135 25 10
..................GGGGTGTTGTGCTCGGTAGAGCAGCG............................................... t0067974 26 6
..................GGGGTGTTGTGCTCGGTAGAGCAG................................................. t0077964 24 5
..................GGGGTGTTGTGCTCGGTAGAGCA.................................................. t0729882 23 1
...................GGGTGTTGTGCTCGGTAGAG.................................................... t0007944 20 192
...................GGGTGTTGTGCTCGGTAGA..................................................... t0013728 19 87
...................GGGTGTTGTGCTCGGTAGAGCAGCGT.............................................. t0014941 26 76
...................GGGTGTTGTGCTCGGTAGAGCAGCGTCG............................................ t0021973 28 41
...................GGGTGTTGTGCTCGGTAGAGCAGCGTC............................................. t0022426 27 40
...................GGGTGTTGTGCTCGGTAGAGC................................................... t0024747 21 34
...................GGGTGTTGTGCTCGGTAG...................................................... t0028189 18 27
...................GGGTGTTGTGCTCGGTAGAGCAGCG............................................... t0039289 25 15
...................GGGTGTTGTGCTCGGTAGAGCAGC................................................ t0046267 24 11
...................GGGTGTTGTGCTCGGTAGAGCAG................................................. t0068798 23 6
...................GGGTGTTGTGCTCGGTAGAGCA.................................................. t0143361 22 2
...................GGGTGTTGTGCTCGGTAGAGCAGCGTCGT........................................... t0611337 29 1
....................GGTGTTGTGCTCGGTAGAG.................................................... t0008616 19 173
....................GGTGTTGTGCTCGGTAGA..................................................... t0011662 18 111
....................GGTGTTGTGCTCGGTAGAGCAGCGTC............................................. t0021713 26 42
....................GGTGTTGTGCTCGGTAGAGCAGCGT.............................................. t0037024 25 17
....................GGTGTTGTGCTCGGTAGAGCA.................................................. t0048789 21 10
....................GGTGTTGTGCTCGGTAGAGC................................................... t0048879 20 10
....................GGTGTTGTGCTCGGTAGAGCAG................................................. t0049577 22 10
....................GGTGTTGTGCTCGGTAGAGCAGCG............................................... t0059061 24 8
....................GGTGTTGTGCTCGGTAGAGCAGCGTCG............................................ t0087500 27 4
....................GGTGTTGTGCTCGGTAGAGCAGC................................................ t0087729 23 4
....................GGTGTTGTGCTCGGTAGAGCAGCGTCGT........................................... t0114091 28 3
.....................GTGTTGTGCTCGGTAGAG.................................................... t0065522 18 6
.....................GTGTTGTGCTCGGTAGAGCAGCGTCGTG.......................................... t0090271 28 4
.....................GTGTTGTGCTCGGTAGAGCAGCGTC............................................. t0095143 25 4
.....................GTGTTGTGCTCGGTAGAGCAGC................................................ t0200022 22 2
.....................GTGTTGTGCTCGGTAGAGCAGCGTCGT........................................... t0384851 27 1
.....................GTGTTGTGCTCGGTAGAGC................................................... t0753368 19 1
.....................GTGTTGTGCTCGGTAGAGCAGCGT.............................................. t0757286 24 1
.....................GTGTTGTGCTCGGTAGAGCAGCGTCG............................................ t0771846 26 1
......................TGTTGTGCTCGGTAGAGCAGCGTCGTG.......................................... t0016433 27 66
......................TGTTGTGCTCGGTAGAGCAGCGTCGT........................................... t0082450 26 5
......................TGTTGTGCTCGGTAGAGCAGCGTC............................................. t0095000 24 4
......................TGTTGTGCTCGGTAGAGCAGCGTCG............................................ t0133337 25 2
......................TGTTGTGCTCGGTAGAGCAGCG............................................... t0174304 22 2
......................TGTTGTGCTCGGTAGAGCAGCGTCGTGC......................................... t0178521 28 2
......................TGTTGTGCTCGGTAGAGCAGCGTCGTGCT........................................ t0216504 29 2
......................TGTTGTGCTCGGTAGAGC................................................... t0253385 18 1
......................TGTTGTGCTCGGTAGAGCAGC................................................ t0470410 21 1
.......................GTTGTGCTCGGTAGAGCAGCGTCGTG.......................................... t0037836 26 16
.......................GTTGTGCTCGGTAGAGCAGCGTCG............................................ t0072005 24 6
.......................GTTGTGCTCGGTAGAGCAGCGTCGTGCTGC...................................... t0084598 30 4
.......................GTTGTGCTCGGTAGAGCAGCG............................................... t0146402 21 2
.......................GTTGTGCTCGGTAGAGCAGCGTCGTGCT........................................ t0280091 28 1
.......................GTTGTGCTCGGTAGAGCAGCGTC............................................. t0745006 23 1
........................TTGTGCTCGGTAGAGCAGCGTCGTG.......................................... t0086449 25 4
........................TTGTGCTCGGTAGAGCAGCG............................................... t0095862 20 4
........................TTGTGCTCGGTAGAGCAGCGTCGTGC......................................... t0151246 26 2
........................TTGTGCTCGGTAGAGCAGCGTCG............................................ t0180311 23 2
........................TTGTGCTCGGTAGAGCAGCGTCGTGCTG....................................... t0182885 28 2
........................TTGTGCTCGGTAGAGCAGCGTCGTGCTGC...................................... t0348220 29 1
........................TTGTGCTCGGTAGAGCAGCGTC............................................. t0353685 22 1
........................TTGTGCTCGGTAGAGCAGC................................................ t0527705 19 1
........................TTGTGCTCGGTAGAGCAGCGT.............................................. t0549514 21 1
........................TTGTGCTCGGTAGAGCAG................................................. t0681210 18 1
.........................TGTGCTCGGTAGAGCAGCGTCGTG.......................................... t0027674 24 28
.........................TGTGCTCGGTAGAGCAGCGT.............................................. t0047772 20 11
.........................TGTGCTCGGTAGAGCAGCGTCGTGCTG....................................... t0059468 27 7
.........................TGTGCTCGGTAGAGCAGCGTCGTGC......................................... t0059900 25 7
.........................TGTGCTCGGTAGAGCAGCG............................................... t0077186 19 5
.........................TGTGCTCGGTAGAGCAGCGTCGT........................................... t0080234 23 5
.........................TGTGCTCGGTAGAGCAGCGTCGTGCTGCG..................................... t0173278 29 2
.........................TGTGCTCGGTAGAGCAGC................................................ t0211618 18 2
.........................TGTGCTCGGTAGAGCAGCGTCGTGCTGC...................................... t0433617 28 1
.........................TGTGCTCGGTAGAGCAGCGTC............................................. t0695610 21 1
.........................TGTGCTCGGTAGAGCAGCGTCG............................................ t0713028 22 1
.........................TGTGCTCGGTAGAGCAGCGTCGTGCTGCGA.................................... t0796552 30 1
..........................GTGCTCGGTAGAGCAGCGTCGTG.......................................... t0022274 23 40
..........................GTGCTCGGTAGAGCAGCGTCGTGCTG....................................... t0054378 26 9
..........................GTGCTCGGTAGAGCAGCGTCGTGCT........................................ t0077540 25 5
..........................GTGCTCGGTAGAGCAGCG............................................... t0081152 18 5
..........................GTGCTCGGTAGAGCAGCGTCGT........................................... t0088858 22 4
..........................GTGCTCGGTAGAGCAGCGTCG............................................ t0106105 21 3
..........................GTGCTCGGTAGAGCAGCGTCGTGCTGCGA.................................... t0106767 29 3
..........................GTGCTCGGTAGAGCAGCGTCGTGC......................................... t0127368 24 3
..........................GTGCTCGGTAGAGCAGCGT.............................................. t0132208 19 3
..........................GTGCTCGGTAGAGCAGCGTCGTGCTGC...................................... t0194442 27 2
..........................GTGCTCGGTAGAGCAGCGTCGTGCTGCGAT................................... t0319370 30 1
...........................TGCTCGGTAGAGCAGCGTCGTG.......................................... t0023802 22 36
...........................TGCTCGGTAGAGCAGCGTCG............................................ t0042859 20 13
...........................TGCTCGGTAGAGCAGCGTCGTGCTG....................................... t0049351 25 10
...........................TGCTCGGTAGAGCAGCGTCGT........................................... t0080627 21 5
...........................TGCTCGGTAGAGCAGCGTCGTGC......................................... t0097860 23 4
...........................TGCTCGGTAGAGCAGCGTCGTGCTGCGA.................................... t0117822 28 3
...........................TGCTCGGTAGAGCAGCGTCGTGCTGC...................................... t0123131 26 3
...........................TGCTCGGTAGAGCAGCGTCGTGCT........................................ t0202921 24 2
...........................TGCTCGGTAGAGCAGCGTCGTGCTGCGATC.................................. t0678994 30 1
............................GCTCGGTAGAGCAGCGTCGT........................................... t0046853 20 11
............................GCTCGGTAGAGCAGCGTCG............................................ t0057041 19 8
............................GCTCGGTAGAGCAGCGTCGTG.......................................... t0064377 21 7
............................GCTCGGTAGAGCAGCGTCGTGCTGCGAT................................... t0096215 28 4
............................GCTCGGTAGAGCAGCGTCGTGC......................................... t0107062 22 3
............................GCTCGGTAGAGCAGCGTCGTGCTG....................................... t0108671 24 3
............................GCTCGGTAGAGCAGCGTCGTGCTGCGATC.................................. t0180069 29 2
............................GCTCGGTAGAGCAGCGTCGTGCT........................................ t0529342 23 1
.............................CTCGGTAGAGCAGCGTCGT........................................... t0007515 19 206
.............................CTCGGTAGAGCAGCGTCGTG.......................................... t0008080 20 188
.............................CTCGGTAGAGCAGCGTCG............................................ t0013013 18 95
.............................CTCGGTAGAGCAGCGTCGTGC......................................... t0030982 21 23
.............................CTCGGTAGAGCAGCGTCGTGCT........................................ t0068024 22 6
.............................CTCGGTAGAGCAGCGTCGTGCTGCGAT................................... t0126403 27 3
.............................CTCGGTAGAGCAGCGTCGTGCTGC...................................... t0149054 24 2
.............................CTCGGTAGAGCAGCGTCGTGCTGCGATCT................................. t0285174 29 1
.............................CTCGGTAGAGCAGCGTCGTGCTGCGATCTG................................ t0419194 30 1
..............................TCGGTAGAGCAGCGTCGTG.......................................... t0009124 19 160
..............................TCGGTAGAGCAGCGTCGT........................................... t0010251 18 135
..............................TCGGTAGAGCAGCGTCGTGC......................................... t0038502 20 16
..............................TCGGTAGAGCAGCGTCGTGCT........................................ t0066360 21 6
..............................TCGGTAGAGCAGCGTCGTGCTGCGATCT................................. t0071113 28 6
..............................TCGGTAGAGCAGCGTCGTGCTGCGA.................................... t0110689 25 3
..............................TCGGTAGAGCAGCGTCGTGCTGCGAT................................... t0116716 26 3
..............................TCGGTAGAGCAGCGTCGTGCTGCGATCTG................................ t0237172 29 1
..............................TCGGTAGAGCAGCGTCGTGCTGCG..................................... t0507749 24 1
..............................TCGGTAGAGCAGCGTCGTGCTGC...................................... t0546536 23 1
..............................TCGGTAGAGCAGCGTCGTGCTG....................................... t0717579 22 1
..............................TCGGTAGAGCAGCGTCGTGCTGCGATC.................................. t0754747 27 1
...............................CGGTAGAGCAGCGTCGTG.......................................... t0007133 18 220
...............................CGGTAGAGCAGCGTCGTGC......................................... t0018141 19 56
...............................CGGTAGAGCAGCGTCGTGCTGCGATCT................................. t0025021 27 33
...............................CGGTAGAGCAGCGTCGTGCT........................................ t0026924 20 29
...............................CGGTAGAGCAGCGTCGTGCTG....................................... t0031357 21 22
...............................CGGTAGAGCAGCGTCGTGCTGCGAT................................... t0035371 25 18
...............................CGGTAGAGCAGCGTCGTGCTGCGATC.................................. t0040559 26 14
...............................CGGTAGAGCAGCGTCGTGCTGCGATCTG................................ t0047504 28 11
...............................CGGTAGAGCAGCGTCGTGCTGCGA.................................... t0065259 24 6
...............................CGGTAGAGCAGCGTCGTGCTGC...................................... t0070191 22 6
...............................CGGTAGAGCAGCGTCGTGCTGCGATCTGT............................... t0077137 29 5
...............................CGGTAGAGCAGCGTCGTGCTGCG..................................... t0129118 23 3
................................GGTAGAGCAGCGTCGTGCTG....................................... t0023243 20 37
................................GGTAGAGCAGCGTCGTGCT........................................ t0029334 19 25
................................GGTAGAGCAGCGTCGTGC......................................... t0029770 18 24
................................GGTAGAGCAGCGTCGTGCTGCGATCTG................................ t0030974 27 23
................................GGTAGAGCAGCGTCGTGCTGCGATCT................................. t0046301 26 11
................................GGTAGAGCAGCGTCGTGCTGCGATCTGT............................... t0047197 28 11
................................GGTAGAGCAGCGTCGTGCTGCGATC.................................. t0056697 25 8
................................GGTAGAGCAGCGTCGTGCTGCGAT................................... t0095021 24 4
................................GGTAGAGCAGCGTCGTGCTGCGA.................................... t0119621 23 3
................................GGTAGAGCAGCGTCGTGCTGC...................................... t0175826 21 2
.................................GTAGAGCAGCGTCGTGCTGCGATCTG................................ t0024435 26 34
.................................GTAGAGCAGCGTCGTGCT........................................ t0024723 18 34
.................................GTAGAGCAGCGTCGTGCTG....................................... t0032045 19 21
.................................GTAGAGCAGCGTCGTGCTGCGATCTGT............................... t0032277 27 21
.................................GTAGAGCAGCGTCGTGCTGCGATCT................................. t0042268 25 13
.................................GTAGAGCAGCGTCGTGCTGCGATC.................................. t0068750 24 6
.................................GTAGAGCAGCGTCGTGCTGCGA.................................... t0072528 22 6
.................................GTAGAGCAGCGTCGTGCTGCGATCTGTT.............................. t0202684 28 2
.................................GTAGAGCAGCGTCGTGCTGCGAT................................... t0397296 23 1
.................................GTAGAGCAGCGTCGTGCTGCG..................................... t0520124 21 1
..................................TAGAGCAGCGTCGTGCTGCGA.................................... t0044908 21 12
..................................TAGAGCAGCGTCGTGCTGCGAT................................... t0098677 22 4
..................................TAGAGCAGCGTCGTGCTG....................................... t0121120 18 3
..................................TAGAGCAGCGTCGTGCTGCGATCTG................................ t0251161 25 1
..................................TAGAGCAGCGTCGTGCTGC...................................... t0588644 19 1
...................................AGAGCAGCGTCGTGCTGCGA.................................... t0056773 20 8
...................................AGAGCAGCGTCGTGCTGCGAT................................... t0073190 21 5
...................................AGAGCAGCGTCGTGCTGCGATCT................................. t0156799 23 2
...................................AGAGCAGCGTCGTGCTGCGATC.................................. t0168501 22 2
...................................AGAGCAGCGTCGTGCTGCGATCTGTT.............................. t0248812 26 1
...................................AGAGCAGCGTCGTGCTGCG..................................... t0687250 19 1
....................................GAGCAGCGTCGTGCTGCGATCTGTTG............................. t0071584 26 6
....................................GAGCAGCGTCGTGCTGCGAT................................... t0098324 20 4
....................................GAGCAGCGTCGTGCTGCGATC.................................. t0121503 21 3
....................................GAGCAGCGTCGTGCTGCGATCTGTTGA............................ t0137576 27 2
....................................GAGCAGCGTCGTGCTGCGATCTGTTGAG........................... t0241669 28 1
....................................GAGCAGCGTCGTGCTGCGATCTG................................ t0372549 23 1
....................................GAGCAGCGTCGTGCTGCG..................................... t0684181 18 1
....................................GAGCAGCGTCGTGCTGCGA.................................... t0719342 19 1
.....................................AGCAGCGTCGTGCTGCGATCTGTTG............................. t0051244 25 9
.....................................AGCAGCGTCGTGCTGCGATCTGTTGA............................ t0052462 26 9
.....................................AGCAGCGTCGTGCTGCGATCTGTTGAG........................... t0063160 27 7
.....................................AGCAGCGTCGTGCTGCGATCTGTT.............................. t0188040 24 2
.....................................AGCAGCGTCGTGCTGCGATCTGT............................... t0387723 23 1
......................................GCAGCGTCGTGCTGCGATCTGTTGA............................ t0012312 25 103
......................................GCAGCGTCGTGCTGCGATCTGTTGAG........................... t0015136 26 75
......................................GCAGCGTCGTGCTGCGATCTGTTGAGA.......................... t0026839 27 29
......................................GCAGCGTCGTGCTGCGATCTGT............................... t0029756 22 24
......................................GCAGCGTCGTGCTGCGATCTGTTG............................. t0033731 24 20
......................................GCAGCGTCGTGCTGCGATCTG................................ t0039014 21 15
......................................GCAGCGTCGTGCTGCGATCTGTT.............................. t0043905 23 12
......................................GCAGCGTCGTGCTGCGATCT................................. t0553800 20 1
.......................................CAGCGTCGTGCTGCGATCTG................................ t0015292 20 74
.......................................CAGCGTCGTGCTGCGATCTGTTGA............................ t0020854 24 45
.......................................CAGCGTCGTGCTGCGATCTGTTGAGA.......................... t0023824 26 36
.......................................CAGCGTCGTGCTGCGATCTGT............................... t0025632 21 32
.......................................CAGCGTCGTGCTGCGATCT................................. t0026618 19 30
.......................................CAGCGTCGTGCTGCGATCTGTTGAG........................... t0031621 25 22
.......................................CAGCGTCGTGCTGCGATCTGTTG............................. t0033053 23 20
.......................................CAGCGTCGTGCTGCGATCTGTT.............................. t0040624 22 14
.......................................CAGCGTCGTGCTGCGATC.................................. t0728618 18 1
........................................AGCGTCGTGCTGCGATCT................................. t0030192 18 24
........................................AGCGTCGTGCTGCGATCTG................................ t0031352 19 22
........................................AGCGTCGTGCTGCGATCTGTTGA............................ t0035025 23 18
........................................AGCGTCGTGCTGCGATCTGT............................... t0037478 20 16
........................................AGCGTCGTGCTGCGATCTGTTGAG........................... t0050338 24 10
........................................AGCGTCGTGCTGCGATCTGTTGAGA.......................... t0066837 25 6
........................................AGCGTCGTGCTGCGATCTGTT.............................. t0070721 21 6
........................................AGCGTCGTGCTGCGATCTGTTG............................. t0095396 22 4
.........................................GCGTCGTGCTGCGATCTGTTGAG........................... t0092861 23 4
.........................................GCGTCGTGCTGCGATCTG................................ t0122137 18 3
.........................................GCGTCGTGCTGCGATCTGTTGA............................ t0153661 22 2
.........................................GCGTCGTGCTGCGATCTGTT.............................. t0190638 20 2
.........................................GCGTCGTGCTGCGATCTGTTGAGA.......................... t0666585 24 1
..........................................CGTCGTGCTGCGATCTGTTGAG........................... t0074860 22 5
..........................................CGTCGTGCTGCGATCTGTTGA............................ t0088513 21 4
..........................................CGTCGTGCTGCGATCTGTTGAGA.......................... t0106060 23 3
..........................................CGTCGTGCTGCGATCTGT............................... t0363286 18 1
...........................................GTCGTGCTGCGATCTGTTGA............................ t0063767 20 7
...........................................GTCGTGCTGCGATCTGTTGAGA.......................... t0085929 22 4
...........................................GTCGTGCTGCGATCTGTTGAG........................... t0118637 21 3
...........................................GTCGTGCTGCGATCTGTT.............................. t0434584 18 1
...........................................GTCGTGCTGCGATCTGTTG............................. t0537381 19 1
............................................TCGTGCTGCGATCTGTTGAGA.......................... t0014461 21 81
............................................TCGTGCTGCGATCTGTTGA............................ t0015248 19 74
............................................TCGTGCTGCGATCTGTTGAG........................... t0017113 20 62
............................................TCGTGCTGCGATCTGTTG............................. t0076491 18 5
.............................................CGTGCTGCGATCTGTTGAGA.......................... t0004880 20 356
.............................................CGTGCTGCGATCTGTTGA............................ t0007616 18 203
.............................................CGTGCTGCGATCTGTTGAG........................... t0010736 19 126
..............................................GTGCTGCGATCTGTTGAGA.......................... t0008750 19 169
..............................................GTGCTGCGATCTGTTGAG........................... t0012738 18 98
..............................................GTGCTGCGATCTGTTGAGAT......................... t0529371 20 1
...............................................TGCTGCGATCTGTTGAGA.......................... t0006873 18 230
...............................................TGCTGCGATCTGTTGAGAT......................... t0421271 19 1
..................................................................TCAGCCTTGCGCCAGGTGATTCGT. t0468955 24 1
...................................................................CAGCCTTGCGCCAGGTGATTCGT. t0130752 23 3
...................................................................CAGCCTTGCGCCAGGTGATTCG.. t0169216 22 2
....................................................................AGCCTTGCGCCAGGTGATTCGT. t0176525 22 2
.....................................................................GCCTTGCGCCAGGTGATTCGT. t0053075 21 9
......................................................................CCTTGCGCCAGGTGATTCGT. t0052250 20 9
.......................................................................CTTGCGCCAGGTGATTCGT. t0057932 19 8
........................................................................TTGCGCCAGGTGATTCGT. t0028948 18 26
