# Supplementary material for: MicroRNAs of Bombyx mori identified by Solexa sequencing
Source: BMC Genomics. 2010 Mar 3;11:148. doi: 10.1186/1471-2164-11-148 (PMC2838851; doi:10.1186/1471-2164-11-148)
Supplement: Additional file 11 — Closely clustered miRNAs of the silkworm. For our analysis, groups of miRNA genes located within 2.5 kb of each other are defined as clusters. The close proximity of these miRNA genes in each cluster implies that they are likely to be transcribed as a single polycistronic transcript. Actually, more clusters can be identified when the space region is extended to a wider region than 2.5 kb. [file 1471-2164-11-148-S11.XLS]

## Sheet: Additional file 11
cluster	assigned name (ID)	homolog	scaffold	start	end	strand	precursor	5p_sequence	3p_sequence	Whether in Gene	Whether in TE	WB_5p_count	WB_3p_count	AMSG_5p_count	AMSG_3p_count	PSG_5p_count	PSG_3p_count
Cluster 1	bmo-mir-998	dme-miR-998	nscaf2655	1163490	1163562	+	CTCGGTCGCGAGCTGCCTCCCGTGCGGCTGCAGTGCTCGCGTGTAGCACCATGGGATTCAGCTCACGGCCGCT	-	TAGCACCATGGGATTCAGCT	IG region	-	-	17	-	502	-	102
	bmo-mir-11	dme-miR-11	nscaf2655	1162545	1162620	+	GTTTTGTGGCTAGCACTCGACATGTGACCTGTGTTCGGTAATCACATCACAGTCAGAGTTCTAGCTACACGGCGCG	TAGCACTCGACATGTGACCTGT	CATCACAGTCAGAGTTCTAGCT	IG region	-	3	936	6	3693	-	590
Cluster 2	bmo-mir-279b	aga-miR-279	nscaf2823	2930726	2930802	+	TTTGTAGTTAATGGGTATAGGTCTAGTATCACCGGGCTGATTCTGTGACTAGATCTACACTCATTGAGTGCTTATGG	ATGGGTATAGGTCTAGTAT	TGACTAGATCTACACTCATTGA	BGIBMGA005158_intron-5	-	5	1074	189	23218	7	1892
	bmo-mir-279c	aga-miR-279	nscaf2823	2930986	2931065	+	TGATATTTGTGGGCGAGTTTGCTTCTGGTTCATGTTTTATATTGATCATGACTAGATCCATACTCGTCTGCAGCCATCAA	GGGCGAGTTTGCTTCTGGTTCA	TGACTAGATCCATACTCGTCTG	BGIBMGA005158_intron-5	-	-	343	11	45621	1	7206
Cluster 3	bmo-mir-275	dme-miR-275	nscaf2993	1921658	1921743	+	CAGGCGGCAGCGCCGCGCGCTACTCCGGCGCCAGGACTGTCCTCACCGAGTCAGGTACCTGAAGTAGCGCGCGGTGTCTCCTCCTA	GCGCGCTACTCCGGCGCCAGGAC	TCAGGTACCTGAAGTAGCGCGCG	BGIBMGA010447_exon-2	-	1	76	2	7349	0	1225
	bmo-mir-305	dme-miR-305	nscaf2993	1921782	1921872	+	CGACCGCCGCACGCCCATTGTACTTCATCAGGTGCTCTGGTGATCATAGTTCCAGGCGCTTGTTGGAGTACACTTACCGTGTCGGCGGTTA	ATTGTACTTCATCAGGTGCTCTG	AGGCGCTTGTTGGAGTACACTT	BGIBMGA010447_exon-2	-	34	12	783	55	116	5
Cluster 4	bmo-mir-92a	dme-miR-92a	nscaf2912	694087	694167	-	GGCCCGTTTGGCTGGGCAGTGACTGGCGCCATATTCGGTACGTGTGCGATATTGCACCAGTCCCGGCCTATCCGAGCGGGC	-	TATTGCACCAGTCCCGGCCTAT	BGIBMGA008683_exon-2	-	-	26	-	32	-	23
	bmo-mir-92b	dme-miR-92b	nscaf2912	693914	694001	-	GCGGTGGCCACGCTTAGGACGCGATTAGGTGTAAACGTTTGTGTTTCATATCAAATTGCACCAATCCCGGCCTGCCTGTGGCCACAGC	-	AATTGCACCAATCCCGGCCTGC	BGIBMGA008683_exon-2	-	-	2	-	3	-	2
Cluster 5	bmo-mir-1175	lgi-miR-1175	nscaf2800	1533328	1533409	-	GTGACAGATTAAGTGGAGGTGTGATCTCTTCACTTTTTATGTTTAAAGTGAGATTCAACTCCTCCAACTTAACCCTGGATCG	AAGTGGAGGTGTGATCTCTTCA	TGAGATTCAACTCCTCCAACTTAA	IG region	-	187	34	1	8	-	-
	bmo-mir-750	cap-miR-750	nscaf2800	1533479	1533557	-	CTTCATGTCTGAGTTGGACAGGGGATCTTGACAGTTTCATGGTTCGCTGCCAGATCTATCTTTCCAGCTCACGCGTGGA	-	CCAGATCTATCTTTCCAGCT	IG region	-	2	354	-	7	-	-
Cluster 6	bmo-mir-12	dme-miR-12	nscaf2891	688510	688599	-	TTCTGAGTATTACTTCAGGTACTGGTTGTATTAAATAAAAAACGGAATAAGTTATTAACACAGCCTAATAGAGATATTACGGATTTACGA	TGAGTATTACTTCAGGTACTGGT	-	BGIBMGA008150_intron-5	-	271	-	6555	-	278	-
	bmo-mir-283	dme-miR-283	nscaf2891	690173	690255	-	AACGTTTCCCGACTAAATATCAGCTGGTAATTCTGGGCTTTATTAATCCCAGGCTATCAGCTGGTATACAGTTATGATACGTA	AAATATCAGCTGGTAATTCTGGG	CAGGCTATCAGCTGGTATACAG	BGIBMGA008150_intron-5	-	62	-	2273	20	175	3
	bmo-mir-216	gga-miR-216	nscaf2891	689317	689458	-	AGCTTACGCCGGCTTCGATCTAATCTCATTTGGTAACTGTGAGGCTTTACACCGCGGCTGTGTACTGTCATCCGTACGTTTTACCACTTACCGTCGTACGATGGTAAGATGGCGGTGCACACGTTTGCGCTACACTCAGATT	TAATCTCATTTGGTAACTGTG	-	IG region	-	8	-	-	-	17	-
Cluster 7	bmo-mir-79	ame-miR-79	nscaf2839	31354	31453	+	CGCCGCCGGGCGCGCTGCGACGCTTTGGCGATTTAGCTCCGTGACATCATTCCGTTCATAAAGCTAGATTACCAAAGCATCGCGTCGCGCCGTCTCAACG	CTTTGGCGATTTAGCTCCGTGA	ATAAAGCTAGATTACCAAAGCA	BGIBMGA005856_intron-2	-	-	244	5	3298	-	262
	bmo-mir-9c	dme-miR-9c	nscaf2839	28907	28982	+	GCGGGCCGTCTCTTTGGTATCCTAGCTGTAGGCGTGCGCGGCCCTAAAGTTATGGTACCGAAGTTACGGCTCGTGA	TCTTTGGTATCCTAGCTG	TAAAGTTATGGTACCGAAGTTA	BGIBMGA005856_intron-2	-	1142	50	10030	7947	2950	1010
	bmo-mir-306	dme-miR-306	nscaf2839	30906	30980	+	GGCGGCCGCCTCAGGTACTAGGTGACTCTGAGTGGTGCCGGTCTCAGAGCCGCCTCGTGCCTCAGCGCGGGCTCC	TCAGGTACTAGGTGACTCTGA	CAGAGCCGCCTCGTGCCTCAG	BGIBMGA005856_intron-2	-	1992	1	189595	288	53147	107
Cluster 8	bmo-mir-13a	ame-miR-13a	nscaf1690	7674236	7674314	-	GATAATCTCGATCCTGTCAAAGCGGCGGTGAAATGTCTCCTCCCTTTCATATCACAGCCACTTTGATGTGGTCGGTTTA	CCTGTCAAAGCGGCGGTGAAA	TATCACAGCCACTTTGATGTG	IG region	-	-	6	-	48	-	19
	bmo-mir-13b	ame-miR-13b	nscaf1690	7674108	7674187	-	GTCCATGGCCCACTCGTAAAAATGGCTGTGTCGTGTAGCAACCCTCATATCACAGCCATTTTTGACGAGTTGGGCTGTGT	TCGTAAAAATGGCTGTGTCGTG	TATCACAGCCATTTTTGACGAGTT	IG region	-	-	31	2	278	-	25
	bmo-mir-2a-1	dme-miR-2a	nscaf1690	7674381	7674470	-	GGCGGAATGTAGTCGTGGCATCAAAGTCGGTTTGTCATAGGTCATAACGTAACTATCACAGCCAGCTTTGATGAGCACGACTTCATCTGT	GCATCAAAGTCGGTTTGTCATA	TCACAGCCAGCTTTGATGAGCA	IG region	-	159	120	204	666	47	216
	bmo-mir-2a-2	dme-miR-2a	nscaf1690	7673973	7674052	-	AATGTTTCGTCGCTCACAAAGTGGTTGTCGTATGCGTTTTTACTTTGGCCATATCACAGCCAGCTTTGATGAGCGATGAA	CTCACAAAGTGGTTGTCGTATG	TATCACAGCCAGCTTTGATGAGCG	IG region	-	-	39	7	464	1	140
	bmo-mir-2b	dme-miR-13b	nscaf1690	7673850	7673925	-	CGCTAGAACTCGACAAGGTGGTTGTGACATGGGGGCTCAGGATCATATCACAGCCAGCTTTGTTGAGTTCTCGGCT	TCGACAAGGTGGTTGTGACATG	TATCACAGCCAGCTTTGTTGAGT	IG region	-	2	11	35	148	13	28
Cluster 9	bmo-mir-7	bta-miR-7	nscaf2204	2812832	2812916	+	CGCTTCGTGTTGTATGGAAGACTAGTGATTTTGTTGTTTTTGTTGACTAACAAGAAATCACTAATCTGCCTACAAAGCGACAGCA	TGGAAGACTAGTGATTTTGTTGTT	AAGAAATCACTAATCTGCCTA	BGIBMGA001954_intron-4	-	220	-	2902	1	514	1
	bmo-mir-2758	-	nscaf2204	2811874	2811949	+	AGTTTAGAAGACTTGGTAGAACACGTAGTAAGCAGGTGGAATCTCCCTGCGTGTTCTACCAAGTTATCTAGGTTGG	ACTTGGTAGAACACGTAGTAAG	CCCTGCGTGTTCTACCAAGTTA	BGIBMGA001954_intron-4	-	1398	10	15736	125	2677	35
Cluster 10	bmo-let-7a	dme-let-7	nscaf3026	3368285	3368388	-	GGTACTGCCGTCGGCTTGTTGAGGTAGTAGGTTGTATAGTACGGAAATACAACACATAGGTGCGACTGTATAGCCTGCTAACTTTCCGAGCTGACGGAATGACA	TGAGGTAGTAGGTTGTATAG	CTGTATAGCCTGCTAACTTTCC	IG region	-	3736	3	79117	15	8309	7
	bmo-mir-100	hsa-miR-100	nscaf3026	3370772	3370913	-	CATTAAGCCTCTTTAACTGGAACCCGTAGATCCGAACTTGTGCGCTATTGTCGTTGGGGACTCCGTCCAATCGCGCGTAACGATAGCGACTATTCAATGGCAACAATATCGATTCTAAAAGTTGCCGGCAATCAAAACCAAA	AACCCGTAGATCCGAACTTGTG	-	IG region	-	475	-	41735	-	7540	-
	bmo-mir-2795	-	nscaf3026	3370541	3370615	-	CGTCCCCACACAAGTTTGGTGATACGCGGGCGCAGTTTTAGTGGCCCGACATCGCTCGCTCTTTCTTCGTTACGT	CAAGTTTGGTGATACGCGGGCGC	-	IG region	-	-	-	54	-	-	-
Cluster 11	bmo-mir-9d	dme-miR-9b	nscaf2176	353029	353113	-	GCTCAATTGGAGTATTTGGTGATTCAGCTGATGTGATGAAAACTTTTTAATTCATAAAGCTAATTCACTGAGTGTTCGAGTTGAG	-	ATAAAGCTAATTCACTGAGTGT	IG region	-	-	7	-	-	-	-
	bmo-mir-2733c	-	nscaf2176	352194	352275	-	GATTGTCACTGTCAGTTGTCACTATCGCCAGTGTCAGTGTCGTAATTCTGTCACTGGGAGAGTGATGATTGCCGGTGACGAT	-	TCACTGGGAGAGTGATGATTGC	IG region	-	-	7	-	5	-	-
cluster 12	bmo-mir-9b	dme-miR-9b	nscaf2839	31358	31447	-	GACGGCGCGACGCGATGCTTTGGTAATCTAGCTTTATGAACGGAATGATGTCACGGAGCTAAATCGCCAAAGCGTCGCAGCGCGCCCGGC	-	ACGGAGCTAAATCGCCAAAGCG	IG region	-	-	-	-	1	-	1
	bmo-mir-306-as	-	nscaf2839	30904	30979	-	GAGCCCGCGCTGAGGCACGAGGCGGCTCTGAGACCGGCACCACTCAGAGTCACCTAGTACCTGAGGCGGCCGCCCG	TGAGGCACGAGGCGGCTCTGA	-	BGIBMGA005856_intron-2	-	-	-	30	-	-	-
Cluster 13	bmo-mir-2797a	-	nscaf1071	1271387	1271463	-	TGTTGTGATCATAAGTAGGTTTTATTCGACTTTGTTCTATATTCAAGTCGCGTGAATCCTACTTTTGATGACTGCGA	ATAAGTAGGTTTTATTCGACTT	-	IG region	-	-	-	5	-	-	-
	bmo-mir-2797b	-	nscaf1071	1271527	1271603	-	TATCGTAAGCATAAGTAGGTTCTTATTCGGCTATGTTTTCAATTCAAGCCGCATTAAGCCTACTTAGACTGGCGACA	ATAAGTAGGTTCTTATTCGGCT	-	IG region	-	-	-	7	-	-	-
	bmo-mir-2797c	-	nscaf1071	1271769	1271844	-	TATGATTAACATAAGTAGGTTTTATTCAGTTTGTGTTTCATTCAAACCGTATAAACCCTACTTTTGCTGATGATAA	ATAAGTAGGTTTTATTCAGTTT	-	IG region	-	-	-	29	-	-	-
	bmo-mir-2797d	-	nscaf1071	1271970	1272060	-	TGTCGTGTTTATAAGTAGACATTGTCCGGCTTGTTGTTCATCAAGTCGAACATAATCTGCTTACAACCGTGACGAGATGCAGTGCGCGGCG	ATAAGTAGACATTGTCCGGCTT	-	IG region	-	-	-	40	-	-	-
Cluster 14	bmo-mir-2733d-2	-	nscaf2176	341036	341134	-	TTTGCTGGACTGTCTATAATGTCTTTCAACAATAGCTATTACTTCTCCAGAAGACATTCACATTCTGTCACTGGGAATGTAATAGCTATTTCCAAAATT	-	TCACTGGGAATGTAATAGCTAT	IG region	-	-	5	-	-	-	-
	bmo-mir-2733d-1	-	nscaf2176	341366	341463	-	ACTGTCTACAACAATGTCTCTCAACAATAGTTATCACTTCCTCAGTCGACATGTTTTCACATTCTGTCACTGGGAATGTAATAGCTATTCTGGATAGA	-	TCACTGGGAATGTAATAGCTAT	IG region	-	-	5	-	-	-	-
Cluster 15	bmo-mir-2733b	-	nscaf2176	345287	345368	-	CTCTCTGTAATGCAGTCATCATACTCACAGTTGATATGTTTGACATTCTATCACTGGGTGTATGAAGATTGTGGTACAGAGA	-	TCACTGGGTGTATGAAGATTGT	IG region	-	-	5	-	-	-	-
	bmo-mir-2733b	-	nscaf2176	345656	345737	-	CTCTCTGTAATGCAGTCATCATACTCACAGTTGATATGTTTGACATTCTATCACTGGGTGTATGAAGATTGTGGTACAGAGA	-	TCACTGGGTGTATGAAGATTGT	IG region	-	-	5	-	-	-	-
Cluster 16	bmo-mir-2745	-	nscaf2210	2415638	2415712	-	TGCCGTTGATGGCCCGAAATTCCGAATTTTAGCTTTATTAATGCTAAATTCGGTCTTTCGGGCATATCAAAGGCA	GGCCCGAAATTCCGAATTTTA	TAAATTCGGTCTTTCGGGCAT	BGIBMGA002020_intron-7	-	-	779	3	4311	-	826
	bmo-mir-2760	-	nscaf2210	2415799	2415889	-	CCGAATGAAACGAGGCTTAATTGAACCAAAAAGCGCATCCACTTGATGTTTAAAACAGTTTTTTGGTTGTTAAGTTCCATTTTATTTGTAG	CGAGGCTTAATTGAACCAAAAAGC	TTTTTGGTTGTTAAGTTCCATT	BGIBMGA002020_intron-7	-	-	6	14	26	-	-
Cluster 17	bmo-mir-2759	-	nscaf2734	1231026	1231102	+	TTCAATGACTCTCCGTGTTCTTTAATCACTCAAGACTTATGTTCTTGAAAGATCATAGAATGCGAAATGTCCTTGTA	-	TGAAAGATCATAGAATGCGAAA	BGIBMGA003897_intron-12	-	-	13	-	152	-	26
	bmo-mir-2792	-	nscaf2734	1230771	1230851	+	TGAACTGCTGTGGTATCGTTCTTTAATCAACACTTTAATTTGAATAATGTAGATTAGATAGCGATTCCATTTACAGTGTGC	TGGTATCGTTCTTTAATCAACA	TAGATTAGATAGCGATTCCATT	BGIBMGA003897_intron-12	-	-	-	9	27	-	-
Cluster 18	bmo-mir-2849-1	-	nscaf2986	2537704	2537800	+	GTGGACGTTTAACTTTACGATTATGGACTCAGTTCCAAAAGATAACTGGTGTTTTATGTGGGACGAAACCGTGGCGGGTTGAGGTGGAAATGAAATG	AACTTTACGATTATGGACTCAG	-	BGIBMGA010224_intron-4	-	-	-	-	-	8	-
	bmo-mir-2849-1	-	nscaf2986	2539879	2539975	+	GTGGACGTTTAACTTTACGATTATGGACTCAGTTCCAAAAGATAACTGGTGTTTTATGTGGGACGAAACCGTGGCGGGTTGAGGTGGAAATGAAATG	AACTTTACGATTATGGACTCAG	-	BGIBMGA010224_intron-4	-	-	-	-	-	8	-
Cluster 19	bmo-mir-2778a-1	-	nscaf2800	2274853	2274929	+	CACGGCAAAAGTTTTTTTGCATATCCTGCACAGTTTCAGTTCTCGCAGAGTACGCAAAAAAACAATTTTGACGTGAG	GTTTTTTTGCATATCCTGCA	CAGAGTACGCAAAAAAACAATT	-	BGIBMREASTEA00357659	14	2557	1259	13606	45	3093
	bmo-mir-2778c	-	nscaf2800	2275442	2275518	+	CACGGCAAAAGTTTTTTTGCATATCCTGCACAGTTTCAGTTCTCGCAGAGTACGCAAAAAATCAATTTTGACGTGAG	GTTTTTTTGCATATCCTGCA	CAGAGTACGCAAAAAATCAATT	-	BGIBMREASTEA00357660	14	5	1259	16	45	5
	bmo-mir-2778a-3	-	nscaf2800	2275593	2275669	+	CACGGCAAAAGTTTTTTTGCATATCCTGCACAGTTTCAGTTCTCGCAGAGTACGCAAAAAAACAATTGAGTATTTAC	GTTTTTTTGCATATCCTGCA	CAGAGTACGCAAAAAAACAATT	-	BGIBMREASTEA00357660	14	2499	1259	13482	45	3086
Cluster 20	bmo-mir-2778a-1	-	scaffold14009	71	147	+	CACGGCAAAAGTTTTTTTGCATATCCTGCACAGTTTCAGTTCTCGCAGAGTACGCAAAAAAACAATTTTGACGTGAG	GTTTTTTTGCATATCCTGCA	CAGAGTACGCAAAAAAACAATT	-	BGIBMREASTEA01183012	14	2557	1259	13606	45	3093
	bmo-mir-2778a-1	-	scaffold14009	222	298	+	CACGGCAAAAGTTTTTTTGCATATCCTGCACAGTTTCAGTTCTCGCAGAGTACGCAAAAAAACAATTTTGACGTGAG	GTTTTTTTGCATATCCTGCA	CAGAGTACGCAAAAAAACAATT	-	BGIBMREASTEA01183012	14	2557	1259	13606	45	3093
	bmo-mir-2778a-1	-	scaffold14009	373	449	+	CACGGCAAAAGTTTTTTTGCATATCCTGCACAGTTTCAGTTCTCGCAGAGTACGCAAAAAAACAATTTTGACGTGAG	GTTTTTTTGCATATCCTGCA	CAGAGTACGCAAAAAAACAATT	-	BGIBMREASTEA01183012	14	2557	1259	13606	45	3093
	bmo-mir-2778a-1	-	scaffold14009	524	600	+	CACGGCAAAAGTTTTTTTGCATATCCTGCACAGTTTCAGTTCTCGCAGAGTACGCAAAAAAACAATTTTGACGTGAG	GTTTTTTTGCATATCCTGCA	CAGAGTACGCAAAAAAACAATT	-	BGIBMREASTEA01183012	14	2557	1259	13606	45	3093
Cluster 21	bmo-mir-2778a-1	-	scaffold18435	67	143	-	CACGGCAAAAGTTTTTTTGCATATCCTGCACAGTTTCAGTTCTCGCAGAGTACGCAAAAAAACAATTTTGACGTGAG	GTTTTTTTGCATATCCTGCA	CAGAGTACGCAAAAAAACAATT	-	BGIBMREASTEA01196627	14	2557	1259	13606	45	3093
	bmo-mir-2778b	-	scaffold18435	218	294	-	CACGGCAAAAGTTTTTTTGCATATCCTGCACAGTTTCAGTTCTCGCAGAGTAGGCAAAAAAACAATTTTGACGTGAG	GTTTTTTTGCATATCCTGCA	CAGAGTAGGCAAAAAAACAATT	-	BGIBMREASTEA01196627	14	73	1259	967	45	195
	bmo-mir-2778a-2	-	scaffold18435	369	448	-	ACTCACGGCAAAAGTTTTTTTGTATATCCTGCACAGTTTCAGTTCTCGCAGAGTACGCAAAAAAACAATTTTGACGTGAG	-	CAGAGTACGCAAAAAAACAATT	-	BGIBMREASTEA01196627	-	2557	1	13606	-	3093
	bmo-mir-2778a-4	-	scaffold18435	520	596	-	CACGGCAAAAGTTATTTTGCATATCCTGCACAGTTTCAGTTCTCGCAGAGTACGCAAAAAAACAATTTTGACGTGAG	GTTATTTTGCATATCCTGCA	CAGAGTACGCAAAAAAACAATT	-	BGIBMREASTEA01196627	-	2557	31	13606	1	3093
Cluster 22	bmo-mir-2778a-1	-	scaffold19003	63	139	-	CACGGCAAAAGTTTTTTTGCATATCCTGCACAGTTTCAGTTCTCGCAGAGTACGCAAAAAAACAATTTTGACGTGAG	GTTTTTTTGCATATCCTGCA	CAGAGTACGCAAAAAAACAATT	-	BGIBMREASTEA01198199	14	2557	1259	13606	45	3093
	bmo-mir-2778a-1	-	scaffold19003	214	290	-	CACGGCAAAAGTTTTTTTGCATATCCTGCACAGTTTCAGTTCTCGCAGAGTACGCAAAAAAACAATTTTGACGTGAG	GTTTTTTTGCATATCCTGCA	CAGAGTACGCAAAAAAACAATT	-	BGIBMREASTEA01198199	14	2557	1259	13606	45	3093
	bmo-mir-2778a-2	-	scaffold19003	365	444	-	ACTCACGGCAAAAGTTTTTTTGTATATCCTGCACAGTTTCAGTTCTCGCAGAGTACGCAAAAAAACAATTTTGACGTGAG	-	CAGAGTACGCAAAAAAACAATT	-	BGIBMREASTEA01198199	-	2557	1	13606	-	3093
	bmo-mir-2778a-1	-	scaffold19003	516	592	-	CACGGCAAAAGTTTTTTTGCATATCCTGCACAGTTTCAGTTCTCGCAGAGTACGCAAAAAAACAATTTTGACGTGAG	GTTTTTTTGCATATCCTGCA	CAGAGTACGCAAAAAAACAATT	-	BGIBMREASTEA01198199	14	2557	1259	13606	45	3093
Cluster 23	bmo-mir-2778a-1	-	scaffold8829	58	134	+	CACGGCAAAAGTTTTTTTGCATATCCTGCACAGTTTCAGTTCTCGCAGAGTACGCAAAAAAACAATTTTGACGTGAG	GTTTTTTTGCATATCCTGCA	CAGAGTACGCAAAAAAACAATT	-	BGIBMREASTEA01287462	14	2557	1259	13606	45	3093
	bmo-mir-2778a-1	-	scaffold8829	209	285	+	CACGGCAAAAGTTTTTTTGCATATCCTGCACAGTTTCAGTTCTCGCAGAGTACGCAAAAAAACAATTTTGACGTGAG	GTTTTTTTGCATATCCTGCA	CAGAGTACGCAAAAAAACAATT	-	BGIBMREASTEA01287462	14	2557	1259	13606	45	3093
	bmo-mir-2778a-1	-	scaffold8829	360	436	+	CACGGCAAAAGTTTTTTTGCATATCCTGCACAGTTTCAGTTCTCGCAGAGTACGCAAAAAAACAATTTTGACGTGAG	GTTTTTTTGCATATCCTGCA	CAGAGTACGCAAAAAAACAATT	-	BGIBMREASTEA01287462	14	2557	1259	13606	45	3093
	bmo-mir-2778a-1	-	scaffold8829	511	587	+	CACGGCAAAAGTTTTTTTGCATATCCTGCACAGTTTCAGTTCTCGCAGAGTACGCAAAAAAACAATTTTGACGTGAG	GTTTTTTTGCATATCCTGCA	CAGAGTACGCAAAAAAACAATT	-	BGIBMREASTEA01287462	14	2557	1259	13606	45	3093
	bmo-mir-2778d	-	scaffold8829	662	737	+	CACGGCAAAAGTTTTTTTGCATATCCTGCACAGTTTCAGTTCTCGCAGAGTACGCAAAAAACAATTTTGACGTGAG	GTTTTTTTGCATATCCTGCA	CAGAGTACGCAAAAAACAATT	-	BGIBMREASTEA01287462	14	18	1259	115	45	33
Cluster 24	bmo-mir-2851-2	-	nscaf2176	345032	345130	+	TGTGGTGATCTCTCTATCACAATCATCATGCACCCAGTGATATAATGTTACACATATCAACTGAGAGTGTGATGACTGTATTAGAGAGAAATAGAAGAG		TGTGATGACTGTATTAGAGAGA	IG region	-	-	-	-	-	-	7
	bmo-mir-2851-1	-	nscaf2176	346140	346238	+	TGTGATAATCTCTGTACCACAATCATCATGCACCCAGTGATAGAATGTTACACATATCAACTGAGAGTGTGATGACTGTATTAGAGAGAAATAGAAGAG		TGTGATGACTGTATTAGAGAGA	IG region	-	-	-	-	-	-	7
