# Supplementary material for: MicroRNAs of Bombyx mori identified by Solexa sequencing
Source: BMC Genomics. 2010 Mar 3;11:148. doi: 10.1186/1471-2164-11-148 (PMC2838851; doi:10.1186/1471-2164-11-148)
Supplement: Additional file 12 — Paralogous miRNA genes of the silkworm. Shown here are 45 groups of paralogous miRNA genes identified on the similarity of mature sequences, miRNAs or miRNA*s. Repeats of some miRNA genes in the genome are also considered paralogs since they are responsible for high similar (even identical) mature sequences. For the convenience of comparison and description, much information shown in Additional file 3 was also presented in this file. [file 1471-2164-11-148-S12.XLS]

## Sheet: Additional file 12
paralog	assigned name	homolog	scaffold	start	end	strand	chromosome	precursor	5p_sequence	3p_sequence	WB_5p_couont	WB_3p_couont	AMSG_5p_couont	AMSG_3p_couont	PSG_5p_couont	PSG_3p_couont	Whether in Gene	Whether in TE
Paralog 1	bmo-mir-993a	ame-miR-993	nscaf2853	2425116	2425203	+	chr6	GGCACATTCGTGATCTACCCTGTAGATCCGGGCTTTTGTAGATTAATTACATCAGAAGCTCGTCTCTACAGGTATCTCACGGCTGGAA	TCTACCCTGTAGATCCGGGCTTTT	GAAGCTCGTCTCTACAGGTATCT	31	4	5	-	-	-	IG region	-
	bmo-mir-993b	ame-miR-993	nscaf2734	2625	2743	-	chr1	GGCACATTCGTGATCTACCCTGTAGATCCGGGCTTTCGTAAAAAACAAATCGAAAGCTCGTCTCTACAGGTATATCACGGCTGGCCCACGCCACCTTTTCTACAATTAGTCAAGAACTG	TACCCTGTAGATCCGGGCTTTCG	AAAGCTCGTCTCTACAGGTATA	131	5	22	3	1	-	IG region	-
	bmo-mir-10	ame-miR-10	nscaf2853	2508128	2508211	-	chr6	AGTGCCCTACATCTACCCTGTAGATCCGAATTTGTTTGAAGTGAGGCGACAAATTCGGTTCTAGAGAGGTTTGTGTGGTGCACG	ACCCTGTAGATCCGAATTTGT	CAAATTCGGTTCTAGAGAGGTT	1467	2736	576	1814	178	311	IG region	-
Paralog 2	bmo-mir-2a-2	dme-miR-2a	nscaf1690	7673973	7674052	-	chr1	AATGTTTCGTCGCTCACAAAGTGGTTGTCGTATGCGTTTTTACTTTGGCCATATCACAGCCAGCTTTGATGAGCGATGAA	CTCACAAAGTGGTTGTCGTATG	TATCACAGCCAGCTTTGATGAGCG	-	39	7	464	1	140	IG region	-
	bmo-mir-2b	dme-miR-2b	nscaf1690	7673850	7673925	-	chr1	CGCTAGAACTCGACAAGGTGGTTGTGACATGGGGGCTCAGGATCATATCACAGCCAGCTTTGTTGAGTTCTCGGCT	TCGACAAGGTGGTTGTGACATG	TATCACAGCCAGCTTTGTTGAGT	2	11	35	148	13	28	IG region	-
	bmo-mir-2a-1	dme-miR-2a	nscaf1690	7674381	7674470	-	chr1	GGCGGAATGTAGTCGTGGCATCAAAGTCGGTTTGTCATAGGTCATAACGTAACTATCACAGCCAGCTTTGATGAGCACGACTTCATCTGT	GCATCAAAGTCGGTTTGTCATA	TCACAGCCAGCTTTGATGAGCA	159	120	204	666	47	216	IG region	-
	bmo-mir-13a	ame-miR-13a	nscaf1690	7674236	7674314	-	chr1	GATAATCTCGATCCTGTCAAAGCGGCGGTGAAATGTCTCCTCCCTTTCATATCACAGCCACTTTGATGTGGTCGGTTTA	CCTGTCAAAGCGGCGGTGAAA	TATCACAGCCACTTTGATGTG	-	6	-	48	-	19	IG region	-
	bmo-mir-13b	ame-miR-13b	nscaf1690	7674108	7674187	-	chr1	GTCCATGGCCCACTCGTAAAAATGGCTGTGTCGTGTAGCAACCCTCATATCACAGCCATTTTTGACGAGTTGGGCTGTGT	TCGTAAAAATGGCTGTGTCGTG	TATCACAGCCATTTTTGACGAGTT	-	31	2	278	-	25	IG region	-
Paralog 3	bmo-mir-79c	ame-miR-79	nscaf2839	31354	31453	+	chr12	CGCCGCCGGGCGCGCTGCGACGCTTTGGCGATTTAGCTCCGTGACATCATTCCGTTCATAAAGCTAGATTACCAAAGCATCGCGTCGCGCCGTCTCAACG	CTTTGGCGATTTAGCTCCGTGA	ATAAAGCTAGATTACCAAAGCA	-	244	5	3298	-	262	BGIBMGA005856_intron-2	-
	bmo-mir-9b	dme-miR-9b	nscaf2839	31358	31447	-	chr12	GACGGCGCGACGCGATGCTTTGGTAATCTAGCTTTATGAACGGAATGATGTCACGGAGCTAAATCGCCAAAGCGTCGCAGCGCGCCCGGC	-	ACGGAGCTAAATCGCCAAAGCG	-	-	-	1	-	1	IG region	-
	bmo-mir-9c	dme-miR-9c	nscaf2839	28907	28982	+	chr12	GCGGGCCGTCTCTTTGGTATCCTAGCTGTAGGCGTGCGCGGCCCTAAAGTTATGGTACCGAAGTTACGGCTCGTGA	TCTTTGGTATCCTAGCTG	TAAAGTTATGGTACCGAAGTTA	1142	50	10030	7947	2950	1010	BGIBMGA005856_intron-2	-
	bmo-mir-9a	dme-miR-9a	nscaf2527	9274	9363	-	chrUN	AGTAGATTGGTTAATTATCTTTGGTTATCTAGCTGTATGAGTATTACTGACGTCATAAAGCTAGGTTACCGGAGTTAAGTGCCGTCTACA	TCTTTGGTTATCTAGCTGTATGA	ATAAAGCTAGGTTACCGGAGTTA	1513	36	295	46	15	2	IG region	-
Paralog 4	bmo-mir-279c	tca-miR-279b	nscaf2823	2930986	2931065	+	chr25	TGATATTTGTGGGCGAGTTTGCTTCTGGTTCATGTTTTATATTGATCATGACTAGATCCATACTCGTCTGCAGCCATCAA	GGGCGAGTTTGCTTCTGGTTCA	TGACTAGATCCATACTCGTCTG	-	343	11	45621	1	7206	BGIBMGA005158_intron-5	-
	bmo-mir-279b	tca-miR-279a	nscaf2823	2930726	2930802	+	chr25	TTTGTAGTTAATGGGTATAGGTCTAGTATCACCGGGCTGATTCTGTGACTAGATCTACACTCATTGAGTGCTTATGG	ATGGGTATAGGTCTAGTAT	TGACTAGATCTACACTCATTGA	5	1074	189	23218	7	1892	BGIBMGA005158_intron-5	-
	bmo-mir-279a	dme-miR-279	nscaf2655	11805	11889	+	chr15	ACGTCAATTTCTTTCGATGAGTGGAGGTTTAGTGCATGTTTATTTACACCATGACTAGATCCACACTCATCCATGGAAGTTGCGA	-	TGACTAGATCCACACTCATCCA	-	18	-	454	-	81	IG region	-
	bmo-mir-279d	dme-miR-279	nscaf3026	738220	738295	+	chr23	TTCCTCAGACGATGAGTGACCGTTTAGTTCAAGTTGTCAATTCTTGACTAGATTTTCACTTATCCTCTGCGGGCAC	GATGAGTGACCGTTTAGTTCAA	TGACTAGATTTTCACTTATCCT	-	50	14	469	-	32	BGIBMGA011311_intron-5	-
Paralog 5	bmo-mir-92	dme-miR-92b	nscaf2912	693914	694001	-	chr7	GCGGTGGCCACGCTTAGGACGCGATTAGGTGTAAACGTTTGTGTTTCATATCAAATTGCACCAATCCCGGCCTGCCTGTGGCCACAGC	-	AATTGCACCAATCCCGGCCTGC	-	2	-	3	-	2	BGIBMGA008683_exon-2	-
	bmo-mir-92b	dme-miR-92a	nscaf2912	694087	694167	-	chr7	GGCCCGTTTGGCTGGGCAGTGACTGGCGCCATATTCGGTACGTGTGCGATATTGCACCAGTCCCGGCCTATCCGAGCGGGC	-	TATTGCACCAGTCCCGGCCTAT	-	26	-	32	-	23	BGIBMGA008683_exon2	-
Paralog 6	bmo-mir-263a	dme-mir-263a	nscaf2589	2307337	2307431	-	chr4	ATCGATCCAAGCACAGGCAATGGCACTGGAAGAATTCACGGGTTCAGTTTATATATTCCCGTGATCTCTTAGTGGCATCACTGGTGCAGGACGAC	AATGGCACTGGAAGAATTCACGGG	CGTGATCTCTTAGTGGCATCAC	4174	3	165698	211	66731	33	IG region	-
	bmo-mir-263b	dme-mir-263b	nscaf2943	1531334	1531422	+	chr14	AGCCGACGCTGTTCCTTGGCACTGGGAGAATTCACAGGAGTTGTAATTCATACCCGTGAATTTCCCGATGCCTTAGCTCAGTGTGGTCA	CTTGGCACTGGGAGAATTCACAG	GTGAATTTCCCGATGCCTTAG	9	1	27	1	9	0	IG region	-
Paralog 7	bmo-mir-989	dme-miR-989	nscaf1898	14714761	14714841	-	chr13	AGGGTTGAAATGGCCATTACCTCACAGTCACGTGGTCATGATGGTACAACGTGTGATGTGACGTAGTGGAAGTCTCGACCT	-	GTGTGATGTGACGTAGTGGAA	-	14	-	16	-	-	IG region	-
	bmo-mir-989	dme-miR-989	scaffold4254	430	510	+	chrUN	AGGGTTGAAATGGCCATTACCTCACAGTCACGTGGTCATGATGGTACAACGTGTGATGTGACGTAGTGGAAGTCTCGACCT	-	GTGTGATGTGACGTAGTGGAA	-	14	-	16	-	-	IG region	-
Paralog 8	bmo-mir-2833-1	novel_silkworm specific	nscaf2930	2468442	2468516	-	chr3	AAGAATTCGCGGTAAACAGTGGAAACTGGTCCTCATATGTTGAGAGATTGGAAATGTACTTTTTGGTGAATAAAG	-	AGAGATTGGAAATGTACTTTTTG	-	-	-	15	-	12	BGIBMGA008987_intron-2	BGIBMKNOWNTEA00231619
	bmo-mir-2833-1	novel_silkworm specific	scaffold1269	52	126	-	chrUN	AAGAATTCGCGGTAAACAGTGGAAACTGGTCCTCATATGTTGAGAGATTGGAAATGTACTTTTTGGTGAATAAAG	-	AGAGATTGGAAATGTACTTTTTG	-	-	-	15	-	12	-	BGIBMREASTEA01178032
	bmo-mir-2833-1	novel_silkworm specific	scaffold36984	327	401	-	chrUN	AAGAATTCGCGGTAAACAGTGGAAACTGGTCCTCATATGTTGAGAGATTGGAAATGTACTTTTTGGTGAATAAAG	-	AGAGATTGGAAATGTACTTTTTG	-	-	-	15	-	12	-	BGIBMKNOWNTEA00415154
	bmo-mir-2833-2	novel_silkworm specific	scaffold12894	633	707	+	chrUN	AAGAATTCGCGGTAAACAGTGGAAACTGGTCCTCATATGTTGAGAGATTGGAAATGTACTTTTTGGTGAATAAAT	-	AGAGATTGGAAATGTACTTTTTG	-	-	-	15	-	12	-	BGIBMREASTEA01178828
	bmo-mir-2833b	novel_silkworm specific	scaffold1759	1850	1922	+	chrUN	AGAATTCGCGGTAAACAGTGGAAACTGGTCCTCATATGTTGAGAGATTGGAAATGTACTTTTTAGTGAATAAA	-	AGAGATTGGAAATGTACTTTT	-	-	-	-	-	7	-	BGIBMKNOWNTEA00398173
	bmo-mir-2833b	novel_silkworm specific	scaffold32674	198	270	+	chrUN	AGAATTCGCGGTAAACAGTGGAAACTGGTCCTCATATGTTGAGAGATTGGAAATGTACTTTTTAGTGAATAAA	-	AGAGATTGGAAATGTACTTTT	-	-	-	-	-	7	NM_001099812_D32_intron-1	BGIBMREASTEA01234130
Paralog 9	bmo-mir-2831-1	novel_silkworm specific	nscaf2883	11530	11604	-	chr3	GCACAGATAGTCAAGCAAATGCTTTATTTGTATGTTTCCTACATACAAACAAAGCATTTGTTTGACCATCTGTGA	-	TACAAACAAAGCATTTGTTTGA	-	-	-	5	-	-		BGIBMREASTEA00567261
	bmo-mir-2831-2	novel_silkworm specific	nscaf2847	8288852	8288925	-	chr4	GCACAGATGGTCAAGCGAATGTTTTGTTTGTATGTTCTTACATACAAACAAAGCATTTGTTTGACCATCGGTGA	-	TACAAACAAAGCATTTGTTTGA	-	-	-	5	-	-		BGIBMREASTEA00482846
		novel_silkworm specific
Paralog 10	bmo-mir-2819	novel_silkworm specific	nscaf2902	6985008	6985094	+	chr18	ATAAATTGGGTGAGGATTGATACTTACGGGTTCCATGAACGCTTACTTCGCTCCGTCAATGCCTGCTCTATCGGTTCCCCAGCGGGC	-	TCAATGCCTGCTCTATCGGTTC	-	-	-	10	-	-	-	BGIBMREASTEA00656788
	bmo-mir-2819	novel_silkworm specific	nscaf2783	42008	42094	+	chr20	ATAAATTGGGTGAGGATTGATACTTACGGGTTCCATGAACGCTTACTTCGCTCCGTCAATGCCTGCTCTATCGGTTCCCCAGCGGGC	-	TCAATGCCTGCTCTATCGGTTC	-	-	-	10	-	-	-	BGIBMREASTEA00327343
		novel_silkworm specific
Paralog 11	bmo-mir-2820-2	novel_silkworm specific	nscaf2905	100916	101006	+	chr7	CGTCAAGCCTATTCATGATCCTTTTGCATCGTGCATCGTGCATGGCCTTAGCGGGACGTACAGCAAGATGGAACGTGAATAAGGCGCTTTA	-	CAGCAAGATGGAACGTGAATA	-	-	-	6	-	-	-	BGIBMREASTEA00672755
	bmo-mir-2820-1	novel_silkworm specific	nscaf2204	4592599	4592689	-	chr19	CGTCAAGCCTATTCATGATCCTTTTGCATCGTGCATCGTACATGGCCTTGGCGGCACGCACAGCAAGATGGAACGTGAATAAGGCGCTTAA	-	CAGCAAGATGGAACGTGAATA	-	-	-	6	-	-	BGIBMGA001838_intron-1	BGIBMREASTEA00150127
		novel_silkworm specific
Paralog 12	bmo-mir-2834-2	novel_silkworm specific	nscaf3162	5548	5610	-	chrUN	TCCAGCGGATTAATATCGGGACTAGACGACGGCCAGTCTTCAGCTCTGATGAAGTCCGAAACG	TAATATCGGGACTAGACGAC	-	-	-	11	-	-	-	-	BGIBMKNOWNTEA00382728
	bmo-mir-2834-1	novel_silkworm specific	nscaf2674	5530878	5530940	+	chr5	TCCAGTGGATTAATATCGGGACTAGACGACGGCCAGTCTTCAGCTCTGATGAAGTCCGAAACG	TAATATCGGGACTAGACGAC	-	-	-	11	-	-	-	-	BGIBMKNOWNTEA00093759
	bmo-mir-2834-2	novel_silkworm specific	nscaf2877	102847	102909	-	chrUN	TCCAGCGGATTAATATCGGGACTAGACGACGGCCAGTCTTCAGCTCTGATGAAGTCCGAAACG	TAATATCGGGACTAGACGAC	-	-	-	11	-	-	-	-	BGIBMREASTEA00565822
		novel_silkworm specific
Paralog 13	bmo-mir-2817	novel_silkworm specific	nscaf2970	1703984	1704049	+	chr8	TTCGTTTCCAAACAAGACTGCGTAGACCGAGCTTTATGACCTGGCGCCGAGTCTTGCTGGAAGGAC	AACAAGACTGCGTAGACCGAG	-	-	-	15	-	-	-	-	BGIBMREASTEA00785652
	bmo-mir-2817	novel_silkworm specific	nscaf2829	2307335	2307400	-	chr17	TTCGTTTCCAAACAAGACTGCGTAGACCGAGCTTTATGACCTGGCGCCGAGTCTTGCTGGAAGGAC	AACAAGACTGCGTAGACCGAG	-	-	-	15	-	-	-	-	BGIBMKNOWNTEA00144313
Paralog 14	bmo-mir-2780a-2	novel_silkworm specific	nscaf2990	328171	328258	-	chr12	CCACGGTGAAAAGGGTGTTAAATGAAGACTTATGGCTTCGGGCATGTCGAAGAAAAACAGGACATCGTTTGAATGCTCGTCTAATGGA	AAGGGTGTTAAATGAAGACTTAT	-	-	-	15	-	-	-	BGIBMGA010327_intron-2	BGIBMKNOWNTEA00274848
	bmo-mir-2780b-1	novel_silkworm specific	scaffold25549	292	379	-	chrUN	CCACGGTGAAAAGGGTGTTAAATGAAGACTTAAGGCTTCGGGCATATCGAAGAAAAACAGGACATCGTTTGAATGCTCGTCTAATGGA	AAGGGTGTTAAATGAAGACTTAA	-	-	-	9	-	-	-	-	BGIBMKNOWNTEA00405201
	bmo-mir-2780b-1	novel_silkworm specific	scaffold4002	234	321	+	chrUN	CCACGGTGAAAAGGGTGTTAAATGAAGACTTAAGGCTTCGGGCATATCGAAGAAAAACAGGACATCGTTTGAATGCTCGTCTAATGGA	AAGGGTGTTAAATGAAGACTTAA	-	-	-	9	-	-	-	-	BGIBMKNOWNTEA00417618
	bmo-mir-2780b-2	novel_silkworm specific	nscaf2210	1954567	1954655	-	chr1	CCACGGTGAAAAGGGTGTTAAATGAAGACTTAAGAGCTTCGGGCATATCGGAGAAAAACAGGACATCGTTTGAATGCTCGTCTAATGGA	AAGGGTGTTAAATGAAGACTTAA	-	-	-	9	-	-	-	-	BGIBMREASTEA00155407
	bmo-mir-2780d	novel_silkworm specific	scaffold14327	74	161	-	chrUN	ACCACGGTGAAAAGGTGTTAAATGAAGACTTAGGGCTTCGAGCATATCGAAGAAAAACAGGACATCGTTTGAATGCTCGTCTAATGGA	AAAGGTGTTAAATGAAGACTTAG	-	-	-	6	-	-	-	-	BGIBMKNOWNTEA00394739
	bmo-mir-2780b-1	novel_silkworm specific	nscaf3027	4450016	4450103	+	chr23	CCACGGTGAAAAGGGTGTTAAATGAAGACTTAAGGCTTCGGGCATATCGAAGAAAAACAGGACATCGTTTGAATGCTCGTCTAATGGA	AAGGGTGTTAAATGAAGACTTAA	-	-	-	9	-	-	-	-	BGIBMREASTEA00933597
	bmo-mir-2780a-3	novel_silkworm specific	nscaf1690	1834401	1834488	+	chr1	CCACGGTGAAAAGGGTGTTAAATGAAGACTTATGGCTTCGGTCATATCGAAGTTAAACAGGACATCGTTTGAATGCTCGTCAAATGGA	AAGGGTGTTAAATGAAGACTTAT	-	-	-	15	-	-	-	-	BGIBMKNOWNTEA00012936
	bmo-mir-2780c	novel_silkworm specific	nscaf1566	19396	19483	+	chrUN	CCACGGTGAAAAGGGCGTTAAATGAAGACTTAGGGCTTCGGGCATATCCAAGAAAAACAGGACATCGTTTGAATGCTCGTCTAATGGA	AAGGGCGTTAAATGAAGACTTAG	-	-	-	5	-	-	-	NM_001043721_intron-2	BGIBMREASTEA00021267
	bmo-mir-2780a-1	novel_silkworm specific	nscaf2986	1296011	1296101	-	chr7	CCACGGTGAAAAGGGTGTTAAATGAAGACTTATTAGGGCTTCGGGCATATCGAAGAAAAACAGGAAATCGTTTGAATGCTCGTCTAATGGA	AAGGGTGTTAAATGAAGACTTAT	-	5	-	20	14	-	-	-	BGIBMREASTEA00807952
	bmo-mir-2780b-1	novel_silkworm specific	nscaf2992	20561	20648	+	chrUN	CCACGGTGAAAAGGGTGTTAAATGAAGACTTAAGGCTTCGGGCATATCGAAGAAAAACAGGACATCGTTTGAATGCTCGTCTAATGGA	AAGGGTGTTAAATGAAGACTTAA	-	-	-	9	-	-	-	-	BGIBMREASTEA00826213
	bmo-mir-2780b-1	novel_silkworm specific	scaffold16685	115	202	-	chrUN	CCACGGTGAAAAGGGTGTTAAATGAAGACTTAAGGCTTCGGGCATATCGAAGAAAAACAGGACATCGTTTGAATGCTCGTCTAATGGA	AAGGGTGTTAAATGAAGACTTAA	-	-	-	9	-	-	-	-	BGIBMKNOWNTEA00397282
Paralog 15	bmo-mir-2850a-1	novel_silkworm specific	nscaf3099	3909819	3909916	+	chr28	GGCTGGATTACATCCATATCACTACAGGAAATCTCAAGAATTAACGCCCATGGACTTCTTTTTGTGGAGTGAAATTAAGAGACGTGTGTACAGAAGCG	-	AGTGAAATTAAGAGACGTGTG	-	-	-	-	-	10	-	BGIBMREASTEA01137130
	bmo-mir-2850b	novel_silkworm specific	scaffold31552	31	125	-	chrUN	CTTTTTGTGGAGTGAAATTAAGAGACGTGTGCACAGAAGCGAGCGAATTAGACTCGAATGATTAAAACGCGCTAGTAGACGCTATTCACGAAGTG	AGTGAAATTAAGAGACGTGTGCA	-	5	-	-	-	-	-	-	BGIBMREASTEA01230451
	bmo-mir-2850a-1	novel_silkworm specific	nscaf2851	1738666	1738763	+	chr6	GGCTGGATTACATCCATATCACTACAGGAAATCTCAAGAATTAACGCCCATGGACTTCTTTTTGTGGAGTGAAATTAAGAGACGTGTGTACAGAAGCG	-	AGTGAAATTAAGAGACGTGTG	-	-	-	-	-	10	-	BGIBMREASTEA00487976
	bmo-mir-2850a-2	novel_silkworm specific	nscaf2912	101008	101099	-	chr7	AGGGCCTGTAGTTTGGCCTCCACGCTCACCTGACCTCACGCCCATGGACTTCTTTTTCTGGAGTGAAATTAAGAGACGTGTGTACAGAAGTG	-	AGTGAAATTAAGAGACGTGTG	-	-	-	87	-	10	-	BGIBMREASTEA00676112
	bmo-mir-2850a-3	novel_silkworm specific	scaffold25512	363	447	-	chrUN	CCATATCACTACAGGAAATCTCAAGAATTAACGCCCATGGACTTCTTTTCGTGGAGTGAAATTAAGAGACGTGTGTACAGAAGTG	-	AGTGAAATTAAGAGACGTGTG	-	-	-	-	-	10	NM_001099812_D20_intron-3	BGIBMREASTEA01215182
	bmo-mir-2850a-4	novel_silkworm specific	scaffold30842	245	342	-	chrUN	GGCTGGATTACATCCATATCACTACAGGAAATCTCAAGAATTAACGCCCATGAACTTCTTTTTGTGGAGTGAAATTAAGAGACGTGTGTACAGAAGCG	-	AGTGAAATTAAGAGACGTGTG	-	-	-	-	-	10	-	BGIBMREASTEA01228689
	bmo-mir-2850a-4	novel_silkworm specific	scaffold783	22051	22148	-	chrUN	GGCTGGATTACATCCATATCACTACAGGAAATCTCAAGAATTAACGCCCATGAACTTCTTTTTGTGGAGTGAAATTAAGAGACGTGTGTACAGAAGCG	-	AGTGAAATTAAGAGACGTGTG	-	-	-	-	-	10	-	BGIBMREASTEA01279468
Paralog 16	bmo-mir-2799	novel_silkworm specific	nscaf2852	1978774	1978846	+	chr6	ATATGGAATTAGAGGTTTATGAACATGATGAGTTTACGATACTCATCATGTTCATAAACCTCTAATTCCAAAC	AGAGGTTTATGAACATGATGAG	-	-	-	52	-	7	-	IG region	-
	bmo-mir-2799-as	novel_silkworm specific	nscaf2852	1978771	1978846	-	chr6	GTTTGGAATTAGAGGTTTATGAACATGATGAGTATCGTAAACTCATCATGTTCATAAACCTCTAATTCCATATACA	AGAGGTTTATGAACATGATGAG	-	-	-	51	-	7	-	BGIBMGA006265_intron-5	-
		novel_silkworm specific
Paralog 17	bmo-mir-2806-1	novel_silkworm specific	scaffold31396	337	411	-	chrUN	GACTTTATTCTAGTTGCAGTGTCGGTTAGAGAAGCTGTGCAAGCTTCTCTAACCGATACTGCATGGAATAAATAG	-	CTTCTCTAACCGATACTGCATG	-	-	-	6	-	-	-	BGIBMREASTEA01230051
	bmo-mir-2806-1	novel_silkworm specific	nscaf2993	2237670	2237744	+	chr12	GACTTTATTCTAGTTGCAGTGTCGGTTAGAGAAGCTGTGCAAGCTTCTCTAACCGATACTGCATGGAATAAATAG	-	CTTCTCTAACCGATACTGCATG	-	-	-	6	-	-	-	BGIBMREASTEA00832748
	bmo-mir-2806-2	novel_silkworm specific	scaffold16312	325	398	+	chrUN	AACTTTATTCTATTGCATGTCGGGTTAGAGAAGCTGTGCAAGCTTCTCTAACCGATACTGCATGGAATAAATAG	-	CTTCTCTAACCGATACTGCATG	-	-	-	6	-	-	-	BGIBMREASTEA01190523
	bmo-mir-2806-1	novel_silkworm specific	scaffold9266	292	366	-	chrUN	GACTTTATTCTAGTTGCAGTGTCGGTTAGAGAAGCTGTGCAAGCTTCTCTAACCGATACTGCATGGAATAAATAG	-	CTTCTCTAACCGATACTGCATG	-	-	-	6	-	-	-	BGIBMREASTEA01290380
	bmo-mir-2806-1	novel_silkworm specific	nscaf2136	517140	517214	-	chr21	GACTTTATTCTAGTTGCAGTGTCGGTTAGAGAAGCTGTGCAAGCTTCTCTAACCGATACTGCATGGAATAAATAG	-	CTTCTCTAACCGATACTGCATG	-	-	-	6	-	-	-	BGIBMREASTEA00101967
	bmo-mir-2806-1	novel_silkworm specific	scaffold13894	542	616	+	chrUN	GACTTTATTCTAGTTGCAGTGTCGGTTAGAGAAGCTGTGCAAGCTTCTCTAACCGATACTGCATGGAATAAATAG	-	CTTCTCTAACCGATACTGCATG	-	-	-	6	-	-	-	BGIBMREASTEA01182581
	bmo-mir-2806-1	novel_silkworm specific	scaffold22925	297	371	+	chrUN	GACTTTATTCTAGTTGCAGTGTCGGTTAGAGAAGCTGTGCAAGCTTCTCTAACCGATACTGCATGGAATAAATAG	-	CTTCTCTAACCGATACTGCATG	-	-	-	6	-	-	-	BGIBMREASTEA01208528
Paralog 18	bmo-mir-2815b-3	novel_silkworm specific	nscaf2886	1104296	1104373	-	chr3	CGGTAACAAGATTAACGGCCGTCTGGTGTAGTGGTAAGTGACATGGTCACTACACAAGTGGGTCGCGGGTTCGAATCC	-	ACTACACAAGTGGGTCGCGG	-	-	-	113	-	-	-	BGIBMREASTEA00578212
	bmo-mir-2815b-4	novel_silkworm specific	nscaf2804	103287	103362	-	chrUN	TTTTAATTAACAACGGCCGTCTGGTGTAGTGGTAAGTGACATGGTCACTACACAAGTGGGTCGCGGGTTCGAATCC	-	ACTACACAAGTGGGTCGCGG	-	-	-	113	-	-	-	BGIBMREASTEA00361908
	bmo-mir-2815b-1	novel_silkworm specific	nscaf3063	825231	825306	+	chr16	TCTGTCTGTTCAACGGCCGTCTGATGTAGTGGTAAATGACATGGTCACTACACAAGTGGGTCGCGGGTTCGAATCC	-	ACTACACAAGTGGGTCGCGG	-	-	-	113	-	-	-	BGIBMREASTEA01053923
	bmo-mir-2815b-2	novel_silkworm specific	nscaf1108	1852905	1852983	-	chr24	CACATAGATACTATAACGGCCCTCTGGTGTAGTGGTAAGTGACATGGTCACTACACAAGTGGGTCGCGGGTTCGAATCC	-	ACTACACAAGTGGGTCGCGG	-	-	-	113	-	-	-	BGIBMREASTEA00010977
Paralog 19	bmo-mir-2842	novel_silkworm specific	scaffold10588	100	173	-	chrUN	TCGACTTTCTTGAAGATCCTCGTACTGGTGGCGCCATCCCGTCGCGGAGTGTGGAGCCTTCTTCTGTCGTCGAG	TGAAGATCCTCGTACTGGTGGCGC	-	-	-	21	-	-	-	-	BGIBMREASTEA01169145
	bmo-mir-2842	novel_silkworm specific	scaffold13544	297	370	-	chrUN	TCGACTTTCTTGAAGATCCTCGTACTGGTGGCGCCATCCCGTCGCGGAGTGTGGAGCCTTCTTCTGTCGTCGAG	TGAAGATCCTCGTACTGGTGGCGC	-	-	-	21	-	-	-	-	BGIBMREASTEA01181332
	bmo-mir-2842	novel_silkworm specific	scaffold8226	430	503	-	chrUN	TCGACTTTCTTGAAGATCCTCGTACTGGTGGCGCCATCCCGTCGCGGAGTGTGGAGCCTTCTTCTGTCGTCGAG	TGAAGATCCTCGTACTGGTGGCGC	-	-	-	21	-	-	-	-	BGIBMREASTEA01282980
	bmo-mir-2842	novel_silkworm specific	scaffold14814	206	279	+	chrUN	TCGACTTTCTTGAAGATCCTCGTACTGGTGGCGCCATCCCGTCGCGGAGTGTGGAGCCTTCTTCTGTCGTCGAG	TGAAGATCCTCGTACTGGTGGCGC	-	-	-	21	-	-	-	-	BGIBMREASTEA01185732
Paralog 20	bmo-mir-2733b	novel_silkworm specific	nscaf2176	345287	345368	-	chr11	CTCTCTGTAATGCAGTCATCATACTCACAGTTGATATGTTTGACATTCTATCACTGGGTGTATGAAGATTGTGGTACAGAGA	-	TCACTGGGTGTATGAAGATTGT	-	5	-	-	-	-	IG region	-
	bmo-mir-2733b	novel_silkworm specific	nscaf2176	345656	345737	-	chr11	CTCTCTGTAATGCAGTCATCATACTCACAGTTGATATGTTTGACATTCTATCACTGGGTGTATGAAGATTGTGGTACAGAGA	-	TCACTGGGTGTATGAAGATTGT	-	5	-	-	-	-	IG region	-
Paralog 21	bmo-mir-2822-1	novel_silkworm specific	nscaf1690	3605482	3605550	-	chr1	GGTCTTATGCAAGTTTTGTAAAGTGTCACCTTATTCTGAAGGGATATTTTACTCCGCTTGCAAATTATG	-	AGGGATATTTTACTCCGCTT	-	-	-	15	-	-	-	BGIBMKNOWNTEA00014033
	bmo-mir-2822-2	novel_silkworm specific	nscaf2852	2692965	2693036	-	chr6	ACGGGTCTTATGCAAGTTTTGTAAAGTGTCACCTTATTCTGAAGGGATATTTTACTCCGCTTACAGATCATA	-	AGGGATATTTTACTCCGCTT	-	-	-	16	-	-	-	BGIBMREASTEA00495693
Paralog 22	bmo-mir-2778a-2	novel_silkworm specific	scaffold19003	365	444	-	chrUN	ACTCACGGCAAAAGTTTTTTTGTATATCCTGCACAGTTTCAGTTCTCGCAGAGTACGCAAAAAAACAATTTTGACGTGAG	-	CAGAGTACGCAAAAAAACAATT	-	2557	1	13606	-	3093	-	BGIBMREASTEA01198199
	bmo-mir-2778a-3	novel_silkworm specific	nscaf2800	2275593	2275669	+	chr27	CACGGCAAAAGTTTTTTTGCATATCCTGCACAGTTTCAGTTCTCGCAGAGTACGCAAAAAAACAATTGAGTATTTAC	GTTTTTTTGCATATCCTGCA	CAGAGTACGCAAAAAAACAATT	14	2499	1259	13482	45	3086	-	BGIBMREASTEA00357660
	bmo-mir-2778a-1	novel_silkworm specific	scaffold18435	67	143	-	chrUN	CACGGCAAAAGTTTTTTTGCATATCCTGCACAGTTTCAGTTCTCGCAGAGTACGCAAAAAAACAATTTTGACGTGAG	GTTTTTTTGCATATCCTGCA	CAGAGTACGCAAAAAAACAATT	14	2557	1259	13606	45	3093	-	BGIBMREASTEA01196627
	bmo-mir-2778a-1	novel_silkworm specific	scaffold19003	516	592	-	chrUN	CACGGCAAAAGTTTTTTTGCATATCCTGCACAGTTTCAGTTCTCGCAGAGTACGCAAAAAAACAATTTTGACGTGAG	GTTTTTTTGCATATCCTGCA	CAGAGTACGCAAAAAAACAATT	14	2557	1259	13606	45	3093	-	BGIBMREASTEA01198199
	bmo-mir-2778b	novel_silkworm specific	scaffold18435	218	294	-	chrUN	CACGGCAAAAGTTTTTTTGCATATCCTGCACAGTTTCAGTTCTCGCAGAGTAGGCAAAAAAACAATTTTGACGTGAG	GTTTTTTTGCATATCCTGCA	CAGAGTAGGCAAAAAAACAATT	14	73	1259	967	45	195	-	BGIBMREASTEA01196627
	bmo-mir-2778a-1	novel_silkworm specific	scaffold8829	58	134	+	chrUN	CACGGCAAAAGTTTTTTTGCATATCCTGCACAGTTTCAGTTCTCGCAGAGTACGCAAAAAAACAATTTTGACGTGAG	GTTTTTTTGCATATCCTGCA	CAGAGTACGCAAAAAAACAATT	14	2557	1259	13606	45	3093	-	BGIBMREASTEA01287462
	bmo-mir-2778a-1	novel_silkworm specific	scaffold14009	373	449	+	chrUN	CACGGCAAAAGTTTTTTTGCATATCCTGCACAGTTTCAGTTCTCGCAGAGTACGCAAAAAAACAATTTTGACGTGAG	GTTTTTTTGCATATCCTGCA	CAGAGTACGCAAAAAAACAATT	14	2557	1259	13606	45	3093	-	BGIBMREASTEA01183012
	bmo-mir-2778a-1	novel_silkworm specific	scaffold14009	524	600	+	chrUN	CACGGCAAAAGTTTTTTTGCATATCCTGCACAGTTTCAGTTCTCGCAGAGTACGCAAAAAAACAATTTTGACGTGAG	GTTTTTTTGCATATCCTGCA	CAGAGTACGCAAAAAAACAATT	14	2557	1259	13606	45	3093	-	BGIBMREASTEA01183012
	bmo-mir-2778a-1	novel_silkworm specific	scaffold8829	360	436	+	chrUN	CACGGCAAAAGTTTTTTTGCATATCCTGCACAGTTTCAGTTCTCGCAGAGTACGCAAAAAAACAATTTTGACGTGAG	GTTTTTTTGCATATCCTGCA	CAGAGTACGCAAAAAAACAATT	14	2557	1259	13606	45	3093	-	BGIBMREASTEA01287462
	bmo-mir-2778a-1	novel_silkworm specific	scaffold19003	63	139	-	chrUN	CACGGCAAAAGTTTTTTTGCATATCCTGCACAGTTTCAGTTCTCGCAGAGTACGCAAAAAAACAATTTTGACGTGAG	GTTTTTTTGCATATCCTGCA	CAGAGTACGCAAAAAAACAATT	14	2557	1259	13606	45	3093	-	BGIBMREASTEA01198199
	bmo-mir-2778a-1	novel_silkworm specific	nscaf2800	2274853	2274929	+	chr27	CACGGCAAAAGTTTTTTTGCATATCCTGCACAGTTTCAGTTCTCGCAGAGTACGCAAAAAAACAATTTTGACGTGAG	GTTTTTTTGCATATCCTGCA	CAGAGTACGCAAAAAAACAATT	14	2557	1259	13606	45	3093	-	BGIBMREASTEA00357659
	bmo-mir-2778d	novel_silkworm specific	scaffold8829	662	737	+	chrUN	CACGGCAAAAGTTTTTTTGCATATCCTGCACAGTTTCAGTTCTCGCAGAGTACGCAAAAAACAATTTTGACGTGAG	GTTTTTTTGCATATCCTGCA	CAGAGTACGCAAAAAACAATT	14	18	1259	115	45	33	-	BGIBMREASTEA01287462
	bmo-mir-2776	novel_silkworm specific	nscaf2734	2001414	2001488	+	chr1	CTCCTATTAGAGAGTACGCAAAAAAACAATTTGGTTTTACCCGAAATTGCTTTTTTGCAAGCTCATTATCATCTA	AGAGTACGCAAAAAAACAATT	-	14	-	363	-	85	-	IG region	-
	bmo-mir-2778a-1	novel_silkworm specific	scaffold8829	511	587	+	chrUN	CACGGCAAAAGTTTTTTTGCATATCCTGCACAGTTTCAGTTCTCGCAGAGTACGCAAAAAAACAATTTTGACGTGAG	GTTTTTTTGCATATCCTGCA	CAGAGTACGCAAAAAAACAATT	14	2557	1259	13606	45	3093	-	BGIBMREASTEA01287462
	bmo-mir-2778a-4	novel_silkworm specific	scaffold18435	520	596	-	chrUN	CACGGCAAAAGTTATTTTGCATATCCTGCACAGTTTCAGTTCTCGCAGAGTACGCAAAAAAACAATTTTGACGTGAG	GTTATTTTGCATATCCTGCA	CAGAGTACGCAAAAAAACAATT	-	2557	31	13606	1	3093	-	BGIBMREASTEA01196627
	bmo-mir-2778a-1	novel_silkworm specific	scaffold14009	222	298	+	chrUN	CACGGCAAAAGTTTTTTTGCATATCCTGCACAGTTTCAGTTCTCGCAGAGTACGCAAAAAAACAATTTTGACGTGAG	GTTTTTTTGCATATCCTGCA	CAGAGTACGCAAAAAAACAATT	14	2557	1259	13606	45	3093	-	BGIBMREASTEA01183012
	bmo-mir-2778a-1	novel_silkworm specific	scaffold8829	209	285	+	chrUN	CACGGCAAAAGTTTTTTTGCATATCCTGCACAGTTTCAGTTCTCGCAGAGTACGCAAAAAAACAATTTTGACGTGAG	GTTTTTTTGCATATCCTGCA	CAGAGTACGCAAAAAAACAATT	14	2557	1259	13606	45	3093	-	BGIBMREASTEA01287462
	bmo-mir-2778a-2	novel_silkworm specific	scaffold18435	369	448	-	chrUN	ACTCACGGCAAAAGTTTTTTTGTATATCCTGCACAGTTTCAGTTCTCGCAGAGTACGCAAAAAAACAATTTTGACGTGAG	-	CAGAGTACGCAAAAAAACAATT	-	2557	1	13606	-	3093	-	BGIBMREASTEA01196627
	bmo-mir-2778a-1	novel_silkworm specific	scaffold19003	214	290	-	chrUN	CACGGCAAAAGTTTTTTTGCATATCCTGCACAGTTTCAGTTCTCGCAGAGTACGCAAAAAAACAATTTTGACGTGAG	GTTTTTTTGCATATCCTGCA	CAGAGTACGCAAAAAAACAATT	14	2557	1259	13606	45	3093	-	BGIBMREASTEA01198199
	bmo-mir-2778c	novel_silkworm specific	nscaf2800	2275442	2275518	+	chr27	CACGGCAAAAGTTTTTTTGCATATCCTGCACAGTTTCAGTTCTCGCAGAGTACGCAAAAAATCAATTTTGACGTGAG	GTTTTTTTGCATATCCTGCA	CAGAGTACGCAAAAAATCAATT	14	5	1259	16	45	5	-	BGIBMREASTEA00357660
	bmo-mir-2778a-1	novel_silkworm specific	scaffold14009	71	147	+	chrUN	CACGGCAAAAGTTTTTTTGCATATCCTGCACAGTTTCAGTTCTCGCAGAGTACGCAAAAAAACAATTTTGACGTGAG	GTTTTTTTGCATATCCTGCA	CAGAGTACGCAAAAAAACAATT	14	2557	1259	13606	45	3093	-	BGIBMREASTEA01183012
Paralog 23	bmo-mir-2813-2	novel_silkworm specific	scaffold10050	575	653	-	chrUN	CCAAGCCAAATTCTAGATTAAGCCGTTGGAAAGACGTCACCAGTGACGAAATCCTACGGTTTTTAGCAGTTTTAATGTT	TTCTAGATTAAGCCGTTGGAA	-	-	-	36	-	6	-	-	BGIBMREASTEA01166644
	bmo-mir-2813-2	novel_silkworm specific	scaffold17134	238	316	+	chrUN	CCAAGCCAAATTCTAGATTAAGCCGTTGGAAAGACGTCACCAGTGACGAAATCCTACGGTTTTTAGCAGTTTTAATGTT	TTCTAGATTAAGCCGTTGGAA	-	-	-	36	-	6	-	-	BGIBMREASTEA01192932
	bmo-mir-2813-2	novel_silkworm specific	nscaf2838	20610	20688	+	chr5	CCAAGCCAAATTCTAGATTAAGCCGTTGGAAAGACGTCACCAGTGACGAAATCCTACGGTTTTTAGCAGTTTTAATGTT	TTCTAGATTAAGCCGTTGGAA	-	-	-	36	-	6	-	-	BGIBMREASTEA00447610
	bmo-mir-2813-1	novel_silkworm specific	nscaf2888	4931203	4931281	+	chr15	CCAAGCCAAATTCTAGATTAAGCCGTTGGAAAGACGTCACCAGTGACGAAATCCTACGGTTTTTAGCAGTTTTGATGTT	TTCTAGATTAAGCCGTTGGAA	-	-	-	36	-	6	-	-	BGIBMREASTEA00594226
		novel_silkworm specific
Paralog 24	bmo-mir-2797c	novel_silkworm specific	nscaf1071	1271769	1271844	-	chr26	TATGATTAACATAAGTAGGTTTTATTCAGTTTGTGTTTCATTCAAACCGTATAAACCCTACTTTTGCTGATGATAA	ATAAGTAGGTTTTATTCAGTTT	-	-	-	29	-	-	-	IG region	-
	bmo-mir-2797a	novel_silkworm specific	nscaf1071	1271387	1271463	-	chr26	TGTTGTGATCATAAGTAGGTTTTATTCGACTTTGTTCTATATTCAAGTCGCGTGAATCCTACTTTTGATGACTGCGA	ATAAGTAGGTTTTATTCGACTT	-	-	-	5	-	-	-	IG region	-
	bmo-mir-2797b	novel_silkworm specific	nscaf1071	1271527	1271603	-	chr26	-	ATAAGTAGGTTCTTATTCGGCT		-	-	7	-	-	-	-	-
	bmo-mir-2797d	novel_silkworm specific	nscaf1071	1271970	1272060	-	chr26	-	ATAAGTAGACATTGTCCGGCTT		-	-	40	-	-	-	-	-
Paralog 25	bmo-mir-2843-1	novel_silkworm specific	scaffold17651	239	315	+	chrUN	GGCTTTGGAGTCTAAGGAAATTAGGTCGGATACATACGAATTAGTGTGTTTGCGACGCTGTCTTCGTGATCAAGCCT	TCTAAGGAAATTAGGTCGGATACA	TTTGCGACGCTGTCTTCGTGATCAA	-	-	476	3	-	-	IG region	-
	bmo-mir-2843-2	novel_silkworm specific	scaffold8253	252	349	-	chrUN	GGCTTTGGAGTCTAAGGAAATTAGGTCGGATACATACGAATTAGTGCGTATGCGTGTCTGTCTTCGTGATCAAGCCTGACCCCTTAATCTATCGGAAA	TCTAAGGAAATTAGGTCGGATACA	TTCGTGATCAAGCCTGACCCCTTAAT	-	-	476	1	-	-	-	BGIBMREASTEA01283154
	bmo-mir-2843-2	novel_silkworm specific	scaffold28600	387	484	-	chrUN	GGCTTTGGAGTCTAAGGAAATTAGGTCGGATACATACGAATTAGTGCGTATGCGTGTCTGTCTTCGTGATCAAGCCTGACCCCTTAATCTATCGGAAA	TCTAAGGAAATTAGGTCGGATACA	TTCGTGATCAAGCCTGACCCCTTAAT	-	-	476	1	-	-	-	BGIBMREASTEA01223137
Paralog 26	bmo-mir-2771	novel_silkworm specific	nscaf2888	8708285	8708382	-	chr15	TCCCAACTTTTAACATTACGAGGATGGGTTTAGTTAGGGGAGTCCCAACTGAGTGGTCCCCTGAAGATATTATGCAGAACACTAATGTACCCATTGGG	TAACATTACGAGGATGGGTTTAGTTA	ATATTATGCAGAACACTAATGT	1	8	-	-	-	-	-	BGIBMREASTEA00604408
	bmo-mir-2771	novel_silkworm specific	nscaf2860	640667	640764	+	chr10	TCCCAACTTTTAACATTACGAGGATGGGTTTAGTTAGGGGAGTCCCAACTGAGTGGTCCCCTGAAGATATTATGCAGAACACTAATGTACCCATTGGG	TAACATTACGAGGATGGGTTTAGTTA	ATATTATGCAGAACACTAATGT	1	8	-	-	-	-	-	BGIBMREASTEA00533987
Paralog 27	bmo-mir-2856-1	novel_silkworm specific	nscaf2136	3485928	3486015	+	chr21	ACTGTACTATCTTGTCTGTGGTTCGAGGGTGAGATTGTCACAGCAGTATAGGGGGTACATTCGAGAACCGTAAGACAATTAATATAAA	-	ACATTCGAGAACCGTAAGACAA	-	-	1	19	-	11	-	BGIBMREASTEA00109867
	bmo-mir-2856-2	novel_silkworm specific	scaffold42751	29	115	+	chrUN	CTGTGCTATCTTGTCTGTGGTTCGAGGGTGAGATTGTCACAGCACTATAGGTGGTACATTCGAGAACCGTAAGACAATTAATATAAA	-	ACATTCGAGAACCGTAAGACAA	-	-	1	19	-	11	-	BGIBMREASTEA01258956
	bmo-mir-2856-2	novel_silkworm specific	nscaf2136	1876203	1876289	-	chr21	CTGTGCTATCTTGTCTGTGGTTCGAGGGTGAGATTGTCACAGCACTATAGGTGGTACATTCGAGAACCGTAAGACAATTAATATAAA	-	ACATTCGAGAACCGTAAGACAA	-	-	1	19	-	11	-	BGIBMKNOWNTEA00035171
Paralog 28	bmo-mir-2807a-6	novel_silkworm specific	nscaf2891	619010	619104	+	chr24	AGCGTAAAACTAAAATTTGTATGGAGTTGGAACGTTTGCTTATGTTTGCCACTAGGGGCGCTGTTCCAGCTGCATACAAATTTCAGTTAACTTTT	-	TTCCAGCTGCATACAAATTTCA	-	-	-	5	-	-	-	BGIBMREASTEA00623719
	bmo-mir-2807a-1	novel_silkworm specific	nscaf2990	98989	99084	-	chr12	TAAAAGTTAAGTCAAATTTGTATGAAGTTGGAACGCTTGCCTATGTTTGCCGCTAGGGGCACTGTTCCAGCTGCATACAAATTTCAGGTAACTTTT	-	TTCCAGCTGCATACAAATTTCA	-	-	-	5	-	-	-	BGIBMREASTEA00823785
	bmo-mir-2807a-2	novel_silkworm specific	nscaf3058	2759007	2759101	+	chr16	AAAAGTTAAGTCAAATTTGTATGGAGTTGGAACGTTTGCCTATGTTTGCCGCTAGGGGCACTGTTCCAGCTGCATACAAATTTCAGGTAACTCTT	-	TTCCAGCTGCATACAAATTTCA	-	-	-	5	-	-	BGIBMGA012962_intron-2	BGIBMREASTEA01031070
	bmo-mir-2807a-3	novel_silkworm specific	nscaf2828	2531234	2531329	+	chr8	TAAAAGTTAAGTCAAATTTGTAGGGAGTTGGAACGTTTGCCTATGTTAGCCGCTAGGGGCGCTGTTCCAGCTGCATACAAATTTCAGGTAATTTTT	-	TTCCAGCTGCATACAAATTTCA	-	-	-	5	-	-	-	BGIBMREASTEA00421031
	bmo-mir-2807a-5	novel_silkworm specific	nscaf2655	38121	38215	+	chr15	AAAAGTTAAGTCAAATTTGTATGGAGTTGGAATGTTTGCCTATGTTTGCCCCGGGGGTCATTGTTCCAGCTGCATACAAATTTCAGGTAACCTTT	-	TTCCAGCTGCATACAAATTTCA	-	-	-	5	-	-	-	BGIBMREASTEA00258955
	bmo-mir-2807a-4	novel_silkworm specific	nscaf2997	38097	38192	+	chrUN	TAAAAGCTAACTCAAATTTGTAGGGAGTTGGAACGTTTGCCTATGTTTGTCGCTAGGGGCACTGTTCCAGCTGCATACAAATTTCAGGTAACTTTT	-	TTCCAGCTGCATACAAATTTCA	-	-	-	5	-	-	-	BGIBMREASTEA00848131
Paralog 29	bmo-mir-2772a-1	novel_silkworm specific	nscaf2575	3271450	3271545	+	chr10	TTCTTTGCCTTATCTCCAAACTCAAAGTGGTACCAGCAGTGTGGATGGTCATCTGGTCGTTGCCGTGTTTGAGTTCTGGACCTGGAGCGTATGTGG	-	TGTTTGAGTTCTGGACCTGGA	-	43	-	-	-	-	NM_001043569_intron-11	BGIBMREASTEA00232768
	bmo-mir-2772b	novel_silkworm specific	scaffold418	172418	172513	-	chrUN	TTCTTTGCCTTATCTCTAAACTCAAAGTGGTACCAGCAGTGTGGATGGTCATCTGGTCGTTGCCGTGTTTGAGTTCTGGATCTGGAGCGTATGTGG	-	TGTTTGAGTTCTGGATCTGGA	-	26	-	-	-	-	-	BGIBMREASTEA01256756
	bmo-mir-2772a-2	novel_silkworm specific	nscaf2874	223794	223889	-	chrUN	TTCTTTGCCTTATCTCCAAACTCAAAGTGGTACCAGCAGTGTGGATGGTCGTCTGGTCGTTGCCGTGTTTGAGTTCTGGACCTGGAGCGTATGTGG	-	TGTTTGAGTTCTGGACCTGGA	-	43	-	-	-	-	-	BGIBMREASTEA00561162
		novel_silkworm specific
Paralog 30	bmo-mir-2849-3	novel_silkworm specific	nscaf3052	393771	393867	+	chr19	GTGGACGTTTAACTTTACGATTATGGACTCAGTTCCAAAAGATAACTGATGTTTTATGTGGGACGAAACCATGGCGGGTTGAGGTGGAAATGAAATG	AACTTTACGATTATGGACTCAG	-	-	-	-	-	8	-	IG region	-
	bmo-mir-2849-2	novel_silkworm specific	nscaf2901	1007818	1007914	+	chr18	GTGGACGTTTAACTTTACGATTATGGACTCAGTTCCAAAAGATAGCTGGTGTCTTATGTGGGACGAAACCGTGGCGGGTTGAGGTGGAAATGAAATG	AACTTTACGATTATGGACTCAG	-	-	-	-	-	8	-	IG region	-
	bmo-mir-2849-1	novel_silkworm specific	nscaf2986	2539879	2539975	+	chr7	GTGGACGTTTAACTTTACGATTATGGACTCAGTTCCAAAAGATAACTGGTGTTTTATGTGGGACGAAACCGTGGCGGGTTGAGGTGGAAATGAAATG	AACTTTACGATTATGGACTCAG	-	-	-	-	-	8	-	BGIBMGA010224_intron-4	-
	bmo-mir-2849-1	novel_silkworm specific	nscaf2986	2537704	2537800	+	chr7	GTGGACGTTTAACTTTACGATTATGGACTCAGTTCCAAAAGATAACTGGTGTTTTATGTGGGACGAAACCGTGGCGGGTTGAGGTGGAAATGAAATG	AACTTTACGATTATGGACTCAG	-	-	-	-	-	8	-	BGIBMGA010224_intron-4	-
Paralog 31	bmo-mir-2774a-3	novel_silkworm specific	nscaf2829	4186621	4186693	+	chr17	AAAAAAACATTCGGACCATCGGTCTACCGAGCAATATCACCCGCTCGGTGGAAGATCGTCCCTCCGTCGTTAA	-	CTCGGTGGAAGATCGTCCCT	-	71	-	61	-	52	BGIBMGA005686_intron-7	BGIBMREASTEA00441463
	bmo-mir-2774a-4	novel_silkworm specific	nscaf2330	2989478	2989550	+	chr26	ACAACAACATTCGGACCGTCGGTCTACCGAGCAATATTACCTGCTCGGTGGAAGATCGTCCCTTTGTCGTATA	-	CTCGGTGGAAGATCGTCCCT	-	119	-	151	-	109	-	BGIBMREASTEA00180849
	bmo-mir-2774a-1	novel_silkworm specific	nscaf2887	1227884	1227955	-	chr15	AAGACGATAAGGGATCGCCGGTCTACCGAGCAATATCACCCGCTCGGTGGAAGATCGTCCCTTAATCTTCAC	-	CTCGGTGGAAGATCGTCCCT	-	105	-	131	-	94	-	BGIBMREASTEA00581155
	bmo-mir-2774a-2	novel_silkworm specific	scaffold1368	1970	2042	+	chrUN	ACAACAACATTCGGACCGTCGGTCTACCGAGCAATATCACCCGCTCGGTGGAAGATCGTCCCTTTGTCATTAT	-	CTCGGTGGAAGATCGTCCCT	-	119	-	149	-	106	-	BGIBMREASTEA01181829
	bmo-mir-2774b-2	novel_silkworm specific	nscaf2800	2908002	2908078	-	chr27	GAGCAACAACATTCGGACCGTCGGTCTAGCGAGCAATTACACCCGCTCGGTAGAAGATCTTCCCTTTGTCGTAAACC	-	CTCGGTAGAAGATCTTCCCTTT	-	6	-	-	-	-	-	BGIBMREASTEA00359394
	bmo-mir-2774b-1	novel_silkworm specific	nscaf3026	6069837	6069913	-	chr23	GAACAACAACACCCGGACCGTCGGTCTACCGAGCAATATCACCCGCTCGGTAGAAGATCTTCCCTTTGTCGTATATA	-	CTCGGTAGAAGATCTTCCCTTT	-	6	-	-	-	-	BGIBMGA011186_exon-12	BGIBMREASTEA00921721
	bmo-mir-2774c	novel_silkworm specific	nscaf2511	6231833	6231907	-	chr9	AACAACAACATTCGGACCGTCGGTCTATAGAGCAATATCACCCGCTCGGTGGAAGACCTTCCCTTCGTCGTTATC	-	CTCGGTGGAAGACCTTCCCTT	-	-	-	8	-	-	-	BGIBMREASTEA00206227
Paralog 32	bmo-mir-2808b	novel_silkworm specific	nscaf2964	1385635	1385712	+	chr2	CTTTTTTTTTGGCTACCGATGCTGGTAATCTCGGCTAGTTAGTGCTTCGTAGAATCTACCATCGGATCAGAAACGCGC	-	CGTAGAATCTACCATCGGATC	-	-	-	15	-	-	-	BGIBMKNOWNTEA00255207
	bmo-mir-2808a-1	novel_silkworm specific	nscaf1898	2086044	2086121	-	chr13	AGCCGTGCTTCGTAGAATCTACCATCGGATCGGAAACGCGATCCACTGAGAAGATCCGGCGAGAAACTCAGTGGGCTG	CGTAGAATCTACCATCGGATCG	-	-	-	26	-	-	-	-	BGIBMREASTEA00060715
	bmo-mir-2808c	novel_silkworm specific	nscaf790	4062	4141	+	chrUN	CACAGAGTTTCTCGACGGATCTTCGCGGGTTTGGGTCGCTATTCGATCTGGTGGTAGATTCAGCGAAACAATGCTCTTTT	-	TGGTGGTAGATTCAGCGAAACA	-	8	-	-	-	-	-	BGIBMREASTEA01161031
	bmo-mir-2808a-2	novel_silkworm specific	nscaf2575	1823845	1823921	+	chr10	GGACGTGCTTCGTAGAATCTACCATCGGATCGGAAACGCGATCCGGTGGTAGATTCTGCGAAGTACGGCTCTTGCTA	CGTAGAATCTACCATCGGATCG	CGGTGGTAGATTCTGCGAAGTACG	-	-	27	4	-	-	BGIBMGA002897_intron-7	BGIBMREASTEA00228808
Paralog 33	bmo-mir-2733d-2	novel_silkworm specific	nscaf2176	341036	341134	-	chr11	TTTGCTGGACTGTCTATAATGTCTTTCAACAATAGCTATTACTTCTCCAGAAGACATTCACATTCTGTCACTGGGAATGTAATAGCTATTTCCAAAATT	-	TCACTGGGAATGTAATAGCTAT	-	5	-	-	-	-	IG region	-
	bmo-mir-2733d-1	novel_silkworm specific	nscaf2176	341366	341463	-	chr11	ACTGTCTACAACAATGTCTCTCAACAATAGTTATCACTTCCTCAGTCGACATGTTTTCACATTCTGTCACTGGGAATGTAATAGCTATTCTGGATAGA	-	TCACTGGGAATGTAATAGCTAT	-	5	-	-	-	-	IG region	-
		novel_silkworm specific
Paralog 34	bmo-mir-2816-1	novel_silkworm specific	nscaf2876	854785	854858	+	chr17	CTCAACTGTCCTCGAGTGAGGTAGAGTCGTGTTATTGCGTCACCACGACAGCATCAGTTTGAGGAAAATTTGAT	CTCGAGTGAGGTAGAGTCGT	-	-	-	9	-	-	-	-	BGIBMREASTEA00563945
	bmo-mir-2816-3	novel_silkworm specific	nscaf1962	154698	154770	+	chr23	CTCAACTGTCCTCGAGTGAGGTAGAGTCGTGTTATTGCGTCACCACGACAACATCAGTTTGAGGAAAATTTTA	CTCGAGTGAGGTAGAGTCGT	-	-	-	9	-	-	-	-	BGIBMREASTEA00095970
	bmo-mir-2816-2	novel_silkworm specific	nscaf2136	2327025	2327098	+	chr21	CTCAACTGTCCTCGAGTGAGGTAGAGTCGTGTTATTGCGTCACCACGACAACATCAGTTTGAGGAAAATTTGAT	CTCGAGTGAGGTAGAGTCGT	-	-	-	9	-	-	-	-	BGIBMREASTEA00106989
Paralog 35	bmo-mir-2814-3	novel_silkworm specific	scaffold10720	399	477	-	chrUN	AGATCTTCAGTACCTACTACCACTGTTTGTAGAAGCTCTTCTAAATCTACAAATTCTGTGGTAGTAGGTACTGAAGATC	-	TACAAATTCTGTGGTAGTAGGT	-	-	-	8	-	-	-	BGIBMREASTEA01169775
	bmo-mir-2814-1	novel_silkworm specific	nscaf3063	188057	188134	-	chr16	ACAAGAAGGGGCACTTTGCCACTGTTTGTAGAAGCTCTTCTAAATCTACAAATTCTGTGGTAGTAGGTACTGAAGATC	-	TACAAATTCTGTGGTAGTAGGT	-	-	-	8	-	-	-	BGIBMREASTEA01052401
	bmo-mir-2814-1	novel_silkworm specific	nscaf2930	1100507	1100584	+	chr3	ACAAGAAGGGGCACTTTGCCACTGTTTGTAGAAGCTCTTCTAAATCTACAAATTCTGTGGTAGTAGGTACTGAAGATC	-	TACAAATTCTGTGGTAGTAGGT	-	-	-	8	-	-	-	BGIBMREASTEA00691153
	bmo-mir-2814-1	novel_silkworm specific	scaffold12836	408	485	-	chrUN	ACAAGAAGGGGCACTTTGCCACTGTTTGTAGAAGCTCTTCTAAATCTACAAATTCTGTGGTAGTAGGTACTGAAGATC	-	TACAAATTCTGTGGTAGTAGGT	-	-	-	8	-	-	-	BGIBMREASTEA01178595
	bmo-mir-2814-1	novel_silkworm specific	scaffold851	7713	7790	-	chrUN	ACAAGAAGGGGCACTTTGCCACTGTTTGTAGAAGCTCTTCTAAATCTACAAATTCTGTGGTAGTAGGTACTGAAGATC	-	TACAAATTCTGTGGTAGTAGGT	-	-	-	8	-	-	-	BGIBMREASTEA01285253
	bmo-mir-2814-1	novel_silkworm specific	nscaf2811	431423	431500	-	chr22	ACAAGAAGGGGCACTTTGCCACTGTTTGTAGAAGCTCTTCTAAATCTACAAATTCTGTGGTAGTAGGTACTGAAGATC	-	TACAAATTCTGTGGTAGTAGGT	-	-	-	8	-	-	-	BGIBMREASTEA00365650
	bmo-mir-2814-3	novel_silkworm specific	scaffold27590	492	570	+	chrUN	AGATCTTCAGTACCTACTACCACTGTTTGTAGAAGCTCTTCTAAATCTACAAATTCTGTGGTAGTAGGTACTGAAGATC	-	TACAAATTCTGTGGTAGTAGGT	-	-	-	8	-	-	-	BGIBMREASTEA01220531
	bmo-mir-2814-2	novel_silkworm specific	nscaf3040	3581479	3581572	-	chr1	ACTTGTCAGCTCTGCAACAAGAAAGGGCACTTTGCCACTGTTTGTAGAAGCTCTTCTAAATCTACAAATTCTGTGGTAGTAGGTACTGAAGATC	-	TACAAATTCTGTGGTAGTAGGT	-	-	-	8	-	-	-	BGIBMREASTEA00986447
Paralog 36	bmo-mir-2818-1	novel_silkworm specific	nscaf2902	3934753	3934818	+	chr18	CGAATCCCGCCAAGGGAAGATATCTGTATGATAAATATAAATGTCTTTTCCAGGGTTATGGATGTA	CAAGGGAAGATATCTGTATG	-	-	-	9	-	5	-	-	BGIBMREASTEA00650086
	bmo-mir-2818-2	novel_silkworm specific	nscaf3027	297407	297473	+	chr23	CGAATCCCGCCAAGGGAAGATATCTGTATGATAAATATAAATGTCTTTTCCAGGGTTATGGATGTCT	CAAGGGAAGATATCTGTATG	-	-	-	9	-	5	-	-	BGIBMREASTEA00924721
Paralog 37	bmo-mir-2815a-7	novel_silkworm specific	nscaf1898	6659629	6659728	+	chr13	TTTCAGACTACGCTATACTATAGTGCCGTATAGTATAGCAGCATATGCTAAGCCAATAATATATATTAACGGCCGTCTGGTGTAGTGGTTCGAATCCCGC	-	AACGGCCGTCTGGTGTAGTGGTT	-	-	-	7	-	-	-	BGIBMREASTEA00072437
	bmo-mir-2815a-4	novel_silkworm specific	nscaf2883	2016582	2016655	-	chr3	TTAACTAATTAACGGCCGTCTGGTGTAGTGGTTAGTGACATGGTCACTACACAAGGGGGTCGCGGGTTCGAATC	AACGGCCGTCTGGTGTAGTGGTT	-	-	-	7	-	-	-	-	BGIBMREASTEA00572729
	bmo-mir-2815a-6	novel_silkworm specific	nscaf2828	2524093	2524164	-	chr8	AAGACAATTTAACGGCCGTCTGGTGTAGTGGTTATTGACATAGTCACTACACAAGGGGGTCGCGGGTTCGAA	AACGGCCGTCTGGTGTAGTGGTT	AGTCACTACACAAGGGGGTCG	-	-	8	1	-	-	-	BGIBMREASTEA00421011
	bmo-mir-2815a-5	novel_silkworm specific	nscaf2827	894808	894881	+	chr8	AACACATTTTAACGGCCGTCTGGTGTAGTGGTTAGTGACACGGTCACTACACAAGGGGGTCGCGGGTTCGAATC	AACGGCCGTCTGGTGTAGTGGTT	-	-	-	7	-	-	-	-	BGIBMREASTEA00412000
	bmo-mir-2815a-1	novel_silkworm specific	nscaf2176	2033191	2033264	-	chr11	TATGTTATTTAACGGCCGTCTGGTGTAGTGGTTAGTGATATGGTCACTACACAAGGGGGTCGTGGGTTCGAATC	AACGGCCGTCTGGTGTAGTGGTT	-	-	-	7	-	-	-	BGIBMGA001778_intron-4	BGIBMKNOWNTEA00042914
	bmo-mir-2815a-3	novel_silkworm specific	nscaf2136	5001479	5001551	-	chr21	TTACGGCTCTAACGGCCGTCTGGTGTAGTGGTTAGTGACATGGGCACAACACAAGGGGGTCGCGGGTTCGAAT	AACGGCCGTCTGGTGTAGTGGTT	-	-	-	7	-	-	-	BGIBMGA001553_intron-4	BGIBMREASTEA00113481
	bmo-mir-2815a-2	novel_silkworm specific	nscaf2876	506247	506336	+	chr17	ATTTATTCTTAACGGCCGTCTGGTGTAGTGGTTAGTAACATGGTCACTACACAAGGGGATCGCGGATTCGAATCCCGCCAAGGGAAGATA	AACGGCCGTCTGGTGTAGTGGTT	TCACTACACAAGGGGATCGCGGA	-	-	7	2	-	-	-	BGIBMREASTEA00563071
Paralog 38	bmo-mir-2804-2	novel_silkworm specific	nscaf2953	1936136	1936213	+	chr14	TTCGGGTGTGTCATTACAGTAGTGTATTACAATACAAAGTATGAACTTTGCATTGTAATACACTGTTATATTACTTGA	GTAGTGTATTACAATACAAAGT	TTTGCATTGTAATACACTGTTA	-	-	1	10	-	-	BGIBMGA009516_intron-1	BGIBMREASTEA00746535
	bmo-mir-2804-2	novel_silkworm specific	scaffold28929	302	379	-	chrUN	TTCGGGTGTGTCATTACAGTAGTGTATTACAATACAAAGTATGAACTTTGCATTGTAATACACTGTTATATTACTTGA	GTAGTGTATTACAATACAAAGT	TTTGCATTGTAATACACTGTTA	-	-	1	10	-	-	-	BGIBMREASTEA01223930
	bmo-mir-2804-2	novel_silkworm specific	nscaf2823	2719490	2719567	+	chr25	TTCGGGTGTGTCATTACAGTAGTGTATTACAATACAAAGTATGAACTTTGCATTGTAATACACTGTTATATTACTTGA	GTAGTGTATTACAATACAAAGT	TTTGCATTGTAATACACTGTTA	-	-	1	10	-	-	-	BGIBMREASTEA00400344
	bmo-mir-2804-2	novel_silkworm specific	nscaf2986	3905789	3905866	+	chr7	TTCGGGTGTGTCATTACAGTAGTGTATTACAATACAAAGTATGAACTTTGCATTGTAATACACTGTTATATTACTTGA	GTAGTGTATTACAATACAAAGT	TTTGCATTGTAATACACTGTTA	-	-	1	10	-	-	BGIBMGA010258_intron-4	BGIBMREASTEA00814607
	bmo-mir-2804-2	novel_silkworm specific	scaffold38676	179	256	-	chrUN	TTCGGGTGTGTCATTACAGTAGTGTATTACAATACAAAGTATGAACTTTGCATTGTAATACACTGTTATATTACTTGA	GTAGTGTATTACAATACAAAGT	TTTGCATTGTAATACACTGTTA	-	-	1	10	-	-	-	BGIBMREASTEA01248597
	bmo-mir-2804-2	novel_silkworm specific	nscaf2956	277302	277379	-	chr24	TTCGGGTGTGTCATTACAGTAGTGTATTACAATACAAAGTATGAACTTTGCATTGTAATACACTGTTATATTACTTGA	GTAGTGTATTACAATACAAAGT	TTTGCATTGTAATACACTGTTA	-	-	1	10	-	-	-	BGIBMREASTEA00754321
	bmo-mir-2804-2	novel_silkworm specific	scaffold38247	295	372	+	chrUN	TTCGGGTGTGTCATTACAGTAGTGTATTACAATACAAAGTATGAACTTTGCATTGTAATACACTGTTATATTACTTGA	GTAGTGTATTACAATACAAAGT	TTTGCATTGTAATACACTGTTA	-	-	1	10	-	-	-	BGIBMREASTEA01247581
	bmo-mir-2804-3	novel_silkworm specific	nscaf2789	453410	453487	+	chr20	TTCGGGTGTTTCATTACAGTAGTGTATTACAATACAAAGTATGAACTTTGCATTGTAATACACTGTTATATTACTTGA	GTAGTGTATTACAATACAAAGT	TTTGCATTGTAATACACTGTTA	-	-	1	10	-	-	-	BGIBMREASTEA00328893
	bmo-mir-2804-2	novel_silkworm specific	scaffold42075	75	152	-	chrUN	TTCGGGTGTGTCATTACAGTAGTGTATTACAATACAAAGTATGAACTTTGCATTGTAATACACTGTTATATTACTTGA	GTAGTGTATTACAATACAAAGT	TTTGCATTGTAATACACTGTTA	-	-	1	10	-	-	-	BGIBMREASTEA01257686
	bmo-mir-2804-2	novel_silkworm specific	scaffold11473	91	168	+	chrUN	TTCGGGTGTGTCATTACAGTAGTGTATTACAATACAAAGTATGAACTTTGCATTGTAATACACTGTTATATTACTTGA	GTAGTGTATTACAATACAAAGT	TTTGCATTGTAATACACTGTTA	-	-	1	10	-	-	IG region	-
	bmo-mir-2804-2	novel_silkworm specific	nscaf3026	2535716	2535793	-	chr23	TTCGGGTGTGTCATTACAGTAGTGTATTACAATACAAAGTATGAACTTTGCATTGTAATACACTGTTATATTACTTGA	GTAGTGTATTACAATACAAAGT	TTTGCATTGTAATACACTGTTA	-	-	1	10	-	-	-	BGIBMREASTEA00909465
	bmo-mir-2804-2	novel_silkworm specific	nscaf2556	580089	580166	+	chr6	TTCGGGTGTGTCATTACAGTAGTGTATTACAATACAAAGTATGAACTTTGCATTGTAATACACTGTTATATTACTTGA	GTAGTGTATTACAATACAAAGT	TTTGCATTGTAATACACTGTTA	-	-	1	10	-	-	-	BGIBMREASTEA00222472
	bmo-mir-2804-2	novel_silkworm specific	nscaf3005	1928598	1928675	+	chr22	TTCGGGTGTGTCATTACAGTAGTGTATTACAATACAAAGTATGAACTTTGCATTGTAATACACTGTTATATTACTTGA	GTAGTGTATTACAATACAAAGT	TTTGCATTGTAATACACTGTTA	-	-	1	10	-	-	-	BGIBMREASTEA00873950
	bmo-mir-2804-4	novel_silkworm specific	scaffold22084	154	231	-	chrUN	TTCGGGTTTTTCATTACAGTAGTGTATTACAATACAAAGTATGAACTTTGCATTGTAATACACTGTTATATTACTTGA	GTAGTGTATTACAATACAAAGT	TTTGCATTGTAATACACTGTTA	-	-	1	10	-	-	-	BGIBMREASTEA01206387
	bmo-mir-2804-1	novel_silkworm specific	nscaf2859	938318	938389	+	chr10	GAAGACATTACAGTAGTGTATTACAATACAAAGTGTGAACTTTGCATTGTAATACACTGTTATATTACTTGA	GTAGTGTATTACAATACAAAGT	TTTGCATTGTAATACACTGTTA	-	-	1	10	-	-	-	BGIBMREASTEA00530820
Paralog 39	bmo-mir-2825	novel_silkworm specific	scaffold33240	443	532	+	chrUN	AAGTGCTGGAGCAGCTTTCAGATTGGGATAATGAGGATACTGATGGAGACGAAGGTCCATCAGGATCACGAAGAAGCTATTGCCGTATTG	-	CAGGATCACGAAGAAGCTAT	-	-	-	14	-	-	-	BGIBMREASTEA01235504
	bmo-mir-2825	novel_silkworm specific	nscaf3003	1977976	1978065	+	chr26	AAGTGCTGGAGCAGCTTTCAGATTGGGATAATGAGGATACTGATGGAGACGAAGGTCCATCAGGATCACGAAGAAGCTATTGCCGTATTG	-	CAGGATCACGAAGAAGCTAT	-	-	-	14	-	-	BGIBMGA010798_intron-1 BGIBMGA010798_exon-1	BGIBMREASTEA00859057
		novel_silkworm specific
Paralog 40	bmo-mir-2773-1	novel_silkworm specific	nscaf2176	143718	143810	-	chr11	TCCACATCAGTCTGATCCAGTAGAACCTCAGCAAAAATAAGGGTCTCATTGCTGCTACCAGGCTGTGGCTCATTTGGAATACACTGTCCGCCA	TCTGATCCAGTAGAACCTCAGCA	-	955	-	-	-	698	-	BGIBMGA001718_exon-2	BGIBMREASTEA00122940
	bmo-mir-2773-1	novel_silkworm specific	scaffold23920	255	347	+	chrUN	TCCACATCAGTCTGATCCAGTAGAACCTCAGCAAAAATAAGGGTCTCATTGCTGCTACCAGGCTGTGGCTCATTTGGAATACACTGTCCGCCA	TCTGATCCAGTAGAACCTCAGCA	-	955	-	-	-	698	-	-	BGIBMREASTEA01211128
	bmo-mir-2773-1	novel_silkworm specific	scaffold28482	117	209	-	chrUN	TCCACATCAGTCTGATCCAGTAGAACCTCAGCAAAAATAAGGGTCTCATTGCTGCTACCAGGCTGTGGCTCATTTGGAATACACTGTCCGCCA	TCTGATCCAGTAGAACCTCAGCA	-	955	-	-	-	698	-	-	BGIBMREASTEA01222836
	bmo-mir-2773-2	novel_silkworm specific	nscaf2847	8206107	8206199	-	chr4	TCCACATCAGTCTGATCCAGTAGAACCTCAGCAAAAATAAGGGTCTCATTGCTGCTACCAGGCTGTGGCTCATTTGGAACACACTGTCCGCCA	TCTGATCCAGTAGAACCTCAGCA	-	955	-	-	-	698	-	BGIBMGA006220_exon-1	BGIBMREASTEA00482660
	bmo-mir-2773-1	novel_silkworm specific	scaffold8118	39	131	+	chrUN	TCCACATCAGTCTGATCCAGTAGAACCTCAGCAAAAATAAGGGTCTCATTGCTGCTACCAGGCTGTGGCTCATTTGGAATACACTGTCCGCCA	TCTGATCCAGTAGAACCTCAGCA	-	955	-	-	-	698	-	-	BGIBMREASTEA01282063
	bmo-mir-2773-3	novel_silkworm specific	nscaf2883	2486303	2486394	-	chr3	TCCACATCAGTCTGATCCAGTAGAACCTCAGCAAAAATAAGGGTCTCATTGCTGCTACCAGGCTGTGGCTCATTTGGAATACACTGTCCGGC	TCTGATCCAGTAGAACCTCAGCA	-	955	-	-	-	698	-	BGIBMGA007437_exon-1	BGIBMREASTEA00574182
Paralog 41	bmo-mir-2830-1	novel_silkworm specific	nscaf2931	225141	225216	+	chr3	GAATGGAGGAGTGCGGCCTGGGGCAGCCGCTGAACCCTTGGTTCAGCGACTATCTCAGGGCGCGCTCTTATCGTGT	-	AGCGACTATCTCAGGGCGCGCT	-	-	-	287	-	19	-	BGIBMREASTEA00703911
	bmo-mir-2830-1	novel_silkworm specific	nscaf2931	230879	230954	+	chr3	GAATGGAGGAGTGCGGCCTGGGGCAGCCGCTGAACCCTTGGTTCAGCGACTATCTCAGGGCGCGCTCTTATCGTGT	-	AGCGACTATCTCAGGGCGCGCT	-	-	-	287	-	19	-	BGIBMREASTEA00703933
	bmo-mir-2830-2	novel_silkworm specific	scaffold13348	609	684	-	chrUN	GAATGGAGGAGTGCGGCCTGGGGCAGCCGCTGAACCCTTGGTTCAGCGACTATCTCAGGGCGCGCTCTTACCGTGT	-	AGCGACTATCTCAGGGCGCGCT	-	-	-	287	-	19	-	BGIBMREASTEA01180578
		novel_silkworm specific
Paralog 42	bmo-mir-2785		nscaf3058	5983955	5984032	+	chr16	ACCGGATGTCTTAGGCCTCGTACCGCACTGAATTAATATAATTTTAATGCAGTGCGGAACGAGGCTAAAACGTCCCAT	-	TGCAGTGCGGAACGAGGCTAA	-	-	-	9	-	-	IG region	-
	bmo-mir-2785	novel_silkworm specific	nscaf3099	963994	964071	+	chr28	ACCGGATGTCTTAGGCCTCGTACCGCACTGAATTAATATAATTTTAATGCAGTGCGGAACGAGGCTAAAACGTCCCAT	-	TGCAGTGCGGAACGAGGCTAA	-	-	-	9	-	-	BGIBMGA013924_intron-2	-
		novel_silkworm specific
Paralog 43	bmo-mir-2851-2	novel_silkworm specific	nscaf2176	345032	345130	+	chr11	TGTGGTGATCTCTCTATCACAATCATCATGCACCCAGTGATATAATGTTACACATATCAACTGAGAGTGTGATGACTGTATTAGAGAGAAATAGAAGAG	-	TGTGATGACTGTATTAGAGAGA	-	-	-	-	-	7	-	-
	bmo-mir-2851-1	novel_silkworm specific	nscaf2176	346140	346238	+	chr11	TGTGATAATCTCTGTACCACAATCATCATGCACCCAGTGATAGAATGTTACACATATCAACTGAGAGTGTGATGACTGTATTAGAGAGAAATAGAAGAG	-	TGTGATGACTGTATTAGAGAGA	-	-	-	-	-	7	-	-
Paralog 44	bmo-mir-2857	novel_silkworm specific	scaffold1586	2224	2302	+	chrUN	CTGTATGACCTGATGGGACACATACGGAACATGCTGGAGCTAAAGAAGCTGATCGTGGTCGTCTCACTGGACATACAGG	TGATGGGACACATACGGAACAT	-	-	-	-	-	5	-	-	BGIBMKNOWNTEA00396412
	bmo-mir-2857	novel_silkworm specific	scaffold4386	426	504	+	chrUN	CTGTATGACCTGATGGGACACATACGGAACATGCTGGAGCTAAAGAAGCTGATCGTGGTCGTCTCACTGGACATACAGG	TGATGGGACACATACGGAACAT	-	-	-	-	-	5	-	-	BGIBMREASTEA01260344
Paralog 45	bmo-mir-2860	novel_silkworm specific	scaffold24157	278	358	+	chrUN	GAAGGACACCCGCTGTATGATTGTCCGAGGTACGAGAGAGCTACGGTGCAGGAACGATGGAGGATGGCAAAGGAGTCACGC	CGCTGTATGATTGTCCGAGGTA	-	-	-	-	-	40	-	-	BGIBMREASTEA01211741
	bmo-mir-2860	novel_silkworm specific	scaffold23807	98	178	-	chrUN	GAAGGACACCCGCTGTATGATTGTCCGAGGTACGAGAGAGCTACGGTGCAGGAACGATGGAGGATGGCAAAGGAGTCACGC	CGCTGTATGATTGTCCGAGGTA	-	-	-	-	-	40	-	-	BGIBMREASTEA01210838
