# Supplementary material for: MicroRNAs of Bombyx mori identified by Solexa sequencing
Source: BMC Genomics. 2010 Mar 3;11:148. doi: 10.1186/1471-2164-11-148 (PMC2838851; doi:10.1186/1471-2164-11-148)
Supplement: Additional file 13 — The reads count of conserved and silkworm-specific miRNAs. The existence (+) or not (-) of miRNAs in the three libraries were clearly summarized in the samples' columns, WB, AMSG, PSG. Other information maintained only for the convenience of comparative analysis. [file 1471-2164-11-148-S13.XLS]

## Sheet: Additional file 13
Unique number	Assigned name	5p ID	3p ID	homolog	WB	AMSG	PSG	WB_5p_count	WB_3p_count	AMSG_5p_count	AMSG_3p_count	PSG_5p_count	PSG_3p_count	Total reads
1	bmo-mir-276	bmo-miR-276	bmo-miR-276*	dme-miR-276a	+	+	+	48	7852	6873	68891	800	10222	94686
2	bmo-mir-9a	bmo-miR-9a	bmo-miR-9a*	dme-miR-9a	+	+	+	1513	36	295	46	15	2	1907
5	bmo-mir-13b	bmo-miR-13b*	bmo-miR-13b	ame-miR-13b	+	+	+	-	31	2	278	-	25	336
6	bmo-mir-7	bmo-miR-7	bmo-miR-7*	bta-miR-7	+	+	+	220	-	2902	1	514	1	3638
7	bmo-mir-1	bmo-miR-1*	bmo-miR-1	dme-miR-1	+	+	+	1	626820	-	8182	-	3577	638580
8	bmo-mir-970	bmo-miR-970*	bmo-miR-970	dme-miR-970	+	+	+	-	27	3	429	-	146	605
9	bmo-mir-282	bmo-miR-282	bmo-miR-282*	ame-miR-282	+	+	+	13	17	41	5	3	-	79
10	bmo-mir-79	bmo-miR-79*	bmo-miR-79	ame-miR-79	+	+	+	-	244	5	3298	-	262	3809
11	bmo-mir-34	bmo-miR-34	bmo-miR-34*	dps-miR-34	+	+	+	23	1	706	132	288	7	1157
12	bmo-mir-274	bmo-miR-274	bmo-miR-274*	dme-miR-274	+	+	+	14	-	7922	531	1163	29	9659
13	bmo-mir-2a-1	bmo-miR-2a-1*	bmo-miR-2a-1	dme-miR-2a	+	+	+	159	120	204	666	47	216	1412
15	bmo-mir-12	bmo-miR-12	-	dme-miR-12	+	+	+	271	-	6555	-	278	-	7104
16	bmo-mir-281	bmo-miR-281*	bmo-miR-281	ame-miR-281	+	+	+	889	13	27678	186	3287	9	32062
17	bmo-mir-iab-4	bmo-miR-iab-4	bmo-miR-iab-4*	dme-miR-iab-4	+	+	+	137	13	238	11	32	4	435
18	bmo-mir-277	bmo-miR-277*	bmo-miR-277	dme-miR-277	+	+	+	-	379	15	2208	3	209	2814
19	bmo-mir-31	bmo-miR-31	bmo-miR-31*	ame-miR-31a	+	+	+	2694	-	6175	17	2971	2	11859
20	bmo-mir-87	-	bmo-miR-87	bmo-mir-87	+	+	+	-	54	-	82	-	1	137
21	bmo-mir-190	bmo-miR-190	bmo-miR-190*	dme-miR-190	+	+	+	248	27	3159	56	236	5	3731
22	bmo-mir-2a-2	bmo-miR-2a-2*	bmo-miR-2a-2	dme-miR-2a	+	+	+	-	39	7	464	1	140	651
23	bmo-mir-307	bmo-miR-307*	bmo-miR-307	dme-miR-307	+	+	+	-	3	1	41	-	3	48
24	bmo-mir-927	bmo-miR-927	bmo-miR-927*	dme-miR-927	+	+	+	10	7	211	44	4	1	277
25	bmo-mir-263b	bmo-miR-263b	bmo-miR-263b*	dme-miR-263b	+	+	+	9	1	27	1	9	-	47
26	bmo-let-7a	bmo-let-7	bmo-let-7*	dme-let-7	+	+	+	3736	3	79117	15	8309	7	91187
27	bmo-bantam	bmo-bantam*	bmo-bantam	ame-bantam	+	+	+	4	2252	5	8859	-	759	11879
28	bmo-mir-275	bmo-miR-275*	bmo-miR-275	dme-miR-275	+	+	+	1	76	2	7349	-	1225	8653
29	bmo-mir-283	bmo-miR-283	bmo-miR-283*	dme-miR-283	+	+	+	62	-	2273	20	175	3	2533
31	bmo-mir-92	-	bmo-miR-92	dme-miR-92b	+	+	+	-	2	-	3	-	2	7
32	bmo-mir-2b	bmo-miR-2b*	bmo-miR-2b	dme-miR-2b	+	+	+	2	11	35	148	13	28	237
33	bmo-mir-14	bmo-miR-14*	bmo-miR-14	dme-miR-14	+	+	+	2	222	254	1314	70	268	2130
34	bmo-mir-71	bmo-miR-71	bmo-miR-71*	sme-miR-71c	+	+	+	8	1	153	46	20	10	238
35	bmo-mir-13a	-	bmo-miR-13a	ame-miR-13a	+	+	+	-	6	-	48	-	19	73
36	bmo-mir-965	bmo-miR-965	bmo-miR-965*	dme-miR-965	+	+	+	273	3	1731	745	104	99	2955
37	bmo-mir-993b	bmo-miR-993b*	bmo-miR-993b	ame-miR-993	+	+	+	131	5	22	3	1	-	162
39	bmo-mir-278	bmo-miR-278*	bmo-miR-278	dme-miR-278	+	+	+	22	368	2958	5344	901	748	10341
40	bmo-mir-305	bmo-miR-305	bmo-miR-305*	dme-miR-305	+	+	+	34	12	783	55	116	5	1005
41	bmo-mir-184	bmo-miR-184*	bmo-miR-184	aga-miR-184	+	+	+	-	449	1	284	0	175	909
43	bmo-mir-263a	bmo-miR-263a	bmo-miR-263a*	dme-miR-263a	+	+	+	4174	3	165698	211	66731	33	236850
44	bmo-mir-317	bmo-miR-317*	bmo-miR-317	ame-miR-317	+	+	+	0	1065	15	7384	3	950	9417
45	bmo-mir-10	bmo-miR-10	bmo-miR-10*	dre-miR-10b	+	+	+	1467	2736	576	1814	178	311	7082
46	bmo-mir-8	bmo-miR-8*	bmo-miR-8	dme-miR-8	+	+	+	81	1508	5872	11528	775	1004	20768
47	bmo-mir-252	bmo-miR-252	bmo-miR-252*	dme-miR-252	+	+	+	86	0	47	2	3	-	138
48	bmo-mir-279a	-	bmo-miR-279a	dme-miR-279	+	+	+	-	18	-	454	-	81	553
53	bmo-mir-92b	-	bmo-miR-92a	dme-miR-92a	+	+	+	-	26	-	32	-	23	81
54	bmo-mir-100	bmo-miR-100	-	hsa-miR-100	+	+	+	475	-	41735	-	7540	-	49750
56	bmo-mir-9c	bmo-miR-9c	bmo-miR-9c*	dme-miR-9c	+	+	+	1142	50	10030	7947	2950	1010	23129
57	bmo-mir-306	bmo-miR-306	bmo-miR-306*	dme-miR-306	+	+	+	1992	1	189595	288	53147	107	245130
58	bmo-mir-33	bmo-miR-33	bmo-miR-33*	dme-miR-33	+	+	+	117	12	616	75	57	9	886
59	bmo-mir-11	bmo-miR-11*	bmo-miR-11	dme-miR-11	+	+	+	3	936	6	3693	-	590	5228
60	bmo-mir-998	-	bmo-miR-998	dme-miR-998	+	+	+	-	17	-	502	-	102	621
61	bmo-mir-308	bmo-miR-308*	bmo-miR-308	dme-miR-308	+	+	+	87	814	377	39594	44	6409	47325
62	bmo-mir-279d	bmo-miR-279d*	bmo-miR-279d	dme-miR-279	+	+	+	-	50	14	469	-	32	565
63	bmo-mir-279b	bmo-miR-279b*	bmo-miR-279b	tca-miR-279a	+	+	+	5	1074	189	23218	7	1892	26385
64	bmo-mir-279c	bmo-miR-279c*	bmo-miR-279c	tca-miR-279b	+	+	+	-	343	11	45621	1	7206	53182
65	bmo-mir-1175	bmo-miR-1175-5p	bmo-miR-1175-3p	lgi-miR-1175	+	+	-	187	34	1	8	-	-	230
66	bmo-mir-989	-	bmo-miR-989	dme-miR-989	+	+	-	-	14	-	16	-	-	30
66	bmo-mir-989	-	bmo-miR-989	dme-miR-989	+	+	-	-	14	-	16	-	-	30
4	bmo-mir-993a	bmo-miR-993a*	bmo-miR-993a	ame-miR-993	+	+	-	31	4	5	-	-	-	40
52	bmo-mir-216	bmo-miR-216	-	gga-miR-216	+	-	+	8	-	-	-	17	-	25
3	bmo-mir-9b	-	bmo-miR-9b*	dme-miR-9b	-	+	+	-	-	-	1	-	1	2
49	bmo-mir-285	-	bmo-miR-285	dme-miR-285	-	+	+	-	-	-	86	-	5	91
51	bmo-mir-929	bmo-miR-929	bmo-miR-929*	dme-miR-929	-	+	+	-	-	3	1	1	-	5
30	bmo-mir-137	-	bmo-miR-137	dme-miR-137	+	-	-	-	1	-	-	-	-	1
38	bmo-mir-133	-	bmo-miR-133	dme-miR-133	+	-	-	-	6	-	-	-	-	6
55	bmo-mir-316	bmo-miR-316*	bmo-miR-316	ame-miR-316	+	-	-	5	14	-	-	-	-	19
42	bmo-mir-932	bmo-miR-932		dme-miR-932	+	-	-	1	-	-	-	-	-	1
50	bmo-mir-210	-	bmo-miR-210	dme-miR-210	-	+	-	-	-	-	3	-	-	3
SUM								668219		817908		188794		1674921
Unique number	Assigned name	5p ID	3p ID	homolog	WB	AMSG	PSG	WB_5p_count	WB_3p_count	AMSG_5p_count	AMSG_3p_count	PSG_5p_count	PSG_3p_count	Total reads
14	bmo-mir-1923	-	bmo-miR-1923	known_silkworm specific	+	+	+	-	1	-	14	-	1	16
14	bmo-mir-1923	-	bmo-miR-1923	known_silkworm specific	+	+	+	-	1	-	14	-	1	16
14	bmo-mir-1923	-	bmo-miR-1923	known_silkworm specific	+	+	+	-	1	-	14	-	1	16
70	bmo-mir-375	bmo-miR-375	bmo-miR-375*	novel_silkworm specific	+	+	+	8	1	9784	2084	2229	967	15073
74	bmo-mir-2755	bmo-miR-2755*	bmo-miR-2755	novel_silkworm specific	+	+	+	4	2269	115	21114	30	3376	26908
75	bmo-mir-2756	bmo-miR-2756	bmo-miR-2756*	novel_silkworm specific	+	+	+	14	2	11006	29	2486	3	13540
76	bmo-mir-2757	bmo-miR-2757	bmo-miR-2757*	novel_silkworm specific	+	+	+	6	2	376	76	23	12	495
77	bmo-mir-2758	bmo-miR-2758	bmo-miR-2758*	novel_silkworm specific	+	+	+	1398	10	15736	125	2677	35	19981
78	bmo-mir-2759	-	bmo-miR-2759	novel_silkworm specific	+	+	+	-	13	-	152	-	26	191
81	bmo-mir-2762	-	bmo-miR-2762	novel_silkworm specific	+	+	+	-	23	-	418	-	75	516
84	bmo-mir-2765	bmo-miR-2765	-	novel_silkworm specific	+	+	+	6	-	48	-	5	-	59
85	bmo-mir-2766	bmo-miR-2766*	bmo-miR-2766	novel_silkworm specific	+	+	+	28	2552	192	48354	36	10146	61308
88	bmo-mir-2769	-	bmo-miR-2769	novel_silkworm specific	+	+	+	-	11	-	479	-	37	527
97	bmo-mir-2774a-1	-	bmo-miR-2774a-1	novel_silkworm specific	+	+	+	-	105	-	131	-	94	330
98	bmo-mir-2774a-2	-	bmo-miR-2774a-2	novel_silkworm specific	+	+	+	-	119	-	149	-	106	374
99	bmo-mir-2774a-3	-	bmo-miR-2774a-3	novel_silkworm specific	+	+	+	-	71	-	61	-	52	184
100	bmo-mir-2774a-4	-	bmo-miR-2774a-4	novel_silkworm specific	+	+	+	-	119	-	151	-	109	379
106	bmo-mir-2776	bmo-miR-2776	-	novel_silkworm specific	+	+	+	14	-	363	-	85	-	462
107	bmo-mir-2777	bmo-miR-2777	bmo-miR-2777*	novel_silkworm specific	+	+	+	5	-	196	26	19	1	247
108	bmo-mir-2778a-1	bmo-miR-2778a-1*	bmo-miR-2778a-1	novel_silkworm specific	+	+	+	14	2557	1259	13606	45	3093	20574
108	bmo-mir-2778a-1	bmo-miR-2778a-1*	bmo-miR-2778a-1	novel_silkworm specific	+	+	+	14	2557	1259	13606	45	3093	20574
108	bmo-mir-2778a-1	bmo-miR-2778a-1*	bmo-miR-2778a-1	novel_silkworm specific	+	+	+	14	2557	1259	13606	45	3093	20574
108	bmo-mir-2778a-1	bmo-miR-2778a-1*	bmo-miR-2778a-1	novel_silkworm specific	+	+	+	14	2557	1259	13606	45	3093	20574
108	bmo-mir-2778a-1	bmo-miR-2778a-1*	bmo-miR-2778a-1	novel_silkworm specific	+	+	+	14	2557	1259	13606	45	3093	20574
108	bmo-mir-2778a-1	bmo-miR-2778a-1*	bmo-miR-2778a-1	novel_silkworm specific	+	+	+	14	2557	1259	13606	45	3093	20574
108	bmo-mir-2778a-1	bmo-miR-2778a-1*	bmo-miR-2778a-1	novel_silkworm specific	+	+	+	14	2557	1259	13606	45	3093	20574
108	bmo-mir-2778a-1	bmo-miR-2778a-1*	bmo-miR-2778a-1	novel_silkworm specific	+	+	+	14	2557	1259	13606	45	3093	20574
108	bmo-mir-2778a-1	bmo-miR-2778a-1*	bmo-miR-2778a-1	novel_silkworm specific	+	+	+	14	2557	1259	13606	45	3093	20574
108	bmo-mir-2778a-1	bmo-miR-2778a-1*	bmo-miR-2778a-1	novel_silkworm specific	+	+	+	14	2557	1259	13606	45	3093	20574
108	bmo-mir-2778a-1	bmo-miR-2778a-1*	bmo-miR-2778a-1	novel_silkworm specific	+	+	+	14	2557	1259	13606	45	3093	20574
108	bmo-mir-2778a-1	bmo-miR-2778a-1*	bmo-miR-2778a-1	novel_silkworm specific	+	+	+	14	2557	1259	13606	45	3093	20574
108	bmo-mir-2778a-1	bmo-miR-2778a-1*	bmo-miR-2778a-1	novel_silkworm specific	+	+	+	14	2557	1259	13606	45	3093	20574
109	bmo-mir-2778a-2	bmo-miR-2778a-2*	bmo-miR-2778a-2	novel_silkworm specific	+	+	+	-	2557	1	13606	-	3093	19257
109	bmo-mir-2778a-2	bmo-miR-2778a-2*	bmo-miR-2778a-2	novel_silkworm specific	+	+	+	-	2557	1	13606	-	3093	19257
110	bmo-mir-2778a-3	bmo-miR-2778a-3*	bmo-miR-2778a-3	novel_silkworm specific	+	+	+	14	2499	1259	13482	45	3086	20385
111	bmo-mir-2778a-4	bmo-miR-2778a-4*	bmo-miR-2778a-4	novel_silkworm specific	+	+	+	-	2557	31	13606	1	3093	19288
112	bmo-mir-2778b	bmo-miR-2778b*	bmo-miR-2778b	novel_silkworm specific	+	+	+	14	73	1259	967	45	195	2553
113	bmo-mir-2778c	bmo-miR-2778c	bmo-miR-2778c*	novel_silkworm specific	+	+	+	14	5	1259	16	45	5	1344
114	bmo-mir-2778d	bmo-miR-2778d	bmo-miR-2778d*	novel_silkworm specific	+	+	+	14	18	1259	115	45	33	1484
164	bmo-mir-2807c	bmo-miR-2807c	bmo-miR-2807c*	novel_silkworm specific	+	+	+	25	1	564	2	47	-	639
238	bmo-mir-2745	bmo-miR-2745*	bmo-miR-2745	novel_silkworm specific	+	+	+	-	779	3	4311	-	826	5919
69	bmo-mir-750	bmo-miR-750*	bmo-miR-750	novel_silkworm specific	+	+	-	2	354	-	7	-	-	363
79	bmo-mir-2760	bmo-miR-2760*	bmo-miR-2760	novel_silkworm specific	+	+	-	-	6	14	26	-	-	46
80	bmo-mir-2761	bmo-miR-2761*	bmo-miR-2761	novel_silkworm specific	+	+	-	5	28	3	17	-	-	53
82	bmo-mir-2763	bmo-miR-2763*	bmo-miR-2763	novel_silkworm specific	+	+	-	1	8	-	6	-	-	15
87	bmo-mir-2768	bmo-miR-2768*	bmo-miR-2768	novel_silkworm specific	+	+	-	-	10	5	276	-	-	291
116	bmo-mir-2780a-1	bmo-miR-2780a-1	repeat-wb-m0019-3p-miR*	novel_silkworm specific	+	+	-	5	-	20	14	-	-	39
240	bmo-mir-2733c	-	bmo-miR-2733c	novel_silkworm specific	+	+	-	-	7	-	5	-	-	12
94	bmo-mir-2773-1	bmo-miR-2773-1	-	novel_silkworm specific	+	-	+	955	-	-	-	698	-	1653
94	bmo-mir-2773-1	bmo-miR-2773-1	-	novel_silkworm specific	+	-	+	955	-	-	-	698	-	1653
94	bmo-mir-2773-1	bmo-miR-2773-1	-	novel_silkworm specific	+	-	+	955	-	-	-	698	-	1653
94	bmo-mir-2773-1	bmo-miR-2773-1	-	novel_silkworm specific	+	-	+	955	-	-	-	698	-	1653
95	bmo-mir-2773-2	bmo-miR-2773-2	-	novel_silkworm specific	+	-	+	955	-	-	-	698	-	1653
96	bmo-mir-2773-3	bmo-miR-2773-3	-	novel_silkworm specific	+	-	+	955	-	-	-	698	-	1653
135	bmo-mir-2793	bmo-miR-2793	bmo-miR-2793*	novel_silkworm specific	-	+	+	-	-	34	5	9	-	48
144	bmo-mir-2799	bmo-miR-2799	-	novel_silkworm specific	-	+	+	-	-	52	-	7	-	59
145	bmo-mir-2820-as	bmo-miR-2820-as	-	novel_silkworm specific	-	+	+	-	-	51	-	7	-	58
147	bmo-mir-2801	bmo-miR-2801	-	novel_silkworm specific	-	+	+	-	-	8	-	5	-	13
173	bmo-mir-2813-1	bmo-miR-2813-1	-	novel_silkworm specific	-	+	+	-	-	36	-	6	-	42
174	bmo-mir-2813-2	bmo-miR-2813-2	-	novel_silkworm specific	-	+	+	-	-	36	-	6	-	42
174	bmo-mir-2813-2	bmo-miR-2813-2	-	novel_silkworm specific	-	+	+	-	-	36	-	6	-	42
174	bmo-mir-2813-2	bmo-miR-2813-2	-	novel_silkworm specific	-	+	+	-	-	36	-	6	-	42
193	bmo-mir-2818-1	bmo-miR-2818-1	-	novel_silkworm specific	-	+	+	-	-	9	-	5	-	14
194	bmo-mir-2818-2	bmo-miR-2818-2	-	novel_silkworm specific	-	+	+	-	-	9	-	5	-	14
206	bmo-mir-2828	bmo-miR-2828	-	novel_silkworm specific	-	+	+	-	-	78	-	24	-	102
207	bmo-mir-2829	bmo-miR-2829	-	novel_silkworm specific	-	+	+	-	-	68	-	33	-	101
208	bmo-mir-2830-1	-	bmo-miR-2830-1	novel_silkworm specific	-	+	+	-	-	-	287	-	19	306
208	bmo-mir-2830-1	-	bmo-miR-2830-1	novel_silkworm specific	-	+	+	-	-	-	287	-	19	306
209	bmo-mir-2830-2	-	bmo-miR-2830-2	novel_silkworm specific	-	+	+	-	-	-	287	-	19	306
213	bmo-mir-2833-1	-	bmo-miR-2833-1	novel_silkworm specific	-	+	+	-	-	-	15	-	12	27
213	bmo-mir-2833-1	-	bmo-miR-2833-1	novel_silkworm specific	-	+	+	-	-	-	15	-	12	27
213	bmo-mir-2833-1	-	bmo-miR-2833-1	novel_silkworm specific	-	+	+	-	-	-	15	-	12	27
214	bmo-mir-2833-2	-	bmo-miR-2833-2	novel_silkworm specific	-	+	+	-	-	-	15	-	12	27
218	bmo-mir-2836	bmo-miR-2836	-	novel_silkworm specific	-	+	+	-	-	6	-	5	-	11
221	bmo-mir-2839	bmo-miR-2839*	bmo-miR-2839	novel_silkworm specific	-	+	+	-	-	-	69	2	29	100
223	bmo-mir-2841	-	bmo-miR-2841	novel_silkworm specific	-	+	+	-	-	-	12	-	7	19
227	bmo-mir-2844	bmo-miR-2844	-	novel_silkworm specific	-	+	+	-	-	212	-	39	-	251
228	bmo-mir-2845	-	bmo-miR-2845	novel_silkworm specific	-	+	+	-	-	-	32	-	12	44
236	bmo-mir-2850a-2	-	bmo-miR-2850a-2	novel_silkworm specific	-	+	+	-	-	-	87	-	10	97
246	bmo-mir-1-as	bmo-miR-1-as*	bmo-miR-1-as	novel_silkworm specific	-	+	+	-	-	5	73	1	9	88
250	bmo-mir-2856-1	bmo-miR-2856-1*	bmo-miR-2856-1	novel_silkworm specific	-	+	+	-	-	1	19	-	11	31
251	bmo-mir-2856-2	bmo-miR-2856-2*	bmo-miR-2856-2	novel_silkworm specific	-	+	+	-	-	1	19	-	11	31
251	bmo-mir-2856-2	bmo-miR-2856-2*	bmo-miR-2856-2	novel_silkworm specific	-	+	+	-	-	1	19	-	11	31
83	bmo-mir-2764	-	bmo-miR-2764	novel_silkworm specific	+	-	-	-	8	-	-	-	-	8
86	bmo-mir-2767	bmo-miR-2767	-	novel_silkworm specific	+	-	-	5	-	-	-	-	-	5
89	bmo-mir-2770	bmo-miR-2770	bmo-miR-2770*	novel_silkworm specific	+	-	-	5	1	-	-	-	-	6
90	bmo-mir-2771	bmo-miR-2771*	bmo-miR-2771	novel_silkworm specific	+	-	-	1	8	-	-	-	-	9
90	bmo-mir-2771	bmo-miR-2771*	bmo-miR-2771	novel_silkworm specific	+	-	-	1	8	-	-	-	-	9
91	bmo-mir-2772a-1	-	bmo-miR-2772a-1	novel_silkworm specific	+	-	-	-	43	-	-	-	-	43
92	bmo-mir-2772a-2	-	bmo-miR-2772a-2	novel_silkworm specific	+	-	-	-	43	-	-	-	-	43
93	bmo-mir-2772b	-	bmo-miR-2772b	novel_silkworm specific	+	-	-	-	26	-	-	-	-	26
67	bmo-mir-9d	-	bmo-miR-9d	novel_silkworm specific	+	-	-	-	7	-	-	-	-	7
68	bmo-mir-745	bmo-miR-745*	bmo-miR-745	novel_silkworm specific	+	-	-	1	36	-	-	-	-	37
71	bmo-mir-2733d-1	-	bmo-miR-2733d-1	novel_silkworm specific	+	-	-	-	5	-	-	-	-	5
72	bmo-mir-2733d-2	-	bmo-miR-2733d-2	novel_silkworm specific	+	-	-	-	5	-	-	-	-	5
101	bmo-mir-2774b-1	-	bmo-miR-2774b-1	novel_silkworm specific	+			-	6	-	-	-	-	6
102	bmo-mir-2774b-2	-	bmo-miR-2774b-2	novel_silkworm specific	+	-	-	-	6	-	-	-	-	6
104	bmo-mir-2775a	bmo-miR-2775a	-	novel_silkworm specific	+	-	-	17	-	-	-	-	-	17
115	bmo-mir-2779	bmo-miR-2779	-	novel_silkworm specific	+	-	-	40	-	-	-	-	-	40
123	bmo-mir-2781	bmo-miR-2781	-	novel_silkworm specific	+	-	-	7	-	-	-	-	-	7
168	bmo-mir-2808c	-	bmo-miR-2808c	novel_silkworm specific	+	-	-	-	8	-	-	-	-	8
235	bmo-mir-2850b	bmo-miR-2850b	-	novel_silkworm specific	+	-	-	5	-	-	-	-	-	5
238	bmo-mir-2733b	-	bmo-miR-2733b	novel_silkworm specific	+	-	-	-	5	-	-	-	-	5
239	bmo-mir-2733b	-	bmo-miR-2733b	novel_silkworm specific	+	-	-	-	5	-	-	-	-	5
103	bmo-mir-2774c	-	bmo-miR-2774c	novel_silkworm specific	-	+	-	-	-	-	8	-	-	8
105	bmo-mir-2775b	bmo-miR-2775b	-	novel_silkworm specific	-	+	-	-	-	30	-	-	-	30
117	bmo-mir-2780a-2	bmo-miR-2780a-2	-	novel_silkworm specific	-	+	-	-	-	15	-	-	-	15
118	bmo-mir-2780a-3	bmo-miR-2780a-3	-	novel_silkworm specific	-	+	-	-	-	15	-	-	-	15
119	bmo-mir-2780b-1	bmo-miR-2780b-1	-	novel_silkworm specific	-	+	-	-	-	9	-	-	-	9
119	bmo-mir-2780b-1	bmo-miR-2780b-1	-	novel_silkworm specific	-	+	-	-	-	9	-	-	-	9
119	bmo-mir-2780b-1	bmo-miR-2780b-1	-	novel_silkworm specific	-	+	-	-	-	9	-	-	-	9
119	bmo-mir-2780b-1	bmo-miR-2780b-1	-	novel_silkworm specific	-	+	-	-	-	9	-	-	-	9
119	bmo-mir-2780b-1	bmo-miR-2780b-1	-	novel_silkworm specific	-	+	-	-	-	9	-	-	-	9
120	bmo-mir-2780b-2	bmo-miR-2780b-2	-	novel_silkworm specific	-	+	-	-	-	9	-	-	-	9
121	bmo-mir-2780c	bmo-miR-2780c	-	novel_silkworm specific	-	+	-	-	-	5	-	-	-	5
122	bmo-mir-2780d	bmo-miR-2780d	-	novel_silkworm specific	-	+	-	-	-	6	-	-	-	6
124	bmo-mir-2782	-	bmo-miR-2782	novel_silkworm specific	-	+	-	-	-	-	6	-	-	6
125	bmo-mir-2783	bmo-miR-2783	-	novel_silkworm specific	-	+	-	-	-	9	-	-	-	9
126	bmo-mir-2784	bmo-miR-2784	-	novel_silkworm specific	-	+	-	-	-	6	-	-	-	6
127	bmo-mir-2785	-	bmo-miR-2785	novel_silkworm specific	-	+	-	-	-	-	9	-	-	9
127	bmo-mir-2785	-	bmo-miR-2785	novel_silkworm specific	-	+	-	-	-	-	9	-	-	9
128	bmo-mir-2786	bmo-miR-2786	-	novel_silkworm specific	-	+	-	-	-	6	-	-	-	6
129	bmo-mir-2787	bmo-miR-2787*	bmo-miR-2787	novel_silkworm specific	-	+	-	-	-	7	75	-	-	82
130	bmo-mir-2788	bmo-miR-2788	-	novel_silkworm specific	-	+	-	-	-	7	-	-	-	7
131	bmo-mir-2789	-	bmo-miR-2789	novel_silkworm specific	-	+	-	-	-	-	6	-	-	6
132	bmo-mir-2790	bmo-miR-2790*	bmo-miR-2790	novel_silkworm specific	-	+	-	-	-	2	9	-	-	11
133	bmo-mir-2791	bmo-miR-2791	-	novel_silkworm specific	-	+	-	-	-	8	-	-	-	8
134	bmo-mir-2792	bmo-miR-2792-5p	bmo-miR-2792-3p	novel_silkworm specific	-	+	-	-	-	9	27	-	-	36
136	bmo-mir-2794	-	bmo-miR-2794	novel_silkworm specific	-	+	-	-	-	-	6	-	-	6
137	bmo-mir-2795	bmo-miR-2795	-	novel_silkworm specific	-	+	-	-	-	54	-	-	-	54
138	bmo-mir-2796	bmo-miR-2796-5p	bmo-miR-2796-3p	novel_silkworm specific	-	+	-	-	-	3	7	-	-	10
139	bmo-mir-2797a	bmo-miR-2797a	-	novel_silkworm specific	-	+	-	-	-	5	-	-	-	5
140	bmo-mir-2797b	bmo-miR-2797b	-	novel_silkworm specific	-	+	-	-	-	7	-	-	-	7
141	bmo-mir-2797c	bmo-miR-2797c	-	novel_silkworm specific	-	+	-	-	-	29	-	-	-	29
142	bmo-mir-2797d	bmo-miR-2797d	-	novel_silkworm specific	-	+	-	-	-	40	-	-	-	40
143	bmo-mir-2798	-	bmo-miR-2798	novel_silkworm specific	-	+	-	-	-	-	7	-	-	7
146	bmo-mir-2800	bmo-miR-2800	-	novel_silkworm specific	-	+	-	-	-	5	-	-	-	5
148	bmo-mir-2802	bmo-miR-2802-5p	bmo-miR-2802-3p	novel_silkworm specific	-	+	-	-	-	7	3	-	-	10
149	bmo-mir-2803	bmo-miR-2803	-	novel_silkworm specific	-	+	-	-	-	5	-	-	-	5
150	bmo-mir-2804-1	bmo-miR-2804-1*	bmo-miR-2804-1	novel_silkworm specific	-	+	-	-	-	1	10	-	-	11
151	bmo-mir-2804-2	bmo-miR-2804-2*	bmo-miR-2804-2	novel_silkworm specific	-	+	-	-	-	1	10	-	-	11
151	bmo-mir-2804-2	bmo-miR-2804-2*	bmo-miR-2804-2	novel_silkworm specific	-	+	-	-	-	1	10	-	-	11
151	bmo-mir-2804-2	bmo-miR-2804-2*	bmo-miR-2804-2	novel_silkworm specific	-	+	-	-	-	1	10	-	-	11
151	bmo-mir-2804-2	bmo-miR-2804-2*	bmo-miR-2804-2	novel_silkworm specific	-	+	-	-	-	1	10	-	-	11
151	bmo-mir-2804-2	bmo-miR-2804-2*	bmo-miR-2804-2	novel_silkworm specific	-	+	-	-	-	1	10	-	-	11
151	bmo-mir-2804-2	bmo-miR-2804-2*	bmo-miR-2804-2	novel_silkworm specific	-	+	-	-	-	1	10	-	-	11
151	bmo-mir-2804-2	bmo-miR-2804-2*	bmo-miR-2804-2	novel_silkworm specific	-	+	-	-	-	1	10	-	-	11
151	bmo-mir-2804-2	bmo-miR-2804-2*	bmo-miR-2804-2	novel_silkworm specific	-	+	-	-	-	1	10	-	-	11
151	bmo-mir-2804-2	bmo-miR-2804-2*	bmo-miR-2804-2	novel_silkworm specific	-	+	-	-	-	1	10	-	-	11
151	bmo-mir-2804-2	bmo-miR-2804-2*	bmo-miR-2804-2	novel_silkworm specific	-	+	-	-	-	1	10	-	-	11
151	bmo-mir-2804-2	bmo-miR-2804-2*	bmo-miR-2804-2	novel_silkworm specific	-	+	-	-	-	1	10	-	-	11
151	bmo-mir-2804-2	bmo-miR-2804-2*	bmo-miR-2804-2	novel_silkworm specific	-	+	-	-	-	1	10	-	-	11
152	bmo-mir-2804-3	bmo-miR-2804-3*	bmo-miR-2804-3	novel_silkworm specific	-	+	-	-	-	1	10	-	-	11
153	bmo-mir-2804-4	bmo-miR-2804-4*	bmo-miR-2804-4	novel_silkworm specific	-	+	-	-	-	-	10	-	-	10
154	bmo-mir-2805	-	bmo-miR-2805	novel_silkworm specific	-	+	-	-	-	-	9	-	-	9
155	bmo-mir-2806-1	-	bmo-miR-2806-1	novel_silkworm specific	-	+	-	-	-	-	6	-	-	6
155	bmo-mir-2806-1	-	bmo-miR-2806-1	novel_silkworm specific	-	+	-	-	-	-	6	-	-	6
155	bmo-mir-2806-1	-	bmo-miR-2806-1	novel_silkworm specific	-	+	-	-	-	-	6	-	-	6
155	bmo-mir-2806-1	-	bmo-miR-2806-1	novel_silkworm specific	-	+	-	-	-	-	6	-	-	6
155	bmo-mir-2806-1	-	bmo-miR-2806-1	novel_silkworm specific	-	+	-	-	-	-	6	-	-	6
155	bmo-mir-2806-1	-	bmo-miR-2806-1	novel_silkworm specific	-	+	-	-	-	-	6	-	-	6
156	bmo-mir-2806-2	-	bmo-miR-2806-2	novel_silkworm specific	-	+	-	-	-	-	6	-	-	6
157	bmo-mir-2807a-1	-	bmo-miR-2807a-1	novel_silkworm specific	-	+	-	-	-	-	5	-	-	5
158	bmo-mir-2807a-2	-	bmo-miR-2807a-2	novel_silkworm specific	-	+	-	-	-	-	5	-	-	5
159	bmo-mir-2807a-3	-	bmo-miR-2807a-3	novel_silkworm specific	-	+	-	-	-	-	5	-	-	5
160	bmo-mir-2807a-4	-	bmo-miR-2807a-4	novel_silkworm specific	-	+	-	-	-	-	5	-	-	5
161	bmo-mir-2807a-5	-	bmo-miR-2807a-5	novel_silkworm specific	-	+	-	-	-	-	5	-	-	5
162	bmo-mir-2807a-6	-	bmo-miR-2807a-6	novel_silkworm specific	-	+	-	-	-	-	5	-	-	5
163	bmo-mir-2807b	-	bmo-miR-2807b	novel_silkworm specific	-	+	-	-	-	-	6	-	-	6
165	bmo-mir-2808a-1	bmo-miR-2808a-1	-	novel_silkworm specific	-	+	-	-	-	26	-	-	-	26
166	bmo-mir-2808a-2	bmo-miR-2808a-2	bmo-miR-2808a-2*	novel_silkworm specific	-	+	-	-	-	27	4	-	-	31
167	bmo-mir-2808b	-	bmo-miR-2808b	novel_silkworm specific	-	+	-	-	-	-	15	-	-	15
169	bmo-mir-2809	bmo-miR-2809	-	novel_silkworm specific	-	+	-	-	-	7	-	-	-	7
170	bmo-mir-2810	bmo-miR-2810	-	novel_silkworm specific	-	+	-	-	-	23	-	-	-	23
171	bmo-mir-2811	-	bmo-miR-2811	novel_silkworm specific	-	+	-	-	-	-	7	-	-	7
172	bmo-mir-2812	-	bmo-miR-2812	novel_silkworm specific	-	+	-	-	-	-	6	-	-	6
175	bmo-mir-2814-1	-	bmo-miR-2814-1	novel_silkworm specific	-	+	-	-	-	-	8	-	-	8
175	bmo-mir-2814-1	-	bmo-miR-2814-1	novel_silkworm specific	-	+	-	-	-	-	8	-	-	8
175	bmo-mir-2814-1	-	bmo-miR-2814-1	novel_silkworm specific	-	+	-	-	-	-	8	-	-	8
175	bmo-mir-2814-1	-	bmo-miR-2814-1	novel_silkworm specific	-	+	-	-	-	-	8	-	-	8
175	bmo-mir-2814-1	-	bmo-miR-2814-1	novel_silkworm specific	-	+	-	-	-	-	8	-	-	8
176	bmo-mir-2814-2	-	bmo-miR-2814-2	novel_silkworm specific	-	+	-	-	-	-	8	-	-	8
177	bmo-mir-2814-3	-	bmo-miR-2814-3	novel_silkworm specific	-	+	-	-	-	-	8	-	-	8
177	bmo-mir-2814-3	-	bmo-miR-2814-3	novel_silkworm specific	-	+	-	-	-	-	8	-	-	8
178	bmo-mir-2815a-1	bmo-miR-2815a-1	-	novel_silkworm specific	-	+	-	-	-	7	-	-	-	7
179	bmo-mir-2815a-2	bmo-miR-2815a-2-5p	bmo-miR-2815a-2-3p	novel_silkworm specific	-	+	-	-	-	7	2	-	-	9
180	bmo-mir-2815a-3	bmo-miR-2815a-3	-	novel_silkworm specific	-	+	-	-	-	7	-	-	-	7
181	bmo-mir-2815a-4	bmo-miR-2815a-4	-	novel_silkworm specific	-	+	-	-	-	7	-	-	-	7
182	bmo-mir-2815a-5	bmo-miR-2815a-5	-	novel_silkworm specific	-	+	-	-	-	7	-	-	-	7
183	bmo-mir-2815a-6	bmo-miR-2815a-6	bmo-miR-2815a-6*	novel_silkworm specific	-	+	-	-	-	8	1	-	-	9
184	bmo-mir-2815a-7	-	bmo-miR-2815a-7	novel_silkworm specific	-	+	-	-	-	-	7	-	-	7
185	bmo-mir-2815b-1	-	bmo-miR-2815b-1	novel_silkworm specific	-	+	-	-	-	-	113	-	-	113
186	bmo-mir-2815b-2	-	bmo-miR-2815b-2	novel_silkworm specific	-	+	-	-	-	-	113	-	-	113
187	bmo-mir-2815b-3	-	bmo-miR-2815b-3	novel_silkworm specific	-	+	-	-	-	-	113	-	-	113
188	bmo-mir-2815b-4	-	bmo-miR-2815b-4	novel_silkworm specific	-	+	-	-	-	-	113	-	-	113
189	bmo-mir-2816-1	bmo-miR-2816-1	-	novel_silkworm specific	-	+	-	-	-	9	-	-	-	9
190	bmo-mir-2816-2	bmo-miR-2816-2	-	novel_silkworm specific	-	+	-	-	-	9	-	-	-	9
191	bmo-mir-2816-3	bmo-miR-2816-3	-	novel_silkworm specific	-	+	-	-	-	9	-	-	-	9
192	bmo-mir-2817	bmo-miR-2817	-	novel_silkworm specific	-	+	-	-	-	15	-	-	-	15
192	bmo-mir-2817	bmo-miR-2817	-	novel_silkworm specific	-	+	-	-	-	15	-	-	-	15
195	bmo-mir-2819	-	bmo-miR-2819	novel_silkworm specific	-	+	-	-	-	-	10	-	-	10
195	bmo-mir-2819	-	bmo-miR-2819	novel_silkworm specific	-	+	-	-	-	-	10	-	-	10
196	bmo-mir-2820-1	-	bmo-miR-2820-1	novel_silkworm specific	-	+	-	-	-	-	6	-	-	6
197	bmo-mir-2820-2	-	bmo-miR-2820-2	novel_silkworm specific	-	+	-	-	-	-	6	-	-	6
198	bmo-mir-2821	-	bmo-miR-2821	novel_silkworm specific	-	+	-	-	-	-	14	-	-	14
199	bmo-mir-2822-1	-	bmo-miR-2822-1	novel_silkworm specific	-	+	-	-	-	-	15	-	-	15
200	bmo-mir-2822-2	-	bmo-miR-2822-2	novel_silkworm specific	-	+	-	-	-	-	16	-	-	16
201	bmo-mir-2823	-	bmo-miR-2823	novel_silkworm specific	-	+	-	-	-	-	10	-	-	10
202	bmo-mir-2824	-	bmo-miR-2824	novel_silkworm specific	-	+	-	-	-	-	5	-	-	5
203	bmo-mir-2825	-	bmo-miR-2825	novel_silkworm specific	-	+	-	-	-	-	14	-	-	14
203	bmo-mir-2825	-	bmo-miR-2825	novel_silkworm specific	-	+	-	-	-	-	14	-	-	14
204	bmo-mir-2826	bmo-miR-2826	-	novel_silkworm specific	-	+	-	-	-	5	-	-	-	5
205	bmo-mir-2827	bmo-miR-2827	-	novel_silkworm specific	-	+	-	-	-	10	-	-	-	10
210	bmo-mir-2831-1	-	bmo-miR-2831-1	novel_silkworm specific	-	+	-	-	-	-	5	-	-	5
211	bmo-mir-2831-2	-	bmo-miR-2831-2	novel_silkworm specific	-	+	-	-	-	-	5	-	-	5
212	bmo-mir-2832	bmo-miR-2832	-	novel_silkworm specific	-	+	-	-	-	5	-	-	-	5
215	bmo-mir-2834-1	bmo-miR-2834-1	-	novel_silkworm specific	-	+	-	-	-	11	-	-	-	11
216	bmo-mir-2834-2	bmo-miR-2834-2	-	novel_silkworm specific	-	+	-	-	-	11	-	-	-	11
216	bmo-mir-2834-2	bmo-miR-2834-2	-	novel_silkworm specific	-	+	-	-	-	11	-	-	-	11
217	bmo-mir-2835	-	bmo-miR-2835	novel_silkworm specific	-	+	-	-	-	-	41	-	-	41
219	bmo-mir-2837	bmo-miR-2837	-	novel_silkworm specific	-	+	-	-	-	10	-	-	-	10
220	bmo-mir-2838	bmo-miR-2838	-	novel_silkworm specific	-	+	-	-	-	38	-	-	-	38
222	bmo-mir-2840	bmo-miR-2840	-	novel_silkworm specific	-	+	-	-	-	9	-	-	-	9
224	bmo-mir-2842	bmo-miR-2842	-	novel_silkworm specific	-	+	-	-	-	21	-	-	-	21
224	bmo-mir-2842	bmo-miR-2842	-	novel_silkworm specific	-	+	-	-	-	21	-	-	-	21
224	bmo-mir-2842	bmo-miR-2842	-	novel_silkworm specific	-	+	-	-	-	21	-	-	-	21
224	bmo-mir-2842	bmo-miR-2842	-	novel_silkworm specific	-	+	-	-	-	21	-	-	-	21
225	bmo-mir-2843-1	bmo-miR-2843-1	bmo-miR-2843-1*	novel_silkworm specific	-	+	-	-	-	476	3	-	-	479
226	bmo-mir-2843-2	bmo-miR-2843-2	bmo-miR-2843-2*	novel_silkworm specific	-	+	-	-	-	476	1	-	-	477
226	bmo-mir-2843-2	bmo-miR-2843-2	bmo-miR-2843-2*	novel_silkworm specific	-	+	-	-	-	476	1	-	-	477
241	bmo-mir-306-as	bmo-miR-306-as	-	novel_silkworm specific	-	+	-	-	-	30	-	-	-	30
73	bmo-mir-2754	-	bmo-miR-2754	novel_silkworm specific	-	-	+	-	-	-	-	-	6	6
229	bmo-mir-2846	bmo-miR-2846	-	novel_silkworm specific	-	-	+	-	-	-	-	11	-	11
230	bmo-mir-2847	-	bmo-miR-2847	novel_silkworm specific	-	-	+	-	-	-	-	-	8	8
231	bmo-mir-2848	-	bmo-miR-2848	novel_silkworm specific	-	-	+	-	-	-	-	-	11	11
232	bmo-mir-2849-3	bmo-miR-2849-3	-	novel_silkworm specific	-	-	+	-	-	-	-	8	-	8
233	bmo-mir-2849-2	bmo-miR-2849-2	-	novel_silkworm specific	-	-	+	-	-	-	-	8	-	8
234	bmo-mir-2849-1	bmo-miR-2849-1	-	novel_silkworm specific	-	-	+	-	-	-	-	8	-	8
234	bmo-mir-2849-1	bmo-miR-2849-1	-	novel_silkworm specific	-	-	+	-	-	-	-	8	-	8
237	bmo-mir-2850a-1	-	bmo-miR-2850a-1	novel_silkworm specific	-	-	+	-	-	-	-	-	10	10
237	bmo-mir-2850a-1	-	bmo-miR-2850a-1	novel_silkworm specific	-	-	+	-	-	-	-	-	10	10
242	bmo-mir-2851-2	-	bmo-miR-2851-2	novel_silkworm specific	-	-	+	-	-	-	-	-	7	7
243	bmo-mir-2851-1	-	bmo-miR-2851-1	novel_silkworm specific	-	-	+	-	-	-	-	-	7	7
244	bmo-mir-2852	bmo-miR-2852	-	novel_silkworm specific	-	-	+	-	-	-	-	8	-	8
245	bmo-mir-2853	bmo-miR-2853	-	novel_silkworm specific	-	-	+	-	-	-	-	9	-	9
247	bmo-mir-2854	bmo-miR-2854	-	novel_silkworm specific	-	-	+	-	-	-	-	12	-	12
248	bmo-mir-2855	bmo-miR-2855	-	novel_silkworm specific	-	-	+	-	-	-	-	8	-	8
249	bmo-mir-2833b	-	bmo-miR-2833b	novel_silkworm specific	-	-	+	-	-	-	-	-	7	7
249	bmo-mir-2833b	-	bmo-miR-2833b	novel_silkworm specific	-	-	+	-	-	-	-	-	7	7
252	bmo-mir-2857	bmo-miR-2857	-	novel_silkworm specific	-	-	+	-	-	-	-	5	-	5
252	bmo-mir-2857	bmo-miR-2857	-	novel_silkworm specific	-	-	+	-	-	-	-	5	-	5
253	bmo-mir-2858	bmo-miR-2858*	bmo-miR-2858	novel_silkworm specific	-	-	+	-	-	-	-	3	14	17
254	bmo-mir-2859	-	bmo-miR-2859	novel_silkworm specific	-	-	+	-	-	-	-	-	6	6
255	bmo-mir-2860	bmo-miR-2860	-	novel_silkworm specific	-	-	+	-	-	-	-	40	-	40
255	bmo-mir-2860	bmo-miR-2860	-	novel_silkworm specific	-	-	+	-	-	-	-	40	-	40
256	bmo-mir-2850a-3	-	bmo-miR-2850a-3	novel_silkworm specific	-	-	+	-	-	-	-	-	10	10
257	bmo-mir-2850a-4	-	bmo-miR-2850a-4	novel_silkworm specific	-	-	+	-	-	-	-	-	10	10
257	bmo-mir-2850a-4	-	bmo-miR-2850a-4	novel_silkworm specific	-	-	+	-	-	-	-	-	10	10
SUM								57791		375453		81933		515177
